# Supplementary material for: Correction: MiR-277/4989 regulate transcriptional landscape during juvenile to adult transition in the parasitic helminth Schistosoma mansoni
Source: PLoS Negl Trop Dis. 2022 Jun 6;16(6):e0010521. doi: 10.1371/journal.pntd.0010521 (PMC9170109; doi:10.1371/journal.pntd.0010521)
Supplement: S3 Dataset — (XLS) [file pntd.0010521.s004.xls]

## Sheet: Sample Setup
Block Type	96well
Chemistry	TAQMAN
Experiment File Name	C:\Users\Jeffrey Philippson\Documents\Anna_StepOne\20150716_1\average_threshold_female_only\F_28.eds
Experiment Run End Time	Not Started
Instrument Type	steponeplus
Passive Reference	ROX
Well	Sample Name	Sample Color	Biogroup Name	Biogroup Color	Target Name	Target Color	Task	Reporter	Quencher	Comments
A1	F_28_1	RGB(132,193,241)			Target 1	RGB(139,189,249)	UNKNOWN	FAM	NFQ-MGB
A2	F_28_1	RGB(132,193,241)			Target 1	RGB(139,189,249)	UNKNOWN	FAM	NFQ-MGB
A3	F_28_1	RGB(132,193,241)			Target 1	RGB(139,189,249)	UNKNOWN	FAM	NFQ-MGB
A4	F_28_2	RGB(168,255,222)			Target 1	RGB(139,189,249)	UNKNOWN	FAM	NFQ-MGB
A5	F_28_2	RGB(168,255,222)			Target 1	RGB(139,189,249)	UNKNOWN	FAM	NFQ-MGB
A6	F_28_2	RGB(168,255,222)			Target 1	RGB(139,189,249)	UNKNOWN	FAM	NFQ-MGB
A7	F_28_3	RGB(223,221,142)			Target 1	RGB(139,189,249)	UNKNOWN	FAM	NFQ-MGB
A8	F_28_3	RGB(223,221,142)			Target 1	RGB(139,189,249)	UNKNOWN	FAM	NFQ-MGB
A9	F_28_3	RGB(223,221,142)			Target 1	RGB(139,189,249)	UNKNOWN	FAM	NFQ-MGB
A10					Target 1	RGB(139,189,249)	NTC	FAM	NFQ-MGB
A11
A12
B1	F_28_1	RGB(132,193,241)			Target 2	RGB(208,243,98)	UNKNOWN	FAM	NFQ-MGB
B2	F_28_1	RGB(132,193,241)			Target 2	RGB(208,243,98)	UNKNOWN	FAM	NFQ-MGB
B3	F_28_1	RGB(132,193,241)			Target 2	RGB(208,243,98)	UNKNOWN	FAM	NFQ-MGB
B4	F_28_2	RGB(168,255,222)			Target 2	RGB(208,243,98)	UNKNOWN	FAM	NFQ-MGB
B5	F_28_2	RGB(168,255,222)			Target 2	RGB(208,243,98)	UNKNOWN	FAM	NFQ-MGB
B6	F_28_2	RGB(168,255,222)			Target 2	RGB(208,243,98)	UNKNOWN	FAM	NFQ-MGB
B7	F_28_3	RGB(223,221,142)			Target 2	RGB(208,243,98)	UNKNOWN	FAM	NFQ-MGB
B8	F_28_3	RGB(223,221,142)			Target 2	RGB(208,243,98)	UNKNOWN	FAM	NFQ-MGB
B9	F_28_3	RGB(223,221,142)			Target 2	RGB(208,243,98)	UNKNOWN	FAM	NFQ-MGB
B10					Target 2	RGB(208,243,98)	NTC	FAM	NFQ-MGB
B11
B12
C1	F_28_1	RGB(132,193,241)			Target 3	RGB(244,165,230)	UNKNOWN	FAM	NFQ-MGB
C2	F_28_1	RGB(132,193,241)			Target 3	RGB(244,165,230)	UNKNOWN	FAM	NFQ-MGB
C3	F_28_1	RGB(132,193,241)			Target 3	RGB(244,165,230)	UNKNOWN	FAM	NFQ-MGB
C4	F_28_2	RGB(168,255,222)			Target 3	RGB(244,165,230)	UNKNOWN	FAM	NFQ-MGB
C5	F_28_2	RGB(168,255,222)			Target 3	RGB(244,165,230)	UNKNOWN	FAM	NFQ-MGB
C6	F_28_2	RGB(168,255,222)			Target 3	RGB(244,165,230)	UNKNOWN	FAM	NFQ-MGB
C7	F_28_3	RGB(223,221,142)			Target 3	RGB(244,165,230)	UNKNOWN	FAM	NFQ-MGB
C8	F_28_3	RGB(223,221,142)			Target 3	RGB(244,165,230)	UNKNOWN	FAM	NFQ-MGB
C9	F_28_3	RGB(223,221,142)			Target 3	RGB(244,165,230)	UNKNOWN	FAM	NFQ-MGB
C10					Target 3	RGB(244,165,230)	NTC	FAM	NFQ-MGB
C11
C12
D1	F_28_1	RGB(132,193,241)			Target 4	RGB(255,191,168)	UNKNOWN	FAM	NFQ-MGB
D2	F_28_1	RGB(132,193,241)			Target 4	RGB(255,191,168)	UNKNOWN	FAM	NFQ-MGB
D3	F_28_1	RGB(132,193,241)			Target 4	RGB(255,191,168)	UNKNOWN	FAM	NFQ-MGB
D4	F_28_2	RGB(168,255,222)			Target 4	RGB(255,191,168)	UNKNOWN	FAM	NFQ-MGB
D5	F_28_2	RGB(168,255,222)			Target 4	RGB(255,191,168)	UNKNOWN	FAM	NFQ-MGB
D6	F_28_2	RGB(168,255,222)			Target 4	RGB(255,191,168)	UNKNOWN	FAM	NFQ-MGB
D7	F_28_3	RGB(223,221,142)			Target 4	RGB(255,191,168)	UNKNOWN	FAM	NFQ-MGB
D8	F_28_3	RGB(223,221,142)			Target 4	RGB(255,191,168)	UNKNOWN	FAM	NFQ-MGB
D9	F_28_3	RGB(223,221,142)			Target 4	RGB(255,191,168)	UNKNOWN	FAM	NFQ-MGB
D10					Target 4	RGB(255,191,168)	NTC	FAM	NFQ-MGB
D11
D12
E1	F_28_1	RGB(132,193,241)			Target 5	RGB(243,124,98)	UNKNOWN	FAM	NFQ-MGB
E2	F_28_1	RGB(132,193,241)			Target 5	RGB(243,124,98)	UNKNOWN	FAM	NFQ-MGB
E3	F_28_1	RGB(132,193,241)			Target 5	RGB(243,124,98)	UNKNOWN	FAM	NFQ-MGB
E4	F_28_2	RGB(168,255,222)			Target 5	RGB(243,124,98)	UNKNOWN	FAM	NFQ-MGB
E5	F_28_2	RGB(168,255,222)			Target 5	RGB(243,124,98)	UNKNOWN	FAM	NFQ-MGB
E6	F_28_2	RGB(168,255,222)			Target 5	RGB(243,124,98)	UNKNOWN	FAM	NFQ-MGB
E7	F_28_3	RGB(223,221,142)			Target 5	RGB(243,124,98)	UNKNOWN	FAM	NFQ-MGB
E8	F_28_3	RGB(223,221,142)			Target 5	RGB(243,124,98)	UNKNOWN	FAM	NFQ-MGB
E9	F_28_3	RGB(223,221,142)			Target 5	RGB(243,124,98)	UNKNOWN	FAM	NFQ-MGB
E10					Target 5	RGB(243,124,98)	NTC	FAM	NFQ-MGB
E11
E12
F1	F_28_1	RGB(132,193,241)			Target 6	RGB(192,165,244)	UNKNOWN	FAM	NFQ-MGB
F2	F_28_1	RGB(132,193,241)			Target 6	RGB(192,165,244)	UNKNOWN	FAM	NFQ-MGB
F3	F_28_1	RGB(132,193,241)			Target 6	RGB(192,165,244)	UNKNOWN	FAM	NFQ-MGB
F4	F_28_2	RGB(168,255,222)			Target 6	RGB(192,165,244)	UNKNOWN	FAM	NFQ-MGB
F5	F_28_2	RGB(168,255,222)			Target 6	RGB(192,165,244)	UNKNOWN	FAM	NFQ-MGB
F6	F_28_2	RGB(168,255,222)			Target 6	RGB(192,165,244)	UNKNOWN	FAM	NFQ-MGB
F7	F_28_3	RGB(223,221,142)			Target 6	RGB(192,165,244)	UNKNOWN	FAM	NFQ-MGB
F8	F_28_3	RGB(223,221,142)			Target 6	RGB(192,165,244)	UNKNOWN	FAM	NFQ-MGB
F9	F_28_3	RGB(223,221,142)			Target 6	RGB(192,165,244)	UNKNOWN	FAM	NFQ-MGB
F10					Target 6	RGB(192,165,244)	NTC	FAM	NFQ-MGB
F11
F12
G1	F_28_1	RGB(132,193,241)			Target 7	RGB(249,128,228)	UNKNOWN	FAM	NFQ-MGB
G2	F_28_1	RGB(132,193,241)			Target 7	RGB(249,128,228)	UNKNOWN	FAM	NFQ-MGB
G3	F_28_1	RGB(132,193,241)			Target 7	RGB(249,128,228)	UNKNOWN	FAM	NFQ-MGB
G4	F_28_2	RGB(168,255,222)			Target 7	RGB(249,128,228)	UNKNOWN	FAM	NFQ-MGB
G5	F_28_2	RGB(168,255,222)			Target 7	RGB(249,128,228)	UNKNOWN	FAM	NFQ-MGB
G6	F_28_2	RGB(168,255,222)			Target 7	RGB(249,128,228)	UNKNOWN	FAM	NFQ-MGB
G7	F_28_3	RGB(223,221,142)			Target 7	RGB(249,128,228)	UNKNOWN	FAM	NFQ-MGB
G8	F_28_3	RGB(223,221,142)			Target 7	RGB(249,128,228)	UNKNOWN	FAM	NFQ-MGB
G9	F_28_3	RGB(223,221,142)			Target 7	RGB(249,128,228)	UNKNOWN	FAM	NFQ-MGB
G10					Target 7	RGB(249,128,228)	NTC	FAM	NFQ-MGB
G11
G12
H1	F_28_1	RGB(132,193,241)			Target 8	RGB(253,156,166)	UNKNOWN	FAM	NFQ-MGB
H2	F_28_1	RGB(132,193,241)			Target 8	RGB(253,156,166)	UNKNOWN	FAM	NFQ-MGB
H3	F_28_1	RGB(132,193,241)			Target 8	RGB(253,156,166)	UNKNOWN	FAM	NFQ-MGB
H4	F_28_2	RGB(168,255,222)			Target 8	RGB(253,156,166)	UNKNOWN	FAM	NFQ-MGB
H5	F_28_2	RGB(168,255,222)			Target 8	RGB(253,156,166)	UNKNOWN	FAM	NFQ-MGB
H6	F_28_2	RGB(168,255,222)			Target 8	RGB(253,156,166)	UNKNOWN	FAM	NFQ-MGB
H7	F_28_3	RGB(223,221,142)			Target 8	RGB(253,156,166)	UNKNOWN	FAM	NFQ-MGB
H8	F_28_3	RGB(223,221,142)			Target 8	RGB(253,156,166)	UNKNOWN	FAM	NFQ-MGB
H9	F_28_3	RGB(223,221,142)			Target 8	RGB(253,156,166)	UNKNOWN	FAM	NFQ-MGB
H10					Target 8	RGB(253,156,166)	NTC	FAM	NFQ-MGB
H11
H12

## Sheet: Results
Block Type	96well
Chemistry	TAQMAN
Experiment File Name	C:\Users\Jeffrey Philippson\Documents\Anna_StepOne\20150716_1\average_threshold_female_only\F_28.eds
Experiment Run End Time	Not Started
Instrument Type	steponeplus
Passive Reference	ROX
Well	Sample Name	Target Name	Task	Reporter	Quencher	RQ	RQ Min	RQ Max	Cт	Cт Mean	Cт SD	ΔCт	ΔCт Mean	ΔCт SE	HK Control ΔCт Mean	HK Control ΔCт SE	ΔΔCт	Automatic Ct Threshold	Ct Threshold	Automatic Baseline	Baseline Start	Baseline End	Efficiency	Comments
A1	F_28_1	Target 1	UNKNOWN	FAM	NFQ-MGB	1	0.717647	1.39344	24.9972	24.7261	0.234836		-6.31953	0.172398			0	FALSE	0.55	TRUE	3	18	1
A2	F_28_1	Target 1	UNKNOWN	FAM	NFQ-MGB	1	0.717647	1.39344	24.5825	24.7261	0.234836		-6.31953	0.172398			0	FALSE	0.55	TRUE	3	18	1
A3	F_28_1	Target 1	UNKNOWN	FAM	NFQ-MGB	1	0.717647	1.39344	24.5987	24.7261	0.234836		-6.31953	0.172398			0	FALSE	0.55	TRUE	3	18	1
A4	F_28_2	Target 1	UNKNOWN	FAM	NFQ-MGB	1.16603	1.05779	1.28534	24.878	24.8089	0.0658292		-6.54113	0.0506228			-0.221599	FALSE	0.55	TRUE	3	18	1
A5	F_28_2	Target 1	UNKNOWN	FAM	NFQ-MGB	1.16603	1.05779	1.28534	24.7469	24.8089	0.0658292		-6.54113	0.0506228			-0.221599	FALSE	0.55	TRUE	3	18	1
A6	F_28_2	Target 1	UNKNOWN	FAM	NFQ-MGB	1.16603	1.05779	1.28534	24.8018	24.8089	0.0658292		-6.54113	0.0506228			-0.221599	FALSE	0.55	TRUE	3	18	1
A7	F_28_3	Target 1	UNKNOWN	FAM	NFQ-MGB	0.910445	0.831572	0.996798	24.9024	24.9139	0.0525962		-6.18418	0.0470854			0.135357	FALSE	0.55	TRUE	3	18	1
A8	F_28_3	Target 1	UNKNOWN	FAM	NFQ-MGB	0.910445	0.831572	0.996798	24.9713	24.9139	0.0525962		-6.18418	0.0470854			0.135357	FALSE	0.55	TRUE	3	18	1
A9	F_28_3	Target 1	UNKNOWN	FAM	NFQ-MGB	0.910445	0.831572	0.996798	24.868	24.9139	0.0525962		-6.18418	0.0470854			0.135357	FALSE	0.55	TRUE	3	18	1
A10		Target 1	NTC	FAM	NFQ-MGB				Undetermined									FALSE	0.55	TRUE	3	39	1
B1	F_28_1	Target 2	UNKNOWN	FAM	NFQ-MGB	1	0.809408	1.23547	28.4534	28.3994	0.0469303		-2.64632	0.109875			0	FALSE	0.56	TRUE	3	22	1
B2	F_28_1	Target 2	UNKNOWN	FAM	NFQ-MGB	1	0.809408	1.23547	28.3687	28.3994	0.0469303		-2.64632	0.109875			0	FALSE	0.56	TRUE	3	21	1
B3	F_28_1	Target 2	UNKNOWN	FAM	NFQ-MGB	1	0.809408	1.23547	28.376	28.3994	0.0469303		-2.64632	0.109875			0	FALSE	0.56	TRUE	3	21	1
B4	F_28_2	Target 2	UNKNOWN	FAM	NFQ-MGB	0.824446	0.761802	0.892241	28.9519	28.9822	0.0412798		-2.36782	0.041063			0.278503	FALSE	0.56	TRUE	3	22	1
B5	F_28_2	Target 2	UNKNOWN	FAM	NFQ-MGB	0.824446	0.761802	0.892241	29.0292	28.9822	0.0412798		-2.36782	0.041063			0.278503	FALSE	0.56	TRUE	3	21	1
B6	F_28_2	Target 2	UNKNOWN	FAM	NFQ-MGB	0.824446	0.761802	0.892241	28.9655	28.9822	0.0412798		-2.36782	0.041063			0.278503	FALSE	0.56	TRUE	3	22	1
B7	F_28_3	Target 2	UNKNOWN	FAM	NFQ-MGB	0.650702	0.598646	0.707284	29.0276	29.0717	0.0417937		-2.02639	0.0433262			0.619932	FALSE	0.56	TRUE	3	22	1
B8	F_28_3	Target 2	UNKNOWN	FAM	NFQ-MGB	0.650702	0.598646	0.707284	29.1108	29.0717	0.0417937		-2.02639	0.0433262			0.619932	FALSE	0.56	TRUE	3	22	1
B9	F_28_3	Target 2	UNKNOWN	FAM	NFQ-MGB	0.650702	0.598646	0.707284	29.0766	29.0717	0.0417937		-2.02639	0.0433262			0.619932	FALSE	0.56	TRUE	3	22	1
B10		Target 2	NTC	FAM	NFQ-MGB				Undetermined									FALSE	0.56	TRUE	3	39	1
C1	F_28_1	Target 3	UNKNOWN	FAM	NFQ-MGB	1	0.812578	1.23065	23.4749	23.4927	0.0295926		-7.55301	0.107844			0	FALSE	0.43	TRUE	3	17	1
C2	F_28_1	Target 3	UNKNOWN	FAM	NFQ-MGB	1	0.812578	1.23065	23.5268	23.4927	0.0295926		-7.55301	0.107844			0	FALSE	0.43	TRUE	3	17	1
C3	F_28_1	Target 3	UNKNOWN	FAM	NFQ-MGB	1	0.812578	1.23065	23.4763	23.4927	0.0295926		-7.55301	0.107844			0	FALSE	0.43	TRUE	3	17	1
C4	F_28_2	Target 3	UNKNOWN	FAM	NFQ-MGB	1.39277	1.29589	1.49689	23.3187	23.319	0.0292581		-8.03096	0.0374635			-0.477954	FALSE	0.43	TRUE	3	17	1
C5	F_28_2	Target 3	UNKNOWN	FAM	NFQ-MGB	1.39277	1.29589	1.49689	23.2899	23.319	0.0292581		-8.03096	0.0374635			-0.477954	FALSE	0.43	TRUE	3	16	1
C6	F_28_2	Target 3	UNKNOWN	FAM	NFQ-MGB	1.39277	1.29589	1.49689	23.3484	23.319	0.0292581		-8.03096	0.0374635			-0.477954	FALSE	0.43	TRUE	3	17	1
C7	F_28_3	Target 3	UNKNOWN	FAM	NFQ-MGB	0.85199	0.779456	0.931273	23.7214	23.7761	0.0502817		-7.32192	0.0462349			0.231092	FALSE	0.43	TRUE	3	17	1
C8	F_28_3	Target 3	UNKNOWN	FAM	NFQ-MGB	0.85199	0.779456	0.931273	23.7867	23.7761	0.0502817		-7.32192	0.0462349			0.231092	FALSE	0.43	TRUE	3	17	1
C9	F_28_3	Target 3	UNKNOWN	FAM	NFQ-MGB	0.85199	0.779456	0.931273	23.8203	23.7761	0.0502817		-7.32192	0.0462349			0.231092	FALSE	0.43	TRUE	3	17	1
C10		Target 3	NTC	FAM	NFQ-MGB				Undetermined									FALSE	0.43	TRUE	3	39	1
D1	F_28_1	Target 4	UNKNOWN	FAM	NFQ-MGB	1	0.807095	1.23901	33.263	33.2774	0.0564726		2.23173	0.111362			0	FALSE	0.53	TRUE	3	26	1
D2	F_28_1	Target 4	UNKNOWN	FAM	NFQ-MGB	1	0.807095	1.23901	33.2295	33.2774	0.0564726		2.23173	0.111362			0	FALSE	0.53	TRUE	3	26	1
D3	F_28_1	Target 4	UNKNOWN	FAM	NFQ-MGB	1	0.807095	1.23901	33.3397	33.2774	0.0564726		2.23173	0.111362			0	FALSE	0.53	TRUE	3	26	1
D4	F_28_2	Target 4	UNKNOWN	FAM	NFQ-MGB	1.3323	1.08644	1.63381	32.9903	33.1678	0.174232		1.81781	0.106005			-0.413921	FALSE	0.53	TRUE	3	26	1
D5	F_28_2	Target 4	UNKNOWN	FAM	NFQ-MGB	1.3323	1.08644	1.63381	33.3386	33.1678	0.174232		1.81781	0.106005			-0.413921	FALSE	0.53	TRUE	3	27	1
D6	F_28_2	Target 4	UNKNOWN	FAM	NFQ-MGB	1.3323	1.08644	1.63381	33.1745	33.1678	0.174232		1.81781	0.106005			-0.413921	FALSE	0.53	TRUE	3	26	1
D7	F_28_3	Target 4	UNKNOWN	FAM	NFQ-MGB	1.02881	0.778522	1.35957	33.3962	33.2888	0.243024		2.19075	0.144851			-0.04098	FALSE	0.53	TRUE	3	26	1
D8	F_28_3	Target 4	UNKNOWN	FAM	NFQ-MGB	1.02881	0.778522	1.35957	33.4596	33.2888	0.243024		2.19075	0.144851			-0.04098	FALSE	0.53	TRUE	3	27	1
D9	F_28_3	Target 4	UNKNOWN	FAM	NFQ-MGB	1.02881	0.778522	1.35957	33.0106	33.2888	0.243024		2.19075	0.144851			-0.04098	FALSE	0.53	TRUE	3	26	1
D10		Target 4	NTC	FAM	NFQ-MGB				Undetermined									FALSE	0.53	TRUE	3	39	1
E1	F_28_1	Target 5	UNKNOWN	FAM	NFQ-MGB	1	0.760682	1.31461	30.3804	30.1922	0.163076		-0.85346	0.142137			0	FALSE	0.68	TRUE	3	23	1
E2	F_28_1	Target 5	UNKNOWN	FAM	NFQ-MGB	1	0.760682	1.31461	30.103	30.1922	0.163076		-0.85346	0.142137			0	FALSE	0.68	TRUE	3	23	1
E3	F_28_1	Target 5	UNKNOWN	FAM	NFQ-MGB	1	0.760682	1.31461	30.0932	30.1922	0.163076		-0.85346	0.142137			0	FALSE	0.68	TRUE	3	23	1
E4	F_28_2	Target 5	UNKNOWN	FAM	NFQ-MGB	1.44455	1.35212	1.5433	29.9755	29.9659	0.0136787		-1.38408	0.0343589			-0.530623	FALSE	0.68	TRUE	3	23	1
E5	F_28_2	Target 5	UNKNOWN	FAM	NFQ-MGB	1.44455	1.35212	1.5433	29.9502	29.9659	0.0136787		-1.38408	0.0343589			-0.530623	FALSE	0.68	TRUE	3	23	1
E6	F_28_2	Target 5	UNKNOWN	FAM	NFQ-MGB	1.44455	1.35212	1.5433	29.972	29.9659	0.0136787		-1.38408	0.0343589			-0.530623	FALSE	0.68	TRUE	3	23	1
E7	F_28_3	Target 5	UNKNOWN	FAM	NFQ-MGB	0.86766	0.7461	1.00903	30.3856	30.4494	0.120705		-0.648663	0.0784315			0.204798	FALSE	0.68	TRUE	3	23	1
E8	F_28_3	Target 5	UNKNOWN	FAM	NFQ-MGB	0.86766	0.7461	1.00903	30.5886	30.4494	0.120705		-0.648663	0.0784315			0.204798	FALSE	0.68	TRUE	3	23	1
E9	F_28_3	Target 5	UNKNOWN	FAM	NFQ-MGB	0.86766	0.7461	1.00903	30.374	30.4494	0.120705		-0.648663	0.0784315			0.204798	FALSE	0.68	TRUE	3	23	1
E10		Target 5	NTC	FAM	NFQ-MGB				Undetermined									FALSE	0.68	TRUE	3	39	1
F1	F_28_1	Target 6	UNKNOWN	FAM	NFQ-MGB	1	0.797066	1.2546	30.731	30.6753	0.0875047		-0.370392	0.117859			0	FALSE	0.5	TRUE	3	24	1
F2	F_28_1	Target 6	UNKNOWN	FAM	NFQ-MGB	1	0.797066	1.2546	30.7204	30.6753	0.0875047		-0.370392	0.117859			0	FALSE	0.5	TRUE	3	24	1
F3	F_28_1	Target 6	UNKNOWN	FAM	NFQ-MGB	1	0.797066	1.2546	30.5744	30.6753	0.0875047		-0.370392	0.117859			0	FALSE	0.5	TRUE	3	24	1
F4	F_28_2	Target 6	UNKNOWN	FAM	NFQ-MGB	0.607239	0.513563	0.718003	31.6522	31.6993	0.139231		0.349271	0.0870626			0.719664	FALSE	0.5	TRUE	3	25	1
F5	F_28_2	Target 6	UNKNOWN	FAM	NFQ-MGB	0.607239	0.513563	0.718003	31.8559	31.6993	0.139231		0.349271	0.0870626			0.719664	FALSE	0.5	TRUE	3	25	1
F6	F_28_2	Target 6	UNKNOWN	FAM	NFQ-MGB	0.607239	0.513563	0.718003	31.5897	31.6993	0.139231		0.349271	0.0870626			0.719664	FALSE	0.5	TRUE	3	25	1
F7	F_28_3	Target 6	UNKNOWN	FAM	NFQ-MGB	0.628464	0.553869	0.713106	31.4797	31.3978	0.0951142		0.299706	0.0656543			0.670098	FALSE	0.5	TRUE	3	25	1
F8	F_28_3	Target 6	UNKNOWN	FAM	NFQ-MGB	0.628464	0.553869	0.713106	31.4201	31.3978	0.0951142		0.299706	0.0656543			0.670098	FALSE	0.5	TRUE	3	25	1
F9	F_28_3	Target 6	UNKNOWN	FAM	NFQ-MGB	0.628464	0.553869	0.713106	31.2935	31.3978	0.0951142		0.299706	0.0656543			0.670098	FALSE	0.5	TRUE	3	25	1
F10		Target 6	NTC	FAM	NFQ-MGB				Undetermined									FALSE	0.5	TRUE	3	39	1
G1	F_28_1	Target 7	UNKNOWN	FAM	NFQ-MGB	1	0.790291	1.26536	37.0693	37.0761	0.00949484		6.03038	0.106693			0	FALSE	0.34	TRUE	3	31	1
G3	F_28_1	Target 7	UNKNOWN	FAM	NFQ-MGB	1	0.790291	1.26536	37.0828	37.0761	0.00949484		6.03038	0.106693			0	FALSE	0.34	TRUE	3	31	1
G4	F_28_2	Target 7	UNKNOWN	FAM	NFQ-MGB	1.35571	0.817057	2.24946	36.4687	36.9413	0.45204		5.59134	0.263119			-0.439045	FALSE	0.34	TRUE	3	30	1
G5	F_28_2	Target 7	UNKNOWN	FAM	NFQ-MGB	1.35571	0.817057	2.24946	37.3695	36.9413	0.45204		5.59134	0.263119			-0.439045	FALSE	0.34	TRUE	3	31	1
G6	F_28_2	Target 7	UNKNOWN	FAM	NFQ-MGB	1.35571	0.817057	2.24946	36.9857	36.9413	0.45204		5.59134	0.263119			-0.439045	FALSE	0.34	TRUE	3	31	1
G7	F_28_3	Target 7	UNKNOWN	FAM	NFQ-MGB	1.05594	0.863716	1.29096	37.2378	37.0499	0.169775		5.95185	0.104416			-0.0785344	FALSE	0.34	TRUE	3	31	1
G8	F_28_3	Target 7	UNKNOWN	FAM	NFQ-MGB	1.05594	0.863716	1.29096	36.9075	37.0499	0.169775		5.95185	0.104416			-0.0785344	FALSE	0.34	TRUE	3	31	1
G9	F_28_3	Target 7	UNKNOWN	FAM	NFQ-MGB	1.05594	0.863716	1.29096	37.0044	37.0499	0.169775		5.95185	0.104416			-0.0785344	FALSE	0.34	TRUE	3	31	1
G10		Target 7	NTC	FAM	NFQ-MGB				Undetermined									FALSE	0.34	TRUE	3	39	1
H1	F_28_1	Target 8	UNKNOWN	FAM	NFQ-MGB				31.1648	31.0457	0.184432							FALSE	0.48	TRUE	3	24	1
H2	F_28_1	Target 8	UNKNOWN	FAM	NFQ-MGB				31.139	31.0457	0.184432							FALSE	0.48	TRUE	3	24	1
H3	F_28_1	Target 8	UNKNOWN	FAM	NFQ-MGB				30.8332	31.0457	0.184432							FALSE	0.48	TRUE	3	24	1
H4	F_28_2	Target 8	UNKNOWN	FAM	NFQ-MGB				31.3111	31.35	0.057918							FALSE	0.48	TRUE	3	24	1
H5	F_28_2	Target 8	UNKNOWN	FAM	NFQ-MGB				31.4166	31.35	0.057918							FALSE	0.48	TRUE	3	25	1
H6	F_28_2	Target 8	UNKNOWN	FAM	NFQ-MGB				31.3223	31.35	0.057918							FALSE	0.48	TRUE	3	24	1
H7	F_28_3	Target 8	UNKNOWN	FAM	NFQ-MGB				31.0546	31.0981	0.0623278							FALSE	0.48	TRUE	3	24	1
H8	F_28_3	Target 8	UNKNOWN	FAM	NFQ-MGB				31.0701	31.0981	0.0623278							FALSE	0.48	TRUE	3	24	1
H9	F_28_3	Target 8	UNKNOWN	FAM	NFQ-MGB				31.1695	31.0981	0.0623278							FALSE	0.48	TRUE	3	24	1
H10		Target 8	NTC	FAM	NFQ-MGB				Undetermined									FALSE	0.48	TRUE	3	39	1
Analysis Type	Singleplex
Endogenous Control	Target 8
RQ Min/Max Confidence Level	95.0
Reference Sample	F_28_1

## Sheet: Raw Data
Block Type	96well
Chemistry	TAQMAN
Experiment File Name	C:\Users\Jeffrey Philippson\Documents\Anna_StepOne\20150716_1\average_threshold_female_only\F_28.eds
Experiment Run End Time	Not Started
Instrument Type	steponeplus
Passive Reference	ROX
Well	Cycle	BLUE	GREEN	YELLOW	RED
A1	1	18678	9239	10143	19120
A2	1	15312	6468	8209	18794
A3	1	16995	7375	9180	20459
A4	1	17046	7733	9265	19562
A5	1	15648	6679	8512	19338
A6	1	16245	7031	8914	20011
A7	1	16978	7538	9416	20685
A8	1	16204	7192	9097	20112
A9	1	14688	6350	8257	18920
A10	1	17889	8126	10271	22578
A11	1	-3680	-2184	-1652	-1362
A12	1	-2662	-1383	-981	-716
B1	1	20750	9255	9644	20145
B2	1	20860	9207	9356	19113
B3	1	22331	9944	10235	20952
B4	1	24365	11007	11065	21833
B5	1	24326	11049	11280	22301
B6	1	24100	10955	11095	21842
B7	1	23816	10939	11164	22335
B8	1	24425	11192	11427	22317
B9	1	24463	11263	11720	23242
B10	1	26489	12230	11923	23037
B11	1	-3421	-2081	-1692	-1539
B12	1	-4227	-2565	-2024	-1726
C1	1	13223	5745	7970	18776
C2	1	15196	6628	9174	21044
C3	1	13333	5696	8261	19817
C4	1	15466	6732	9318	21462
C5	1	16004	6962	9598	21939
C6	1	15426	6716	9366	21614
C7	1	15536	6698	9695	22719
C8	1	16352	7413	10044	22344
C9	1	11610	5327	7601	17467
C10	1	16316	7498	10093	22616
C11	1	-3878	-2390	-1902	-1653
C12	1	-3091	-1822	-1359	-1025
D1	1	19066	8385	9375	20054
D2	1	22223	9735	10451	21326
D3	1	22152	9705	10308	21096
D4	1	23937	10416	11230	22998
D5	1	20426	8818	9833	20843
D6	1	23506	10542	11113	21945
D7	1	22212	10047	11064	22466
D8	1	22649	10154	10900	21615
D9	1	23071	10341	11152	22777
D10	1	27912	12859	13078	25071
D11	1	-4107	-2497	-1945	-1672
D12	1	-2656	-1453	-1021	-766
E1	1	18795	8321	9591	20952
E2	1	21585	9571	10556	21716
E3	1	21826	9568	10619	22247
E4	1	22855	10117	11443	23894
E5	1	20663	9222	10331	21411
E6	1	21197	9420	10459	21557
E7	1	22901	10338	11402	23151
E8	1	20791	9383	10407	21145
E9	1	23513	10655	11761	23969
E10	1	26987	12329	12934	25457
E11	1	-3819	-2267	-1719	-1435
E12	1	-3321	-1825	-1297	-1020
F1	1	17897	7872	9627	21169
F2	1	18215	7668	9354	20724
F3	1	19769	8492	10100	21691
F4	1	23444	10226	12005	25152
F5	1	21617	9604	11338	23749
F6	1	21407	9408	11042	23140
F7	1	21555	9513	11085	23454
F8	1	21866	9703	11221	23142
F9	1	18266	7937	9620	20760
F10	1	17247	7508	8984	19534
F11	1	-3189	-1857	-1369	-1117
F12	1	-3376	-1979	-1497	-1159
G1	1	14630	6074	8351	20086
G2	1	18315	7843	9869	21807
G3	1	19020	8030	10299	23002
G4	1	17990	7560	9711	21764
G5	1	19347	8187	10422	23036
G6	1	18452	7945	10136	22515
G7	1	19229	8256	10423	22961
G8	1	15278	6625	8588	19017
G9	1	19834	8620	10794	23395
G10	1	21119	9278	11304	24458
G11	1	-3300	-2007	-1603	-1365
G12	1	-3000	-1732	-1336	-1110
H1	1	13089	5304	7641	18936
H2	1	15239	6600	8925	20467
H3	1	15877	6672	8979	20845
H4	1	15263	6619	8880	20233
H5	1	16239	7189	9451	21124
H6	1	16577	7011	9242	21102
H7	1	16753	7399	9713	21862
H8	1	14825	6264	8534	19808
H9	1	17648	7814	10224	22694
H10	1	18708	8381	10419	22877
H11	1	-4743	-2964	-2429	-2096
H12	1	-3398	-1931	-1524	-1323
A1	2	19119	9454	10373	19485
A2	2	15801	6694	8371	19028
A3	2	17603	7666	9426	20881
A4	2	17491	7927	9454	19861
A5	2	16203	6904	8717	19653
A6	2	16667	7239	9055	20244
A7	2	17526	7778	9665	21028
A8	2	16702	7420	9302	20386
A9	2	15296	6643	8504	19327
A10	2	18455	8384	10518	22961
A11	2	-3775	-2248	-1693	-1416
A12	2	-2714	-1437	-1001	-732
B1	2	21149	9441	9778	20282
B2	2	21208	9395	9531	19351
B3	2	22621	10082	10354	21126
B4	2	24748	11225	11243	22035
B5	2	24657	11236	11407	22458
B6	2	24399	11114	11226	21988
B7	2	24137	11100	11258	22469
B8	2	24718	11353	11529	22399
B9	2	24739	11430	11784	23299
B10	2	26600	12301	11954	23016
B11	2	-3480	-2121	-1712	-1570
B12	2	-4309	-2605	-2034	-1758
C1	2	13729	5985	8205	19117
C2	2	15549	6821	9325	21249
C3	2	13601	5823	8337	19957
C4	2	15626	6824	9389	21534
C5	2	16255	7096	9728	22059
C6	2	15637	6836	9474	21732
C7	2	15688	6781	9739	22745
C8	2	16540	7476	10089	22404
C9	2	12061	5590	7844	17849
C10	2	16425	7554	10137	22629
C11	2	-3962	-2430	-1908	-1682
C12	2	-3159	-1822	-1384	-1025
D1	2	19502	8585	9528	20235
D2	2	22566	9906	10572	21506
D3	2	22350	9824	10402	21167
D4	2	24300	10594	11375	23165
D5	2	20662	8940	9895	20858
D6	2	23679	10669	11179	21988
D7	2	22604	10275	11212	22690
D8	2	22757	10263	10957	21678
D9	2	23517	10593	11401	23078
D10	2	28029	12926	13135	25090
D11	2	-4190	-2516	-1986	-1703
D12	2	-2708	-1473	-1048	-794
E1	2	19141	8493	9700	21060
E2	2	21888	9739	10658	21902
E3	2	22195	9766	10761	22383
E4	2	23015	10226	11525	23889
E5	2	21048	9416	10501	21636
E6	2	21634	9625	10631	21810
E7	2	23194	10498	11482	23184
E8	2	21042	9506	10501	21237
E9	2	23888	10843	11913	24155
E10	2	27324	12534	13076	25571
E11	2	-3895	-2342	-1761	-1459
E12	2	-3388	-1884	-1316	-1037
F1	2	18183	8006	9751	21304
F2	2	18576	7862	9494	20991
F3	2	19903	8561	10103	21662
F4	2	23837	10424	12171	25363
F5	2	21962	9776	11474	23923
F6	2	21792	9609	11168	23369
F7	2	21745	9620	11104	23418
F8	2	22153	9857	11347	23260
F9	2	18439	8024	9694	20808
F10	2	17322	7559	9026	19564
F11	2	-3223	-1869	-1383	-1143
F12	2	-3458	-2040	-1510	-1220
G1	2	15054	6266	8572	20448
G2	2	18508	7934	9909	21836
G3	2	19264	8151	10405	23097
G4	2	18208	7673	9790	21894
G5	2	19598	8325	10506	23154
G6	2	18592	8022	10165	22512
G7	2	19272	8328	10470	22994
G8	2	15408	6709	8656	19132
G9	2	20053	8756	10900	23493
G10	2	21313	9390	11381	24503
G11	2	-3322	-2042	-1595	-1388
G12	2	-3024	-1737	-1328	-1133
H1	2	13308	5437	7728	19014
H2	2	15614	6781	9082	20725
H3	2	16292	6881	9129	21086
H4	2	15674	6834	9059	20455
H5	2	16708	7379	9635	21399
H6	2	16866	7125	9304	21222
H7	2	17237	7646	9936	22185
H8	2	15308	6500	8730	20113
H9	2	18080	8033	10377	22903
H10	2	19140	8589	10610	23156
H11	2	-4831	-2999	-2458	-2134
H12	2	-3461	-2010	-1586	-1347
A1	3	19378	9566	10446	19576
A2	3	15948	6766	8434	19117
A3	3	17964	7831	9583	21085
A4	3	17765	8033	9534	19982
A5	3	16561	7080	8872	19910
A6	3	16953	7377	9192	20382
A7	3	17933	7988	9818	21268
A8	3	17068	7622	9440	20576
A9	3	15523	6749	8601	19462
A10	3	18805	8522	10630	23153
A11	3	-3800	-2259	-1713	-1399
A12	3	-2765	-1475	-1029	-756
B1	3	21579	9645	9913	20464
B2	3	21388	9476	9586	19385
B3	3	22932	10233	10478	21285
B4	3	24981	11343	11293	22099
B5	3	25046	11427	11560	22685
B6	3	24586	11220	11282	22028
B7	3	24475	11253	11433	22634
B8	3	24989	11473	11612	22506
B9	3	25187	11643	11968	23581
B10	3	26710	12354	11944	23020
B11	3	-3505	-2143	-1701	-1573
B12	3	-4353	-2650	-2058	-1784
C1	3	13862	6049	8222	19084
C2	3	15699	6913	9407	21328
C3	3	13728	5890	8395	19997
C4	3	15887	6926	9467	21633
C5	3	16432	7184	9749	22144
C6	3	15790	6914	9531	21785
C7	3	16110	7005	9978	23061
C8	3	16756	7596	10196	22516
C9	3	12176	5646	7913	17933
C10	3	16517	7611	10142	22649
C11	3	-3988	-2446	-1925	-1694
C12	3	-3172	-1860	-1396	-1051
D1	3	19676	8676	9565	20290
D2	3	22677	9964	10621	21556
D3	3	22501	9884	10423	21215
D4	3	24613	10724	11497	23280
D5	3	20984	9092	10006	21017
D6	3	23866	10744	11250	22036
D7	3	23003	10461	11373	22932
D8	3	22942	10344	11022	21726
D9	3	23738	10674	11432	23093
D10	3	28135	13005	13187	25107
D11	3	-4247	-2571	-2003	-1735
D12	3	-2748	-1502	-1046	-797
E1	3	19269	8526	9719	21046
E2	3	21929	9754	10656	21839
E3	3	22304	9824	10813	22377
E4	3	23218	10306	11584	23915
E5	3	21416	9594	10660	21807
E6	3	21869	9755	10750	21933
E7	3	23508	10673	11646	23382
E8	3	21177	9569	10537	21267
E9	3	24165	10963	12003	24241
E10	3	27601	12672	13175	25710
E11	3	-3945	-2358	-1769	-1480
E12	3	-3416	-1921	-1364	-1071
F1	3	18481	8155	9833	21412
F2	3	18569	7854	9463	20871
F3	3	20096	8656	10173	21732
F4	3	24095	10526	12234	25415
F5	3	22269	9917	11582	24097
F6	3	22055	9727	11265	23499
F7	3	22054	9786	11223	23573
F8	3	22236	9871	11325	23211
F9	3	18654	8155	9764	20901
F10	3	17499	7633	9056	19588
F11	3	-3265	-1891	-1412	-1177
F12	3	-3490	-2035	-1515	-1218
G1	3	15277	6388	8673	20591
G2	3	18761	8080	10068	22038
G3	3	19472	8266	10479	23202
G4	3	18467	7810	9908	22018
G5	3	19861	8439	10607	23291
G6	3	18786	8091	10247	22608
G7	3	19425	8394	10544	23026
G8	3	15565	6804	8703	19210
G9	3	20335	8894	11009	23668
G10	3	21445	9450	11382	24484
G11	3	-3385	-2066	-1634	-1400
G12	3	-3063	-1760	-1374	-1138
H1	3	13660	5588	7865	19225
H2	3	15844	6879	9173	20842
H3	3	16640	7048	9274	21296
H4	3	15862	6904	9120	20552
H5	3	17039	7546	9782	21620
H6	3	17050	7217	9367	21272
H7	3	17492	7771	10026	22298
H8	3	15569	6619	8811	20224
H9	3	18382	8186	10492	23049
H10	3	19550	8759	10750	23384
H11	3	-4865	-3014	-2470	-2149
H12	3	-3508	-2023	-1595	-1365
A1	4	19610	9687	10558	19808
A2	4	16121	6853	8461	19200
A3	4	18188	7932	9648	21196
A4	4	17970	8133	9633	20130
A5	4	16717	7151	8931	19950
A6	4	17180	7454	9267	20512
A7	4	18127	8054	9904	21339
A8	4	17259	7684	9507	20682
A9	4	15680	6829	8644	19515
A10	4	19016	8656	10732	23267
A11	4	-3822	-2269	-1711	-1400
A12	4	-2772	-1492	-1029	-760
B1	4	21572	9627	9849	20208
B2	4	21479	9548	9593	19423
B3	4	23047	10293	10533	21319
B4	4	25200	11427	11366	22166
B5	4	25183	11498	11598	22727
B6	4	24769	11308	11343	22099
B7	4	24735	11407	11515	22751
B8	4	25132	11544	11702	22535
B9	4	25325	11726	12018	23570
B10	4	26955	12479	12015	23087
B11	4	-3548	-2167	-1741	-1599
B12	4	-4379	-2646	-2064	-1768
C1	4	14135	6214	8352	19293
C2	4	15762	6944	9415	21341
C3	4	13852	5959	8440	20066
C4	4	15986	6978	9504	21620
C5	4	16559	7253	9793	22160
C6	4	16027	7026	9600	21935
C7	4	16065	6977	9894	22888
C8	4	16873	7674	10208	22553
C9	4	12357	5734	7971	18047
C10	4	16652	7690	10229	22730
C11	4	-3965	-2437	-1939	-1690
C12	4	-3178	-1839	-1393	-1048
D1	4	19845	8772	9589	20220
D2	4	22698	9975	10616	21508
D3	4	22690	9962	10483	21281
D4	4	24800	10834	11548	23397
D5	4	21144	9175	10077	21074
D6	4	24132	10877	11321	22174
D7	4	23089	10507	11391	22922
D8	4	23275	10516	11171	21917
D9	4	24022	10838	11535	23272
D10	4	28370	13099	13243	25192
D11	4	-4218	-2561	-1983	-1702
D12	4	-2746	-1514	-1046	-801
E1	4	19416	8596	9776	21080
E2	4	22187	9877	10766	21981
E3	4	22448	9894	10820	22411
E4	4	23380	10379	11608	23950
E5	4	21572	9702	10710	21854
E6	4	22074	9874	10806	22021
E7	4	23717	10733	11705	23445
E8	4	21526	9738	10688	21515
E9	4	24454	11124	12113	24397
E10	4	27887	12795	13289	25864
E11	4	-3913	-2339	-1765	-1480
E12	4	-3418	-1922	-1349	-1044
F1	4	18648	8241	9873	21484
F2	4	18829	7965	9595	21022
F3	4	20180	8694	10195	21734
F4	4	24329	10667	12333	25566
F5	4	22457	10021	11654	24181
F6	4	22266	9823	11347	23570
F7	4	22223	9856	11278	23613
F8	4	22491	10020	11426	23329
F9	4	18882	8259	9850	21027
F10	4	17626	7697	9102	19626
F11	4	-3229	-1887	-1389	-1159
F12	4	-3503	-2057	-1537	-1226
G1	4	15429	6456	8709	20649
G2	4	18748	8069	10038	21960
G3	4	19721	8376	10554	23311
G4	4	18703	7907	10015	22195
G5	4	19963	8507	10624	23284
G6	4	18836	8146	10230	22563
G7	4	19560	8436	10572	23104
G8	4	15636	6810	8731	19212
G9	4	20538	8978	11072	23748
G10	4	21536	9486	11429	24515
G11	4	-3402	-2083	-1651	-1399
G12	4	-3076	-1771	-1360	-1146
H1	4	13957	5733	7975	19402
H2	4	16047	6971	9231	20909
H3	4	16810	7112	9351	21415
H4	4	15866	6911	9116	20470
H5	4	17197	7611	9830	21685
H6	4	17119	7253	9378	21291
H7	4	17678	7850	10101	22409
H8	4	15773	6708	8878	20344
H9	4	18527	8232	10540	23115
H10	4	19742	8860	10819	23491
H11	4	-4836	-3003	-2454	-2134
H12	4	-3534	-2029	-1604	-1372
A1	5	19756	9740	10586	19814
A2	5	16324	6928	8541	19289
A3	5	18385	8031	9729	21295
A4	5	18083	8202	9678	20191
A5	5	16955	7259	9030	20127
A6	5	17354	7552	9338	20623
A7	5	18232	8110	9925	21368
A8	5	17409	7757	9564	20751
A9	5	15841	6896	8719	19599
A10	5	19193	8752	10787	23374
A11	5	-3847	-2283	-1712	-1407
A12	5	-2806	-1504	-1053	-788
B1	5	21779	9710	9923	20297
B2	5	21652	9620	9684	19505
B3	5	23225	10383	10579	21381
B4	5	25343	11509	11401	22235
B5	5	25630	11703	11803	23023
B6	5	24985	11403	11435	22196
B7	5	24942	11502	11570	22838
B8	5	25361	11661	11731	22630
B9	5	25477	11784	12060	23630
B10	5	27087	12508	12059	23103
B11	5	-3546	-2158	-1749	-1607
B12	5	-4377	-2648	-2078	-1774
C1	5	14335	6288	8464	19452
C2	5	15875	7008	9445	21405
C3	5	13988	6032	8491	20101
C4	5	16255	7116	9617	21863
C5	5	16630	7278	9798	22117
C6	5	16231	7107	9676	22047
C7	5	16241	7076	9980	22991
C8	5	17040	7743	10275	22643
C9	5	12492	5811	8034	18117
C10	5	16867	7767	10290	22829
C11	5	-3997	-2445	-1952	-1708
C12	5	-3175	-1857	-1392	-1049
D1	5	20077	8899	9734	20428
D2	5	22890	10088	10690	21612
D3	5	22852	10042	10571	21375
D4	5	25048	10940	11643	23464
D5	5	21442	9312	10193	21254
D6	5	24312	10967	11382	22284
D7	5	23259	10586	11447	22982
D8	5	23493	10631	11257	22049
D9	5	24315	10959	11661	23418
D10	5	28684	13261	13362	25356
D11	5	-4242	-2556	-1990	-1718
D12	5	-2769	-1518	-1062	-813
E1	5	19669	8724	9876	21262
E2	5	22354	9961	10852	22080
E3	5	22730	10051	10950	22536
E4	5	23613	10498	11706	24064
E5	5	21709	9767	10743	21943
E6	5	22310	10000	10966	22183
E7	5	23866	10820	11728	23500
E8	5	21703	9821	10737	21584
E9	5	24750	11239	12227	24572
E10	5	28163	12954	13389	25953
E11	5	-3912	-2340	-1771	-1472
E12	5	-3419	-1912	-1360	-1049
F1	5	18840	8326	9964	21597
F2	5	19016	8044	9640	21103
F3	5	20389	8791	10253	21838
F4	5	24593	10793	12444	25721
F5	5	22716	10132	11763	24347
F6	5	22601	9989	11493	23792
F7	5	22426	9949	11342	23698
F8	5	22756	10119	11572	23490
F9	5	19066	8338	9925	21101
F10	5	17800	7775	9150	19720
F11	5	-3241	-1867	-1386	-1135
F12	5	-3495	-2048	-1527	-1204
G1	5	15566	6557	8798	20746
G2	5	18862	8120	10091	22023
G3	5	19780	8407	10591	23316
G4	5	18889	7987	10055	22292
G5	5	20042	8559	10665	23323
G6	5	18990	8179	10294	22657
G7	5	19724	8536	10645	23202
G8	5	15798	6889	8813	19325
G9	5	20721	9084	11143	23820
G10	5	21686	9561	11472	24536
G11	5	-3409	-2080	-1639	-1412
G12	5	-3074	-1774	-1356	-1128
H1	5	14058	5765	8039	19448
H2	5	16139	7022	9281	20974
H3	5	16973	7199	9427	21474
H4	5	15981	7013	9171	20518
H5	5	17327	7703	9870	21773
H6	5	17192	7313	9436	21360
H7	5	17841	7937	10164	22477
H8	5	15917	6784	8961	20424
H9	5	18660	8302	10604	23170
H10	5	19924	8943	10905	23559
H11	5	-4836	-3012	-2474	-2108
H12	5	-3523	-2060	-1593	-1371
A1	6	19829	9778	10601	19807
A2	6	16394	6964	8558	19263
A3	6	18450	8063	9745	21328
A4	6	18220	8251	9705	20238
A5	6	17014	7299	9060	20111
A6	6	17478	7614	9370	20650
A7	6	18401	8187	9973	21464
A8	6	17480	7815	9586	20757
A9	6	15918	6931	8718	19597
A10	6	19276	8792	10806	23398
A11	6	-3860	-2299	-1727	-1407
A12	6	-2808	-1491	-1049	-767
B1	6	21859	9799	9935	20280
B2	6	21797	9690	9688	19546
B3	6	23283	10411	10549	21360
B4	6	25641	11637	11512	22357
B5	6	25611	11705	11784	22939
B6	6	25129	11470	11470	22242
B7	6	25093	11562	11613	22877
B8	6	25508	11733	11787	22672
B9	6	25483	11805	12028	23568
B10	6	27244	12613	12110	23144
B11	6	-3537	-2174	-1754	-1609
B12	6	-4378	-2660	-2070	-1770
C1	6	14323	6305	8427	19411
C2	6	15949	7037	9459	21402
C3	6	14139	6106	8574	20225
C4	6	16233	7106	9582	21789
C5	6	16885	7380	9884	22264
C6	6	16318	7167	9702	22067
C7	6	16566	7211	10136	23258
C8	6	17153	7801	10297	22696
C9	6	12687	5899	8137	18276
C10	6	17050	7857	10392	22983
C11	6	-4019	-2447	-1950	-1702
C12	6	-3170	-1864	-1383	-1056
D1	6	20118	8903	9708	20393
D2	6	23009	10133	10715	21642
D3	6	23112	10179	10668	21529
D4	6	25192	11037	11684	23600
D5	6	21461	9323	10181	21205
D6	6	24421	11018	11441	22315
D7	6	23436	10673	11499	23077
D8	6	23718	10713	11321	22153
D9	6	24477	11053	11716	23525
D10	6	28874	13349	13420	25444
D11	6	-4236	-2559	-2017	-1733
D12	6	-2776	-1533	-1053	-816
E1	6	19759	8769	9910	21254
E2	6	22501	10017	10881	22133
E3	6	22928	10137	11004	22675
E4	6	23762	10558	11743	24136
E5	6	21933	9834	10823	22031
E6	6	22409	10029	10947	22211
E7	6	24000	10890	11791	23584
E8	6	21807	9869	10779	21628
E9	6	24844	11282	12231	24559
E10	6	28340	12990	13437	26027
E11	6	-3905	-2322	-1765	-1465
E12	6	-3427	-1899	-1359	-1071
F1	6	18954	8367	10007	21608
F2	6	19107	8121	9677	21148
F3	6	20610	8890	10344	21948
F4	6	24786	10874	12491	25801
F5	6	22903	10217	11843	24413
F6	6	22714	10021	11514	23797
F7	6	22608	10029	11397	23779
F8	6	22862	10148	11569	23509
F9	6	19130	8364	9923	21097
F10	6	17946	7844	9197	19762
F11	6	-3236	-1869	-1385	-1155
F12	6	-3514	-2060	-1519	-1228
G1	6	15598	6540	8777	20711
G2	6	18962	8165	10105	22041
G3	6	19815	8427	10547	23278
G4	6	18904	7986	10046	22253
G5	6	20133	8566	10672	23312
G6	6	19078	8250	10336	22715
G7	6	19799	8578	10638	23212
G8	6	15844	6916	8800	19286
G9	6	20808	9109	11149	23828
G10	6	21978	9706	11600	24744
G11	6	-3407	-2094	-1641	-1412
G12	6	-3101	-1795	-1374	-1144
H1	6	14133	5781	8040	19450
H2	6	16257	7063	9296	20988
H3	6	17069	7227	9460	21514
H4	6	16042	7026	9191	20564
H5	6	17414	7712	9901	21787
H6	6	17268	7346	9469	21372
H7	6	17961	7971	10213	22544
H8	6	15967	6829	8981	20426
H9	6	18697	8330	10574	23202
H10	6	19963	8962	10892	23541
H11	6	-4854	-3022	-2461	-2137
H12	6	-3535	-2025	-1600	-1364
A1	7	19908	9804	10655	19867
A2	7	16487	6991	8601	19314
A3	7	18559	8137	9815	21403
A4	7	18302	8327	9741	20279
A5	7	17076	7340	9077	20143
A6	7	17566	7658	9436	20730
A7	7	18462	8225	9998	21489
A8	7	17620	7866	9637	20853
A9	7	16001	6980	8747	19655
A10	7	19423	8868	10854	23491
A11	7	-3855	-2281	-1737	-1421
A12	7	-2807	-1505	-1042	-780
B1	7	21838	9749	9904	20221
B2	7	21935	9765	9760	19588
B3	7	23403	10476	10615	21414
B4	7	25766	11704	11554	22408
B5	7	25721	11759	11803	22941
B6	7	25255	11537	11526	22276
B7	7	25334	11698	11700	23013
B8	7	25681	11828	11840	22761
B9	7	25735	11917	12128	23701
B10	7	27459	12718	12181	23242
B11	7	-3542	-2184	-1748	-1604
B12	7	-4391	-2676	-2084	-1782
C1	7	14552	6404	8540	19550
C2	7	16107	7098	9515	21494
C3	7	14265	6153	8606	20306
C4	7	16479	7243	9689	21968
C5	7	17073	7472	9971	22400
C6	7	16473	7228	9747	22128
C7	7	16369	7118	9964	22987
C8	7	17333	7884	10381	22788
C9	7	12736	5910	8122	18254
C10	7	17163	7938	10425	23048
C11	7	-4012	-2440	-1945	-1691
C12	7	-3181	-1847	-1418	-1058
D1	7	20320	9017	9824	20531
D2	7	23101	10152	10758	21658
D3	7	23221	10245	10687	21589
D4	7	25404	11133	11785	23706
D5	7	21434	9301	10117	21104
D6	7	24520	11075	11471	22348
D7	7	23489	10687	11497	23012
D8	7	23769	10756	11331	22135
D9	7	24664	11125	11785	23577
D10	7	29096	13452	13488	25537
D11	7	-4251	-2563	-1994	-1719
D12	7	-2758	-1536	-1062	-823
E1	7	19785	8787	9929	21255
E2	7	22697	10116	10963	22266
E3	7	22998	10168	11046	22689
E4	7	23849	10602	11782	24133
E5	7	22054	9907	10838	22062
E6	7	22545	10095	10981	22244
E7	7	24085	10951	11769	23475
E8	7	21971	9960	10821	21740
E9	7	25016	11356	12294	24628
E10	7	28537	13090	13502	26105
E11	7	-3920	-2341	-1769	-1474
E12	7	-3413	-1911	-1333	-1058
F1	7	19086	8439	10050	21725
F2	7	19354	8220	9767	21259
F3	7	20714	8944	10344	21998
F4	7	24929	10933	12538	25851
F5	7	22962	10256	11831	24392
F6	7	22778	10066	11522	23819
F7	7	22642	10050	11379	23676
F8	7	22993	10248	11632	23563
F9	7	19350	8473	9999	21207
F10	7	18060	7899	9256	19803
F11	7	-3241	-1873	-1383	-1161
F12	7	-3497	-2041	-1531	-1222
G1	7	15744	6607	8836	20795
G2	7	18949	8153	10060	21965
G3	7	19941	8481	10609	23338
G4	7	19055	8068	10100	22327
G5	7	20305	8649	10726	23422
G6	7	19219	8302	10370	22743
G7	7	19949	8653	10738	23357
G8	7	15992	6990	8854	19390
G9	7	20950	9166	11208	23887
G10	7	22065	9737	11637	24759
G11	7	-3393	-2065	-1633	-1418
G12	7	-3081	-1782	-1349	-1139
H1	7	14204	5823	8047	19510
H2	7	16373	7136	9362	21075
H3	7	17178	7309	9475	21543
H4	7	16119	7081	9211	20582
H5	7	17501	7775	9965	21838
H6	7	17377	7400	9473	21396
H7	7	18074	8027	10236	22582
H8	7	16067	6848	8985	20463
H9	7	18777	8361	10620	23191
H10	7	20093	9023	10930	23580
H11	7	-4876	-3035	-2468	-2137
H12	7	-3538	-2049	-1610	-1377
A1	8	19949	9833	10654	19850
A2	8	16534	7016	8581	19355
A3	8	18682	8239	9838	21470
A4	8	18373	8331	9769	20278
A5	8	17203	7368	9124	20214
A6	8	17660	7715	9434	20732
A7	8	18598	8276	10044	21519
A8	8	17684	7893	9655	20848
A9	8	16116	7036	8808	19701
A10	8	19454	8874	10862	23439
A11	8	-3872	-2299	-1741	-1428
A12	8	-2817	-1505	-1049	-765
B1	8	21898	9777	9908	20157
B2	8	22022	9794	9777	19592
B3	8	23511	10517	10657	21457
B4	8	25919	11803	11610	22484
B5	8	26013	11901	11922	23150
B6	8	25373	11596	11548	22347
B7	8	25386	11716	11730	23031
B8	8	25766	11888	11870	22766
B9	8	25964	12008	12204	23841
B10	8	27623	12783	12231	23290
B11	8	-3535	-2167	-1726	-1569
B12	8	-4402	-2658	-2068	-1789
C1	8	14488	6388	8469	19456
C2	8	16210	7183	9573	21524
C3	8	14347	6200	8642	20306
C4	8	16550	7292	9731	21946
C5	8	16988	7439	9913	22261
C6	8	16530	7238	9777	22162
C7	8	16736	7280	10150	23252
C8	8	17377	7880	10373	22771
C9	8	12834	5980	8176	18305
C10	8	17236	7958	10453	23037
C11	8	-4016	-2448	-1925	-1710
C12	8	-3183	-1861	-1405	-1059
D1	8	20334	9044	9805	20488
D2	8	23303	10273	10838	21813
D3	8	23332	10273	10731	21592
D4	8	25538	11175	11814	23729
D5	8	21941	9556	10362	21517
D6	8	24611	11120	11486	22350
D7	8	23676	10765	11590	23178
D8	8	23920	10847	11390	22237
D9	8	24720	11146	11784	23563
D10	8	29202	13496	13529	25549
D11	8	-4265	-2545	-1995	-1742
D12	8	-2728	-1509	-1052	-803
E1	8	19853	8849	9952	21268
E2	8	22877	10215	11018	22355
E3	8	23049	10210	11071	22680
E4	8	23908	10641	11795	24115
E5	8	22229	10010	10954	22195
E6	8	22674	10155	11051	22341
E7	8	24292	11046	11881	23694
E8	8	22087	10017	10881	21775
E9	8	25147	11435	12339	24711
E10	8	28520	13090	13481	26065
E11	8	-3921	-2352	-1780	-1461
E12	8	-3413	-1934	-1343	-1059
F1	8	19144	8494	10087	21744
F2	8	19456	8289	9793	21289
F3	8	20776	8968	10382	21995
F4	8	25021	11005	12552	25845
F5	8	23073	10298	11889	24443
F6	8	22960	10166	11601	23911
F7	8	22886	10160	11491	23913
F8	8	23287	10382	11747	23740
F9	8	19532	8550	10068	21319
F10	8	18163	7950	9258	19808
F11	8	-3243	-1867	-1401	-1169
F12	8	-3466	-2029	-1515	-1210
G1	8	15806	6637	8845	20806
G2	8	19040	8180	10098	22031
G3	8	20090	8541	10671	23411
G4	8	19121	8081	10134	22403
G5	8	20331	8676	10740	23430
G6	8	19337	8375	10412	22801
G7	8	20057	8683	10772	23336
G8	8	16157	7052	8926	19495
G9	8	21051	9207	11236	23954
G10	8	22219	9813	11702	24856
G11	8	-3380	-2060	-1626	-1403
G12	8	-3093	-1799	-1368	-1136
H1	8	14241	5842	8047	19509
H2	8	16442	7150	9354	21091
H3	8	17238	7342	9513	21612
H4	8	16153	7105	9225	20539
H5	8	17568	7813	9964	21865
H6	8	17450	7397	9510	21439
H7	8	18140	8086	10269	22634
H8	8	16162	6900	9042	20528
H9	8	18913	8429	10665	23266
H10	8	20122	9045	10944	23606
H11	8	-4843	-3013	-2455	-2117
H12	8	-3524	-2047	-1598	-1372
A1	9	20071	9880	10712	19987
A2	9	16612	7053	8649	19356
A3	9	18738	8166	9872	21465
A4	9	18450	8370	9776	20342
A5	9	17219	7390	9102	20181
A6	9	17771	7724	9484	20798
A7	9	18658	8303	10065	21526
A8	9	17756	7898	9659	20872
A9	9	16169	7073	8828	19717
A10	9	19518	8878	10897	23450
A11	9	-3854	-2282	-1736	-1419
A12	9	-2815	-1499	-1048	-770
B1	9	22091	9895	10016	20329
B2	9	22133	9848	9834	19665
B3	9	23684	10615	10725	21553
B4	9	26001	11846	11657	22497
B5	9	25992	11882	11870	23070
B6	9	25419	11622	11530	22323
B7	9	25523	11776	11753	23068
B8	9	25855	11878	11879	22760
B9	9	26121	12099	12260	23907
B10	9	27727	12828	12245	23314
B11	9	-3557	-2188	-1754	-1596
B12	9	-4394	-2651	-2079	-1781
C1	9	14680	6439	8558	19546
C2	9	16420	7260	9672	21671
C3	9	14368	6222	8607	20288
C4	9	16639	7300	9746	22003
C5	9	17210	7558	9982	22397
C6	9	16640	7304	9788	22199
C7	9	16861	7369	10224	23324
C8	9	17444	7921	10407	22799
C9	9	12917	5991	8176	18320
C10	9	17309	7982	10462	23040
C11	9	-4012	-2446	-1922	-1679
C12	9	-3178	-1847	-1392	-1032
D1	9	20389	9031	9792	20475
D2	9	23517	10373	10919	21918
D3	9	23453	10343	10775	21679
D4	9	25634	11236	11851	23766
D5	9	21838	9504	10310	21376
D6	9	24725	11151	11519	22420
D7	9	23808	10841	11641	23249
D8	9	24113	10932	11448	22314
D9	9	24788	11193	11781	23568
D10	9	29235	13521	13505	25525
D11	9	-4241	-2551	-1984	-1733
D12	9	-2758	-1518	-1059	-804
E1	9	19917	8869	9969	21303
E2	9	22850	10193	11006	22303
E3	9	23156	10222	11070	22693
E4	9	24039	10708	11842	24166
E5	9	22274	10000	10958	22190
E6	9	22733	10177	11033	22311
E7	9	24410	11099	11926	23756
E8	9	22173	10044	10916	21786
E9	9	25265	11502	12374	24747
E10	9	28688	13191	13549	26138
E11	9	-3923	-2340	-1776	-1475
E12	9	-3426	-1905	-1357	-1030
F1	9	19277	8536	10112	21786
F2	9	19468	8272	9787	21277
F3	9	20928	9024	10416	22063
F4	9	25326	11110	12676	26051
F5	9	23169	10364	11894	24476
F6	9	22902	10107	11555	23824
F7	9	22993	10226	11527	23910
F8	9	23314	10399	11744	23727
F9	9	19677	8618	10124	21396
F10	9	18256	8004	9301	19868
F11	9	-3243	-1880	-1396	-1153
F12	9	-3471	-2025	-1521	-1223
G1	9	15847	6660	8872	20834
G2	9	19190	8276	10187	22133
G3	9	20135	8588	10672	23412
G4	9	19259	8157	10185	22462
G5	9	20441	8702	10775	23453
G6	9	19416	8394	10452	22819
G7	9	20184	8741	10817	23403
G8	9	16257	7108	8957	19535
G9	9	21138	9245	11259	23981
G10	9	22226	9807	11657	24806
G11	9	-3368	-2046	-1620	-1392
G12	9	-3076	-1793	-1366	-1107
H1	9	14244	5839	8094	19516
H2	9	16501	7182	9399	21142
H3	9	17325	7378	9528	21662
H4	9	16250	7131	9257	20620
H5	9	17646	7840	9983	21900
H6	9	17513	7422	9505	21430
H7	9	18187	8102	10249	22615
H8	9	16204	6933	9056	20561
H9	9	19012	8466	10716	23315
H10	9	20231	9079	10971	23649
H11	9	-4862	-3031	-2466	-2138
H12	9	-3533	-2047	-1600	-1371
A1	10	20075	9911	10707	19969
A2	10	16648	7072	8661	19409
A3	10	18816	8247	9893	21514
A4	10	18462	8381	9793	20327
A5	10	17296	7447	9152	20236
A6	10	17843	7788	9529	20835
A7	10	18727	8338	10091	21580
A8	10	17785	7947	9672	20896
A9	10	16305	7104	8865	19812
A10	10	19646	8943	10918	23547
A11	10	-3901	-2313	-1744	-1432
A12	10	-2819	-1495	-1040	-793
B1	10	22093	9908	9999	20307
B2	10	22150	9884	9810	19653
B3	10	23719	10637	10710	21515
B4	10	26086	11870	11665	22504
B5	10	26202	11995	11952	23195
B6	10	25526	11693	11590	22367
B7	10	25610	11823	11793	23110
B8	10	25969	11963	11917	22827
B9	10	26342	12204	12374	24041
B10	10	27783	12846	12239	23260
B11	10	-3572	-2172	-1737	-1588
B12	10	-4408	-2663	-2074	-1792
C1	10	14776	6516	8589	19636
C2	10	16457	7278	9677	21707
C3	10	14506	6270	8689	20398
C4	10	16656	7323	9729	21948
C5	10	17188	7534	9974	22321
C6	10	16739	7371	9858	22263
C7	10	17030	7441	10291	23494
C8	10	17527	7988	10433	22834
C9	10	12944	6048	8188	18366
C10	10	17363	8012	10477	23065
C11	10	-4015	-2459	-1942	-1683
C12	10	-3191	-1866	-1388	-1054
D1	10	20452	9067	9831	20505
D2	10	23581	10378	10945	21934
D3	10	23438	10362	10770	21673
D4	10	25652	11244	11837	23771
D5	10	22144	9674	10441	21619
D6	10	24857	11218	11581	22492
D7	10	23961	10918	11704	23331
D8	10	24233	10957	11481	22387
D9	10	24933	11236	11838	23624
D10	10	29375	13590	13573	25579
D11	10	-4244	-2561	-1969	-1720
D12	10	-2782	-1533	-1072	-810
E1	10	19943	8880	9955	21268
E2	10	22994	10267	11047	22389
E3	10	23258	10281	11122	22737
E4	10	23951	10641	11756	24024
E5	10	22301	10004	10943	22112
E6	10	22910	10294	11127	22442
E7	10	24486	11149	11959	23774
E8	10	22438	10165	10996	21963
E9	10	25323	11524	12394	24736
E10	10	28803	13227	13570	26181
E11	10	-3940	-2370	-1792	-1483
E12	10	-3425	-1920	-1343	-1053
F1	10	19309	8557	10114	21789
F2	10	19566	8322	9826	21355
F3	10	21042	9087	10460	22114
F4	10	25195	11061	12590	25882
F5	10	23271	10403	11936	24507
F6	10	23077	10231	11629	23925
F7	10	23091	10272	11557	23985
F8	10	23432	10431	11765	23793
F9	10	19773	8655	10162	21429
F10	10	18367	8059	9319	19900
F11	10	-3257	-1875	-1384	-1163
F12	10	-3485	-2025	-1512	-1221
G1	10	15921	6706	8870	20852
G2	10	19291	8311	10216	22194
G3	10	20196	8602	10686	23408
G4	10	19235	8151	10183	22421
G5	10	20451	8728	10781	23430
G6	10	19447	8422	10430	22818
G7	10	20232	8768	10805	23387
G8	10	16256	7124	8972	19504
G9	10	21204	9283	11278	23980
G10	10	22371	9871	11733	24901
G11	10	-3401	-2073	-1659	-1399
G12	10	-3108	-1782	-1368	-1143
H1	10	14239	5818	8065	19454
H2	10	16518	7189	9386	21143
H3	10	17393	7423	9562	21659
H4	10	16262	7139	9246	20570
H5	10	17657	7856	9979	21897
H6	10	17564	7457	9511	21464
H7	10	18255	8129	10295	22651
H8	10	16285	6945	9073	20577
H9	10	19043	8486	10699	23299
H10	10	20271	9116	11002	23650
H11	10	-4865	-3029	-2460	-2144
H12	10	-3538	-2050	-1611	-1357
A1	11	20040	9875	10687	19891
A2	11	16698	7099	8663	19388
A3	11	18858	8269	9902	21493
A4	11	18505	8397	9787	20351
A5	11	17319	7438	9130	20181
A6	11	17910	7822	9522	20865
A7	11	18806	8403	10120	21611
A8	11	17879	7988	9714	20952
A9	11	16375	7146	8915	19851
A10	11	19711	8987	10959	23559
A11	11	-3888	-2301	-1732	-1432
A12	11	-2809	-1509	-1044	-766
B1	11	22173	9933	10045	20319
B2	11	22262	9904	9861	19697
B3	11	23835	10668	10759	21588
B4	11	26096	11860	11649	22505
B5	11	26145	11962	11916	23066
B6	11	25652	11733	11615	22416
B7	11	25760	11887	11844	23201
B8	11	26069	11983	11931	22849
B9	11	26318	12195	12328	23964
B10	11	27898	12897	12288	23328
B11	11	-3554	-2187	-1751	-1588
B12	11	-4426	-2656	-2078	-1790
C1	11	14794	6527	8594	19596
C2	11	16518	7313	9674	21682
C3	11	14514	6281	8665	20328
C4	11	16910	7421	9821	22125
C5	11	17458	7658	10082	22547
C6	11	16830	7389	9869	22310
C7	11	17004	7419	10230	23362
C8	11	17628	8024	10453	22870
C9	11	13147	6128	8301	18527
C10	11	17486	8075	10524	23127
C11	11	-4026	-2474	-1950	-1717
C12	11	-3176	-1842	-1411	-1042
D1	11	20527	9117	9831	20512
D2	11	23619	10428	10924	21937
D3	11	23499	10365	10810	21681
D4	11	25758	11307	11849	23744
D5	11	22010	9576	10373	21425
D6	11	24934	11250	11590	22506
D7	11	24081	10990	11762	23389
D8	11	24352	11033	11537	22429
D9	11	25081	11358	11898	23722
D10	11	29501	13643	13606	25618
D11	11	-4252	-2582	-1989	-1729
D12	11	-2754	-1518	-1066	-809
E1	11	20018	8920	9971	21304
E2	11	23050	10269	11060	22392
E3	11	23231	10275	11075	22717
E4	11	24074	10692	11793	24055
E5	11	22325	10023	10926	22140
E6	11	23114	10390	11229	22572
E7	11	24513	11146	11944	23749
E8	11	22298	10127	10945	21848
E9	11	25464	11586	12419	24807
E10	11	28890	13288	13627	26220
E11	11	-3930	-2349	-1772	-1470
E12	11	-3407	-1896	-1352	-1052
F1	11	19340	8583	10133	21803
F2	11	19656	8358	9847	21379
F3	11	21062	9119	10463	22069
F4	11	25218	11061	12597	25869
F5	11	23351	10437	11952	24535
F6	11	23296	10308	11692	24029
F7	11	23194	10314	11590	24009
F8	11	23537	10486	11789	23800
F9	11	19810	8664	10160	21410
F10	11	18476	8103	9356	19935
F11	11	-3238	-1872	-1385	-1163
F12	11	-3458	-2045	-1515	-1224
G1	11	15944	6705	8908	20869
G2	11	19375	8352	10226	22210
G3	11	20370	8663	10744	23516
G4	11	19360	8209	10234	22494
G5	11	20502	8752	10765	23422
G6	11	19536	8441	10474	22856
G7	11	20276	8788	10825	23394
G8	11	16322	7116	8981	19533
G9	11	21268	9311	11313	24001
G10	11	22433	9929	11750	24901
G11	11	-3404	-2079	-1627	-1413
G12	11	-3095	-1785	-1369	-1130
H1	11	14223	5830	8055	19425
H2	11	16565	7214	9391	21126
H3	11	17421	7422	9586	21719
H4	11	16308	7170	9267	20589
H5	11	17766	7878	10030	21924
H6	11	17625	7482	9558	21513
H7	11	18345	8151	10315	22680
H8	11	16316	6983	9092	20570
H9	11	19035	8480	10688	23321
H10	11	20295	9115	10996	23669
H11	11	-4857	-3030	-2465	-2143
H12	11	-3538	-2054	-1622	-1381
A1	12	20013	9899	10691	19886
A2	12	16733	7118	8673	19409
A3	12	18909	8282	9922	21528
A4	12	18592	8426	9810	20357
A5	12	17431	7512	9186	20276
A6	12	17981	7855	9536	20889
A7	12	18874	8398	10124	21619
A8	12	17900	7983	9709	20892
A9	12	16397	7152	8874	19832
A10	12	19761	9007	10961	23585
A11	12	-3892	-2295	-1735	-1414
A12	12	-2813	-1524	-1044	-791
B1	12	22175	9941	10015	20308
B2	12	22258	9909	9840	19639
B3	12	23892	10702	10783	21592
B4	12	26367	12018	11784	22660
B5	12	26423	12110	12024	23286
B6	12	25701	11756	11649	22420
B7	12	25743	11872	11807	23097
B8	12	26164	12027	11969	22871
B9	12	26349	12196	12327	23918
B10	12	27925	12927	12281	23314
B11	12	-3560	-2188	-1741	-1611
B12	12	-4410	-2665	-2090	-1798
C1	12	14917	6583	8651	19681
C2	12	16563	7323	9675	21663
C3	12	14625	6336	8708	20399
C4	12	16862	7423	9806	22078
C5	12	17449	7648	10050	22483
C6	12	16896	7439	9880	22315
C7	12	17152	7506	10315	23480
C8	12	17698	8055	10472	22897
C9	12	13197	6119	8273	18503
C10	12	17567	8120	10546	23202
C11	12	-4050	-2471	-1943	-1723
C12	12	-3172	-1860	-1389	-1051
D1	12	20566	9144	9865	20552
D2	12	23697	10459	10937	21956
D3	12	23595	10400	10823	21701
D4	12	25936	11390	11925	23901
D5	12	22250	9697	10441	21577
D6	12	24943	11271	11582	22499
D7	12	24074	10958	11720	23329
D8	12	24354	11014	11526	22413
D9	12	25238	11419	11960	23817
D10	12	29555	13662	13609	25625
D11	12	-4278	-2577	-1997	-1748
D12	12	-2754	-1535	-1093	-805
E1	12	20064	8932	9988	21315
E2	12	23075	10283	11061	22361
E3	12	23370	10331	11124	22771
E4	12	24279	10785	11877	24200
E5	12	22470	10086	10974	22205
E6	12	23046	10340	11157	22478
E7	12	24590	11177	11969	23759
E8	12	22500	10192	11031	21952
E9	12	25587	11629	12474	24874
E10	12	29025	13348	13649	26298
E11	12	-3918	-2357	-1778	-1471
E12	12	-3432	-1904	-1341	-1047
F1	12	19474	8645	10176	21876
F2	12	19489	8296	9766	21184
F3	12	21172	9159	10484	22106
F4	12	25426	11161	12685	26016
F5	12	23395	10447	11954	24527
F6	12	23296	10280	11683	24004
F7	12	23245	10353	11607	24013
F8	12	23652	10520	11836	23861
F9	12	19923	8719	10178	21453
F10	12	18607	8154	9418	19984
F11	12	-3241	-1877	-1405	-1161
F12	12	-3497	-2045	-1533	-1227
G1	12	15966	6711	8906	20832
G2	12	19344	8371	10208	22207
G3	12	20431	8740	10776	23530
G4	12	19309	8163	10177	22383
G5	12	20618	8805	10814	23536
G6	12	19639	8481	10495	22912
G7	12	20336	8827	10827	23456
G8	12	16363	7144	8967	19536
G9	12	21309	9325	11287	23994
G10	12	22528	9971	11774	24946
G11	12	-3395	-2067	-1626	-1397
G12	12	-3107	-1789	-1371	-1139
H1	12	14199	5826	8040	19401
H2	12	16549	7198	9367	21105
H3	12	17477	7442	9605	21732
H4	12	16376	7198	9288	20666
H5	12	17758	7884	9987	21901
H6	12	17640	7485	9546	21476
H7	12	18399	8164	10324	22709
H8	12	16316	6972	9070	20538
H9	12	19098	8522	10699	23296
H10	12	20353	9150	11019	23657
H11	12	-4869	-3035	-2473	-2127
H12	12	-3572	-2053	-1619	-1367
A1	13	20098	9905	10687	19904
A2	13	16783	7122	8670	19402
A3	13	18979	8318	9938	21533
A4	13	18667	8465	9858	20397
A5	13	17437	7505	9152	20223
A6	13	18062	7879	9586	20934
A7	13	18916	8443	10152	21648
A8	13	17994	8036	9732	20958
A9	13	16485	7190	8917	19857
A10	13	19849	9048	10991	23617
A11	13	-3904	-2307	-1715	-1430
A12	13	-2823	-1487	-1060	-794
B1	13	22345	10015	10073	20379
B2	13	22357	9963	9879	19682
B3	13	23982	10755	10802	21607
B4	13	26461	12063	11797	22699
B5	13	26313	12040	11947	23126
B6	13	25820	11813	11661	22461
B7	13	25934	11999	11894	23225
B8	13	26255	12090	11999	22896
B9	13	26579	12300	12416	24063
B10	13	28099	13004	12339	23362
B11	13	-3537	-2164	-1725	-1585
B12	13	-4401	-2652	-2077	-1798
C1	13	14947	6592	8645	19642
C2	13	16662	7403	9725	21712
C3	13	14770	6404	8769	20523
C4	13	17078	7505	9884	22196
C5	13	17805	7830	10251	22772
C6	13	16975	7457	9876	22317
C7	13	17239	7582	10344	23541
C8	13	17774	8111	10497	22901
C9	13	13313	6196	8360	18591
C10	13	17625	8143	10550	23187
C11	13	-4046	-2451	-1948	-1709
C12	13	-3209	-1841	-1416	-1048
D1	13	20656	9177	9882	20572
D2	13	23800	10512	10992	22027
D3	13	23725	10476	10858	21789
D4	13	26023	11406	11967	23922
D5	13	22097	9619	10361	21366
D6	13	25017	11301	11591	22490
D7	13	24154	11008	11726	23331
D8	13	24507	11106	11570	22478
D9	13	25296	11439	11959	23807
D10	13	29695	13741	13646	25670
D11	13	-4275	-2573	-1999	-1742
D12	13	-2765	-1529	-1063	-786
E1	13	20189	8989	10059	21370
E2	13	23219	10385	11123	22442
E3	13	23452	10367	11176	22819
E4	13	24361	10835	11916	24244
E5	13	22551	10165	10986	22221
E6	13	23118	10384	11211	22492
E7	13	24755	11242	12031	23854
E8	13	22672	10282	11112	22073
E9	13	25639	11679	12496	24878
E10	13	29067	13339	13644	26267
E11	13	-3938	-2362	-1788	-1471
E12	13	-3428	-1928	-1354	-1055
F1	13	19598	8686	10198	21908
F2	13	19784	8435	9874	21358
F3	13	21276	9207	10519	22184
F4	13	25579	11255	12737	26083
F5	13	23476	10495	11970	24540
F6	13	23331	10310	11667	23969
F7	13	23388	10404	11633	24046
F8	13	23840	10624	11915	23970
F9	13	20025	8755	10228	21497
F10	13	18708	8185	9424	20022
F11	13	-3232	-1887	-1391	-1153
F12	13	-3470	-2053	-1515	-1211
G1	13	16018	6757	8914	20849
G2	13	19438	8384	10251	22230
G3	13	20401	8682	10748	23464
G4	13	19509	8279	10228	22514
G5	13	20680	8846	10879	23542
G6	13	19729	8536	10533	22953
G7	13	20431	8852	10859	23492
G8	13	16522	7234	9055	19657
G9	13	21423	9375	11323	24045
G10	13	22581	9945	11747	24925
G11	13	-3393	-2070	-1614	-1403
G12	13	-3070	-1796	-1365	-1147
H1	13	14249	5833	8043	19413
H2	13	16650	7272	9458	21188
H3	13	17527	7462	9608	21706
H4	13	16409	7196	9307	20621
H5	13	17855	7927	10068	21936
H6	13	17724	7517	9566	21502
H7	13	18452	8218	10357	22760
H8	13	16444	7029	9126	20637
H9	13	19130	8511	10689	23316
H10	13	20428	9186	11020	23701
H11	13	-4880	-3037	-2475	-2133
H12	13	-3547	-2056	-1607	-1357
A1	14	20094	9908	10692	19816
A2	14	16809	7141	8668	19366
A3	14	19063	8356	9982	21579
A4	14	18696	8478	9848	20438
A5	14	17552	7560	9214	20277
A6	14	18145	7907	9624	20957
A7	14	19024	8469	10149	21654
A8	14	18054	8069	9755	20964
A9	14	16484	7210	8894	19810
A10	14	19839	9032	10997	23591
A11	14	-3870	-2285	-1707	-1403
A12	14	-2818	-1498	-1028	-783
B1	14	22297	10012	10041	20303
B2	14	22454	10035	9904	19739
B3	14	24034	10788	10799	21608
B4	14	26364	11997	11738	22616
B5	14	26564	12169	12063	23268
B6	14	25923	11857	11715	22522
B7	14	25996	12044	11901	23240
B8	14	26334	12123	12022	22916
B9	14	26617	12341	12431	24045
B10	14	28185	13058	12359	23403
B11	14	-3567	-2192	-1749	-1599
B12	14	-4394	-2668	-2077	-1791
C1	14	14981	6616	8646	19659
C2	14	16769	7447	9763	21808
C3	14	14810	6429	8769	20478
C4	14	17271	7609	9980	22320
C5	14	17708	7797	10166	22609
C6	14	17074	7521	9927	22330
C7	14	17316	7590	10359	23503
C8	14	17857	8120	10517	22894
C9	14	13385	6241	8350	18604
C10	14	17704	8179	10577	23204
C11	14	-3992	-2441	-1910	-1670
C12	14	-3181	-1850	-1389	-1053
D1	14	20753	9235	9944	20675
D2	14	23956	10586	11052	22096
D3	14	23807	10527	10917	21822
D4	14	26134	11478	11980	23911
D5	14	22302	9718	10438	21549
D6	14	25160	11366	11691	22564
D7	14	24212	11037	11769	23405
D8	14	24496	11092	11592	22441
D9	14	25357	11458	11962	23808
D10	14	29696	13721	13637	25632
D11	14	-4227	-2548	-1951	-1728
D12	14	-2754	-1524	-1050	-780
E1	14	20242	9016	10054	21398
E2	14	23263	10406	11102	22431
E3	14	23460	10385	11148	22800
E4	14	24351	10831	11892	24179
E5	14	22700	10217	11054	22311
E6	14	23286	10449	11242	22575
E7	14	24793	11293	12018	23822
E8	14	22685	10291	11083	22038
E9	14	25768	11722	12538	24944
E10	14	29131	13381	13688	26262
E11	14	-3908	-2328	-1788	-1451
E12	14	-3422	-1907	-1343	-1052
F1	14	19662	8717	10250	21970
F2	14	19821	8455	9886	21396
F3	14	21314	9216	10528	22148
F4	14	25496	11198	12669	25958
F5	14	23552	10509	12006	24599
F6	14	23381	10337	11717	24011
F7	14	23444	10442	11648	24076
F8	14	23766	10587	11869	23862
F9	14	20171	8834	10299	21586
F10	14	18763	8219	9428	20013
F11	14	-3227	-1845	-1371	-1139
F12	14	-3514	-2045	-1516	-1222
G1	14	16068	6790	8951	20880
G2	14	19502	8425	10263	22229
G3	14	20424	8709	10739	23480
G4	14	19650	8325	10315	22611
G5	14	20738	8860	10878	23566
G6	14	19740	8558	10540	22958
G7	14	20448	8886	10883	23508
G8	14	16536	7230	9042	19633
G9	14	21485	9424	11350	24063
G10	14	22634	9998	11780	24932
G11	14	-3418	-2057	-1641	-1411
G12	14	-3120	-1784	-1362	-1153
H1	14	14266	5858	8054	19419
H2	14	16702	7282	9437	21193
H3	14	17548	7484	9634	21728
H4	14	16418	7208	9320	20644
H5	14	17877	7940	10083	21990
H6	14	17732	7550	9559	21510
H7	14	18478	8212	10380	22727
H8	14	16461	7039	9116	20609
H9	14	19219	8575	10775	23370
H10	14	20483	9205	11036	23703
H11	14	-4852	-3007	-2468	-2119
H12	14	-3558	-2058	-1612	-1385
A1	15	20155	9908	10730	19915
A2	15	16890	7181	8695	19438
A3	15	19084	8379	9956	21565
A4	15	18772	8523	9876	20447
A5	15	17581	7552	9214	20270
A6	15	18161	7932	9576	20914
A7	15	19072	8513	10167	21654
A8	15	18167	8087	9816	21043
A9	15	16632	7260	8972	19912
A10	15	19901	9070	11018	23606
A11	15	-3887	-2323	-1733	-1424
A12	15	-2808	-1493	-1022	-769
B1	15	22404	10055	10077	20349
B2	15	22504	10043	9906	19746
B3	15	24132	10815	10827	21646
B4	15	26613	12117	11830	22746
B5	15	26536	12133	12015	23207
B6	15	26007	11912	11708	22533
B7	15	26026	12036	11917	23228
B8	15	26402	12154	12028	22909
B9	15	27004	12519	12570	24320
B10	15	28197	13051	12356	23375
B11	15	-3527	-2165	-1735	-1587
B12	15	-4408	-2681	-2071	-1786
C1	15	15130	6672	8673	19683
C2	15	16887	7489	9786	21812
C3	15	14827	6426	8758	20437
C4	15	17256	7592	9935	22197
C5	15	17875	7857	10215	22668
C6	15	17148	7554	9958	22375
C7	15	17502	7674	10401	23601
C8	15	17933	8172	10524	22933
C9	15	13377	6220	8337	18543
C10	15	17757	8213	10586	23232
C11	15	-4042	-2478	-1942	-1696
C12	15	-3195	-1871	-1384	-1027
D1	15	20851	9284	9960	20698
D2	15	23978	10566	11025	22049
D3	15	23940	10587	10936	21883
D4	15	26175	11486	11990	23926
D5	15	22326	9737	10427	21540
D6	15	25260	11436	11711	22612
D7	15	24334	11082	11794	23472
D8	15	24648	11155	11623	22525
D9	15	25372	11461	11953	23792
D10	15	29765	13755	13651	25625
D11	15	-4289	-2589	-2021	-1732
D12	15	-2753	-1529	-1054	-785
E1	15	20193	8986	9990	21317
E2	15	23301	10396	11123	22431
E3	15	23534	10399	11175	22799
E4	15	24379	10856	11906	24167
E5	15	22728	10213	11053	22311
E6	15	23320	10445	11247	22584
E7	15	24879	11315	12077	23901
E8	15	22821	10382	11146	22103
E9	15	25792	11736	12514	24888
E10	15	29080	13363	13637	26182
E11	15	-3923	-2361	-1780	-1490
E12	15	-3439	-1913	-1342	-1041
F1	15	19668	8727	10224	21918
F2	15	19791	8416	9857	21303
F3	15	21375	9271	10542	22178
F4	15	25677	11285	12750	26071
F5	15	23547	10535	11994	24558
F6	15	23435	10357	11721	24013
F7	15	23533	10482	11694	24111
F8	15	23930	10653	11916	23960
F9	15	20239	8875	10284	21596
F10	15	18817	8233	9433	20011
F11	15	-3270	-1917	-1419	-1159
F12	15	-3467	-2044	-1511	-1198
G1	15	16100	6780	8914	20835
G2	15	19534	8441	10280	22244
G3	15	20513	8757	10763	23512
G4	15	19619	8315	10293	22562
G5	15	20785	8886	10879	23586
G6	15	19854	8605	10574	22996
G7	15	20524	8910	10885	23459
G8	15	16597	7255	9048	19636
G9	15	21551	9443	11360	24072
G10	15	22695	10022	11765	24916
G11	15	-3356	-2036	-1607	-1398
G12	15	-3093	-1787	-1356	-1139
H1	15	14339	5874	8068	19424
H2	15	16710	7286	9466	21183
H3	15	17591	7497	9623	21728
H4	15	16465	7250	9331	20664
H5	15	17901	7955	10077	22001
H6	15	17733	7539	9567	21490
H7	15	18563	8232	10353	22704
H8	15	16493	7066	9158	20641
H9	15	19283	8590	10775	23398
H10	15	20539	9235	11075	23756
H11	15	-4861	-3024	-2476	-2144
H12	15	-3555	-2050	-1608	-1357
A1	16	20266	9977	10749	19943
A2	16	16988	7212	8702	19435
A3	16	19280	8465	10018	21670
A4	16	18857	8571	9905	20466
A5	16	17704	7623	9221	20320
A6	16	18332	8002	9655	21014
A7	16	19175	8523	10191	21679
A8	16	18244	8140	9845	21059
A9	16	16688	7296	8971	19929
A10	16	20012	9147	11059	23699
A11	16	-3895	-2315	-1738	-1437
A12	16	-2828	-1504	-1036	-778
B1	16	22570	10131	10139	20474
B2	16	22601	10070	9944	19772
B3	16	24253	10898	10870	21718
B4	16	26781	12214	11901	22818
B5	16	26672	12203	12075	23263
B6	16	26138	11966	11758	22593
B7	16	26156	12109	11966	23267
B8	16	26529	12197	12063	22953
B9	16	27022	12523	12579	24301
B10	16	28386	13138	12410	23444
B11	16	-3544	-2189	-1739	-1604
B12	16	-4412	-2670	-2078	-1815
C1	16	15295	6755	8744	19779
C2	16	17029	7557	9851	21888
C3	16	15045	6545	8845	20522
C4	16	17360	7640	9949	22209
C5	16	18013	7923	10242	22704
C6	16	17419	7681	10037	22500
C7	16	17509	7678	10385	23502
C8	16	18096	8224	10560	22974
C9	16	13471	6288	8366	18571
C10	16	17892	8289	10670	23309
C11	16	-4042	-2492	-1927	-1704
C12	16	-3169	-1854	-1411	-1047
D1	16	20885	9297	9971	20679
D2	16	24140	10659	11116	22185
D3	16	23998	10628	10938	21846
D4	16	26225	11508	11983	23932
D5	16	22504	9823	10527	21662
D6	16	25355	11469	11738	22620
D7	16	24384	11140	11823	23456
D8	16	24728	11205	11673	22556
D9	16	25494	11513	12013	23844
D10	16	30028	13890	13754	25799
D11	16	-4304	-2579	-2004	-1737
D12	16	-2748	-1546	-1057	-800
E1	16	20349	9067	10072	21390
E2	16	23462	10463	11191	22523
E3	16	23552	10423	11167	22771
E4	16	24458	10868	11899	24177
E5	16	22749	10239	11050	22267
E6	16	23442	10515	11286	22623
E7	16	24981	11332	12075	23896
E8	16	22811	10333	11103	22089
E9	16	25898	11792	12573	24936
E10	16	29360	13491	13750	26365
E11	16	-3959	-2349	-1784	-1468
E12	16	-3440	-1924	-1333	-1043
F1	16	19793	8784	10258	21964
F2	16	19996	8539	9932	21443
F3	16	21412	9274	10538	22180
F4	16	25793	11334	12789	26123
F5	16	23712	10569	12034	24625
F6	16	23664	10486	11819	24136
F7	16	23563	10490	11682	24063
F8	16	24038	10727	11957	24007
F9	16	20303	8873	10305	21591
F10	16	18943	8302	9492	20079
F11	16	-3268	-1898	-1398	-1172
F12	16	-3474	-2048	-1516	-1208
G1	16	16163	6816	8950	20907
G2	16	19686	8492	10342	22338
G3	16	20722	8850	10873	23634
G4	16	19736	8367	10326	22623
G5	16	20871	8913	10912	23591
G6	16	19879	8638	10593	23012
G7	16	20611	8957	10926	23514
G8	16	16648	7288	9045	19622
G9	16	21652	9483	11399	24132
G10	16	22826	10093	11830	24998
G11	16	-3371	-2051	-1621	-1388
G12	16	-3099	-1805	-1355	-1141
H1	16	14426	5918	8093	19465
H2	16	16814	7325	9494	21239
H3	16	17687	7527	9651	21817
H4	16	16560	7271	9352	20686
H5	16	17985	7984	10074	22010
H6	16	17836	7585	9597	21549
H7	16	18650	8297	10409	22771
H8	16	16575	7082	9159	20672
H9	16	19333	8625	10814	23393
H10	16	20577	9252	11084	23739
H11	16	-4876	-3027	-2468	-2144
H12	16	-3570	-2045	-1615	-1388
A1	17	20348	10024	10734	19939
A2	17	17099	7294	8743	19473
A3	17	19355	8517	10031	21663
A4	17	18960	8592	9932	20481
A5	17	17820	7674	9268	20350
A6	17	18465	8071	9682	21049
A7	17	19285	8625	10228	21740
A8	17	18349	8204	9842	21074
A9	17	16816	7381	9022	19973
A10	17	20117	9173	11061	23714
A11	17	-3901	-2301	-1722	-1430
A12	17	-2820	-1509	-1032	-765
B1	17	22466	10087	10089	20321
B2	17	22596	10081	9934	19752
B3	17	24285	10894	10895	21695
B4	17	26956	12296	11956	22890
B5	17	26802	12277	12131	23311
B6	17	26199	11980	11784	22599
B7	17	26187	12108	11961	23273
B8	17	26674	12276	12095	23041
B9	17	27164	12613	12634	24360
B10	17	28540	13210	12478	23508
B11	17	-3566	-2174	-1725	-1589
B12	17	-4419	-2689	-2077	-1783
C1	17	15393	6822	8740	19758
C2	17	17118	7632	9843	21830
C3	17	15215	6602	8900	20538
C4	17	17609	7767	10027	22296
C5	17	18173	8010	10275	22674
C6	17	17556	7752	10105	22488
C7	17	17865	7854	10511	23728
C8	17	18311	8355	10671	23054
C9	17	13635	6359	8432	18643
C10	17	18032	8334	10712	23408
C11	17	-4035	-2475	-1937	-1706
C12	17	-3188	-1860	-1397	-1023
D1	17	20989	9359	10019	20736
D2	17	24105	10667	11074	22110
D3	17	24072	10645	10966	21885
D4	17	26364	11581	12048	24028
D5	17	22676	9914	10576	21743
D6	17	25388	11468	11738	22610
D7	17	24580	11223	11906	23594
D8	17	24789	11233	11676	22570
D9	17	25642	11603	12075	23905
D10	17	30123	13933	13789	25836
D11	17	-4276	-2587	-2011	-1749
D12	17	-2761	-1536	-1052	-798
E1	17	20362	9056	10083	21369
E2	17	23422	10446	11145	22453
E3	17	23719	10468	11222	22853
E4	17	24516	10912	11946	24218
E5	17	22877	10281	11106	22344
E6	17	23455	10524	11297	22618
E7	17	25055	11393	12143	23962
E8	17	22959	10425	11191	22156
E9	17	25975	11826	12588	24936
E10	17	29521	13578	13809	26472
E11	17	-3961	-2381	-1791	-1478
E12	17	-3421	-1884	-1327	-1042
F1	17	19813	8817	10270	21973
F2	17	19921	8495	9885	21346
F3	17	21520	9307	10563	22192
F4	17	25902	11393	12822	26185
F5	17	23780	10629	12068	24625
F6	17	23779	10527	11834	24181
F7	17	23695	10528	11725	24149
F8	17	24073	10727	11948	23982
F9	17	20406	8938	10361	21647
F10	17	19134	8392	9559	20201
F11	17	-3238	-1881	-1410	-1161
F12	17	-3460	-2046	-1507	-1203
G1	17	16213	6847	8956	20905
G2	17	19693	8523	10330	22323
G3	17	20733	8861	10847	23614
G4	17	19775	8393	10337	22615
G5	17	20949	8949	10934	23614
G6	17	19907	8636	10603	22992
G7	17	20679	8973	10932	23515
G8	17	16687	7302	9101	19660
G9	17	21728	9505	11420	24183
G10	17	22986	10160	11896	25110
G11	17	-3350	-2057	-1629	-1412
G12	17	-3102	-1786	-1362	-1133
H1	17	14445	5934	8101	19468
H2	17	16860	7370	9506	21259
H3	17	17703	7550	9670	21801
H4	17	16582	7299	9370	20696
H5	17	18040	8021	10108	22052
H6	17	17924	7617	9625	21610
H7	17	18662	8307	10409	22775
H8	17	16631	7120	9168	20694
H9	17	19403	8653	10813	23451
H10	17	20631	9296	11093	23782
H11	17	-4883	-3026	-2464	-2143
H12	17	-3554	-2061	-1600	-1362
A1	18	20441	10055	10774	19921
A2	18	17203	7348	8770	19459
A3	18	19529	8605	10101	21670
A4	18	19063	8662	9952	20484
A5	18	17875	7705	9250	20281
A6	18	18561	8121	9715	21026
A7	18	19447	8664	10257	21761
A8	18	18478	8256	9860	21077
A9	18	16920	7401	9035	19964
A10	18	20102	9175	11046	23664
A11	18	-3912	-2325	-1718	-1435
A12	18	-2825	-1499	-1039	-770
B1	18	22572	10103	10097	20365
B2	18	22703	10112	9973	19773
B3	18	24330	10930	10880	21662
B4	18	26920	12268	11917	22832
B5	18	26700	12185	12027	23154
B6	18	26206	11995	11773	22566
B7	18	26342	12175	11995	23320
B8	18	26636	12268	12103	22981
B9	18	27222	12606	12625	24367
B10	18	28574	13242	12456	23505
B11	18	-3547	-2170	-1745	-1595
B12	18	-4415	-2693	-2079	-1798
C1	18	15618	6938	8779	19772
C2	18	17389	7745	9894	21858
C3	18	15559	6795	8980	20690
C4	18	17991	7952	10135	22415
C5	18	18694	8267	10437	22931
C6	18	17854	7905	10146	22502
C7	18	17942	7901	10501	23577
C8	18	18503	8434	10690	23024
C9	18	13825	6449	8468	18647
C10	18	18045	8341	10691	23364
C11	18	-4032	-2466	-1958	-1706
C12	18	-3197	-1845	-1409	-1063
D1	18	21007	9336	10027	20754
D2	18	24190	10682	11109	22113
D3	18	24157	10675	10954	21889
D4	18	26461	11643	12078	24037
D5	18	22500	9806	10474	21521
D6	18	25436	11510	11733	22638
D7	18	24656	11229	11922	23597
D8	18	24861	11268	11676	22582
D9	18	25662	11592	12049	23903
D10	18	30103	13926	13748	25761
D11	18	-4296	-2582	-1989	-1745
D12	18	-2753	-1526	-1060	-806
E1	18	20385	9077	10059	21391
E2	18	23494	10498	11167	22462
E3	18	23745	10507	11227	22838
E4	18	24577	10944	11945	24172
E5	18	22773	10255	11037	22222
E6	18	23578	10583	11344	22683
E7	18	25074	11394	12077	23862
E8	18	23035	10460	11191	22179
E9	18	26020	11830	12583	24983
E10	18	29477	13553	13789	26402
E11	18	-3949	-2371	-1786	-1471
E12	18	-3425	-1914	-1332	-1068
F1	18	19874	8809	10301	21995
F2	18	20037	8556	9924	21394
F3	18	21542	9331	10586	22218
F4	18	25764	11324	12736	25991
F5	18	23831	10661	12083	24640
F6	18	23790	10550	11814	24167
F7	18	23708	10560	11732	24091
F8	18	24199	10789	12020	24041
F9	18	20418	8946	10323	21613
F10	18	19194	8424	9559	20217
F11	18	-3253	-1873	-1411	-1154
F12	18	-3516	-2050	-1513	-1214
G1	18	16241	6872	8971	20952
G2	18	19722	8515	10320	22268
G3	18	20755	8868	10864	23646
G4	18	19768	8401	10302	22594
G5	18	20985	8961	10932	23624
G6	18	19998	8682	10610	23059
G7	18	20711	8993	10926	23549
G8	18	16751	7303	9125	19690
G9	18	21803	9564	11445	24173
G10	18	23082	10204	11932	25178
G11	18	-3359	-2037	-1609	-1376
G12	18	-3136	-1805	-1387	-1157
H1	18	14471	5953	8106	19456
H2	18	16904	7359	9491	21271
H3	18	17764	7566	9674	21797
H4	18	16601	7294	9339	20692
H5	18	18089	8036	10119	22083
H6	18	17941	7647	9640	21587
H7	18	18738	8340	10440	22850
H8	18	16655	7135	9189	20670
H9	18	19391	8650	10802	23383
H10	18	20650	9292	11099	23745
H11	18	-4874	-3028	-2461	-2135
H12	18	-3546	-2057	-1597	-1381
A1	19	20679	10181	10827	19989
A2	19	17467	7471	8824	19505
A3	19	19771	8704	10125	21707
A4	19	19323	8764	9988	20520
A5	19	18148	7825	9298	20332
A6	19	18769	8236	9731	21040
A7	19	19632	8763	10303	21757
A8	19	18710	8356	9918	21116
A9	19	17151	7510	9090	19991
A10	19	20121	9179	11052	23630
A11	19	-3909	-2324	-1728	-1412
A12	19	-2812	-1513	-1037	-772
B1	19	22697	10191	10148	20420
B2	19	22819	10190	10015	19845
B3	19	24436	10969	10891	21721
B4	19	27246	12440	12052	23019
B5	19	26877	12296	12115	23268
B6	19	26327	12051	11787	22594
B7	19	26340	12167	11980	23290
B8	19	26726	12312	12103	22978
B9	19	27303	12657	12653	24379
B10	19	28650	13279	12479	23506
B11	19	-3524	-2171	-1716	-1588
B12	19	-4414	-2680	-2099	-1783
C1	19	16016	7123	8882	19785
C2	19	17918	7974	10028	21966
C3	19	15951	7002	9055	20673
C4	19	18412	8166	10208	22348
C5	19	19073	8449	10465	22833
C6	19	18306	8092	10209	22500
C7	19	18594	8199	10686	23829
C8	19	18937	8665	10762	23074
C9	19	14248	6669	8585	18781
C10	19	18047	8366	10707	23324
C11	19	-4043	-2476	-1948	-1716
C12	19	-3162	-1847	-1408	-1023
D1	19	20949	9324	9969	20642
D2	19	24225	10705	11107	22115
D3	19	24162	10671	10990	21863
D4	19	26431	11599	12073	24019
D5	19	22842	9970	10626	21792
D6	19	25481	11494	11723	22622
D7	19	24661	11248	11900	23614
D8	19	24907	11256	11701	22579
D9	19	25729	11619	12077	23932
D10	19	30098	13893	13730	25717
D11	19	-4292	-2583	-1995	-1743
D12	19	-2756	-1541	-1062	-774
E1	19	20365	9074	10049	21315
E2	19	23752	10624	11294	22650
E3	19	23801	10553	11240	22879
E4	19	24614	10959	11936	24209
E5	19	23022	10339	11134	22352
E6	19	23601	10582	11335	22647
E7	19	25175	11446	12150	24009
E8	19	22915	10413	11150	22062
E9	19	26051	11834	12565	24924
E10	19	29473	13534	13755	26349
E11	19	-3950	-2378	-1806	-1495
E12	19	-3424	-1905	-1353	-1060
F1	19	19898	8835	10275	21964
F2	19	20324	8682	10074	21647
F3	19	21632	9373	10567	22229
F4	19	26018	11453	12875	26164
F5	19	23879	10686	12076	24618
F6	19	23828	10536	11820	24178
F7	19	23861	10622	11799	24239
F8	19	24143	10766	11948	23944
F9	19	20470	8967	10329	21608
F10	19	19160	8414	9556	20147
F11	19	-3272	-1888	-1387	-1186
F12	19	-3502	-2060	-1542	-1224
G1	19	16251	6876	8980	20936
G2	19	19853	8588	10370	22352
G3	19	20826	8892	10877	23673
G4	19	19836	8414	10327	22597
G5	19	21057	8988	10938	23657
G6	19	20028	8669	10620	23019
G7	19	20757	9023	10965	23538
G8	19	16810	7372	9110	19721
G9	19	21861	9580	11467	24189
G10	19	23041	10196	11891	25084
G11	19	-3368	-2049	-1618	-1376
G12	19	-3121	-1801	-1382	-1141
H1	19	14472	5929	8120	19415
H2	19	16950	7391	9529	21293
H3	19	17803	7571	9672	21837
H4	19	16639	7318	9352	20676
H5	19	18110	8044	10129	22063
H6	19	17956	7629	9634	21591
H7	19	18781	8338	10440	22840
H8	19	16696	7140	9178	20677
H9	19	19450	8691	10812	23410
H10	19	20708	9321	11118	23759
H11	19	-4880	-3047	-2475	-2136
H12	19	-3562	-2055	-1624	-1358
A1	20	21087	10362	10935	20058
A2	20	17946	7651	8913	19544
A3	20	20323	8940	10263	21804
A4	20	19692	8933	10060	20564
A5	20	18506	7974	9364	20324
A6	20	19210	8406	9851	21095
A7	20	20049	8935	10385	21777
A8	20	19136	8556	10022	21192
A9	20	17477	7653	9132	19984
A10	20	20215	9206	11089	23677
A11	20	-3887	-2296	-1712	-1415
A12	20	-2820	-1508	-1045	-764
B1	20	22860	10267	10226	20546
B2	20	22840	10193	10010	19824
B3	20	24579	11040	10971	21766
B4	20	27119	12367	11966	22915
B5	20	26837	12264	12080	23201
B6	20	26376	12089	11793	22596
B7	20	26487	12256	12051	23399
B8	20	26803	12340	12130	22995
B9	20	27400	12717	12681	24388
B10	20	28738	13327	12508	23537
B11	20	-3547	-2177	-1746	-1604
B12	20	-4428	-2673	-2088	-1783
C1	20	16860	7513	9065	19878
C2	20	18759	8385	10193	22074
C3	20	16732	7366	9221	20702
C4	20	19442	8670	10417	22505
C5	20	20147	8960	10708	23006
C6	20	19270	8576	10437	22604
C7	20	19272	8514	10772	23737
C8	20	19696	9004	10930	23142
C9	20	14745	6897	8648	18706
C10	20	18088	8352	10677	23306
C11	20	-4014	-2466	-1933	-1695
C12	20	-3180	-1842	-1377	-1051
D1	20	21000	9364	9987	20675
D2	20	24325	10766	11139	22174
D3	20	24258	10727	11009	21921
D4	20	26509	11648	12090	23996
D5	20	22539	9813	10467	21492
D6	20	25623	11572	11789	22697
D7	20	24605	11240	11886	23509
D8	20	24950	11294	11672	22584
D9	20	25803	11662	12076	23937
D10	20	30138	13913	13715	25720
D11	20	-4252	-2583	-2013	-1758
D12	20	-2752	-1508	-1046	-792
E1	20	20427	9089	10066	21347
E2	20	23688	10592	11252	22584
E3	20	23746	10527	11234	22777
E4	20	24616	10956	11945	24122
E5	20	23059	10357	11151	22372
E6	20	23653	10626	11352	22674
E7	20	25185	11455	12136	23920
E8	20	23034	10452	11168	22119
E9	20	26181	11905	12620	24957
E10	20	29534	13588	13765	26345
E11	20	-3940	-2369	-1789	-1485
E12	20	-3415	-1902	-1354	-1054
F1	20	19901	8837	10278	21938
F2	20	20171	8609	9959	21438
F3	20	21638	9342	10579	22187
F4	20	26022	11435	12801	26107
F5	20	23924	10702	12105	24643
F6	20	23992	10628	11906	24272
F7	20	23920	10648	11777	24169
F8	20	24214	10790	11995	24001
F9	20	20638	9038	10403	21704
F10	20	19279	8477	9579	20192
F11	20	-3266	-1876	-1398	-1151
F12	20	-3473	-2033	-1502	-1219
G1	20	16337	6901	8997	20959
G2	20	19882	8612	10410	22402
G3	20	20945	8969	10943	23763
G4	20	19909	8458	10381	22665
G5	20	21096	9027	10954	23636
G6	20	20197	8763	10682	23183
G7	20	20800	9041	10949	23535
G8	20	16870	7388	9154	19728
G9	20	21933	9619	11477	24206
G10	20	23106	10224	11907	25103
G11	20	-3405	-2072	-1636	-1411
G12	20	-3084	-1784	-1368	-1137
H1	20	14525	5964	8105	19446
H2	20	16979	7432	9534	21298
H3	20	17821	7607	9684	21812
H4	20	16726	7354	9411	20753
H5	20	18192	8092	10170	22094
H6	20	18004	7683	9672	21617
H7	20	18825	8399	10447	22831
H8	20	16698	7132	9164	20654
H9	20	19549	8733	10855	23470
H10	20	20781	9345	11131	23813
H11	20	-4882	-3023	-2476	-2139
H12	20	-3557	-2070	-1622	-1369
A1	21	21751	10666	11037	20020
A2	21	18763	8030	9077	19620
A3	21	21240	9357	10431	21855
A4	21	20479	9298	10235	20635
A5	21	19334	8361	9541	20393
A6	21	19959	8769	9978	21134
A7	21	20814	9321	10545	21879
A8	21	19825	8903	10156	21232
A9	21	18186	8012	9283	20034
A10	21	20233	9252	11076	23648
A11	21	-3889	-2299	-1727	-1425
A12	21	-2836	-1515	-1044	-775
B1	21	23077	10385	10291	20599
B2	21	23005	10284	10046	19852
B3	21	24766	11135	11011	21816
B4	21	27250	12428	12007	22905
B5	21	27050	12379	12135	23263
B6	21	26555	12153	11860	22625
B7	21	26620	12322	12084	23402
B8	21	26913	12380	12150	23001
B9	21	27576	12826	12726	24464
B10	21	28865	13385	12568	23590
B11	21	-3540	-2183	-1755	-1595
B12	21	-4422	-2682	-2078	-1788
C1	21	18171	8161	9283	19904
C2	21	20282	9139	10524	22179
C3	21	18182	8071	9530	20834
C4	21	21188	9493	10778	22619
C5	21	21934	9813	11091	23114
C6	21	21040	9432	10813	22784
C7	21	20612	9194	11027	23797
C8	21	21014	9667	11205	23207
C9	21	15867	7459	8920	18881
C10	21	18207	8435	10737	23398
C11	21	-4022	-2459	-1929	-1683
C12	21	-3186	-1865	-1396	-1039
D1	21	20903	9301	9961	20577
D2	21	24383	10783	11149	22143
D3	21	24347	10762	11047	21946
D4	21	26522	11657	12073	23992
D5	21	22705	9904	10545	21609
D6	21	25765	11651	11845	22789
D7	21	24825	11350	11968	23677
D8	21	25063	11377	11700	22621
D9	21	25830	11682	12096	23934
D10	21	30286	13995	13796	25800
D11	21	-4300	-2567	-1993	-1745
D12	21	-2790	-1552	-1055	-797
E1	21	20457	9104	10050	21283
E2	21	23758	10627	11251	22548
E3	21	23820	10549	11218	22769
E4	21	24735	11004	11960	24172
E5	21	23148	10404	11181	22370
E6	21	23993	10804	11487	22859
E7	21	25354	11538	12178	23997
E8	21	23112	10519	11193	22122
E9	21	26191	11928	12613	24928
E10	21	29762	13707	13871	26518
E11	21	-3955	-2372	-1796	-1466
E12	21	-3418	-1905	-1338	-1031
F1	21	19933	8852	10284	21895
F2	21	20209	8622	9967	21430
F3	21	21767	9410	10629	22243
F4	21	26142	11476	12864	26188
F5	21	23980	10731	12114	24650
F6	21	24064	10665	11913	24292
F7	21	23971	10669	11782	24202
F8	21	24427	10887	12065	24115
F9	21	20697	9080	10407	21727
F10	21	19463	8548	9659	20314
F11	21	-3250	-1880	-1403	-1165
F12	21	-3474	-2043	-1502	-1208
G1	21	16444	6943	9046	21055
[truncated: 1,847 more rows]

## Sheet: Multicomponent Data
Block Type	96well
Chemistry	TAQMAN
Experiment File Name	C:\Users\Jeffrey Philippson\Documents\Anna_StepOne\20150716_1\average_threshold_female_only\F_28.eds
Experiment Run End Time	Not Started
Instrument Type	steponeplus
Passive Reference	ROX
Well	Cycle	FAM	ROX
A1	1	11168.5	17923
A2	1	8467.28	17497.5
A3	1	9461.84	19054.9
A4	1	9895.4	18302.6
A5	1	8791.25	18052.8
A6	1	9190.33	18677.1
A7	1	9569.3	19246.3
A8	1	9279.94	18835.5
A9	1	8066.27	17591.5
A10	1	10260.8	21159.6
A11	1
A12	1
B1	1	12163.7	18472.7
B2	1	12138.3	17446.9
B3	1	12959.1	19158.6
B4	1	14527.5	20011.8
B5	1	14403.7	20497.7
B6	1	14316.9	20017
B7	1	14006.5	20387.5
B8	1	14609.4	20521.3
B9	1	14272.8	21253.8
B10	1	15913	21014.1
B11	1
B12	1
C1	1	7306.56	17650.5
C2	1	8286.81	19814.4
C3	1	7100.69	18647.8
C4	1	8647.48	20219.2
C5	1	8881.73	20665.4
C6	1	8562.61	20346.4
C7	1	8423.07	21336.5
C8	1	9280.79	21098.4
C9	1	6272.95	16469.2
C10	1	9254.07	21328
C11	1
C12	1
D1	1	11043.8	18517.6
D2	1	12849.6	19602.8
D3	1	12795	19339.1
D4	1	14065.6	21172.8
D5	1	11816.7	19234.3
D6	1	13890.3	20193.4
D7	1	12912.6	20683
D8	1	13433.3	19956
D9	1	13316.1	20852.9
D10	1	16724.7	23015.5
D11	1
D12	1
E1	1	10818.3	19417.3
E2	1	12437.5	20057
E3	1	12494.3	20504.1
E4	1	13348.6	22161.2
E5	1	12019.2	19855.3
E6	1	12377.4	19928.3
E7	1	13308.8	21313.2
E8	1	12260.6	19604.8
E9	1	13549.8	22045.4
E10	1	16061	23434.8
E11	1
E12	1
F1	1	10212	19733.6
F2	1	10196.1	19227.6
F3	1	11153.9	20105.9
F4	1	13616.7	23395.7
F5	1	12473.7	22144
F6	1	12383.5	21502.4
F7	1	12342	21663.2
F8	1	12794.9	21518.8
F9	1	10266.9	19201.5
F10	1	9944.77	18134.4
F11	1
F12	1
G1	1	8047.85	18781.7
G2	1	10219.3	20338.1
G3	1	10525.9	21436.9
G4	1	10199.7	20321.2
G5	1	10923.3	21511.8
G6	1	10447.9	21028.1
G7	1	10798.3	21319
G8	1	8707.88	17818
G9	1	11087.1	21719.8
G10	1	12170.9	22776.9
G11	1
G12	1
H1	1	7094.94	17724.6
H2	1	8343.29	19217.8
H3	1	8643.58	19483.6
H4	1	8590.17	19010.5
H5	1	9126.63	19858.4
H6	1	9287.8	19720.6
H7	1	9324.45	20418.3
H8	1	8308.45	18569.6
H9	1	9757.17	21188.8
H10	1	10744.2	21377.3
H11	1
H12	1
A1	2	11438.3	18266.2
A2	2	8771.17	17696.8
A3	2	9831.95	19432.8
A4	2	10166.7	18575.2
A5	2	9127.47	18332.3
A6	2	9454.83	18876.8
A7	2	9903.77	19561.2
A8	2	9591.23	19083.5
A9	2	8437.91	17953
A10	2	10608.6	21508.7
A11	2
A12	2
B1	2	12418.2	18587.9
B2	2	12357.8	17670
B3	2	13138.1	19315.1
B4	2	14778.9	20199.5
B5	2	14620	20636
B6	2	14510.5	20150.6
B7	2	14210.7	20495.1
B8	2	14804.6	20589.5
B9	2	14459.4	21287.4
B10	2	15993.2	20990.4
B11	2
B12	2
C1	2	7619.57	17966.1
C2	2	8511.97	19999.8
C3	2	7266.16	18763.3
C4	2	8753.58	20285.5
C5	2	9045.6	20781.9
C6	2	8700.72	20458.5
C7	2	8524.76	21353.7
C8	2	9394.5	21144.2
C9	2	6555.53	16825.5
C10	2	9327.42	21339.5
C11	2
C12	2
D1	2	11318.7	18673.7
D2	2	13064.8	19758.5
D3	2	12928.5	19406.1
D4	2	14297.6	21322.7
D5	2	11975.1	19238
D6	2	14013.9	20229.1
D7	2	13165.9	20877.2
D8	2	13515.7	20014.2
D9	2	13601.2	21139.9
D10	2	16805.3	23035.1
D11	2
D12	2
E1	2	11042.1	19504.9
E2	2	12628.9	20216.5
E3	2	12735.1	20623
E4	2	13465.9	22161.3
E5	2	12262.5	20062
E6	2	12649.2	20154.1
E7	2	13506.1	21329.5
E8	2	12422.8	19685.4
E9	2	13787	22209.9
E10	2	16289.8	23536.8
E11	2
E12	2
F1	2	10393	19857.7
F2	2	10419.4	19464.1
F3	2	11245.5	20064
F4	2	13867.1	23587.5
F5	2	12692.9	22299.5
F6	2	12626	21698
F7	2	12474.2	21612.1
F8	2	12983.6	21627.5
F9	2	10380.2	19244.9
F10	2	9997.21	18164.2
F11	2
F12	2
G1	2	8302.71	19122.1
G2	2	10344.3	20352.6
G3	2	10682.9	21524.3
G4	2	10337.6	20435.1
G5	2	11085.8	21612.1
G6	2	10543.5	21016.8
G7	2	10838.5	21355.4
G8	2	8792.28	17925
G9	2	11234	21810.7
G10	2	12302.6	22816
G11	2
G12	2
H1	2	7242.68	17793.1
H2	2	8572.67	19450.8
H3	2	8902.25	19693.5
H4	2	8854.22	19213.7
H5	2	9410.52	20105.8
H6	2	9463.48	19812.6
H7	2	9626.77	20713.7
H8	2	8610.55	18843.7
H9	2	10030.2	21366.6
H10	2	11013.7	21632.1
H11	2
H12	2
A1	3	11600.4	18338.9
A2	3	8862.56	17777.7
A3	3	10054.8	19619.4
A4	3	10333.8	18676
A5	3	9348.35	18566.4
A6	3	9637.38	19007.5
A7	3	10159.5	19770.5
A8	3	9828.6	19250.2
A9	3	8577.68	18074.5
A10	3	10819.8	21672.9
A11	3
A12	3
B1	3	12689.8	18739.7
B2	3	12473.8	17695.4
B3	3	13333.2	19456.9
B4	3	14930	20243.6
B5	3	14863.7	20838.9
B6	3	14636.1	20180
B7	3	14423.6	20654.4
B8	3	14974.9	20678.2
B9	3	14734.3	21538.5
B10	3	16063.9	20977.2
B11	3
B12	3
C1	3	7710.08	17925.5
C2	3	8611.81	20076.4
C3	3	7349.89	18801
C4	3	8914.44	20367.5
C5	3	9155.72	20842.7
C6	3	8800.28	20504.6
C7	3	8789.77	21655.5
C8	3	9536.23	21250.4
C9	3	6626.51	16907.1
C10	3	9389.11	21346.9
C11	3
C12	3
D1	3	11431.3	18712.6
D2	3	13136.3	19804.4
D3	3	13020.6	19437.2
D4	3	14494.3	21426.2
D5	3	12177	19375.6
D6	3	14132.1	20271.7
D7	3	13411.8	21092.7
D8	3	13634.2	20055
D9	3	13739.4	21135.4
D10	3	16882.8	23051.9
D11	3
D12	3
E1	3	11120.9	19483.8
E2	3	12660.3	20154.6
E3	3	12811	20620
E4	3	13595.4	22179
E5	3	12497	20219.5
E6	3	12802.8	20271.3
E7	3	13708	21516.3
E8	3	12510	19706.9
E9	3	13961.1	22279.5
E10	3	16465.7	23657
E11	3
E12	3
F1	3	10584	19942.7
F2	3	10423.2	19348.3
F3	3	11369.2	20124.2
F4	3	14029.5	23623.2
F5	3	12882.6	22451.5
F6	3	12789.8	21812.3
F7	3	12672.6	21747.4
F8	3	13034.3	21567.9
F9	3	10522.2	19320.6
F10	3	10109.6	18173.5
F11	3
F12	3
G1	3	8445.11	19253.1
G2	3	10505.2	20550.1
G3	3	10816.5	21614.6
G4	3	10506	20550.4
G5	3	11248.2	21734.5
G6	3	10660.5	21105.3
G7	3	10937.7	21388
G8	3	8895.73	17989.2
G9	3	11407.9	21964.2
G10	3	12389.4	22783.1
G11	3
G12	3
H1	3	7457.28	17981.7
H2	3	8713.71	19555.7
H3	3	9117.4	19882.9
H4	3	8967.35	19297.4
H5	3	9617.44	20308.4
H6	3	9583.64	19854
H7	3	9788.48	20810
H8	3	8774.8	18936.4
H9	3	10221.5	21493.4
H10	3	11263.3	21829.6
H11	3
H12	3
A1	4	11740.3	18552
A2	4	8970.14	17838.6
A3	4	10192.5	19711.1
A4	4	10461.1	18814
A5	4	9449.07	18601.7
A6	4	9770.71	19120.4
A7	4	10277.8	19837.2
A8	4	9941.09	19343.6
A9	4	8678.5	18114.7
A10	4	10961.7	21778.7
A11	4
A12	4
B1	4	12700.1	18492.6
B2	4	12536.9	17719
B3	4	13409.2	19489.9
B4	4	15066.4	20300.4
B5	4	14952.9	20871.4
B6	4	14752.9	20239.9
B7	4	14594.3	20749.9
B8	4	15071.5	20714.5
B9	4	14832.1	21525.7
B10	4	16223.9	21028.3
B11	4
B12	4
C1	4	7885.67	18117.5
C2	4	8652.33	20082.7
C3	4	7429.07	18860.8
C4	4	8983.35	20355.1
C5	4	9241.67	20855
C6	4	8945.44	20630.9
C7	4	8769.94	21481
C8	4	9615.53	21271.9
C9	4	6737.17	17003.5
C10	4	9478.81	21428.9
C11	4
C12	4
D1	4	11552.5	18636.1
D2	4	13154.5	19757.3
D3	4	13137.9	19491.9
D4	4	14614.3	21522.9
D5	4	12282	19428.9
D6	4	14299.1	20384
D7	4	13470.9	21078.3
D8	4	13847.2	20230.6
D9	4	13920.1	21289.3
D10	4	17027.4	23116.9
D11	4
D12	4
E1	4	11216.8	19513.8
E2	4	12821.1	20283.8
E3	4	12902.5	20634.5
E4	4	13698.5	22198.2
E5	4	12605.6	20256.7
E6	4	12937.1	20341.1
E7	4	13832	21566.1
E8	4	12726.2	19932.6
E9	4	14146.2	22414.6
E10	4	16642.2	23795.1
E11	4
E12	4
F1	4	10690.4	19998.7
F2	4	10582.6	19492.6
F3	4	11424.5	20122.5
F4	4	14182.1	23759.1
F5	4	13005.4	22525.5
F6	4	12924.6	21875.4
F7	4	12779.5	21779.2
F8	4	13203.2	21672.3
F9	4	10662.3	19430.6
F10	4	10192.5	18205.8
F11	4
F12	4
G1	4	8540	19297.7
G2	4	10501.2	20472.9
G3	4	10970.5	21704.7
G4	4	10647.3	20713.8
G5	4	11321.1	21720.3
G6	4	10703.6	21052.2
G7	4	11014.7	21450
G8	4	8936.7	17992.2
G9	4	11532.8	22029.6
G10	4	12446.9	22814.4
G11	4
G12	4
H1	4	7642.44	18137.4
H2	4	8841.73	19608.7
H3	4	9216.98	19992.8
H4	4	8977.88	19222.2
H5	4	9714.99	20362.7
H6	4	9628.34	19865.8
H7	4	9901.38	20909.1
H8	4	8899.65	19039.9
H9	4	10306.6	21549.5
H10	4	11385.6	21922.3
H11	4
H12	4
A1	5	11832.4	18548.8
A2	5	9093.13	17918.9
A3	5	10317.2	19800.1
A4	5	10535.9	18868.1
A5	5	9592.97	18761.9
A6	5	9882.18	19219.5
A7	5	10346.2	19856
A8	5	10036.8	19404.6
A9	5	8777.07	18192.7
A10	5	11074	21868.9
A11	5
A12	5
B1	5	12827.5	18570.4
B2	5	12644.4	17799.6
B3	5	13523.2	19537.3
B4	5	15159.2	20355
B5	5	15227.9	21145.7
B6	5	14888.5	20328.9
B7	5	14723.4	20818.5
B8	5	15216.5	20780
B9	5	14924.1	21573.4
B10	5	16302.6	21041.4
B11	5
B12	5
C1	5	8003.29	18270.8
C2	5	8724.11	20134.8
C3	5	7519.2	18890.7
C4	5	9147.06	20574.2
C5	5	9289.93	20809.9
C6	5	9069.03	20730.2
C7	5	8883.7	21576.7
C8	5	9718.17	21353.2
C9	5	6824.99	17067.6
C10	5	9607.74	21510.7
C11	5
C12	5
D1	5	11697.8	18837.7
D2	5	13279.2	19848.5
D3	5	13240.1	19583
D4	5	14772.8	21582.7
D5	5	12465.8	19589.8
D6	5	14411.3	20478.9
D7	5	13578.8	21127.8
D8	5	13985.9	20348.2
D9	5	14099.3	21421.9
D10	5	17227.9	23260.8
D11	5
D12	5
E1	5	11373.3	19676.1
E2	5	12926.5	20378.1
E3	5	13087.1	20750.7
E4	5	13848.3	22301.9
E5	5	12689	20329.8
E6	5	13089.2	20506
E7	5	13929.3	21602.6
E8	5	12838.3	19987.9
E9	5	14322.2	22569.2
E10	5	16826.9	23870.1
E11	5
E12	5
F1	5	10809.2	20104.6
F2	5	10696.8	19556.3
F3	5	11553.5	20207.5
F4	5	14347.5	23900
F5	5	13162.8	22676.8
F6	5	13133.5	22077.6
F7	5	12906.7	21849.3
F8	5	13364.2	21830.3
F9	5	10777	19496.7
F10	5	10299.5	18283.3
F11	5
F12	5
G1	5	8634.58	19393.6
G2	5	10571.7	20531.7
G3	5	11011.2	21713.2
G4	5	10760.6	20790.7
G5	5	11374.9	21757.7
G6	5	10789.6	21139
G7	5	11122	21538.4
G8	5	9038.01	18098.8
G9	5	11653.6	22091.5
G10	5	12546.1	22827.7
G11	5
G12	5
H1	5	7703.88	18186.7
H2	5	8900.08	19670.6
H3	5	9324.05	20048.6
H4	5	9063.37	19266.1
H5	5	9801.6	20436.6
H6	5	9679.36	19935.3
H7	5	10007.2	20968.3
H8	5	8993.38	19119.2
H9	5	10393.1	21601.1
H10	5	11502.4	21987.3
H11	5
H12	5
A1	6	11882.1	18538.1
A2	6	9142.73	17892.1
A3	6	10357.6	19826.4
A4	6	10618.9	18902.5
A5	6	9637.4	18749.3
A6	6	9963.16	19238.2
A7	6	10449.4	19935.2
A8	6	10089.7	19407
A9	6	8826.92	18180.7
A10	6	11127.2	21885.9
A11	6
A12	6
B1	6	12894.2	18546.8
B2	6	12735.5	17819.5
B3	6	13561.5	19501.9
B4	6	15346.1	20462.9
B5	6	15224.5	21066.6
B6	6	14979.9	20363.2
B7	6	14817.7	20848
B8	6	15312.5	20816.9
B9	6	14936.6	21506.4
B10	6	16411.7	21072.9
B11	6
B12	6
C1	6	8002.47	18223.1
C2	6	8771.84	20127.5
C3	6	7610.88	19008.5
C4	6	9137.1	20499.9
C5	6	9443.43	20937.8
C6	6	9129.96	20744.6
C7	6	9074.96	21823.1
C8	6	9789.7	21393.4
C9	6	6941.31	17216.7
C10	6	9720.58	21657.1
C11	6
C12	6
D1	6	11722.2	18794
D2	6	13352.4	19868.9
D3	6	13403.5	19717.9
D4	6	14864.5	21698.3
D5	6	12482.3	19539.9
D6	6	14482.8	20511.6
D7	6	13689.1	21206
D8	6	14121.5	20434.6
D9	6	14201.8	21512.8
D10	6	17347	23333.9
D11	6
D12	6
E1	6	11435	19668.4
E2	6	13015.4	20416.9
E3	6	13203.9	20867.4
E4	6	13938.8	22360.1
E5	6	12822.2	20407.8
E6	6	13145.8	20513.7
E7	6	14014	21679.9
E8	6	12904.5	20027.6
E9	6	14384.4	22546.8
E10	6	16926.8	23931.4
E11	6
E12	6
F1	6	10881.6	20114.4
F2	6	10762.2	19595.3
F3	6	11690.5	20307
F4	6	14466.7	23963.2
F5	6	13282.4	22738.1
F6	6	13202.6	22075.7
F7	6	13019.3	21915.9
F8	6	13426.4	21834.4
F9	6	10817.8	19484.4
F10	6	10393.5	18317.3
F11	6
F12	6
G1	6	8649.35	19353.3
G2	6	10635.3	20539.9
G3	6	11036.1	21661
G4	6	10771.2	20751.6
G5	6	11426.9	21740.6
G6	6	10851.4	21191.7
G7	6	11171.1	21535.3
G8	6	9071.75	18054.1
G9	6	11705.7	22090
G10	6	12727.6	23016.8
G11	6
G12	6
H1	6	7747.76	18180.4
H2	6	8972.75	19673.8
H3	6	9380.31	20083.4
H4	6	9096.51	19306.7
H5	6	9850.97	20449.6
H6	6	9728.9	19947.1
H7	6	10076.3	21029.1
H8	6	9032.08	19120.1
H9	6	10415.1	21615
H10	6	11528.6	21962.3
H11	6
H12	6
A1	7	11928.6	18599.3
A2	7	9196.66	17940.3
A3	7	10430.7	19900.7
A4	7	10679.9	18938.8
A5	7	9678.77	18775.2
A6	7	10017.8	19319.3
A7	7	10490.4	19957.2
A8	7	10172	19492.2
A9	7	8879.38	18230.3
A10	7	11219.3	21965.3
A11	7
A12	7
B1	7	12874	18488.8
B2	7	12827.6	17861.9
B3	7	13640.1	19555.5
B4	7	15427.5	20506
B5	7	15297.6	21060.9
B6	7	15063.9	20395.2
B7	7	14972.4	20964.8
B8	7	15423.9	20891.2
B9	7	15091.6	21624.1
B10	7	16548.1	21155.7
B11	7
B12	7
C1	7	8143.47	18354.7
C2	7	8865.75	20208.3
C3	7	7683.94	19075.7
C4	7	9293.28	20662.3
C5	7	9559.53	21063.5
C6	7	9225.09	20794.6
C7	7	8961.97	21552.6
C8	7	9903.5	21479.8
C9	7	6971.44	17186.5
C10	7	9797.24	21710.2
C11	7
C12	7
D1	7	11852.7	18927.7
D2	7	13407.1	19886.2
D3	7	13473.4	19763.2
D4	7	14998.3	21798.8
D5	7	12467.9	19433.5
D6	7	14548.5	20537.8
D7	7	13726.7	21141.3
D8	7	14161.3	20414.5
D9	7	14318.1	21557.3
D10	7	17486.9	23410.7
D11	7
D12	7
E1	7	11454.3	19671.7
E2	7	13136.6	20536.8
E3	7	13249.9	20884.4
E4	7	13998.6	22358.8
E5	7	12903	20424.8
E6	7	13233.8	20537
E7	7	14083.1	21564.1
E8	7	13007.6	20120.1
E9	7	14491.3	22606.1
E10	7	17053.7	23996.5
E11	7
E12	7
F1	7	10962.1	20215.7
F2	7	10913.1	19692.7
F3	7	11754.7	20338.5
F4	7	14556.1	24005.5
F5	7	13324.8	22708
F6	7	13246.4	22089.3
F7	7	13051	21813.9
F8	7	13520	21884.5
F9	7	10955.8	19577.6
F10	7	10467.8	18358
F11	7
F12	7
G1	7	8739.86	19428.8
G2	7	10630	20459.8
G3	7	11114.4	21718.6
G4	7	10868.9	20815.8
G5	7	11532.7	21834.7
G6	7	10939	21210.6
G7	7	11262.1	21676.6
G8	7	9163.51	18145.5
G9	7	11793.2	22143.2
G10	7	12782.5	23031.3
G11	7
G12	7
H1	7	7791.21	18227.1
H2	7	9048.14	19757
H3	7	9456.83	20099.1
H4	7	9150.78	19318.9
H5	7	9911.99	20503.6
H6	7	9798.59	19956.3
H7	7	10148.3	21055.7
H8	7	9087.5	19143.5
H9	7	10469	21609.5
H10	7	11611.9	21992.9
H11	7
H12	7
A1	8	11959	18578.4
A2	8	9223.04	17964.8
A3	8	10516.4	19950.5
A4	8	10720.6	18939.3
A5	8	9750.11	18839.2
A6	8	10081.7	19308.3
A7	8	10575.5	19981.6
A8	8	10214.4	19485.7
A9	8	8953.5	18275.5
A10	8	11242.1	21917.9
A11	8
A12	8
B1	8	12918.7	18425.6
B2	8	12881.8	17860.5
B3	8	13706.2	19594
B4	8	15530.3	20571.6
B5	8	15477	21249
B6	8	15136.6	20450.8
B7	8	15004.6	20984
B8	8	15485.4	20893.7
B9	8	15227.1	21743.9
B10	8	16650.5	21194.4
B11	8
B12	8
C1	8	8109.44	18255.9
C2	8	8942.01	20238.7
C3	8	7741.28	19076.3
C4	8	9347.46	20646.4
C5	8	9514.92	20931.3
C6	8	9256.8	20828.1
C7	8	9184.13	21801
C8	8	9927.1	21457.8
C9	8	7039.09	17235.2
C10	8	9843.62	21700.6
C11	8
C12	8
D1	8	11869.4	18880.8
D2	8	13534.7	20023.6
D3	8	13541.8	19766.9
D4	8	15080.1	21813.1
D5	8	12779.2	19816.4
D6	8	14608.9	20533
D7	8	13835.8	21295
D8	8	14259.3	20504.7
D9	8	14354.5	21537.5
D10	8	17555.6	23421.3
D11	8
D12	8
E1	8	11506	19680.8
E2	8	13251.8	20610.6
E3	8	13289.7	20877
E4	8	14042	22339.2
E5	8	13016.6	20557.6
E6	8	13313.1	20629.6
E7	8	14203.3	21768.2
E8	8	13084.1	20155.8
E9	8	14575.3	22676.6
E10	8	17046.8	23956
E11	8
E12	8
F1	8	11007	20235.8
F2	8	10983.2	19714.1
F3	8	11796.1	20340.2
F4	8	14624.3	23992.1
F5	8	13393.3	22758.6
F6	8	13364.7	22173.1
F7	8	13193.1	22029.4
F8	8	13702	22042.7
F9	8	11065.1	19676
F10	8	10535	18350.2
F11	8
F12	8
G1	8	8779.89	19433.8
G2	8	10681.2	20520.1
G3	8	11205.4	21785
G4	8	10903	20887
G5	8	11553.3	21842.4
G6	8	11017.4	21260.2
G7	8	11330.9	21655.8
G8	8	9262.42	18242.3
G9	8	11852.4	22198.9
G10	8	12879	23118.9
G11	8
G12	8
H1	8	7815.72	18221.6
H2	8	9086.57	19761.1
H3	8	9492.54	20164.9
H4	8	9179.25	19280.3
H5	8	9954.78	20519
H6	8	9835.31	19998.9
H7	8	10195.1	21102.8
H8	8	9148.89	19207.4
H9	8	10553.7	21672.8
H10	8	11631.4	22016.5
H11	8
H12	8
A1	9	12027.2	18704.3
A2	9	9277.39	17977.2
A3	9	10530.9	19954.1
A4	9	10766.4	18989.2
A5	9	9765.75	18800.3
A6	9	10140.5	19371.2
A7	9	10614.7	19986.9
A8	9	10252.4	19500.9
A9	9	8990.47	18288.7
A10	9	11278.3	21931.9
A11	9
A12	9
B1	9	13042	18587.9
B2	9	12950.7	17929.7
B3	9	13817.4	19678.7
B4	9	15586.3	20587.7
B5	9	15465.3	21164.3
B6	9	15168.6	20418
B7	9	15090.5	21006.9
B8	9	15531.7	20882.6
B9	9	15330.1	21799.3
B10	9	16715.8	21207.5
B11	9
B12	9
C1	9	8221.78	18342.2
C2	9	9064.84	20375.9
C3	9	7757.77	19046.2
C4	9	9393.22	20692.7
C5	9	9654.86	21046.7
C6	9	9329.22	20850.4
C7	9	9270.3	21871.1
C8	9	9972.59	21484.8
C9	9	7084.69	17239.1
C10	9	9888.74	21697.5
C11	9
C12	9
D1	9	11896	18860.1
D2	9	13668.2	20116.2
D3	9	13617.8	19842.7
D4	9	15145.4	21845.3
D5	9	12720.8	19687
D6	9	14673.3	20592.8
D7	9	13921.4	21356.9
D8	9	14380.3	20568.2
D9	9	14401.7	21531.6
D10	9	17579.9	23387.9
D11	9
D12	9
E1	9	11543	19710
E2	9	13236.2	20564.1
E3	9	13348.7	20876.7
E4	9	14126.9	22383.2
E5	9	13039	20550.3
E6	9	13351.6	20590.2
E7	9	14276.3	21822.7
E8	9	13137.9	20166.6
E9	9	14653.3	22703.9
E10	9	17159	24020.5
E11	9
E12	9
F1	9	11086.1	20265.7
F2	9	10986.2	19701
F3	9	11886.7	20393.3
F4	9	14803	24179.4
F5	9	13458.2	22777.1
F6	9	13324.2	22089.7
F7	9	13268.8	22023.7
F8	9	13721.5	22026.7
F9	9	11155	19743.5
F10	9	10595.4	18405.2
F11	9
F12	9
G1	9	8806.54	19462
G2	9	10780.3	20619.2
G3	9	11240.9	21779.5
G4	9	10993.4	20938.4
G5	9	11618.5	21861.7
G6	9	11065	21279.9
G7	9	11409.5	21713.5
G8	9	9328.08	18275
G9	9	11906.9	22219.1
G10	9	12882.8	23059.9
G11	9
G12	9
H1	9	7818.62	18242.3
H2	9	9123.64	19813.2
H3	9	9544.03	20203.7
H4	9	9232.6	19351.8
H5	9	10001.2	20547.2
H6	9	9875.63	19981.8
H7	9	10224.8	21073.9
H8	9	9177.48	19235.5
H9	9	10613.8	21720.1
H10	9	11695.9	22050.6
H11	9
H12	9
A1	10	12038.1	18684.9
A2	10	9297.01	18023.8
A3	10	10589	19992.8
A4	10	10777.7	18979.4
A5	10	9818.83	18854.8
A6	10	10194	19408
A7	10	10656.7	20034.3
A8	10	10278.6	19521.3
A9	10	9063.75	18368.9
A10	10	11355.7	22009
A11	10
A12	10
B1	10	13047.1	18562.2
B2	10	12968.5	17908.2
B3	10	13844.3	19635.5
B4	10	15637.6	20586.8
B5	10	15599	21275.4
B6	10	15242.8	20461.9
B7	10	15146.9	21045.6
B8	10	15610.1	20939
B9	10	15467.4	21925.9
B10	10	16754.2	21150.8
B11	10
B12	10
C1	10	8285.93	18419
C2	10	9085.97	20405.1
C3	10	7837.4	19153.6
C4	10	9411.61	20635.6
C5	10	9643.45	20979.6
C6	10	9396.97	20916.3
C7	10	9366.61	22022.5
C8	10	10031.9	21512.8
C9	10	7109.44	17278.4
C10	10	9923.7	21717.6
C11	10
C12	10
D1	10	11938.1	18891
D2	10	13703.6	20131.8
D3	10	13614.7	19836.5
D4	10	15155.8	21843.3
D5	10	12912.2	19906.6
D6	10	14757.6	20660
D7	10	14018.1	21430.1
D8	10	14446.6	20630.5
D9	10	14487.5	21581.8
D10	10	17671	23439.7
D11	10
D12	10
E1	10	11561.8	19671.2
E2	10	13325.5	20635.7
E3	10	13416.4	20919.1
E4	10	14070.6	22241.4
E5	10	13060.5	20473.1
E6	10	13468.9	20713.2
E7	10	14329.4	21838.8
E8	10	13299.2	20317.4
E9	10	14691.8	22693
E10	10	17226.9	24052
E11	10
E12	10
F1	10	11108.2	20264.8
F2	10	11045.7	19770.6
F3	10	11960.7	20438
F4	10	14730.3	24017
F5	10	13522.1	22805.9
F6	10	13443.6	22179.5
F7	10	13327.3	22087.5
F8	10	13788.3	22078.8
F9	10	11214.3	19772.8
F10	10	10666.5	18425.5
F11	10
F12	10
G1	10	8855.67	19467.9
G2	10	10838.8	20670.9
G3	10	11278.2	21773.4
G4	10	10982.4	20903.8
G5	10	11632.6	21840.9
G6	10	11087.3	21267.8
G7	10	11442.6	21689.2
G8	10	9334.85	18251.4
G9	10	11952.6	22215.3
G10	10	12972.4	23150.6
G11	10
G12	10
H1	10	7814.51	18179.4
H2	10	9133.66	19808
H3	10	9593.56	20202.6
H4	10	9244.58	19302.1
H5	10	10011	20541.4
H6	10	9908.88	20007.3
H7	10	10267.1	21112
H8	10	9223.48	19246.3
H9	10	10635.8	21696.2
H10	10	11728	22055.3
H11	10
H12	10
A1	11	12016.2	18614.1
A2	11	9332.44	17999.3
A3	11	10619.3	19971.5
A4	11	10802.3	18993.9
A5	11	9832.63	18796.9
A6	11	10235.2	19424.3
A7	11	10713.6	20059.7
A8	11	10336.7	19573
A9	11	9110.47	18409.9
A10	11	11402.6	22023.7
A11	11
A12	11
B1	11	13097.6	18578
B2	11	13031.9	17951
B3	11	13909.8	19702.6
B4	11	15639.6	20582.2
B5	11	15569.8	21156.2
B6	11	15317.2	20498.8
B7	11	15237.4	21123.9
B8	11	15667.5	20952
B9	11	15457.2	21845.8
B10	11	16825.3	21212.6
B11	11
B12	11
C1	11	8301.95	18382.5
C2	11	9129.34	20374
C3	11	7849.73	19082.3
C4	11	9561.95	20792.5
C5	11	9804.61	21182.5
C6	11	9446.65	20951.6
C7	11	9355.95	21889.4
C8	11	10093	21539.4
C9	11	7228.42	17431.9
C10	11	10002.3	21772.1
C11	11
C12	11
D1	11	11989.8	18887.4
D2	11	13734.8	20121.8
D3	11	13649.5	19849.7
D4	11	15230.9	21809.5
D5	11	12829.8	19729.9
D6	11	14805.9	20666
D7	11	14097.9	21484
D8	11	14528.5	20670
D9	11	14590.5	21666.5
D10	11	17749.9	23469.5
D11	11
D12	11
E1	11	11609.5	19698.9
E2	11	13356.4	20636.5
E3	11	13399.9	20889.6
E4	11	14148.4	22266
E5	11	13074.7	20489.6
E6	11	13596	20836
E7	11	14344.5	21809
E8	11	13221.6	20214.7
E9	11	14777	22746.2
E10	11	17288.3	24092.8
E11	11
E12	11
F1	11	11131	20278.9
F2	11	11101.6	19787.7
F3	11	11983.6	20395.3
F4	11	14744.1	24005.2
F5	11	13571.7	22826.4
F6	11	13574.2	22266.3
F7	11	13392.3	22106.5
F8	11	13858.8	22079.5
F9	11	11237.9	19750.8
F10	11	10734.7	18455.1
F11	11
F12	11
G1	11	8868.39	19492.6
G2	11	10892.8	20677.8
G3	11	11379.2	21867.2
G4	11	11060.2	20969.7
G5	11	11665.6	21822.6
G6	11	11138.7	21305.5
G7	11	11471.5	21696.1
G8	11	9366.42	18273.8
G9	11	11993.6	22236.8
G10	11	13020.7	23146.8
G11	11
G12	11
H1	11	7810.82	18151.4
H2	11	9166.78	19788.4
H3	11	9603.92	20260.8
H4	11	9276.36	19319.6
H5	11	10075.3	20569.5
H6	11	9946.05	20058.3
H7	11	10319.1	21133.5
H8	11	9250.98	19241.2
H9	11	10627.4	21713.5
H10	11	11738.7	22068
H11	11
H12	11
A1	12	12008.3	18612.6
A2	12	9354.4	18016.7
A3	12	10647.6	20003.1
A4	12	10856.8	18996.4
A5	12	9905.46	18884.7
A6	12	10279.9	19441.4
A7	12	10748.3	20061.1
A8	12	10351.5	19516
A9	12	9123.27	18377.4
A10	12	11432.1	22041.6
A11	12
A12	12
B1	12	13099.8	18558.3
B2	12	13035.3	17892.7
B3	12	13949.5	19706.3
B4	12	15817.9	20728.4
B5	12	15741.6	21351.8
B6	12	15350.6	20507
B7	12	15232	21022.1
B8	12	15729.5	20971.9
B9	12	15478.3	21801.1
B10	12	16847.8	21193.8
B11	12
B12	12
C1	12	8377.28	18461.2
C2	12	9157.69	20352.2
C3	12	7918.23	19145.2
C4	12	9539.79	20750.6
C5	12	9801.23	21116.7
C6	12	9494.37	20950.6
C7	12	9450.37	22001.7
C8	12	10136.9	21561
C9	12	7253.65	17396.7
C10	12	10051.7	21835.6
C11	12
C12	12
D1	12	12015.7	18928.6
D2	12	13783	20133.4
D3	12	13708.3	19860.1
D4	12	15337.6	21951.8
D5	12	12978.4	19857.4
D6	12	14816	20655.4
D7	12	14089.4	21419.5
D8	12	14525.7	20652.9
D9	12	14683.7	21751
D10	12	17783	23470.3
D11	12
D12	12
E1	12	11637	19708.8
E2	12	13376.1	20605.9
E3	12	13485.5	20936.2
E4	12	14273.5	22397
E5	12	13164.7	20545.2
E6	12	13551.5	20738.8
E7	12	14393.8	21816.2
E8	12	13341.9	20311
E9	12	14849.8	22807.9
E10	12	17369.8	24152.8
E11	12
E12	12
F1	12	11213.9	20341.1
F2	12	11010.9	19608.1
F3	12	12050	20421.7
F4	12	14872.5	24138.6
F5	12	13598.6	22815
F6	12	13569	22242.4
F7	12	13429.7	22108.2
F8	12	13926.3	22135.5
F9	12	11308.7	19780.1
F10	12	10816.6	18502.4
F11	12
F12	12
G1	12	8884.68	19456.4
G2	12	10880.2	20671.9
G3	12	11431.1	21880
G4	12	11027.9	20860
G5	12	11733.4	21925.7
G6	12	11200	21349.8
G7	12	11507.6	21743.9
G8	12	9394.17	18266.7
G9	12	12018.1	22217.4
G10	12	13079.3	23182.8
G11	12
G12	12
H1	12	7798.24	18127.9
H2	12	9154.96	19764.5
H3	12	9638.6	20271.7
H4	12	9314.34	19386.9
H5	12	10072.2	20536.1
H6	12	9957.32	20019.9
H7	12	10349	21155.9
H8	12	9249.74	19206.2
H9	12	10674.3	21686
H10	12	11780.5	22056.9
H11	12
H12	12
A1	13	12053.4	18618.5
A2	13	9382.62	18004.2
A3	13	10694.3	20003.8
A4	13	10905.8	19037.8
A5	13	9909.79	18826.5
A6	13	10328.1	19487.8
A7	13	10780.7	20089.3
A8	13	10410.6	19570.2
A9	13	9179.56	18402
A10	13	11488.2	22068.6
A11	13
A12	13
B1	13	13205.9	18619.2
B2	13	13099.6	17930.7
B3	13	14010.3	19714
B4	13	15876.7	20755.9
B5	13	15675.4	21199.1
B6	13	15425.3	20532.7
B7	13	15358.4	21137.5
B8	13	15793.2	20991.6
B9	13	15617.8	21928.7
B10	13	16958.9	21233.4
B11	13
B12	13
C1	13	8398.52	18421
C2	13	9228.38	20397.8
C3	13	8004.07	19257
C4	13	9670.04	20854.9
C5	13	10022.2	21393.6
C6	13	9540.66	20942.3
C7	13	9511.58	22052.5
C8	13	10192.3	21562.1
C9	13	7330.92	17486.5
C10	13	10089.7	21816.5
C11	13
C12	13
D1	13	12071.1	18941.1
D2	13	13847.5	20201.1
D3	13	13790.1	19932.9
D4	13	15388.7	21974.2
D5	13	12891.5	19662.9
D6	13	14864.2	20641.3
D7	13	14144.6	21412.4
D8	13	14627.2	20705.1
D9	13	14720.5	21734.5
D10	13	17875.5	23504
D11	13
D12	13
E1	13	11717	19764.8
E2	13	13474	20678.3
E3	13	13536.5	20985.3
E4	13	14328.1	22438
E5	13	13226.7	20551.7
E6	13	13602.6	20758.8
E7	13	14492.8	21899.9
E8	13	13450.6	20422.9
E9	13	14890.7	22810.5
E10	13	17392.3	24119.7
E11	13
E12	13
F1	13	11288.7	20362.1
F2	13	11192.3	19760.7
F3	13	12111.9	20489.4
F4	13	14974.7	24195.1
F5	13	13653.5	22821.3
F6	13	13597.1	22201.3
F7	13	13517.2	22128.3
F8	13	14047.8	22233.8
F9	13	11370.6	19822.4
F10	13	10875.3	18526.4
F11	13
F12	13
G1	13	8922.71	19466.8
G2	13	10933.8	20695.6
G3	13	11405.6	21818
G4	13	11155.2	20967.7
G5	13	11779.7	21943.3
G6	13	11260.2	21386.6
G7	13	11563.1	21774.8
G8	13	9496.22	18382.1
G9	13	12088.4	22259.5
G10	13	13101.4	23151.5
G11	13
G12	13
H1	13	7825.81	18134.2
H2	13	9224.29	19853.3
H3	13	9672.91	20243.3
H4	13	9336.42	19349.3
H5	13	10136	20581
H6	13	10009	20039.4
H7	13	10387.8	21203.6
H8	13	9327.17	19296.6
H9	13	10686.3	21697.7
H10	13	11825.8	22087.2
H11	13
H12	13
A1	14	12059.9	18541.7
A2	14	9404.43	17967.9
A3	14	10746.6	20048.2
A4	14	10920.6	19067.9
A5	14	9983.54	18880
A6	14	10379.5	19510.5
A7	14	10844.1	20081
A8	14	10451.6	19575.2
A9	14	9187.13	18352
A10	14	11481.5	22049
A11	14
A12	14
B1	14	13184.3	18546.3
B2	14	13165.1	17976.3
B3	14	14046	19707.1
B4	14	15812.3	20676.1
B5	14	15835.3	21331.2
B6	14	15489	20591.5
B7	14	15401.7	21144.5
B8	14	15843.2	21007.2
B9	14	15650.6	21911.4
B10	14	17015.8	21264.9
B11	14
B12	14
C1	14	8421.16	18432
C2	14	9289.5	20482.5
C3	14	8035.87	19211.6
C4	14	9793.78	20971.5
C5	14	9971.76	21232.8
C6	14	9610.99	20956.8
C7	14	9559	22014.8
C8	14	10240.8	21553.3
C9	14	7378.66	17485.1
C10	14	10140.8	21830.3
C11	14
C12	14
D1	14	12131.8	19040
D2	14	13945.9	20262.1
D3	14	13846.5	19970
D4	14	15467.4	21954.1
D5	14	13013.7	19825.3
D6	14	14955.8	20721.1
D7	14	14178.4	21484.4
D8	14	14622.2	20680.6
D9	14	14757.8	21728.9
D10	14	17873.7	23468.1
D11	14
D12	14
E1	14	11749.3	19781.7
E2	14	13502.5	20656.5
E3	14	13545.5	20958
E4	14	14325.9	22373.6
E5	14	13315.1	20636
E6	14	13703	20822.6
E7	14	14527.8	21861
E8	14	13461	20380.9
E9	14	14966.2	22866.7
E10	14	17439.7	24120.3
E11	14
E12	14
F1	14	11328.1	20425.8
F2	14	11214.1	19793.8
F3	14	12138.4	20455.7
F4	14	14923.1	24073.2
F5	14	13694.5	22877
F6	14	13629.7	22248.1
F7	14	13554.5	22152.1
F8	14	14005.5	22132.1
F9	14	11463.4	19904.7
F10	14	10913.9	18512.5
F11	14
F12	14
G1	14	8956.91	19499.4
G2	14	10978.8	20690
G3	14	11422.5	21825.9
G4	14	11238.7	21065.2
G5	14	11812.1	21957.9
G6	14	11271.4	21391.1
G7	14	11580.3	21793.3
G8	14	9504.02	18355.4
G9	14	12133.4	22275.2
G10	14	13144	23160.1
G11	14
G12	14
H1	14	7841.11	18140.1
H2	14	9252.96	19845.5
H3	14	9688.84	20267.9
H4	14	9342.94	19372.5
H5	14	10147.1	20631.1
H6	14	10020.2	20042.1
H7	14	10404.5	21179
H8	14	9340.48	19266.3
H9	14	10749.1	21760.3
H10	14	11860.6	22087.4
H11	14
H12	14
A1	15	12086.1	18635.8
A2	15	9452.31	18030.5
A3	15	10763.4	20024.4
A4	15	10973.1	19075
A5	15	9997.79	18871.2
A6	15	10395.2	19454.4
A7	15	10881.6	20079.6
A8	15	10513.5	19652.5
A9	15	9273.04	18449.2
A10	15	11523.8	22060.8
A11	15
A12	15
B1	15	13250.1	18585.8
B2	15	13193.3	17977.7
B3	15	14103	19738.4
B4	15	15969.2	20790.5
B5	15	15814.3	21266.1
B6	15	15546	20588.1
B7	15	15417.7	21136
B8	15	15888.2	20994.5
B9	15	15882.6	22150.4
B10	15	17022.6	21238.1
B11	15
B12	15
C1	15	8513.93	18444.2
C2	15	9363.78	20479.3
C3	15	8047.55	19169.9
C4	15	9789.45	20849.9
C5	15	10073.5	21281.3
C6	15	9656.52	20997.7
C7	15	9672.51	22091.8
C8	15	10291.3	21580.4
C9	15	7374.27	17428.4
C10	15	10175.7	21851.2
C11	15
C12	15
D1	15	12195.1	19053.3
D2	15	13955.6	20210.3
D3	15	13927.7	20014
D4	15	15490.7	21966.1
D5	15	13031.4	19810.6
D6	15	15023.4	20756.9
D7	15	14250	21537
D8	15	14713.8	20747.2
D9	15	14767.6	21710
D10	15	17920.3	23457.6
D11	15
D12	15
E1	15	11719.1	19695.8
E2	15	13521.5	20659.5
E3	15	13590.1	20957.2
E4	15	14348.8	22363.3
E5	15	13329.1	20633
E6	15	13719.7	20828.9
E7	15	14575.2	21939.8
E8	15	13554.2	20440.8
E9	15	14986.4	22805.9
E10	15	17411.8	24039.1
E11	15
E12	15
F1	15	11336.7	20370.2
F2	15	11195.6	19706.4
F3	15	12182.4	20478.2
F4	15	15036.3	24177.3
F5	15	13701	22836
F6	15	13663.5	22244.7
F7	15	13611.3	22186.5
F8	15	14104	22214.8
F9	15	11508	19899.7
F10	15	10946.6	18506.1
F11	15
F12	15
G1	15	8973.35	19444.9
G2	15	10999.4	20704.7
G3	15	11480.2	21850.7
G4	15	11222.5	21018.1
G5	15	11842	21970.2
G6	15	11342.5	21422
G7	15	11631.4	21741.1
G8	15	9542.9	18352.7
G9	15	12172.9	22278.3
G10	15	13182.9	23133.8
G11	15
G12	15
H1	15	7884.39	18140.8
H2	15	9260.71	19844.5
H3	15	9714.48	20259.5
H4	15	9377.29	19387.2
H5	15	10162.3	20636
H6	15	10020.2	20027.1
H7	15	10455.5	21140.1
H8	15	9363.91	19303.5
H9	15	10784.3	21777.7
H10	15	11895.7	22139.8
H11	15
H12	15
A1	16	12160.9	18652.3
A2	16	9512.99	18018.6
A3	16	10882.8	20113.5
A4	16	11030.4	19090.3
A5	16	10077.1	18902.6
A6	16	10499.6	19547.8
A7	16	10938.2	20098
A8	16	10567.9	19665.7
A9	16	9310.14	18456.4
A10	16	11596.6	22141.7
A11	16
A12	16
B1	16	13350.1	18696.5
B2	16	13251.4	18001.6
B3	16	14183.6	19800
B4	16	16080.8	20855.7
B5	16	15902.7	21318.1
B6	16	15627	20641.6
B7	16	15504.3	21169.1
B8	16	15965.1	21030
B9	16	15895.5	22134.2
B10	16	17142.2	21293.2
B11	16
B12	16
C1	16	8618.15	18531.6
C2	16	9452.83	20549.8
C3	16	8190.05	19245.2
C4	16	9856.69	20852.5
C5	16	10162	21305.1
C6	16	9826.24	21100.6
C7	16	9685.33	21997.7
C8	16	10390	21609.4
C9	16	7440.1	17449.2
C10	16	10264.8	21928.7
C11	16
C12	16
D1	16	12218.7	19035.7
D2	16	14057.3	20339.4
D3	16	13972.4	19973.8
D4	16	15522	21963.3
D5	16	13142.6	19929.1
D6	16	15083.1	20761.3
D7	16	14294	21524
D8	16	14769.1	20780.1
D9	16	14843.8	21759.7
D10	16	18085.2	23611.9
D11	16
D12	16
E1	16	11820.6	19767
E2	16	13619.2	20743.4
E3	16	13607.8	20926.8
E4	16	14392.9	22361.6
E5	16	13350.4	20589.6
E6	16	13800.9	20860.4
E7	16	14634.3	21923.1
E8	16	13535.7	20418.1
E9	16	15055.5	22853.3
E10	16	17583.9	24203.1
E11	16
E12	16
F1	16	11415.4	20406.6
F2	16	11326.4	19828.4
F3	16	12202.6	20474.7
F4	16	15108.3	24222.1
F5	16	13794.2	22890.2
F6	16	13812.5	22356
F7	16	13633	22136.4
F8	16	14178.3	22255.3
F9	16	11543.3	19894.9
F10	16	11028.6	18569.1
F11	16
F12	16
G1	16	9011.66	19512.4
G2	16	11087.8	20790.1
G3	16	11609.2	21968.2
G4	16	11294.7	21068.9
G5	16	11896.1	21975.2
G6	16	11363.6	21438.1
G7	16	11686.7	21791.7
G8	16	9579.27	18332.6
G9	16	12233.2	22331.3
G10	16	13267.2	23210.6
G11	16
G12	16
H1	16	7939.52	18174.4
H2	16	9322.2	19890.9
H3	16	9766.33	20336.4
H4	16	9432.7	19402.9
H5	16	10213.5	20633.4
H6	16	10083.2	20076.6
H7	16	10514.9	21205.2
H8	16	9409.27	19322.6
H9	16	10822.2	21778.5
H10	16	11922	22122.7
H11	16
H12	16
A1	17	12215.8	18633.7
A2	17	9591.13	18050.2
A3	17	10937.1	20101.2
A4	17	11091	19100.8
A5	17	10151.7	18930.1
A6	17	10586.1	19570.9
A7	17	11018.5	20147.8
A8	17	10638.4	19664.7
A9	17	9397.99	18494
A10	17	11657.9	22143.8
A11	17
A12	17
B1	17	13294.1	18556.8
B2	17	13252.8	17980.6
B3	17	14203.3	19784.1
B4	17	16191.7	20916
B5	17	15989.3	21362.1
B6	17	15664	20648.2
B7	17	15519.8	21169.6
B8	17	16056.5	21100.4
B9	17	15990.8	22184.7
B10	17	17240.6	21352.4
B11	17
B12	17
C1	17	8688.48	18498.6
C2	17	9523.79	20483
C3	17	8296.5	19256.5
C4	17	10018.2	20923.8
C5	17	10273.5	21268.8
C6	17	9921.72	21094
C7	17	9905.29	22192.9
C8	17	10536.7	21687.8
C9	17	7541.9	17513.2
C10	17	10344.8	22013.8
C11	17
C12	17
D1	17	12287.2	19088.2
D2	17	14045.3	20262.5
D3	17	14014	20008.9
D4	17	15609.8	22052.1
D5	17	13252.7	19995.4
D6	17	15101.4	20749.1
D7	17	14411.2	21648.5
D8	17	14807.6	20786.1
D9	17	14942.6	21813.5
D10	17	18145.4	23644.1
D11	17
D12	17
E1	17	11827.3	19750.8
E2	17	13597.6	20671.4
E3	17	13703.5	20997.9
E4	17	14433.8	22405.1
E5	17	13425.7	20661
E6	17	13811.1	20857.6
E7	17	14686.6	21992.7
E8	17	13636.8	20486.2
E9	17	15105.7	22848.1
E10	17	17685.7	24296.6
E11	17
E12	17
F1	17	11434.1	20414.9
F2	17	11282	19736.7
F3	17	12268.7	20480.6
F4	17	15177.7	24274.2
F5	17	13847.1	22891.4
F6	17	13881	22387.3
F7	17	13707.5	22210.8
F8	17	14198.7	22226.6
F9	17	11612	19948.4
F10	17	11146.3	18675.2
F11	17
F12	17
G1	17	9046.47	19506
G2	17	11099.9	20770.9
G3	17	11618.3	21940.6
G4	17	11323.2	21060.1
G5	17	11945.9	21993.1
G6	17	11380.4	21420.6
G7	17	11727.3	21786.5
G8	17	9603.59	18379.4
G9	17	12275.5	22374.2
G10	17	13363.5	23311.7
G11	17
G12	17
H1	17	7953.78	18177
H2	17	9356.61	19905.8
H3	17	9783.05	20325.4
H4	17	9451.46	19414
H5	17	10250.2	20674.3
H6	17	10134.4	20129.4
H7	17	10523.4	21207.1
H8	17	9447.21	19337.7
H9	17	10860.9	21821.1
H10	17	11958.6	22156.4
H11	17
H12	17
A1	18	12276.8	18619.2
A2	18	9662.75	18033
A3	18	11054.9	20107.4
A4	18	11164.1	19096.3
A5	18	10193.9	18856
A6	18	10653.5	19548.6
A7	18	11114.4	20156.6
A8	18	10721	19657.7
A9	18	9459.97	18477.8
A10	18	11653.6	22095.9
A11	18
A12	18
B1	18	13351.3	18587.1
B2	18	13317.7	17999.1
B3	18	14238.5	19743.7
B4	18	16168.3	20856.9
B5	18	15920.3	21203.8
B6	18	15673.6	20613.9
B7	18	15616.8	21202.7
B8	18	16039.6	21053.5
B9	18	16018.9	22182.1
B10	18	17265.6	21337.9
B11	18
B12	18
C1	18	8838.07	18495.2
C2	18	9696.58	20491
C3	18	8517.91	19373.1
C4	18	10264.1	21017.2
C5	18	10601.9	21485.1
C6	18	10119.7	21082.1
C7	18	9971.13	22045
C8	18	10662.5	21644
C9	18	7667.03	17503.5
C10	18	10355.8	21966.3
C11	18
C12	18
D1	18	12290.1	19106
D2	18	14096	20266.7
D3	18	14065.9	19998.6
D4	18	15677.8	22057
D5	18	13145.9	19787.8
D6	18	15134.7	20765.7
D7	18	14453.9	21647.8
D8	18	14853.7	20788
D9	18	14949.3	21801.9
D10	18	18136.9	23566.8
D11	18
D12	18
E1	18	11841.5	19759.7
E2	18	13649.3	20676.6
E3	18	13728.7	20981.7
E4	18	14478.2	22356.2
E5	18	13370.4	20542.2
E6	18	13888.4	20915.1
E7	18	14702.4	21880.8
E8	18	13684.1	20497.6
E9	18	15126.1	22883.4
E10	18	17660.7	24233.5
E11	18
E12	18
F1	18	11464.6	20438.3
F2	18	11356.7	19777.1
F3	18	12285.1	20507.7
F4	18	15098.5	24091
F5	18	13881.8	22902.9
F6	18	13892.6	22366.5
F7	18	13727.9	22158.6
F8	18	14280.5	22286.2
F9	18	11621.5	19904.5
F10	18	11184.8	18681.9
F11	18
F12	18
G1	18	9064.35	19548.7
G2	18	11118	20716
G3	18	11629.7	21971.9
G4	18	11321.2	21030.8
G5	18	11967.1	21997.3
G6	18	11435	21471.3
G7	18	11745.9	21810.6
G8	18	9637.03	18407.2
G9	18	12332.3	22362.3
G10	18	13422	23371.8
G11	18
G12	18
H1	18	7973.63	18164.3
H2	18	9375.53	19907.8
H3	18	9820.25	20316.1
H4	18	9459.06	19399.1
H5	18	10278.1	20699.8
H6	18	10153.7	20110.4
H7	18	10567	21274.1
H8	18	9466.91	19319.7
H9	18	10859.6	21758.4
H10	18	11971.1	22123.4
H11	18
H12	18
A1	19	12432	18666.6
A2	19	9832.74	18058.3
A3	19	11206.6	20118.5
A4	19	11327.4	19109.1
A5	19	10367.8	18883.8
A6	19	10792.6	19539.8
A7	19	11240.5	20143.5
A8	19	10869.7	19682.7
A9	19	9610.53	18489.2
A10	19	11667.9	22065.3
A11	19
A12	19
B1	19	13437.8	18635.5
B2	19	13394.5	18061.2
B3	19	14299.9	19787.1
B4	19	16376.8	21025.6
B5	19	16037.1	21310.4
B6	19	15750.4	20628.5
B7	19	15615.6	21171.8
B8	19	16098.8	21039.7
B9	19	16075.1	22190.5
B10	19	17316.5	21336.5
B11	19
B12	19
C1	19	9100.67	18490.2
C2	19	10032.8	20564.6
C3	19	8784.2	19331.6
C4	19	10551.7	20928.3
C5	19	10859.8	21360.3
C6	19	10410.9	21045.7
C7	19	10380.2	22245.1
C8	19	10951.3	21657
C9	19	7940.66	17604
C10	19	10367.3	21934.2
C11	19
C12	19
D1	19	12262.5	18994.4
D2	19	14120.1	20263.2
D3	19	14072	19986.3
D4	19	15652.3	22044.3
D5	19	13353.8	20035.6
D6	19	15155.7	20744.5
D7	19	14458.5	21654.7
D8	19	14877.2	20789
D9	19	14990.5	21828.1
D10	19	18128.7	23523.9
D11	19
D12	19
E1	19	11836	19690.9
E2	19	13807.5	20852
E3	19	13766.7	21014.5
E4	19	14498	22382.1
E5	19	13518.4	20659.8
E6	19	13903	20877.9
E7	19	14759.9	22021.7
E8	19	13615.8	20394.5
E9	19	15148.2	22821.6
E10	19	17656.4	24176.9
E11	19
E12	19
F1	19	11485	20399
F2	19	11525.6	20014.8
F3	19	12341.6	20500.4
F4	19	15259.3	24257.6
F5	19	13915.2	22875.2
F6	19	13908.9	22374.9
F7	19	13815.2	22292.4
F8	19	14248.8	22183.9
F9	19	11655.3	19895.3
F10	19	11169.9	18622.3
F11	19
F12	19
G1	19	9072.56	19536
G2	19	11200.8	20789.9
G3	19	11671.8	21991.7
G4	19	11362	21033.8
G5	19	12009.8	22020.2
G6	19	11451.9	21436.3
G7	19	11780.9	21806.8
G8	19	9682	18421.2
G9	19	12366.9	22376.5
G10	19	13403.5	23279.7
G11	19
G12	19
H1	19	7972.61	18133
H2	19	9407.97	19933.2
H3	19	9838.48	20346.9
H4	19	9487.35	19384
H5	19	10293.6	20682.6
H6	19	10156.6	20111.4
H7	19	10590.5	21260.7
H8	19	9488.92	19318.1
H9	19	10899.2	21777.4
H10	19	12009.1	22134.6
H11	19
H12	19
A1	20	12694.4	18712.3
A2	20	10134.2	18063.6
A3	20	11558.2	20180.7
A4	20	11566.8	19126.3
A5	20	10600.5	18854.7
A6	20	11072.1	19573.8
A7	20	11508.4	20135.1
A8	20	11146.4	19731
A9	20	9822.66	18454.4
A10	20	11722.9	22107.9
A11	20
A12	20
B1	20	13537	18752.3
B2	20	13408.1	18038.6
B3	20	14393.9	19834.3
B4	20	16294.9	20921.9
B5	20	16011.8	21245.1
B6	20	15786.1	20625.4
B7	20	15710.1	21271.7
B8	20	16147	21054.3
B9	20	16142.3	22194.1
B10	20	17374.3	21362
B11	20
B12	20
C1	20	9649.36	18527
C2	20	10582.3	20607.7
C3	20	9297.84	19312.4
C4	20	11225.3	21007.9
C5	20	11558.8	21460.2
C6	20	11048.8	21089.9
C7	20	10833.1	22104.1
C8	20	11444.6	21678.3
C9	20	8272.53	17492.8
C10	20	10385.5	21905.3
C11	20
C12	20
D1	20	12297.7	19022.5
D2	20	14184.8	20312.9
D3	20	14132.7	20031.6
D4	20	15708.9	22019
D5	20	13170.7	19755.5
D6	20	15248	20814.1
D7	20	14435.3	21563.1
D8	20	14907.4	20778.5
D9	20	15040.1	21822.3
D10	20	18153.9	23516.9
D11	20
D12	20
E1	20	11871	19717.8
E2	20	13769.3	20788
E3	20	13740.2	20928.4
E4	20	14506.2	22307.1
E5	20	13541.9	20678.4
E6	20	13940.2	20900
E7	20	14774.7	21936.5
E8	20	13685.4	20437.3
E9	20	15234.9	22851
E10	20	17703.1	24167.7
E11	20
E12	20
F1	20	11489.5	20376.3
F2	20	11439.1	19811.2
F3	20	12341.9	20467.4
F4	20	15257.7	24184.1
F5	20	13942.6	22901.3
F6	20	14015.9	22464.8
F7	20	13858.3	22215.7
F8	20	14290.7	22241.2
F9	20	11757.4	19982.8
F10	20	11246.4	18654.6
F11	20
F12	20
G1	20	9123.61	19552
G2	20	11219.7	20843
G3	20	11749.3	22077
G4	20	11409.1	21102.1
G5	20	12042.9	22000.8
G6	20	11554.7	21580.6
G7	20	11807.8	21793.8
G8	20	9719.98	18434.3
G9	20	12413.9	22385.3
G10	20	13444.4	23293.7
G11	20
G12	20
H1	20	8005.98	18149.1
H2	20	9433.34	19934.4
H3	20	9859.93	20324.9
H4	20	9539.59	19460.8
H5	20	10348.8	20712.8
H6	20	10195.4	20139.2
H7	20	10630.1	21247.5
H8	20	9489.17	19293.4
H9	20	10959	21831.8
H10	20	12050.3	22178.3
H11	20
H12	20
A1	21	13132.6	18629.1
A2	21	10665.9	18081.7
A3	21	12155.8	20165.3
A4	21	12081.6	19149
A5	21	11142.8	18871.3
A6	21	11565.4	19555.8
A7	21	12011.7	20177.7
A8	21	11604.5	19723.4
A9	21	10292.9	18453.5
A10	21	11745.4	22074
A11	21
A12	21
B1	21	13681	18792.6
B2	21	13518	18053.8
B3	21	14514.7	19867.9
B4	21	16383.1	20909.9
B5	21	16151.7	21291.1
B6	21	15898.8	20651.1
B7	21	15798.9	21267.6
B8	21	16216.4	21053
B9	21	16258.4	22252.1
B10	21	17455.3	21412.3
B11	21
B12	21
C1	21	10518.4	18455.9
C2	21	11589.8	20614.3
C3	21	10251.2	19345.5
C4	21	12372.7	21010.4
C5	21	12737.1	21459.1
C6	21	12210.7	21149.4
C7	21	11725.1	22065
C8	21	12322.7	21659.3
C9	21	9007.94	17587.4
C10	21	10465.2	21990.1
C11	21
C12	21
D1	21	12237.5	18939.5
D2	21	14223.4	20281.6
D3	21	14188.6	20055.1
D4	21	15717.5	22008.5
D5	21	13275.9	19863.6
D6	21	15338.5	20895.7
D7	21	14569.2	21710.2
D8	21	14986.7	20805.1
D9	21	15060.8	21822
D10	21	18251	23594.6
D11	21
D12	21
E1	21	11895.3	19651.9
E2	21	13818.6	20746.7
E3	21	13785.2	20907.6
E4	21	14578.4	22342.3
E5	21	13602.9	20675
E6	21	14157.3	21064.7
E7	21	14880.8	21996.7
E8	21	13744.6	20436.9
E9	21	15248.3	22820.8
E10	21	17845.7	24326.4
E11	21
E12	21
F1	21	11514.3	20335.8
F2	21	11463.8	19802
F3	21	12425	20516.6
F4	21	15328.8	24262.1
F5	21	13979.6	22903.5
F6	21	14062.1	22475.9
F7	21	13888	22240.3
F8	21	14423	22339
F9	21	11797.2	19996.3
F10	21	11356.5	18766.4
F11	21
F12	21
G1	21	9185.57	19640.3
[truncated: 1,847 more rows]

## Sheet: Amplification Data
Block Type	96well
Chemistry	TAQMAN
Experiment File Name	C:\Users\Jeffrey Philippson\Documents\Anna_StepOne\20150716_1\average_threshold_female_only\F_28.eds
Experiment Run End Time	Not Started
Instrument Type	steponeplus
Passive Reference	ROX
Well	Cycle	Target Name	Rn	ΔRn
A1	1	Target 1	0.623136	-0.00778263
A1	2	Target 1	0.626201	-0.00620355
A1	3	Target 1	0.632558	-0.0013328
A1	4	Target 1	0.632835	-0.00254161
A1	5	Target 1	0.637904	0.00104125
A1	6	Target 1	0.640956	0.00260704
A1	7	Target 1	0.641344	0.00150975
A1	8	Target 1	0.643705	0.00238382
A1	9	Target 1	0.643016	0.000209597
A1	10	Target 1	0.644272	-2.03261e-05
A1	11	Target 1	0.645543	-0.000236123
A1	12	Target 1	0.645171	-0.00209313
A1	13	Target 1	0.647389	-0.00136134
A1	14	Target 1	0.650417	0.000180668
A1	15	Target 1	0.648542	-0.00318023
A1	16	Target 1	0.651979	-0.00122916
A1	17	Target 1	0.655574	0.000879269
A1	18	Target 1	0.659364	0.00318332
A1	19	Target 1	0.665999	0.00833283
A1	20	Target 1	0.678398	0.0192455
A1	21	Target 1	0.70495	0.0443117
A1	22	Target 1	0.751419	0.0892943
A1	23	Target 1	0.838033	0.174423
A1	24	Target 1	0.988918	0.323822
A1	25	Target 1	1.20962	0.543036
A1	26	Target 1	1.49108	0.823015
A1	27	Target 1	1.79963	1.13007
A1	28	Target 1	2.09709	1.42605
A1	29	Target 1	2.37155	1.69902
A1	30	Target 1	2.61136	1.93734
A1	31	Target 1	2.81864	2.14314
A1	32	Target 1	2.98875	2.31177
A1	33	Target 1	3.12608	2.44761
A1	34	Target 1	3.23802	2.55807
A1	35	Target 1	3.33493	2.65348
A1	36	Target 1	3.40847	2.72554
A1	37	Target 1	3.47016	2.78574
A1	38	Target 1	3.52054	2.83464
A1	39	Target 1	3.566	2.87861
A1	40	Target 1	3.61223	2.92336
A2	1	Target 1	0.483913	-0.0139702
A2	2	Target 1	0.495636	-0.00430826
A2	3	Target 1	0.498522	-0.00348281
A2	4	Target 1	0.502849	-0.00121598
A2	5	Target 1	0.507461	0.00133478
A2	6	Target 1	0.510992	0.0028058
A2	7	Target 1	0.512625	0.00237794
A2	8	Target 1	0.513394	0.00108605
A2	9	Target 1	0.516065	0.00169626
A2	10	Target 1	0.51582	-0.000609449
A2	11	Target 1	0.51849	4.64609e-07
A2	12	Target 1	0.519207	-0.00134328
A2	13	Target 1	0.521135	-0.00147592
A2	14	Target 1	0.523403	-0.00126876
A2	15	Target 1	0.524239	-0.00249336
A2	16	Target 1	0.527954	-0.000838574
A2	17	Target 1	0.531357	0.000503999
A2	18	Target 1	0.535837	0.00292285
A2	19	Target 1	0.544499	0.00952453
A2	20	Target 1	0.561031	0.0239954
A2	21	Target 1	0.589874	0.0507779
A2	22	Target 1	0.64837	0.107214
A2	23	Target 1	0.756447	0.21323
A2	24	Target 1	0.940886	0.395608
A2	25	Target 1	1.21228	0.664945
A2	26	Target 1	1.55609	1.00669
A2	27	Target 1	1.92866	1.3772
A2	28	Target 1	2.29729	1.74377
A2	29	Target 1	2.6271	2.07152
A2	30	Target 1	2.91753	2.35989
A2	31	Target 1	3.16428	2.60458
A2	32	Target 1	3.37359	2.81183
A2	33	Target 1	3.53864	2.97482
A2	34	Target 1	3.68038	3.11449
A2	35	Target 1	3.78887	3.22093
A2	36	Target 1	3.88247	3.31247
A2	37	Target 1	3.96111	3.38904
A2	38	Target 1	4.02065	3.44652
A2	39	Target 1	4.07412	3.49794
A2	40	Target 1	4.12081	3.54256
A3	1	Target 1	0.496558	-0.0143955
A3	2	Target 1	0.505946	-0.00707054
A3	3	Target 1	0.512493	-0.00258716
A3	4	Target 1	0.517092	-5.13596e-05
A3	5	Target 1	0.521067	0.00186098
A3	6	Target 1	0.522412	0.00114272
A3	7	Target 1	0.524136	0.000803196
A3	8	Target 1	0.527125	0.0017289
A3	9	Target 1	0.527756	0.000296818
A3	10	Target 1	0.529639	0.000117211
A3	11	Target 1	0.531723	0.000137935
A3	12	Target 1	0.532295	-0.00135369
A3	13	Target 1	0.534612	-0.0010992
A3	14	Target 1	0.536035	-0.00173961
A3	15	Target 1	0.537513	-0.00232512
A3	16	Target 1	0.541071	-0.000830555
A3	17	Target 1	0.5441	0.00013538
A3	18	Target 1	0.549791	0.00376356
A3	19	Target 1	0.557027	0.00893645
A3	20	Target 1	0.572739	0.0225852
A3	21	Target 1	0.602807	0.0505896
A3	22	Target 1	0.661195	0.106915
A3	23	Target 1	0.767945	0.211601
A3	24	Target 1	0.951475	0.393069
A3	25	Target 1	1.22012	0.659654
A3	26	Target 1	1.55465	0.992116
A3	27	Target 1	1.91565	1.35106
A3	28	Target 1	2.26711	1.70045
A3	29	Target 1	2.58875	2.02002
A3	30	Target 1	2.86152	2.29073
A3	31	Target 1	3.09225	2.5194
A3	32	Target 1	3.28296	2.70805
A3	33	Target 1	3.44025	2.86328
A3	34	Target 1	3.56549	2.98645
A3	35	Target 1	3.67715	3.09605
A3	36	Target 1	3.75577	3.1726
A3	37	Target 1	3.8294	3.24418
A3	38	Target 1	3.88751	3.30022
A3	39	Target 1	3.93524	3.34589
A3	40	Target 1	3.98263	3.39122
A4	1	Target 1	0.540655	-0.01075
A4	2	Target 1	0.547325	-0.0058953
A4	3	Target 1	0.553318	-0.00171878
A4	4	Target 1	0.556029	-0.000823431
A4	5	Target 1	0.558397	-0.000270752
A4	6	Target 1	0.561769	0.00128507
A4	7	Target 1	0.563915	0.00161555
A4	8	Target 1	0.566051	0.00193565
A4	9	Target 1	0.566975	0.00104387
A4	10	Target 1	0.567864	0.000117696
A4	11	Target 1	0.568724	-0.000837683
A4	12	Target 1	0.571519	0.000141706
A4	13	Target 1	0.572852	-0.000341603
A4	14	Target 1	0.572721	-0.00228833
A4	15	Target 1	0.57526	-0.00156494
A4	16	Target 1	0.577799	-0.000841911
A4	17	Target 1	0.580655	0.000198215
A4	18	Target 1	0.584622	0.00234967
A4	19	Target 1	0.592777	0.00868877
A4	20	Target 1	0.60476	0.018856
A4	21	Target 1	0.630925	0.0432055
A4	22	Target 1	0.677844	0.0883093
A4	23	Target 1	0.771921	0.18057
A4	24	Target 1	0.93117	0.338003
A4	25	Target 1	1.17414	0.579162
A4	26	Target 1	1.48722	0.890423
A4	27	Target 1	1.82808	1.22947
A4	28	Target 1	2.16052	1.56009
A4	29	Target 1	2.47205	1.8698
A4	30	Target 1	2.73112	2.12705
A4	31	Target 1	2.96144	2.35557
A4	32	Target 1	3.15085	2.54315
A4	33	Target 1	3.29821	2.6887
A4	34	Target 1	3.42324	2.81192
A4	35	Target 1	3.52558	2.91244
A4	36	Target 1	3.60469	2.98973
A4	37	Target 1	3.67863	3.06186
A4	38	Target 1	3.73206	3.11347
A4	39	Target 1	3.78254	3.16214
A4	40	Target 1	3.8183	3.19608
A5	1	Target 1	0.486975	-0.0146521
A5	2	Target 1	0.497891	-0.00588462
A5	3	Target 1	0.50351	-0.00241413
A5	4	Target 1	0.507969	-0.000104077
A5	5	Target 1	0.5113	0.00107861
A5	6	Target 1	0.514014	0.0016435
A5	7	Target 1	0.515509	0.000990663
A5	8	Target 1	0.517544	0.000876296
A5	9	Target 1	0.519446	0.000630023
A5	10	Target 1	0.520761	-0.000204011
A5	11	Target 1	0.523099	-1.43355e-05
A5	12	Target 1	0.524524	-0.000738459
A5	13	Target 1	0.526376	-0.00103486
A5	14	Target 1	0.528788	-0.000771095
A5	15	Target 1	0.529791	-0.00191728
A5	16	Target 1	0.533107	-0.00074949
A5	17	Target 1	0.536273	0.000267259
A5	18	Target 1	0.540616	0.00246138
A5	19	Target 1	0.549029	0.00872626
A5	20	Target 1	0.562221	0.0197693
A5	21	Target 1	0.590461	0.0458606
A5	22	Target 1	0.641813	0.0950639
A5	23	Target 1	0.741366	0.192469
A5	24	Target 1	0.911671	0.360625
A5	25	Target 1	1.17005	0.616853
A5	26	Target 1	1.50546	0.950112
A5	27	Target 1	1.87684	1.31934
A5	28	Target 1	2.24846	1.68882
A5	29	Target 1	2.58804	2.02625
A5	30	Target 1	2.88342	2.31948
A5	31	Target 1	3.1259	2.55981
A5	32	Target 1	3.33335	2.76512
A5	33	Target 1	3.5027	2.93232
A5	34	Target 1	3.64173	3.0692
A5	35	Target 1	3.75079	3.17611
A5	36	Target 1	3.84596	3.26913
A5	37	Target 1	3.92243	3.34345
A5	38	Target 1	3.98006	3.39894
A5	39	Target 1	4.03243	3.44916
A5	40	Target 1	4.08127	3.49585
A6	1	Target 1	0.492064	-0.0127579
A6	2	Target 1	0.500869	-0.00617213
A6	3	Target 1	0.507031	-0.00222949
A6	4	Target 1	0.51101	-0.000470653
A6	5	Target 1	0.514174	0.000474167
A6	6	Target 1	0.517883	0.00196383
A6	7	Target 1	0.518539	0.000400015
A6	8	Target 1	0.522145	0.00178603
A6	9	Target 1	0.523484	0.00090516
A6	10	Target 1	0.525245	0.000447423
A6	11	Target 1	0.526926	-9.14943e-05
A6	12	Target 1	0.528766	-0.000471148
A6	13	Target 1	0.529976	-0.00148064
A6	14	Target 1	0.531995	-0.0016816
A6	15	Target 1	0.534334	-0.00156147
A6	16	Target 1	0.537125	-0.00099091
A6	17	Target 1	0.540913	0.000578329
A6	18	Target 1	0.544977	0.00242246
A6	19	Target 1	0.552341	0.00756691
A6	20	Target 1	0.56566	0.0186665
A6	21	Target 1	0.591403	0.0421898
A6	22	Target 1	0.643079	0.0916463
A6	23	Target 1	0.738604	0.184951
A6	24	Target 1	0.905498	0.349626
A6	25	Target 1	1.16009	0.602003
A6	26	Target 1	1.48895	0.928634
A6	27	Target 1	1.85625	1.29372
A6	28	Target 1	2.2219	1.65715
A6	29	Target 1	2.55643	1.98946
A6	30	Target 1	2.84752	2.27833
A6	31	Target 1	3.09303	2.52162
A6	32	Target 1	3.29993	2.7263
A6	33	Target 1	3.47183	2.89598
A6	34	Target 1	3.60926	3.03119
A6	35	Target 1	3.71725	3.13696
A6	36	Target 1	3.81117	3.22867
A6	37	Target 1	3.88417	3.29944
A6	38	Target 1	3.95282	3.36587
A6	39	Target 1	4.00422	3.41505
A6	40	Target 1	4.0489	3.45752
A7	1	Target 1	0.497202	-0.0146442
A7	2	Target 1	0.506296	-0.00776404
A7	3	Target 1	0.513874	-0.00240058
A7	4	Target 1	0.518105	-0.000383852
A7	5	Target 1	0.52106	0.000357332
A7	6	Target 1	0.524166	0.00124967
A7	7	Target 1	0.525646	0.000514927
A7	8	Target 1	0.529259	0.00191361
A7	9	Target 1	0.531082	0.00152266
A7	10	Target 1	0.531923	0.000149492
A7	11	Target 1	0.534087	9.92456e-05
A7	12	Target 1	0.535779	-0.00042295
A7	13	Target 1	0.536639	-0.00177687
A7	14	Target 1	0.54002	-0.000610228
A7	15	Target 1	0.541921	-0.000923033
A7	16	Target 1	0.544242	-0.000816459
A7	17	Target 1	0.546883	-0.000388796
A7	18	Target 1	0.551402	0.00191582
A7	19	Target 1	0.558022	0.00632156
A7	20	Target 1	0.57156	0.0176454
A7	21	Target 1	0.595295	0.0391665
A7	22	Target 1	0.642754	0.0844116
A7	23	Target 1	0.731863	0.171305
A7	24	Target 1	0.890925	0.328154
A7	25	Target 1	1.13874	0.57375
A7	26	Target 1	1.46866	0.901462
A7	27	Target 1	1.84274	1.27333
A7	28	Target 1	2.22148	1.64985
A7	29	Target 1	2.56482	1.99098
A7	30	Target 1	2.87425	2.29819
A7	31	Target 1	3.1399	2.56163
A7	32	Target 1	3.35496	2.77448
A7	33	Target 1	3.5371	2.9544
A7	34	Target 1	3.68175	3.09683
A7	35	Target 1	3.79566	3.20854
A7	36	Target 1	3.89392	3.30457
A7	37	Target 1	3.97493	3.38338
A7	38	Target 1	4.03874	3.44497
A7	39	Target 1	4.10032	3.50434
A7	40	Target 1	4.14239	3.54419
A8	1	Target 1	0.492684	-0.0158668
A8	2	Target 1	0.502593	-0.00797279
A8	3	Target 1	0.510572	-0.0020082
A8	4	Target 1	0.51392	-0.000675015
A8	5	Target 1	0.517236	0.000626104
A8	6	Target 1	0.519897	0.00127235
A8	7	Target 1	0.521851	0.0012115
A8	8	Target 1	0.524198	0.00154351
A8	9	Target 1	0.525742	0.0010724
A8	10	Target 1	0.526535	-0.000149482
A8	11	Target 1	0.52811	-0.000588639
A8	12	Target 1	0.53041	-0.000303541
A8	13	Target 1	0.53196	-0.000768924
A8	14	Target 1	0.533919	-0.000824823
A8	15	Target 1	0.534967	-0.0017919
A8	16	Target 1	0.537379	-0.0013948
A8	17	Target 1	0.540988	0.000199273
A8	18	Target 1	0.545383	0.00258019
A8	19	Target 1	0.552249	0.00743095
A8	20	Target 1	0.564917	0.0180842
A8	21	Target 1	0.588361	0.039513
A8	22	Target 1	0.633734	0.0828714
A8	23	Target 1	0.720309	0.167432
A8	24	Target 1	0.874032	0.31914
A8	25	Target 1	1.11076	0.553853
A8	26	Target 1	1.42682	0.867898
A8	27	Target 1	1.77748	1.21654
A8	28	Target 1	2.13181	1.56886
A8	29	Target 1	2.45437	1.8894
A8	30	Target 1	2.73808	2.1711
A8	31	Target 1	2.97603	2.40703
A8	32	Target 1	3.17511	2.6041
A8	33	Target 1	3.33363	2.76061
A8	34	Target 1	3.46361	2.88856
A8	35	Target 1	3.57608	2.99902
A8	36	Target 1	3.65661	3.07754
A8	37	Target 1	3.72652	3.14544
A8	38	Target 1	3.78581	3.20271
A8	39	Target 1	3.8333	3.24818
A8	40	Target 1	3.87984	3.29271
A9	1	Target 1	0.458533	-0.0144967
A9	2	Target 1	0.47	-0.00522132
A9	3	Target 1	0.474574	-0.00283901
A9	4	Target 1	0.479087	-0.000517118
A9	5	Target 1	0.48245	0.000655005
A9	6	Target 1	0.485511	0.00152446
A9	7	Target 1	0.487067	0.000888621
A9	8	Target 1	0.489918	0.00154862
A9	9	Target 1	0.491587	0.00102633
A9	10	Target 1	0.49343	0.000677406
A9	11	Target 1	0.494868	-7.51942e-05
A9	12	Target 1	0.496439	-0.00069574
A9	13	Target 1	0.498836	-0.000490464
A9	14	Target 1	0.500606	-0.000912139
A9	15	Target 1	0.502625	-0.00108386
A9	16	Target 1	0.50444	-0.00146051
A9	17	Target 1	0.508165	7.32979e-05
A9	18	Target 1	0.511964	0.0016803
A9	19	Target 1	0.51979	0.0073155
A9	20	Target 1	0.532266	0.0175999
A9	21	Target 1	0.557776	0.040919
A9	22	Target 1	0.605959	0.0869102
A9	23	Target 1	0.696329	0.175089
A9	24	Target 1	0.856947	0.333515
A9	25	Target 1	1.109	0.583382
A9	26	Target 1	1.44288	0.915061
A9	27	Target 1	1.81852	1.28851
A9	28	Target 1	2.1998	1.6676
A9	29	Target 1	2.54494	2.01056
A9	30	Target 1	2.84959	2.31301
A9	31	Target 1	3.11664	2.57787
A9	32	Target 1	3.33613	2.79516
A9	33	Target 1	3.51258	2.96942
A9	34	Target 1	3.65851	3.11317
A9	35	Target 1	3.77872	3.23119
A9	36	Target 1	3.87598	3.32625
A9	37	Target 1	3.95343	3.40151
A9	38	Target 1	4.01578	3.46167
A9	39	Target 1	4.07666	3.52036
A9	40	Target 1	4.13436	3.57587
A10	1	Target 1	0.484926	-0.016874
A10	2	Target 1	0.493225	-0.010028
A10	3	Target 1	0.499232	-0.00547415
A10	4	Target 1	0.503321	-0.0028377
A10	5	Target 1	0.50638	-0.00123138
A10	6	Target 1	0.508417	-0.000647028
A10	7	Target 1	0.510772	0.000255072
A10	8	Target 1	0.512917	0.000947184
A10	9	Target 1	0.514244	0.000820865
A10	10	Target 1	0.515959	0.00108317
A10	11	Target 1	0.51774	0.00141092
A10	12	Target 1	0.518661	0.000879765
A10	13	Target 1	0.520568	0.00133352
A10	14	Target 1	0.520725	3.76372e-05
A10	15	Target 1	0.522366	0.000225733
A10	16	Target 1	0.523742	0.000149243
A10	17	Target 1	0.526461	0.00141445
A10	18	Target 1	0.52741	0.00091054
A10	19	Target 1	0.528789	0.000837568
A10	20	Target 1	0.530259	0.00085436
A10	21	Target 1	0.532093	0.00123575
A10	22	Target 1	0.533384	0.00107385
A10	23	Target 1	0.534814	0.00105023
A10	24	Target 1	0.535387	0.000171105
A10	25	Target 1	0.537516	0.000846588
A10	26	Target 1	0.538816	0.000693507
A10	27	Target 1	0.539764	0.000189235
A10	28	Target 1	0.541948	0.000920627
A10	29	Target 1	0.542583	0.000102656
A10	30	Target 1	0.543836	-9.75134e-05
A10	31	Target 1	0.545292	-9.46093e-05
A10	32	Target 1	0.54704	0.000200357
A10	33	Target 1	0.548063	-0.00022923
A10	34	Target 1	0.548601	-0.00114394
A10	35	Target 1	0.550839	-0.000358903
A10	36	Target 1	0.551171	-0.00147961
A10	37	Target 1	0.551954	-0.00215006
A10	38	Target 1	0.553996	-0.0015604
A10	39	Target 1	0.55667	-0.000339419
A10	40	Target 1	0.557485	-0.000976907
A11	1
A11	2
A11	3
A11	4
A11	5
A11	6
A11	7
A11	8
A11	9
A11	10
A11	11
A11	12
A11	13
A11	14
A11	15
A11	16
A11	17
A11	18
A11	19
A11	20
A11	21
A11	22
A11	23
A11	24
A11	25
A11	26
A11	27
A11	28
A11	29
A11	30
A11	31
A11	32
A11	33
A11	34
A11	35
A11	36
A11	37
A11	38
A11	39
A11	40
A12	1
A12	2
A12	3
A12	4
A12	5
A12	6
A12	7
A12	8
A12	9
A12	10
A12	11
A12	12
A12	13
A12	14
A12	15
A12	16
A12	17
A12	18
A12	19
A12	20
A12	21
A12	22
A12	23
A12	24
A12	25
A12	26
A12	27
A12	28
A12	29
A12	30
A12	31
A12	32
A12	33
A12	34
A12	35
A12	36
A12	37
A12	38
A12	39
A12	40
B1	1	Target 2	0.658471	-0.0221184
B1	2	Target 2	0.66808	-0.0148436
B1	3	Target 2	0.677164	-0.00809332
B1	4	Target 2	0.686766	-0.000826227
B1	5	Target 2	0.690751	0.00082545
B1	6	Target 2	0.695222	0.00296195
B1	7	Target 2	0.696314	0.00171964
B1	8	Target 2	0.701127	0.00419887
B1	9	Target 2	0.701636	0.00237405
B1	10	Target 2	0.702887	0.00129106
B1	11	Target 2	0.705005	0.00107419
B1	12	Target 2	0.705876	-0.000388233
B1	13	Target 2	0.709267	0.000668172
B1	14	Target 2	0.710884	-4.84818e-05
B1	15	Target 2	0.712912	-0.000354639
B1	16	Target 2	0.714043	-0.0015582
B1	17	Target 2	0.7164	-0.00153522
B1	18	Target 2	0.71831	-0.00195868
B1	19	Target 2	0.721086	-0.0015174
B1	20	Target 2	0.721885	-0.00305206
B1	21	Target 2	0.727998	0.000726365
B1	22	Target 2	0.733098	0.00349271
B1	23	Target 2	0.742699	0.01076
B1	24	Target 2	0.761833	0.0275598
B1	25	Target 2	0.798516	0.0619082
B1	26	Target 2	0.863173	0.124231
B1	27	Target 2	0.981492	0.240216
B1	28	Target 2	1.17741	0.433796
B1	29	Target 2	1.46478	0.718838
B1	30	Target 2	1.84126	1.09299
B1	31	Target 2	2.26186	1.51125
B1	32	Target 2	2.69595	1.943
B1	33	Target 2	3.10188	2.3466
B1	34	Target 2	3.44949	2.69187
B1	35	Target 2	3.7617	3.00175
B1	36	Target 2	3.99614	3.23386
B1	37	Target 2	4.16752	3.4029
B1	38	Target 2	4.30754	3.54059
B1	39	Target 2	4.40699	3.63771
B1	40	Target 2	4.47669	3.70507
B2	1	Target 2	0.69573	-0.00739116
B2	2	Target 2	0.699368	-0.00596505
B2	3	Target 2	0.704916	-0.00262814
B2	4	Target 2	0.707542	-0.00221346
B2	5	Target 2	0.710373	-0.00159314
B2	6	Target 2	0.714694	0.000516097
B2	7	Target 2	0.718157	0.00176769
B2	8	Target 2	0.721246	0.00264573
B2	9	Target 2	0.722305	0.00149305
B2	10	Target 2	0.724164	0.00114157
B2	11	Target 2	0.725973	0.000738828
B2	12	Target 2	0.728522	0.00107703
B2	13	Target 2	0.730564	0.000907289
B2	14	Target 2	0.73236	0.000491974
B2	15	Target 2	0.73387	-0.000209444
B2	16	Target 2	0.736125	-0.000165566
B2	17	Target 2	0.737058	-0.00144336
B2	18	Target 2	0.73991	-0.000803078
B2	19	Target 2	0.741616	-0.0013081
B2	20	Target 2	0.743303	-0.00183219
B2	21	Target 2	0.748764	0.00141722
B2	22	Target 2	0.754963	0.00540514
B2	23	Target 2	0.766475	0.0147058
B2	24	Target 2	0.785557	0.0315762
B2	25	Target 2	0.821846	0.0656543
B2	26	Target 2	0.889826	0.131423
B2	27	Target 2	1.01146	0.250847
B2	28	Target 2	1.21574	0.452913
B2	29	Target 2	1.51571	0.750673
B2	30	Target 2	1.90202	1.13477
B2	31	Target 2	2.33965	1.57019
B2	32	Target 2	2.78283	2.01116
B2	33	Target 2	3.20713	2.43325
B2	34	Target 2	3.58099	2.80489
B2	35	Target 2	3.8975	3.1192
B2	36	Target 2	4.15049	3.36997
B2	37	Target 2	4.33667	3.55395
B2	38	Target 2	4.48311	3.69817
B2	39	Target 2	4.57284	3.78569
B2	40	Target 2	4.63498	3.84562
B3	1	Target 2	0.676411	-0.00638671
B3	2	Target 2	0.6802	-0.00488552
B3	3	Target 2	0.685269	-0.00210402
B3	4	Target 2	0.688008	-0.00165192
B3	5	Target 2	0.692175	0.000227226
B3	6	Target 2	0.695396	0.00116075
B3	7	Target 2	0.697511	0.000987826
B3	8	Target 2	0.699511	0.000700702
B3	9	Target 2	0.702149	0.00105135
B3	10	Target 2	0.705067	0.00168154
B3	11	Target 2	0.705986	0.000313845
B3	12	Target 2	0.707872	-8.77192e-05
B3	13	Target 2	0.71068	0.000432443
B3	14	Target 2	0.712739	0.000203851
B3	15	Target 2	0.714496	-0.000326459
B3	16	Target 2	0.716346	-0.000764263
B3	17	Target 2	0.717915	-0.00148215
B3	18	Target 2	0.72117	-0.000515071
B3	19	Target 2	0.722687	-0.00128499
B3	20	Target 2	0.725704	-0.00055532
B3	21	Target 2	0.730559	0.00201238
B3	22	Target 2	0.735803	0.00496858
B3	23	Target 2	0.747215	0.014093
B3	24	Target 2	0.767658	0.0322485
B3	25	Target 2	0.803692	0.0659953
B3	26	Target 2	0.871042	0.131057
B3	27	Target 2	0.992774	0.250502
B3	28	Target 2	1.1943	0.449739
B3	29	Target 2	1.49224	0.745395
B3	30	Target 2	1.87611	1.12697
B3	31	Target 2	2.29696	1.54554
B3	32	Target 2	2.72684	1.97313
B3	33	Target 2	3.12748	2.37148
B3	34	Target 2	3.48628	2.72799
B3	35	Target 2	3.78681	3.02624
B3	36	Target 2	4.01552	3.25266
B3	37	Target 2	4.18856	3.42341
B3	38	Target 2	4.32066	3.55323
B3	39	Target 2	4.40559	3.63587
B3	40	Target 2	4.46983	3.69782
B4	1	Target 2	0.725949	-0.010379
B4	2	Target 2	0.731648	-0.00703851
B4	3	Target 2	0.737517	-0.00352786
B4	4	Target 2	0.742169	-0.00123428
B4	5	Target 2	0.744739	-0.00102298
B4	6	Target 2	0.749946	0.00182618
B4	7	Target 2	0.752339	0.00186056
B4	8	Target 2	0.754941	0.00210422
B4	9	Target 2	0.75707	0.00187462
B4	10	Target 2	0.759593	0.00203978
B4	11	Target 2	0.75986	-5.16292e-05
B4	12	Target 2	0.763099	0.000828966
B4	13	Target 2	0.764923	0.000294546
B4	14	Target 2	0.764763	-0.00222387
B4	15	Target 2	0.768103	-0.00124255
B4	16	Target 2	0.771051	-0.000652644
B4	17	Target 2	0.77413	6.77932e-05
B4	18	Target 2	0.775201	-0.00121991
B4	19	Target 2	0.778897	0.00011821
B4	20	Target 2	0.778841	-0.00229638
B4	21	Target 2	0.783509	1.38342e-05
B4	22	Target 2	0.788297	0.00244337
B4	23	Target 2	0.797725	0.0095126
B4	24	Target 2	0.810308	0.0197371
B4	25	Target 2	0.835557	0.0426279
B4	26	Target 2	0.885873	0.090585
B4	27	Target 2	0.97388	0.176234
B4	28	Target 2	1.12719	0.327183
B4	29	Target 2	1.37435	0.57199
B4	30	Target 2	1.71298	0.908254
B4	31	Target 2	2.12644	1.31936
B4	32	Target 2	2.56748	1.75804
B4	33	Target 2	2.98975	2.17796
B4	34	Target 2	3.38171	2.56755
B4	35	Target 2	3.72137	2.90486
B4	36	Target 2	3.9929	3.17403
B4	37	Target 2	4.21652	3.39529
B4	38	Target 2	4.35935	3.53576
B4	39	Target 2	4.47983	3.65388
B4	40	Target 2	4.54408	3.71577
B5	1	Target 2	0.702698	-0.00821337
B5	2	Target 2	0.708469	-0.00479857
B5	3	Target 2	0.713265	-0.0023595
B5	4	Target 2	0.71643	-0.0015521
B5	5	Target 2	0.720143	-0.000195806
B5	6	Target 2	0.722686	-9.49094e-06
B5	7	Target 2	0.726351	0.00129823
B5	8	Target 2	0.728364	0.000954954
B5	9	Target 2	0.730727	0.000960608
B5	10	Target 2	0.733195	0.00107218
B5	11	Target 2	0.735944	0.00146395
B5	12	Target 2	0.737246	0.000409299
B5	13	Target 2	0.739435	0.000240967
B5	14	Target 2	0.742356	0.000805235
B5	15	Target 2	0.743638	-0.000269803
B5	16	Target 2	0.745971	-0.000293594
B5	17	Target 2	0.748489	-0.00013267
B5	18	Target 2	0.750825	-0.00015354
B5	19	Target 2	0.75255	-0.000785239
B5	20	Target 2	0.753674	-0.00201793
B5	21	Target 2	0.758613	0.000564252
B5	22	Target 2	0.761677	0.0012711
B5	23	Target 2	0.772233	0.00947042
B5	24	Target 2	0.783391	0.0182717
B5	25	Target 2	0.808295	0.0408183
B5	26	Target 2	0.854433	0.0845997
B5	27	Target 2	0.93623	0.164039
B5	28	Target 2	1.08428	0.30973
B5	29	Target 2	1.31962	0.542718
B5	30	Target 2	1.6446	0.865343
B5	31	Target 2	2.03902	1.2574
B5	32	Target 2	2.46226	1.67829
B5	33	Target 2	2.887	2.10067
B5	34	Target 2	3.27019	2.4815
B5	35	Target 2	3.59484	2.8038
B5	36	Target 2	3.87852	3.08512
B5	37	Target 2	4.08134	3.28558
B5	38	Target 2	4.22033	3.42222
B5	39	Target 2	4.34837	3.5479
B5	40	Target 2	4.42592	3.62309
B6	1	Target 2	0.715237	-0.00798191
B6	2	Target 2	0.720102	-0.00540983
B6	3	Target 2	0.72528	-0.0025253
B6	4	Target 2	0.728903	-0.00119525
B6	5	Target 2	0.73238	-1.05275e-05
B6	6	Target 2	0.735636	0.000951575
B6	7	Target 2	0.7386	0.0016234
B6	8	Target 2	0.740146	0.000876521
B6	9	Target 2	0.742906	0.00134361
B6	10	Target 2	0.744937	0.00108101
B6	11	Target 2	0.747224	0.00107478
B6	12	Target 2	0.748555	0.00011332
B6	13	Target 2	0.751259	0.000524438
B6	14	Target 2	0.752203	-0.00082457
B6	15	Target 2	0.755097	-0.000223672
B6	16	Target 2	0.757064	-0.000549566
B6	17	Target 2	0.758613	-0.00129353
B6	18	Target 2	0.760341	-0.00185808
B6	19	Target 2	0.763528	-0.000964044
B6	20	Target 2	0.76537	-0.00141576
B6	21	Target 2	0.769874	0.000795116
B6	22	Target 2	0.773848	0.00247653
B6	23	Target 2	0.783327	0.00966249
B6	24	Target 2	0.795802	0.0198442
B6	25	Target 2	0.821026	0.0427759
B6	26	Target 2	0.869054	0.0885111
B6	27	Target 2	0.955546	0.172709
B6	28	Target 2	1.11095	0.325821
B6	29	Target 2	1.35443	0.567003
B6	30	Target 2	1.69325	0.903532
B6	31	Target 2	2.10478	1.31277
B6	32	Target 2	2.54623	1.75193
B6	33	Target 2	2.98082	2.18422
B6	34	Target 2	3.37699	2.57811
B6	35	Target 2	3.71939	2.91821
B6	36	Target 2	4.00443	3.20095
B6	37	Target 2	4.22177	3.416
B6	38	Target 2	4.38112	3.57307
B6	39	Target 2	4.48714	3.67679
B6	40	Target 2	4.56903	3.75639
B7	1	Target 2	0.687016	-0.0113822
B7	2	Target 2	0.69337	-0.00727754
B7	3	Target 2	0.69833	-0.0045662
B7	4	Target 2	0.703341	-0.00180384
B7	5	Target 2	0.707227	-0.000165626
B7	6	Target 2	0.710749	0.00110697
B7	7	Target 2	0.714165	0.00227449
B7	8	Target 2	0.71505	0.00091048
B7	9	Target 2	0.718358	0.00196987
B7	10	Target 2	0.719719	0.00108294
B7	11	Target 2	0.721334	0.000449262
B7	12	Target 2	0.724573	0.00143892
B7	13	Target 2	0.726596	0.00121407
B7	14	Target 2	0.7284	0.000769402
B7	15	Target 2	0.729453	-0.000426643
B7	16	Target 2	0.732402	0.000273573
B7	17	Target 2	0.733118	-0.00125894
B7	18	Target 2	0.736546	-7.986e-05
B7	19	Target 2	0.737567	-0.00130756
B7	20	Target 2	0.738544	-0.00257882
B7	21	Target 2	0.742862	-0.000510143
B7	22	Target 2	0.746828	0.00120764
B7	23	Target 2	0.754571	0.0067018
B7	24	Target 2	0.767151	0.0170338
B7	25	Target 2	0.792577	0.040211
B7	26	Target 2	0.837366	0.0827505
B7	27	Target 2	0.919542	0.162678
B7	28	Target 2	1.06524	0.30613
B7	29	Target 2	1.30417	0.542812
B7	30	Target 2	1.63891	0.875302
B7	31	Target 2	2.04785	1.28199
B7	32	Target 2	2.49936	1.73126
B7	33	Target 2	2.94082	2.17047
B7	34	Target 2	3.3504	2.57779
B7	35	Target 2	3.70226	2.92741
B7	36	Target 2	4.00639	3.22928
B7	37	Target 2	4.22493	3.44558
B7	38	Target 2	4.37911	3.59751
B7	39	Target 2	4.50129	3.71744
B7	40	Target 2	4.57936	3.79327
B8	1	Target 2	0.71191	-0.0106903
B8	2	Target 2	0.719033	-0.00598852
B8	3	Target 2	0.724185	-0.00325711
B8	4	Target 2	0.727582	-0.00228148
B8	5	Target 2	0.732264	-2.07733e-05
B8	6	Target 2	0.735579	0.000873199
B8	7	Target 2	0.738298	0.00117214
B8	8	Target 2	0.74115	0.00160233
B8	9	Target 2	0.743762	0.00179356
B8	10	Target 2	0.745502	0.00111296
B8	11	Target 2	0.747781	0.00097118
B8	12	Target 2	0.750026	0.000794772
B8	13	Target 2	0.752359	0.000707116
B8	14	Target 2	0.754183	0.000109899
B8	15	Target 2	0.756776	0.000282477
B8	16	Target 2	0.759157	0.000241968
B8	17	Target 2	0.760958	-0.00037778
B8	18	Target 2	0.761852	-0.00190477
B8	19	Target 2	0.765163	-0.00101491
B8	20	Target 2	0.766924	-0.00167459
B8	21	Target 2	0.770266	-0.000753916
B8	22	Target 2	0.775064	0.00162374
B8	23	Target 2	0.782129	0.00626738
B8	24	Target 2	0.795005	0.0167226
B8	25	Target 2	0.818782	0.038079
B8	26	Target 2	0.861588	0.0784638
B8	27	Target 2	0.941943	0.156398
B8	28	Target 2	1.08206	0.294096
B8	29	Target 2	1.30885	0.518466
B8	30	Target 2	1.63143	0.838623
B8	31	Target 2	2.02815	1.23293
B8	32	Target 2	2.45881	1.66116
B8	33	Target 2	2.88377	2.0837
B8	34	Target 2	3.27429	2.4718
B8	35	Target 2	3.60778	2.80287
B8	36	Target 2	3.89162	3.08429
B8	37	Target 2	4.10498	3.29522
B8	38	Target 2	4.26251	3.45033
B8	39	Target 2	4.36791	3.55331
B8	40	Target 2	4.44371	3.6267
B9	1	Target 2	0.671543	-0.0107594
B9	2	Target 2	0.679246	-0.0054915
B9	3	Target 2	0.684089	-0.00308421
B9	4	Target 2	0.68904	-0.000568559
B9	5	Target 2	0.691785	-0.000259233
B9	6	Target 2	0.694518	3.88869e-05
B9	7	Target 2	0.697904	0.00098932
B9	8	Target 2	0.700292	0.000941555
B9	9	Target 2	0.703239	0.001453
B9	10	Target 2	0.70544	0.00121927
B9	11	Target 2	0.707558	0.000901673
B9	12	Target 2	0.709977	0.000885438
B9	13	Target 2	0.712205	0.00067823
B9	14	Target 2	0.714268	0.0003055
B9	15	Target 2	0.717034	0.000636105
B9	16	Target 2	0.718142	-0.000691134
B9	17	Target 2	0.720807	-0.000462155
B9	18	Target 2	0.722157	-0.00154764
B9	19	Target 2	0.724413	-0.00172623
B9	20	Target 2	0.727324	-0.00125151
B9	21	Target 2	0.730644	-0.000366697
B9	22	Target 2	0.735354	0.00190839
B9	23	Target 2	0.74346	0.00757915
B9	24	Target 2	0.756009	0.0176923
B9	25	Target 2	0.779024	0.0382719
B9	26	Target 2	0.823381	0.0801935
B9	27	Target 2	0.904051	0.158428
B9	28	Target 2	1.04769	0.299632
B9	29	Target 2	1.27729	0.526791
B9	30	Target 2	1.60687	0.853938
B9	31	Target 2	2.01039	1.25502
B9	32	Target 2	2.44879	1.69099
B9	33	Target 2	2.88794	2.12771
B9	34	Target 2	3.28679	2.52412
B9	35	Target 2	3.63467	2.86956
B9	36	Target 2	3.92074	3.1532
B9	37	Target 2	4.14068	3.37071
B9	38	Target 2	4.30513	3.53272
B9	39	Target 2	4.41932	3.64447
B9	40	Target 2	4.49272	3.71544
B10	1	Target 2	0.757253	-0.0135291
B10	2	Target 2	0.761929	-0.010961
B10	3	Target 2	0.765782	-0.00921538
B10	4	Target 2	0.771526	-0.0055792
B10	5	Target 2	0.774789	-0.00442413
B10	6	Target 2	0.778803	-0.00251816
B10	7	Target 2	0.782205	-0.00122432
B10	8	Target 2	0.785608	7.11785e-05
B10	9	Target 2	0.788204	0.000559515
B10	10	Target 2	0.792133	0.00238007
B10	11	Target 2	0.793173	0.00131219
B10	12	Target 2	0.794939	0.000970653
B10	13	Target 2	0.798691	0.00261419
B10	14	Target 2	0.80018	0.00199537
B10	15	Target 2	0.801514	0.00122128
B10	16	Target 2	0.805056	0.00265572
B10	17	Target 2	0.807434	0.0029256
B10	18	Target 2	0.80915	0.00253381
B10	19	Target 2	0.811589	0.00286485
B10	20	Target 2	0.813327	0.0024953
B10	21	Target 2	0.815202	0.00226188
B10	22	Target 2	0.81827	0.00322175
B10	23	Target 2	0.819574	0.00241851
B10	24	Target 2	0.821462	0.00219797
B10	25	Target 2	0.823765	0.00239347
B10	26	Target 2	0.824264	0.000784796
B10	27	Target 2	0.828079	0.00249091
B10	28	Target 2	0.828409	0.000713619
B10	29	Target 2	0.830853	0.00104966
B10	30	Target 2	0.832718	0.000807009
B10	31	Target 2	0.834001	-1.86392e-05
B10	32	Target 2	0.835207	-0.000920522
B10	33	Target 2	0.836555	-0.00167983
B10	34	Target 2	0.839345	-0.000998077
B10	35	Target 2	0.841247	-0.00120378
B10	36	Target 2	0.8415	-0.00305892
B10	37	Target 2	0.842543	-0.00412418
B10	38	Target 2	0.844551	-0.0042242
B10	39	Target 2	0.847133	-0.00374999
B10	40	Target 2	0.849458	-0.00353303
B11	1
B11	2
B11	3
B11	4
B11	5
B11	6
B11	7
B11	8
B11	9
B11	10
B11	11
B11	12
B11	13
B11	14
B11	15
B11	16
B11	17
B11	18
B11	19
B11	20
B11	21
B11	22
B11	23
B11	24
B11	25
B11	26
B11	27
B11	28
B11	29
B11	30
B11	31
B11	32
B11	33
B11	34
B11	35
B11	36
B11	37
B11	38
B11	39
B11	40
B12	1
B12	2
B12	3
B12	4
B12	5
B12	6
B12	7
B12	8
B12	9
B12	10
B12	11
B12	12
B12	13
B12	14
B12	15
B12	16
B12	17
B12	18
B12	19
B12	20
B12	21
B12	22
B12	23
B12	24
B12	25
B12	26
B12	27
B12	28
B12	29
B12	30
B12	31
B12	32
B12	33
B12	34
B12	35
B12	36
B12	37
B12	38
B12	39
B12	40
C1	1	Target 3	0.413957	-0.0129581
C1	2	Target 3	0.424108	-0.00532015
C1	3	Target 3	0.430117	-0.00182477
C1	4	Target 3	0.435251	0.000794845
C1	5	Target 3	0.438038	0.00106824
C1	6	Target 3	0.439139	-0.000344405
C1	7	Target 3	0.443672	0.00167496
C1	8	Target 3	0.444209	-0.000301219
C1	9	Target 3	0.448245	0.00122077
C1	10	Target 3	0.449857	0.000319358
C1	11	Target 3	0.451622	-0.00042932
C1	12	Target 3	0.453778	-0.000786872
C1	13	Target 3	0.45592	-0.00115807
C1	14	Target 3	0.456877	-0.0027152
C1	15	Target 3	0.461605	-0.0005009
C1	16	Target 3	0.465052	0.000433002
C1	17	Target 3	0.469683	0.00254958
C1	18	Target 3	0.477857	0.00821043
C1	19	Target 3	0.49219	0.0200294
C1	20	Target 3	0.520827	0.046153
C1	21	Target 3	0.569921	0.0927336
C1	22	Target 3	0.66145	0.181748
C1	23	Target 3	0.810022	0.327808
C1	24	Target 3	1.03323	0.548502
C1	25	Target 3	1.31502	0.827774
C1	26	Target 3	1.63385	1.1441
C1	27	Target 3	1.95353	1.46126
C1	28	Target 3	2.25922	1.76444
C1	29	Target 3	2.53573	2.03843
C1	30	Target 3	2.77714	2.27733
C1	31	Target 3	2.98103	2.4787
C1	32	Target 3	3.15849	2.65365
C1	33	Target 3	3.29731	2.78995
C1	34	Target 3	3.41738	2.90751
C1	35	Target 3	3.50975	2.99737
C1	36	Target 3	3.5816	3.06671
C1	37	Target 3	3.63771	3.12031
C1	38	Target 3	3.68102	3.1611
C1	39	Target 3	3.71963	3.1972
C1	40	Target 3	3.75552	3.23058
C2	1	Target 3	0.418221	-0.00569793
C2	2	Target 3	0.425603	-0.000738313
C2	3	Target 3	0.428952	0.000188277
C2	4	Target 3	0.430836	-0.000349918
C2	5	Target 3	0.433286	-0.0003216
C2	6	Target 3	0.435813	-0.000217018
C2	7	Target 3	0.438719	0.000267037
C2	8	Target 3	0.441826	0.000952139
C2	9	Target 3	0.44488	0.00158315
C2	10	Target 3	0.445279	-0.000439439
C2	11	Target 3	0.448088	-5.25099e-05
C2	12	Target 3	0.44996	-0.000603042
C2	13	Target 3	0.45242	-0.000565814
C2	14	Target 3	0.453533	-0.00187482
C2	15	Target 3	0.457232	-0.000597542
C2	16	Target 3	0.459996	-0.00025624
C2	17	Target 3	0.464962	0.00228733
C2	18	Target 3	0.473213	0.00811632
C2	19	Target 3	0.487869	0.0203502
C2	20	Target 3	0.513509	0.0435685
C2	21	Target 3	0.562219	0.0898561
C2	22	Target 3	0.648258	0.173473
C2	23	Target 3	0.795669	0.318461
C2	24	Target 3	1.01506	0.535426
C2	25	Target 3	1.29458	0.812527
C2	26	Target 3	1.60738	1.12291
C2	27	Target 3	1.92231	1.43541
C2	28	Target 3	2.22523	1.73591
C2	29	Target 3	2.49876	2.00702
C2	30	Target 3	2.73438	2.24021
C2	31	Target 3	2.9432	2.44662
C2	32	Target 3	3.1179	2.61889
C2	33	Target 3	3.26325	2.76182
C2	34	Target 3	3.37772	2.87387
C2	35	Target 3	3.46887	2.9626
C2	36	Target 3	3.54335	3.03466
C2	37	Target 3	3.6014	3.09028
C2	38	Target 3	3.6449	3.13136
C2	39	Target 3	3.68341	3.16744
C2	40	Target 3	3.71678	3.1984
C3	1	Target 3	0.380778	-0.00603155
C3	2	Target 3	0.387254	-0.00208348
C3	3	Target 3	0.390931	-0.000935164
C3	4	Target 3	0.39389	-0.000504723
C3	5	Target 3	0.398037	0.00111495
C3	6	Target 3	0.400395	0.000943921
C3	7	Target 3	0.402814	0.000834612
C3	8	Target 3	0.405805	0.00129816
C3	9	Target 3	0.407313	0.000277797
C3	10	Target 3	0.409186	-0.000377699
C3	11	Target 3	0.411362	-0.000730165
C3	12	Target 3	0.413587	-0.00103256
C3	13	Target 3	0.415644	-0.00150427
C3	14	Target 3	0.418283	-0.0013937
C3	15	Target 3	0.419802	-0.00240309
C3	16	Target 3	0.425564	0.000831239
C3	17	Target 3	0.430842	0.00358069
C3	18	Target 3	0.439677	0.00988764
C3	19	Target 3	0.454395	0.0220779
C3	20	Target 3	0.481444	0.0465981
C3	21	Target 3	0.529903	0.0925286
C3	22	Target 3	0.61916	0.179258
C3	23	Target 3	0.768925	0.326495
C3	24	Target 3	0.993671	0.548713
C3	25	Target 3	1.27801	0.830522
C3	26	Target 3	1.59598	1.14596
C3	27	Target 3	1.91576	1.46322
C3	28	Target 3	2.2186	1.76353
C3	29	Target 3	2.48868	2.03108
C3	30	Target 3	2.72838	2.26825
C3	31	Target 3	2.93208	2.46942
C3	32	Target 3	3.10132	2.63613
C3	33	Target 3	3.23826	2.77054
C3	34	Target 3	3.35403	2.88378
C3	35	Target 3	3.447	2.97423
C3	36	Target 3	3.51885	3.04355
C3	37	Target 3	3.57724	3.09942
C3	38	Target 3	3.61508	3.13473
C3	39	Target 3	3.66239	3.17951
C3	40	Target 3	3.68486	3.19945
C4	1	Target 3	0.427686	-0.00516655
C4	2	Target 3	0.431519	-0.00400276
C4	3	Target 3	0.43768	-0.000511047
C4	4	Target 3	0.441331	0.000470714
C4	5	Target 3	0.444588	0.00105831
C4	6	Target 3	0.445715	-0.000484574
C4	7	Target 3	0.449769	0.000900769
C4	8	Target 3	0.45274	0.00120241
C4	9	Target 3	0.453939	-0.000268529
C4	10	Target 3	0.456086	-0.000789998
C4	11	Target 3	0.459876	0.000329986
C4	12	Target 3	0.459737	-0.00247839
C4	13	Target 3	0.463682	-0.00120245
C4	14	Target 3	0.467003	-0.000550546
C4	15	Target 3	0.46952	-0.000703419
C4	16	Target 3	0.472687	-0.000204843
C4	17	Target 3	0.478793	0.00323162
C4	18	Target 3	0.488367	0.0101367
C4	19	Target 3	0.504184	0.0232836
C4	20	Target 3	0.534337	0.0507673
C4	21	Target 3	0.588885	0.102646
C4	22	Target 3	0.685135	0.196227
C4	23	Target 3	0.846009	0.354431
C4	24	Target 3	1.08413	0.589884
C4	25	Target 3	1.38025	0.883334
C4	26	Target 3	1.70398	1.20439
C4	27	Target 3	2.02853	1.52627
C4	28	Target 3	2.33416	1.82924
C4	29	Target 3	2.60416	2.09657
C4	30	Target 3	2.84182	2.33155
C4	31	Target 3	3.04783	2.53489
C4	32	Target 3	3.21694	2.70134
C4	33	Target 3	3.35813	2.83986
C4	34	Target 3	3.47283	2.95189
C4	35	Target 3	3.55919	3.03558
C4	36	Target 3	3.63506	3.10878
C4	37	Target 3	3.68842	3.15948
C4	38	Target 3	3.73304	3.20142
C4	39	Target 3	3.76837	3.23408
C4	40	Target 3	3.79811	3.26115
C5	1	Target 3	0.429788	-0.0059426
C5	2	Target 3	0.435262	-0.00317318
C5	3	Target 3	0.439276	-0.00186406
C5	4	Target 3	0.44314	-0.000705035
C5	5	Target 3	0.446419	-0.000131473
C5	6	Target 3	0.451022	0.00176695
C5	7	Target 3	0.453844	0.00188418
C5	8	Target 3	0.454579	-8.60953e-05
C5	9	Target 3	0.458735	0.00136556
C5	10	Target 3	0.459659	-0.000416035
C5	11	Target 3	0.462864	8.47797e-05
C5	12	Target 3	0.464146	-0.00133829
C5	13	Target 3	0.468465	0.000275934
C5	14	Target 3	0.469639	-0.00125523
C5	15	Target 3	0.47335	-0.000249717
C5	16	Target 3	0.476973	0.000668538
C5	17	Target 3	0.48303	0.00402138
C5	18	Target 3	0.493455	0.0117416
C5	19	Target 3	0.508413	0.0239938
C5	20	Target 3	0.538616	0.0514926
C5	21	Target 3	0.593553	0.103725
C5	22	Target 3	0.689952	0.197418
C5	23	Target 3	0.855399	0.360161
C5	24	Target 3	1.09744	0.599497
C5	25	Target 3	1.40188	0.901228
C5	26	Target 3	1.73599	1.23263
C5	27	Target 3	2.07496	1.5689
C5	28	Target 3	2.39672	1.88796
C5	29	Target 3	2.6746	2.16313
C5	30	Target 3	2.93057	2.4164
C5	31	Target 3	3.1476	2.63073
C5	32	Target 3	3.32482	2.80524
C5	33	Target 3	3.46415	2.94186
C5	34	Target 3	3.5727	3.04771
C5	35	Target 3	3.67644	3.14875
C5	36	Target 3	3.73754	3.20714
C5	37	Target 3	3.80407	3.27096
C5	38	Target 3	3.85526	3.31945
C5	39	Target 3	3.87537	3.33686
C5	40	Target 3	3.9093	3.36808
C6	1	Target 3	0.420841	-0.00518994
C6	2	Target 3	0.425285	-0.0033302
C6	3	Target 3	0.429186	-0.00201331
C6	4	Target 3	0.433594	-0.000188912
C6	5	Target 3	0.437479	0.00111162
C6	6	Target 3	0.440112	0.0011612
C6	7	Target 3	0.443629	0.00209373
C6	8	Target 3	0.444438	0.000319226
C6	9	Target 3	0.447436	0.000732929
C6	10	Target 3	0.449266	-2.11418e-05
C6	11	Target 3	0.450879	-0.000991578
C6	12	Target 3	0.45318	-0.00127537
C6	13	Target 3	0.455569	-0.00146975
C6	14	Target 3	0.458609	-0.00101391
C6	15	Target 3	0.459885	-0.00232147
C6	16	Target 3	0.465685	0.000893803
C6	17	Target 3	0.470358	0.00298293
C6	18	Target 3	0.480011	0.0100526
C6	19	Target 3	0.494683	0.0221402
C6	20	Target 3	0.523893	0.0487662
C6	21	Target 3	0.577352	0.0996414
C6	22	Target 3	0.673203	0.192908
C6	23	Target 3	0.832011	0.349132
C6	24	Target 3	1.06735	0.581891
C6	25	Target 3	1.36292	0.874877
C6	26	Target 3	1.68775	1.19712
C6	27	Target 3	2.01375	1.52054
C6	28	Target 3	2.32408	1.82829
C6	29	Target 3	2.60318	2.1048
C6	30	Target 3	2.84234	2.34138
C6	31	Target 3	3.0522	2.54865
C6	32	Target 3	3.2201	2.71396
C6	33	Target 3	3.3623	2.85358
C6	34	Target 3	3.47305	2.96175
C6	35	Target 3	3.56299	3.04911
C6	36	Target 3	3.63105	3.11458
C6	37	Target 3	3.6839	3.16485
C6	38	Target 3	3.72609	3.20445
C6	39	Target 3	3.76783	3.2436
C6	40	Target 3	3.79947	3.27266
C7	1	Target 3	0.394772	-0.00625162
C7	2	Target 3	0.399217	-0.00446993
C7	3	Target 3	0.40589	-0.000460007
C7	4	Target 3	0.408264	-0.000749335
C7	5	Target 3	0.411726	4.88223e-05
C7	6	Target 3	0.415843	0.0015023
C7	7	Target 3	0.415818	-0.00118581
C7	8	Target 3	0.421272	0.00160451
C7	9	Target 3	0.42386	0.00152916
C7	10	Target 3	0.425321	0.0003266
C7	11	Target 3	0.427419	-0.000238758
C7	12	Target 3	0.42953	-0.000791272
C7	13	Target 3	0.431315	-0.00166946
C7	14	Target 3	0.434207	-0.00144038
C7	15	Target 3	0.437832	-0.000478908
C7	16	Target 3	0.440289	-0.000685952
C7	17	Target 3	0.446327	0.0026885
C7	18	Target 3	0.452308	0.00600629
C7	19	Target 3	0.46663	0.0176648
C7	20	Target 3	0.490097	0.0384692
C7	21	Target 3	0.531389	0.0770969
C7	22	Target 3	0.611052	0.154097
C7	23	Target 3	0.742958	0.28334
C7	24	Target 3	0.953693	0.491411
C7	25	Target 3	1.23023	0.765283
C7	26	Target 3	1.55531	1.0877
C7	27	Target 3	1.89044	1.42016
C7	28	Target 3	2.21406	1.74112
C7	29	Target 3	2.50139	2.02579
C7	30	Target 3	2.75356	2.2753
C7	31	Target 3	2.99647	2.51555
C7	32	Target 3	3.17712	2.69353
C7	33	Target 3	3.33529	2.84904
C7	34	Target 3	3.45828	2.96937
C7	35	Target 3	3.55451	3.06293
C7	36	Target 3	3.62479	3.13055
C7	37	Target 3	3.6935	3.19659
C7	38	Target 3	3.74422	3.24465
C7	39	Target 3	3.7799	3.27766
C7	40	Target 3	3.81368	3.30878
C8	1	Target 3	0.439881	-0.00524555
C8	2	Target 3	0.444305	-0.00319795
C8	3	Target 3	0.448756	-0.00112451
C8	4	Target 3	0.45203	-0.000227305
C8	5	Target 3	0.455116	0.000481726
C8	6	Target 3	0.457605	0.0005934
C8	7	Target 3	0.461062	0.00167368
C8	8	Target 3	0.462633	0.00086753
C8	9	Target 3	0.464169	2.66015e-05
C8	10	Target 3	0.466324	-0.000195541
C8	11	Target 3	0.468583	-0.000313256
C8	12	Target 3	0.470151	-0.00112283
C8	13	Target 3	0.472696	-0.000954236
C8	14	Target 3	0.475136	-0.000891171
C8	15	Target 3	0.476883	-0.00152119
C8	16	Target 3	0.480809	2.79113e-05
C8	17	Target 3	0.485838	0.00267919
C8	18	Target 3	0.49263	0.00709459
C8	19	Target 3	0.50567	0.0177581
C8	20	Target 3	0.52793	0.0376405
C8	21	Target 3	0.568935	0.0762689
C8	22	Target 3	0.643312	0.148269
C8	23	Target 3	0.77384	0.27642
C8	24	Target 3	0.973867	0.47407
C8	25	Target 3	1.24039	0.738214
C8	26	Target 3	1.54699	1.04244
C8	27	Target 3	1.85947	1.35254
C8	28	Target 3	2.15979	1.65049
C8	29	Target 3	2.43402	1.92234
C8	30	Target 3	2.67249	2.15843
C8	31	Target 3	2.87892	2.36249
C8	32	Target 3	3.05083	2.53201
C8	33	Target 3	3.1926	2.67141
C8	34	Target 3	3.30718	2.78361
C8	35	Target 3	3.39993	2.87398
C8	36	Target 3	3.46873	2.94041
C8	37	Target 3	3.52499	2.99429
C8	38	Target 3	3.56675	3.03367
C8	39	Target 3	3.60367	3.06822
C8	40	Target 3	3.63972	3.10189
C9	1	Target 3	0.380891	-0.00849586
C9	2	Target 3	0.389619	-0.00228566
C9	3	Target 3	0.391936	-0.00248589
C9	4	Target 3	0.396224	-0.000715797
C9	5	Target 3	0.39988	0.000422845
C9	6	Target 3	0.403174	0.00119924
C9	7	Target 3	0.405634	0.00114156
C9	8	Target 3	0.408413	0.00140288
C9	9	Target 3	0.410967	0.00143848
C9	10	Target 3	0.411464	-0.000582254
C9	11	Target 3	0.414666	0.000102499
C9	12	Target 3	0.416956	-0.000125414
C9	13	Target 3	0.419234	-0.00036507
C9	14	Target 3	0.421997	-0.000119573
C9	15	Target 3	0.423118	-0.00151672
C9	16	Target 3	0.426385	-0.00076694
C9	17	Target 3	0.43064	0.000970163
C9	18	Target 3	0.43803	0.00584187
C9	19	Target 3	0.451071	0.0163658
C9	20	Target 3	0.472911	0.0356882
C9	21	Target 3	0.512181	0.07244
C9	22	Target 3	0.588345	0.146086
C9	23	Target 3	0.715141	0.270364
C9	24	Target 3	0.913213	0.465919
C9	25	Target 3	1.18103	0.731222
C9	26	Target 3	1.48862	1.03629
C9	27	Target 3	1.8066	1.35176
C9	28	Target 3	2.11902	1.66166
C9	29	Target 3	2.39567	1.93579
C9	30	Target 3	2.6345	2.1721
C9	31	Target 3	2.85025	2.38534
C9	32	Target 3	3.02422	2.55678
C9	33	Target 3	3.16383	2.69388
C9	34	Target 3	3.28562	2.81315
C9	35	Target 3	3.37632	2.90133
C9	36	Target 3	3.45074	2.97323
C9	37	Target 3	3.50507	3.02504
C9	38	Target 3	3.54373	3.06119
C9	39	Target 3	3.58343	3.09837
C9	40	Target 3	3.61826	3.13069
C10	1	Target 3	0.433893	-0.007512
C10	2	Target 3	0.437095	-0.00598463
C10	3	Target 3	0.439834	-0.00492149
C10	4	Target 3	0.442338	-0.00409194
C10	5	Target 3	0.446649	-0.00145666
C10	6	Target 3	0.44884	-0.000940841
C10	7	Target 3	0.451274	-0.000181563
C10	8	Target 3	0.45361	0.000479158
C10	9	Target 3	0.455754	0.000947862
C10	10	Target 3	0.456942	0.000460866
C10	11	Target 3	0.45941	0.00125418
C10	12	Target 3	0.460333	0.000501255
C10	13	Target 3	0.462481	0.000974877
C10	14	Target 3	0.46453	0.00134875
C10	15	Target 3	0.465681	0.000823876
C10	16	Target 3	0.468098	0.00156626
C10	17	Target 3	0.469921	0.00171396
C10	18	Target 3	0.471441	0.00155917
C10	19	Target 3	0.472653	0.00109545
C10	20	Target 3	0.474109	0.000876495
C10	21	Target 3	0.475903	0.000995439
C10	22	Target 3	0.47789	0.00130729
C10	23	Target 3	0.479372	0.00111385
C10	24	Target 3	0.480791	0.000857644
C10	25	Target 3	0.482521	0.000912931
C10	26	Target 3	0.484737	0.00145346
C10	27	Target 3	0.485214	0.000256095
C10	28	Target 3	0.487105	0.00047151
C10	29	Target 3	0.488116	-0.000192721
C10	30	Target 3	0.489597	-0.000386939
C10	31	Target 3	0.491125	-0.000533891
C10	32	Target 3	0.492447	-0.000886747
C10	33	Target 3	0.494748	-0.000261431
C10	34	Target 3	0.496088	-0.000596555
C10	35	Target 3	0.497484	-0.00087556
C10	36	Target 3	0.49846	-0.00157433
C10	37	Target 3	0.500169	-0.00154041
C10	38	Target 3	0.501962	-0.00142311
C10	39	Target 3	0.503954	-0.00110619
C10	40	Target 3	0.505846	-0.000888805
C11	1
C11	2
C11	3
C11	4
C11	5
C11	6
C11	7
C11	8
C11	9
C11	10
C11	11
C11	12
C11	13
C11	14
C11	15
C11	16
C11	17
C11	18
C11	19
C11	20
C11	21
C11	22
C11	23
C11	24
C11	25
C11	26
C11	27
C11	28
C11	29
C11	30
C11	31
C11	32
C11	33
C11	34
C11	35
C11	36
C11	37
C11	38
C11	39
C11	40
C12	1
C12	2
C12	3
C12	4
C12	5
C12	6
C12	7
C12	8
C12	9
C12	10
C12	11
C12	12
C12	13
C12	14
C12	15
C12	16
C12	17
C12	18
C12	19
C12	20
C12	21
C12	22
C12	23
C12	24
C12	25
C12	26
C12	27
C12	28
C12	29
C12	30
C12	31
C12	32
C12	33
C12	34
C12	35
C12	36
C12	37
C12	38
C12	39
C12	40
D1	1	Target 4	0.596392	-0.0184131
D1	2	Target 4	0.606133	-0.0103983
D1	3	Target 4	0.61089	-0.00736769
D1	4	Target 4	0.619899	-8.49293e-05
D1	5	Target 4	0.620978	-0.000732213
D1	6	Target 4	0.623722	0.000285143
D1	7	Target 4	0.626209	0.0010465
D1	8	Target 4	0.628651	0.00176213
D1	9	Target 4	0.63075	0.0021348
D1	10	Target 4	0.631945	0.00160429
D1	11	Target 4	0.634803	0.00273584
D1	12	Target 4	0.634793	0.000999584
D1	13	Target 4	0.637298	0.0017781
D1	14	Target 4	0.637175	-7.05115e-05
D1	15	Target 4	0.640049	0.00107672
D1	16	Target 4	0.64188	0.00118171
D1	17	Target 4	0.643705	0.00128056
D1	18	Target 4	0.643258	-0.000892367
D1	19	Target 4	0.645588	-0.000289025
D1	20	Target 4	0.646485	-0.00111804
D1	21	Target 4	0.646134	-0.00319554
D1	22	Target 4	0.64956	-0.00149541
D1	23	Target 4	0.650531	-0.00225028
D1	24	Target 4	0.654342	-0.000166183
D1	25	Target 4	0.656097	-0.000137371
D1	26	Target 4	0.659874	0.00191418
D1	27	Target 4	0.664864	0.00517792
D1	28	Target 4	0.67794	0.0165276
D1	29	Target 4	0.697587	0.034448
D1	30	Target 4	0.73272	0.067855
D1	31	Target 4	0.80383	0.137239
D1	32	Target 4	0.927136	0.258819
D1	33	Target 4	1.1284	0.45836
D1	34	Target 4	1.40469	0.732919
D1	35	Target 4	1.74154	1.06804
D1	36	Target 4	2.1085	1.43327
D1	37	Target 4	2.48165	1.8047
D1	38	Target 4	2.83231	2.15363
D1	39	Target 4	3.16342	2.48302
D1	40	Target 4	3.44941	2.76729
D2	1	Target 4	0.655502	-0.00628233
D2	2	Target 4	0.661224	-0.00253108
D2	3	Target 4	0.663304	-0.00242256
D2	4	Target 4	0.665804	-0.00189383
D2	5	Target 4	0.669026	-0.000643052
D2	6	Target 4	0.672026	0.000385879
D2	7	Target 4	0.67419	0.000577841
D2	8	Target 4	0.675937	0.0003543
D2	9	Target 4	0.679465	0.00191014
D2	10	Target 4	0.680695	0.00116958
D2	11	Target 4	0.682582	0.00108522
D2	12	Target 4	0.684584	0.00111601
D2	13	Target 4	0.685482	4.21493e-05
D2	14	Target 4	0.688273	0.000862047
D2	15	Target 4	0.690521	0.00113895
D2	16	Target 4	0.691137	-0.000216428
D2	17	Target 4	0.693166	-0.000158993
D2	18	Target 4	0.695527	0.000231572
D2	19	Target 4	0.696834	-0.000433521
D2	20	Target 4	0.698312	-0.000926356
D2	21	Target 4	0.701295	8.52893e-05
D2	22	Target 4	0.702168	-0.00101253
D2	23	Target 4	0.703247	-0.0019052
D2	24	Target 4	0.706479	-0.000643986
D2	25	Target 4	0.709362	0.000266987
D2	26	Target 4	0.712096	0.0010305
D2	27	Target 4	0.717784	0.00474653
D2	28	Target 4	0.730477	0.0154688
D2	29	Target 4	0.750276	0.0332961
D2	30	Target 4	0.787684	0.0687333
D2	31	Target 4	0.858166	0.137244
D2	32	Target 4	0.983716	0.260822
D2	33	Target 4	1.18818	0.46332
D2	34	Target 4	1.47781	0.75097
D2	35	Target 4	1.83685	1.10805
D2	36	Target 4	2.23362	1.50284
D2	37	Target 4	2.64077	1.90802
D2	38	Target 4	3.04084	2.30612
D2	39	Target 4	3.40591	2.66922
D2	40	Target 4	3.72756	2.9889
D3	1	Target 4	0.661614	-0.00734397
D3	2	Target 4	0.666207	-0.00469756
D3	3	Target 4	0.669882	-0.00296893
D3	4	Target 4	0.674021	-0.000775862
D3	5	Target 4	0.6761	-0.000642553
D3	6	Target 4	0.679763	0.00107368
D3	7	Target 4	0.68174	0.00110429
D3	8	Target 4	0.685073	0.00249096
D3	9	Target 4	0.686288	0.00175977
D3	10	Target 4	0.686346	-0.000128119
D3	11	Target 4	0.687643	-0.000777121
D3	12	Target 4	0.690243	-0.000123464
D3	13	Target 4	0.691828	-0.000485052
D3	14	Target 4	0.693365	-0.000893669
D3	15	Target 4	0.695898	-0.000307424
D3	16	Target 4	0.699538	0.00138681
D3	17	Target 4	0.700389	0.000291251
D3	18	Target 4	0.703344	0.00130027
D3	19	Target 4	0.704082	9.14028e-05
D3	20	Target 4	0.705517	-0.000419793
D3	21	Target 4	0.70748	-0.000402773
D3	22	Target 4	0.710058	0.000229307
D3	23	Target 4	0.710464	-0.00131096
D3	24	Target 4	0.712655	-0.00106649
D3	25	Target 4	0.715304	-0.000363898
D3	26	Target 4	0.718552	0.000938377
D3	27	Target 4	0.725208	0.00564777
D3	28	Target 4	0.736315	0.0148086
D3	29	Target 4	0.753694	0.0302417
D3	30	Target 4	0.787088	0.0616894
D3	31	Target 4	0.853805	0.12646
D3	32	Target 4	0.972809	0.243517
D3	33	Target 4	1.1688	0.437565
D3	34	Target 4	1.45084	0.717656
D3	35	Target 4	1.80588	1.07075
D3	36	Target 4	2.21017	1.4731
D3	37	Target 4	2.62241	1.88339
D3	38	Target 4	3.02358	2.28261
D3	39	Target 4	3.39551	2.65259
D3	40	Target 4	3.72487	2.98001
D4	1	Target 4	0.664324	-0.0112513
D4	2	Target 4	0.670535	-0.00706926
D4	3	Target 4	0.676475	-0.00315785
D4	4	Target 4	0.679012	-0.0026501
D4	5	Target 4	0.684474	0.000783103
D4	6	Target 4	0.685054	-0.00066561
D4	7	Target 4	0.688032	0.000282975
D4	8	Target 4	0.691332	0.00155444
D4	9	Target 4	0.693301	0.00149362
D4	10	Target 4	0.693842	5.62575e-06
D4	11	Target 4	0.698361	0.0024966
D4	12	Target 4	0.698694	0.000799872
D4	13	Target 4	0.700311	0.000387921
D4	14	Target 4	0.704536	0.00258469
D4	15	Target 4	0.705209	0.00122788
D4	16	Target 4	0.706723	0.000712937
D4	17	Target 4	0.707862	-0.000177103
D4	18	Target 4	0.710788	0.000720819
D4	19	Target 4	0.710039	-0.00205744
D4	20	Target 4	0.713426	-0.000699784
D4	21	Target 4	0.714156	-0.00199812
D4	22	Target 4	0.716722	-0.00146158
D4	23	Target 4	0.718234	-0.00197807
D4	24	Target 4	0.722128	-0.000113485
D4	25	Target 4	0.724316	4.55772e-05
D4	26	Target 4	0.728162	0.00186308
D4	27	Target 4	0.73458	0.00625193
D4	28	Target 4	0.747955	0.0175974
D4	29	Target 4	0.769602	0.0372155
D4	30	Target 4	0.814421	0.0800059
D4	31	Target 4	0.893975	0.157531
D4	32	Target 4	1.03647	0.298
D4	33	Target 4	1.26626	0.525754
D4	34	Target 4	1.57707	0.834543
D4	35	Target 4	1.95404	1.20948
D4	36	Target 4	2.36255	1.61596
D4	37	Target 4	2.76899	2.02037
D4	38	Target 4	3.16398	2.41334
D4	39	Target 4	3.51602	2.76334
D4	40	Target 4	3.83787	3.08317
D5	1	Target 4	0.614353	-0.0135727
D5	2	Target 4	0.622471	-0.0075915
D5	3	Target 4	0.628474	-0.00372545
D5	4	Target 4	0.632151	-0.00218576
D5	5	Target 4	0.636342	-0.000131932
D5	6	Target 4	0.638812	0.000201115
D5	7	Target 4	0.641568	0.000819847
D5	8	Target 4	0.644877	0.00199147
D5	9	Target 4	0.646151	0.00112897
D5	10	Target 4	0.648639	0.00147954
D5	11	Target 4	0.650269	0.00097228
D5	12	Target 4	0.65358	0.00214575
D5	13	Target 4	0.655624	0.00205304
D5	14	Target 4	0.656419	0.000710962
D5	15	Target 4	0.6578	-4.55642e-05
D5	16	Target 4	0.65947	-0.000512114
D5	17	Target 4	0.662786	0.000666127
D5	18	Target 4	0.664342	8.47794e-05
D5	19	Target 4	0.666506	0.000112293
D5	20	Target 4	0.666684	-0.00184694
D5	21	Target 4	0.668353	-0.00231551
D5	22	Target 4	0.671362	-0.0014437
D5	23	Target 4	0.673514	-0.0014287
D5	24	Target 4	0.675086	-0.00199408
D5	25	Target 4	0.677108	-0.0021089
D5	26	Target 4	0.682092	0.000738333
D5	27	Target 4	0.688125	0.00463413
D5	28	Target 4	0.696944	0.0113154
D5	29	Target 4	0.717219	0.0294533
D5	30	Target 4	0.749612	0.0597096
D5	31	Target 4	0.817003	0.124964
D5	32	Target 4	0.935356	0.241179
D5	33	Target 4	1.13287	0.436556
D5	34	Target 4	1.41541	0.716964
D5	35	Target 4	1.76798	1.06739
D5	36	Target 4	2.15799	1.45527
D5	37	Target 4	2.56521	1.86035
D5	38	Target 4	2.95561	2.24861
D5	39	Target 4	3.31521	2.60607
D5	40	Target 4	3.64389	2.93261
D6	1	Target 4	0.687863	-0.00835492
D6	2	Target 4	0.692759	-0.00539667
D6	3	Target 4	0.697136	-0.00295805
D6	4	Target 4	0.701484	-0.00054769
D6	5	Target 4	0.703716	-0.000253709
D6	6	Target 4	0.706077	0.000168719
D6	7	Target 4	0.708377	0.000531304
D6	8	Target 4	0.711483	0.00169867
D6	9	Target 4	0.712544	0.000822314
D6	10	Target 4	0.714307	0.000646968
D6	11	Target 4	0.716436	0.000838309
D6	12	Target 4	0.717293	-0.000243327
D6	13	Target 4	0.720118	0.000644018
D6	14	Target 4	0.721768	0.000355899
D6	15	Target 4	0.723781	0.000430415
D6	16	Target 4	0.726503	0.00121506
D6	17	Target 4	0.727813	0.000586421
D6	18	Target 4	0.72883	-0.000334759
D6	19	Target 4	0.730588	-0.00051392
D6	20	Target 4	0.73258	-0.000460862
D6	21	Target 4	0.73405	-0.00092845
D6	22	Target 4	0.735968	-0.000948646
D6	23	Target 4	0.73659	-0.00226465
D6	24	Target 4	0.739736	-0.00105681
D6	25	Target 4	0.742178	-0.000552781
D6	26	Target 4	0.747794	0.00312555
D6	27	Target 4	0.752659	0.00605233
D6	28	Target 4	0.76386	0.0153151
D6	29	Target 4	0.783867	0.0333841
D6	30	Target 4	0.823009	0.0705885
D6	31	Target 4	0.89405	0.139691
D6	32	Target 4	1.02641	0.270114
D6	33	Target 4	1.23526	0.477026
D6	34	Target 4	1.52957	0.769394
D6	35	Target 4	1.88744	1.12533
D6	36	Target 4	2.28408	1.52003
D6	37	Target 4	2.68561	1.91962
D6	38	Target 4	3.07811	2.31019
D6	39	Target 4	3.43305	2.66319
D6	40	Target 4	3.75285	2.98105
D7	1	Target 4	0.624309	-0.0126677
D7	2	Target 4	0.630634	-0.00807409
D7	3	Target 4	0.635848	-0.00459106
D7	4	Target 4	0.63909	-0.00307976
D7	5	Target 4	0.642702	-0.00119897
D7	6	Target 4	0.645527	-0.000104129
D7	7	Target 4	0.649283	0.00192025
D7	8	Target 4	0.649722	0.000628343
D7	9	Target 4	0.651846	0.00102212
D7	10	Target 4	0.654134	0.00157897
D7	11	Target 4	0.656203	0.00191665
D7	12	Target 4	0.657786	0.00176886
D7	13	Target 4	0.66058	0.00283241
D7	14	Target 4	0.659939	0.000459932
D7	15	Target 4	0.661652	0.00044291
D7	16	Target 4	0.664095	0.00115473
D7	17	Target 4	0.665691	0.00101934
D7	18	Target 4	0.667685	0.00128305
D7	19	Target 4	0.667686	-0.000446947
D7	20	Target 4	0.669448	-0.000416345
D7	21	Target 4	0.671077	-0.000517409
D7	22	Target 4	0.671945	-0.00138052
D7	23	Target 4	0.673939	-0.00111722
D7	24	Target 4	0.675152	-0.0016357
D7	25	Target 4	0.677341	-0.00117749
D7	26	Target 4	0.679887	-0.000362014
D7	27	Target 4	0.685709	0.00372862
D7	28	Target 4	0.696742	0.0130305
D7	29	Target 4	0.713876	0.0284344
D7	30	Target 4	0.750868	0.0636951
D7	31	Target 4	0.812523	0.12362
D7	32	Target 4	0.927915	0.237281
D7	33	Target 4	1.11786	0.425494
D7	34	Target 4	1.39131	0.69721
D7	35	Target 4	1.72958	1.03375
D7	36	Target 4	2.1107	1.41314
D7	37	Target 4	2.50698	1.80769
D7	38	Target 4	2.88223	2.18121
D7	39	Target 4	3.23609	2.53334
D7	40	Target 4	3.55485	2.85037
D8	1	Target 4	0.673145	-0.00605626
D8	2	Target 4	0.675302	-0.00604278
D8	3	Target 4	0.679842	-0.00364739
D8	4	Target 4	0.684464	-0.00116867
D8	5	Target 4	0.68733	-0.00044685
D8	6	Target 4	0.691058	0.00113661
D8	7	Target 4	0.693688	0.00162323
D8	8	Target 4	0.695415	0.001206
D8	9	Target 4	0.699152	0.00279846
D8	10	Target 4	0.700253	0.00175586
D8	11	Target 4	0.702879	0.00223812
D8	12	Target 4	0.703323	0.000537785
D8	13	Target 4	0.706452	0.0015224
D8	14	Target 4	0.707047	-2.58888e-05
D8	15	Target 4	0.709195	-2.213e-05
D8	16	Target 4	0.710733	-0.000628425
D8	17	Target 4	0.71238	-0.00112546
D8	18	Target 4	0.714534	-0.00111592
D8	19	Target 4	0.715627	-0.00216663
D8	20	Target 4	0.717446	-0.00249171
D8	21	Target 4	0.720337	-0.00174456
D8	22	Target 4	0.722302	-0.00192373
D8	23	Target 4	0.723477	-0.00289224
D8	24	Target 4	0.72646	-0.0020533
D8	25	Target 4	0.730298	-0.000359754
D8	26	Target 4	0.734512	0.00171002
D8	27	Target 4	0.74223	0.00728419
D8	28	Target 4	0.751365	0.0142747
D8	29	Target 4	0.769677	0.0304428
D8	30	Target 4	0.802502	0.0611238
D8	31	Target 4	0.863892	0.12037
D8	32	Target 4	0.97363	0.227964
D8	33	Target 4	1.15825	0.410444
D8	34	Target 4	1.42856	0.678609
D8	35	Target 4	1.77036	1.01826
D8	36	Target 4	2.15753	1.40329
D8	37	Target 4	2.55229	1.7959
D8	38	Target 4	2.94098	2.18245
D8	39	Target 4	3.30639	2.54572
D8	40	Target 4	3.62818	2.86536
D9	1	Target 4	0.638572	-0.0119803
D9	2	Target 4	0.643392	-0.00923294
D9	3	Target 4	0.650065	-0.00463129
D9	4	Target 4	0.653853	-0.00291625
D9	5	Target 4	0.658172	-0.00066869
D9	6	Target 4	0.660154	-0.000758768
D9	7	Target 4	0.664188	0.00120346
D9	8	Target 4	0.666486	0.00142905
D9	9	Target 4	0.668864	0.00173486
D9	10	Target 4	0.671283	0.00208228
D9	11	Target 4	0.673412	0.00213931
D9	12	Target 4	0.675084	0.00173851
D9	13	Target 4	0.677286	0.00186832
D9	14	Target 4	0.679178	0.00168877
D9	15	Target 4	0.680218	0.000656642
D9	16	Target 4	0.68217	0.000536821
D9	17	Target 4	0.685015	0.00130922
D9	18	Target 4	0.68569	-8.76885e-05
D9	19	Target 4	0.686754	-0.00109526
D9	20	Target 4	0.689208	-0.000713688
D9	21	Target 4	0.690163	-0.0018304
D9	22	Target 4	0.69301	-0.00105543
D9	23	Target 4	0.693683	-0.00245461
D9	24	Target 4	0.697067	-0.00114255
D9	25	Target 4	0.699096	-0.00118619
D9	26	Target 4	0.704507	0.00215356
D9	27	Target 4	0.712021	0.00759527
D9	28	Target 4	0.722203	0.0157054
D9	29	Target 4	0.746764	0.0381943
D9	30	Target 4	0.788661	0.078019
D9	31	Target 4	0.869328	0.156613
D9	32	Target 4	1.00946	0.294673
D9	33	Target 4	1.23647	0.519613
D9	34	Target 4	1.54721	0.828275
D9	35	Target 4	1.93177	1.21077
D9	36	Target 4	2.34846	1.62539
D9	37	Target 4	2.77102	2.04587
D9	38	Target 4	3.1729	2.44569
D9	39	Target 4	3.53001	2.80072
D9	40	Target 4	3.85492	3.12356
D10	1	Target 4	0.726673	-0.00997458
D10	2	Target 4	0.729552	-0.00888229
D10	3	Target 4	0.732381	-0.00784001
D10	4	Target 4	0.736579	-0.00542855
D10	5	Target 4	0.740644	-0.0031509
D10	6	Target 4	0.743422	-0.00215929
D10	7	Target 4	0.746961	-0.000406518
D10	8	Target 4	0.749558	0.000403722
D10	9	Target 4	0.751669	0.000728064
D10	10	Target 4	0.753892	0.00116381
D10	11	Target 4	0.756298	0.00178278
D10	12	Target 4	0.757681	0.00137935
D10	13	Target 4	0.760528	0.00243921
D10	14	Target 4	0.761618	0.001743
D10	15	Target 4	0.763944	0.00228228
D10	16	Target 4	0.765937	0.00248825
D10	17	Target 4	0.767438	0.00220313
D10	18	Target 4	0.769595	0.00257325
D10	19	Target 4	0.770652	0.00184319
D10	20	Target 4	0.771949	0.00135357
D10	21	Target 4	0.773523	0.00114075
D10	22	Target 4	0.776512	0.00234259
D10	23	Target 4	0.777153	0.00119715
D10	24	Target 4	0.779371	0.00162896
D10	25	Target 4	0.780689	0.00116008
D10	26	Target 4	0.781799	0.000482706
D10	27	Target 4	0.784037	0.000934662
D10	28	Target 4	0.785977	0.00108782
D10	29	Target 4	0.78822	0.00154401
D10	30	Target 4	0.788705	0.000241918
D10	31	Target 4	0.78959	-0.00065927
D10	32	Target 4	0.79148	-0.000555942
D10	33	Target 4	0.792588	-0.00123463
D10	34	Target 4	0.794806	-0.000803949
D10	35	Target 4	0.795617	-0.00177994
D10	36	Target 4	0.796673	-0.00251012
D10	37	Target 4	0.798423	-0.00254705
D10	38	Target 4	0.800112	-0.00264453
D10	39	Target 4	0.80212	-0.00242354
D10	40	Target 4	0.802851	-0.00347946
D11	1
D11	2
D11	3
D11	4
D11	5
D11	6
D11	7
D11	8
D11	9
D11	10
D11	11
D11	12
D11	13
D11	14
D11	15
D11	16
D11	17
D11	18
D11	19
D11	20
D11	21
D11	22
D11	23
D11	24
D11	25
D11	26
D11	27
D11	28
D11	29
D11	30
D11	31
D11	32
D11	33
D11	34
D11	35
D11	36
D11	37
D11	38
D11	39
D11	40
D12	1
D12	2
D12	3
D12	4
D12	5
D12	6
D12	7
D12	8
D12	9
D12	10
D12	11
D12	12
D12	13
D12	14
D12	15
D12	16
D12	17
D12	18
D12	19
D12	20
D12	21
D12	22
D12	23
D12	24
D12	25
D12	26
D12	27
D12	28
D12	29
D12	30
D12	31
D12	32
D12	33
D12	34
D12	35
D12	36
D12	37
D12	38
D12	39
D12	40
E1	1	Target 5	0.557148	-0.0138251
E1	2	Target 5	0.566122	-0.00659459
E1	3	Target 5	0.570775	-0.00368447
E1	4	Target 5	0.574814	-0.00138922
E1	5	Target 5	0.578028	8.04993e-05
E1	6	Target 5	0.581392	0.0017009
E1	7	Target 5	0.582272	0.000838231
E1	8	Target 5	0.584629	0.00145131
E1	9	Target 5	0.585644	0.000722277
E1	10	Target 5	0.587753	0.00108818
E1	11	Target 5	0.589346	0.00093707
E1	12	Target 5	0.590446	0.000294044
E1	13	Target 5	0.592822	0.000926617
E1	14	Target 5	0.593946	0.000307254
E1	15	Target 5	0.595006	-0.000376363
E1	16	Target 5	0.597997	0.000870972
E1	17	Target 5	0.598825	-4.46263e-05
E1	18	Target 5	0.599273	-0.00134062
E1	19	Target 5	0.601091	-0.00126637
E1	20	Target 5	0.602046	-0.00205453
E1	21	Target 5	0.6053	-0.000544099
E1	22	Target 5	0.60756	-2.79335e-05
E1	23	Target 5	0.610842	0.00151087
E1	24	Target 5	0.617832	0.00675702
E1	25	Target 5	0.628849	0.0160306
E1	26	Target 5	0.650986	0.0364243
E1	27	Target 5	0.693062	0.0767564
E1	28	Target 5	0.772435	0.154386
E1	29	Target 5	0.914979	0.295186
E1	30	Target 5	1.16204	0.540505
E1	31	Target 5	1.53129	0.908007
E1	32	Target 5	2.00576	1.38074
E1	33	Target 5	2.51989	1.89313
E1	34	Target 5	3.01619	2.38767
E1	35	Target 5	3.44967	2.81941
E1	36	Target 5	3.80804	3.17604
E1	37	Target 5	4.07911	3.44537
E1	38	Target 5	4.28089	3.6454
E1	39	Target 5	4.41317	3.77594
E1	40	Target 5	4.49555	3.85658
E2	1	Target 5	0.620106	-0.00684117
E2	2	Target 5	0.624685	-0.00424867
E2	3	Target 5	0.628158	-0.0027616
E2	4	Target 5	0.632088	-0.000818259
E2	5	Target 5	0.63433	-0.000562859
E2	6	Target 5	0.637482	0.000603478
E2	7	Target 5	0.63966	0.000794684
E2	8	Target 5	0.64296	0.00210914
E2	9	Target 5	0.643653	0.000815652
E2	10	Target 5	0.645752	0.000927941
E2	11	Target 5	0.64722	0.000409792
E2	12	Target 5	0.649139	0.000342969
E2	13	Target 5	0.651599	0.000815985
E2	14	Target 5	0.65367	0.000901452
E2	15	Target 5	0.654493	-0.000261918
E2	16	Target 5	0.656554	-0.000187895
E2	17	Target 5	0.6578	-0.000927476
E2	18	Target 5	0.660132	-0.000582252
E2	19	Target 5	0.662164	-0.000535946
E2	20	Target 5	0.662368	-0.00231843
E2	21	Target 5	0.666063	-0.000610047
E2	22	Target 5	0.668719	5.97242e-05
E2	23	Target 5	0.672431	0.00178587
E2	24	Target 5	0.681099	0.00846701
E2	25	Target 5	0.695324	0.0207059
E2	26	Target 5	0.721045	0.0444408
E2	27	Target 5	0.769114	0.0905237
E2	28	Target 5	0.860875	0.180299
E2	29	Target 5	1.02834	0.345773
E2	30	Target 5	1.31102	0.626473
E2	31	Target 5	1.72904	1.04251
E2	32	Target 5	2.24621	1.55769
E2	33	Target 5	2.80845	2.11794
[truncated: 1,847 more rows]

## Sheet: BioGroup Analysis Result
Block Type	96well
Chemistry	TAQMAN
Experiment File Name	C:\Users\Jeffrey Philippson\Documents\Anna_StepOne\20150716_1\average_threshold_female_only\F_28.eds
Experiment Run End Time	Not Started
Instrument Type	steponeplus
Passive Reference	ROX
Biogroup Name	Target Name	Task	RQ	RQ Min	RQ Max	Cт Mean	ΔCт Mean	ΔCт SE	ΔΔCт
Analysis Type	Singleplex
Endogenous Control	Target 8
RQ Min/Max Confidence Level	95.0
Reference Biogroup Name

## Sheet: Technical Analysis Result
Block Type	96well
Chemistry	TAQMAN
Experiment File Name	C:\Users\Jeffrey Philippson\Documents\Anna_StepOne\20150716_1\average_threshold_female_only\F_28.eds
Experiment Run End Time	Not Started
Instrument Type	steponeplus
Passive Reference	ROX
Sample Name	Target Name	Task	RQ	RQ Min	RQ Max	Cт Mean	ΔCт Mean	ΔCт SE	ΔΔCт
F_28_1	Target 1	UNKNOWN	1	0.717647	1.39344	24.7261	-6.31953	0.172398	0
F_28_2	Target 1	UNKNOWN	1.16603	1.05779	1.28534	24.8089	-6.54113	0.0506228	-0.221599
F_28_3	Target 1	UNKNOWN	0.910445	0.831572	0.996798	24.9139	-6.18418	0.0470854	0.135357
	Target 1	NTC
F_28_1	Target 2	UNKNOWN	1	0.809408	1.23547	28.3994	-2.64632	0.109875	0
F_28_2	Target 2	UNKNOWN	0.824446	0.761802	0.892241	28.9822	-2.36782	0.041063	0.278503
F_28_3	Target 2	UNKNOWN	0.650702	0.598646	0.707284	29.0717	-2.02639	0.0433262	0.619932
	Target 2	NTC
F_28_1	Target 3	UNKNOWN	1	0.812578	1.23065	23.4927	-7.55301	0.107844	0
F_28_2	Target 3	UNKNOWN	1.39277	1.29589	1.49689	23.319	-8.03096	0.0374635	-0.477954
F_28_3	Target 3	UNKNOWN	0.85199	0.779456	0.931273	23.7761	-7.32192	0.0462349	0.231092
	Target 3	NTC
F_28_1	Target 4	UNKNOWN	1	0.807095	1.23901	33.2774	2.23173	0.111362	0
F_28_2	Target 4	UNKNOWN	1.3323	1.08644	1.63381	33.1678	1.81781	0.106005	-0.413921
F_28_3	Target 4	UNKNOWN	1.02881	0.778522	1.35957	33.2888	2.19075	0.144851	-0.04098
	Target 4	NTC
F_28_1	Target 5	UNKNOWN	1	0.760682	1.31461	30.1922	-0.85346	0.142137	0
F_28_2	Target 5	UNKNOWN	1.44455	1.35212	1.5433	29.9659	-1.38408	0.0343589	-0.530623
F_28_3	Target 5	UNKNOWN	0.86766	0.7461	1.00903	30.4494	-0.648663	0.0784315	0.204798
	Target 5	NTC
F_28_1	Target 6	UNKNOWN	1	0.797066	1.2546	30.6753	-0.370392	0.117859	0
F_28_2	Target 6	UNKNOWN	0.607239	0.513563	0.718003	31.6993	0.349271	0.0870626	0.719664
F_28_3	Target 6	UNKNOWN	0.628464	0.553869	0.713106	31.3978	0.299706	0.0656543	0.670098
	Target 6	NTC
F_28_1	Target 7	UNKNOWN	1	0.790291	1.26536	37.0761	6.03038	0.106693	0
F_28_2	Target 7	UNKNOWN	1.35571	0.817057	2.24946	36.9413	5.59134	0.263119	-0.439045
F_28_3	Target 7	UNKNOWN	1.05594	0.863716	1.29096	37.0499	5.95185	0.104416	-0.0785344
	Target 7	NTC
F_28_1	Target 8	UNKNOWN				31.0457
F_28_2	Target 8	UNKNOWN				31.35
F_28_3	Target 8	UNKNOWN				31.0981
	Target 8	NTC
Analysis Type	Singleplex
Endogenous Control	Target 8
RQ Min/Max Confidence Level	95.0
Reference Sample	F_28_1
