# Supplementary material for: Correction: MiR-277/4989 regulate transcriptional landscape during juvenile to adult transition in the parasitic helminth Schistosoma mansoni
Source: PLoS Negl Trop Dis. 2022 Jun 6;16(6):e0010521. doi: 10.1371/journal.pntd.0010521 (PMC9170109; doi:10.1371/journal.pntd.0010521)
Supplement: S4 Dataset — (XLS) [file pntd.0010521.s005.xls]

## Sheet: Setup
Block Type	96well
Chemistry	TAQMAN
Experiment File Name	C:\Documents and Settings\Team181\Desktop\ap6\20150716_1\average_threshold_female_only\F_35.eds
Experiment Run End Time	Not Started
Instrument Type	steponeplus
Passive Reference	ROX
Well	Sample Name	Sample Color	Target Name	Target Color	Task	Reporter	Quencher	Comments
A1	Sample 1	RGB(132,193,241)	Target 1	RGB(139,189,249)	UNKNOWN	FAM	NFQ-MGB
A2	Sample 1	RGB(132,193,241)	Target 1	RGB(139,189,249)	UNKNOWN	FAM	NFQ-MGB
A3	Sample 1	RGB(132,193,241)	Target 1	RGB(139,189,249)	UNKNOWN	FAM	NFQ-MGB
A4	Sample 2	RGB(168,255,222)	Target 1	RGB(139,189,249)	UNKNOWN	FAM	NFQ-MGB
A5	Sample 2	RGB(168,255,222)	Target 1	RGB(139,189,249)	UNKNOWN	FAM	NFQ-MGB
A6	Sample 3	RGB(223,221,142)	Target 1	RGB(139,189,249)	UNKNOWN	FAM	NFQ-MGB
A7	Sample 2	RGB(168,255,222)	Target 1	RGB(139,189,249)	UNKNOWN	FAM	NFQ-MGB
A8	Sample 3	RGB(223,221,142)	Target 1	RGB(139,189,249)	UNKNOWN	FAM	NFQ-MGB
A9	Sample 3	RGB(223,221,142)	Target 1	RGB(139,189,249)	UNKNOWN	FAM	NFQ-MGB
A10			Target 1	RGB(139,189,249)	NTC	FAM	NFQ-MGB
A11
A12
B1	Sample 1	RGB(132,193,241)	Target 2	RGB(208,243,98)	UNKNOWN	FAM	NFQ-MGB
B2	Sample 1	RGB(132,193,241)	Target 2	RGB(208,243,98)	UNKNOWN	FAM	NFQ-MGB
B3	Sample 1	RGB(132,193,241)	Target 2	RGB(208,243,98)	UNKNOWN	FAM	NFQ-MGB
B4	Sample 2	RGB(168,255,222)	Target 2	RGB(208,243,98)	UNKNOWN	FAM	NFQ-MGB
B5	Sample 2	RGB(168,255,222)	Target 2	RGB(208,243,98)	UNKNOWN	FAM	NFQ-MGB
B6	Sample 3	RGB(223,221,142)	Target 2	RGB(208,243,98)	UNKNOWN	FAM	NFQ-MGB
B7	Sample 2	RGB(168,255,222)	Target 2	RGB(208,243,98)	UNKNOWN	FAM	NFQ-MGB
B8	Sample 3	RGB(223,221,142)	Target 2	RGB(208,243,98)	UNKNOWN	FAM	NFQ-MGB
B9	Sample 3	RGB(223,221,142)	Target 2	RGB(208,243,98)	UNKNOWN	FAM	NFQ-MGB
B10			Target 2	RGB(208,243,98)	NTC	FAM	NFQ-MGB
B11
B12
C1	Sample 1	RGB(132,193,241)	Target 3	RGB(244,165,230)	UNKNOWN	FAM	NFQ-MGB
C2	Sample 1	RGB(132,193,241)	Target 3	RGB(244,165,230)	UNKNOWN	FAM	NFQ-MGB
C3	Sample 1	RGB(132,193,241)	Target 3	RGB(244,165,230)	UNKNOWN	FAM	NFQ-MGB
C4	Sample 2	RGB(168,255,222)	Target 3	RGB(244,165,230)	UNKNOWN	FAM	NFQ-MGB
C5	Sample 2	RGB(168,255,222)	Target 3	RGB(244,165,230)	UNKNOWN	FAM	NFQ-MGB
C6	Sample 3	RGB(223,221,142)	Target 3	RGB(244,165,230)	UNKNOWN	FAM	NFQ-MGB
C7	Sample 2	RGB(168,255,222)	Target 3	RGB(244,165,230)	UNKNOWN	FAM	NFQ-MGB
C8	Sample 3	RGB(223,221,142)	Target 3	RGB(244,165,230)	UNKNOWN	FAM	NFQ-MGB
C9	Sample 3	RGB(223,221,142)	Target 3	RGB(244,165,230)	UNKNOWN	FAM	NFQ-MGB
C10			Target 3	RGB(244,165,230)	NTC	FAM	NFQ-MGB
C11
C12
D1	Sample 1	RGB(132,193,241)	Target 4	RGB(255,191,168)	UNKNOWN	FAM	NFQ-MGB
D2	Sample 1	RGB(132,193,241)	Target 4	RGB(255,191,168)	UNKNOWN	FAM	NFQ-MGB
D3	Sample 1	RGB(132,193,241)	Target 4	RGB(255,191,168)	UNKNOWN	FAM	NFQ-MGB
D4	Sample 2	RGB(168,255,222)	Target 4	RGB(255,191,168)	UNKNOWN	FAM	NFQ-MGB
D5	Sample 2	RGB(168,255,222)	Target 4	RGB(255,191,168)	UNKNOWN	FAM	NFQ-MGB
D6	Sample 3	RGB(223,221,142)	Target 4	RGB(255,191,168)	UNKNOWN	FAM	NFQ-MGB
D7	Sample 2	RGB(168,255,222)	Target 4	RGB(255,191,168)	UNKNOWN	FAM	NFQ-MGB
D8	Sample 3	RGB(223,221,142)	Target 4	RGB(255,191,168)	UNKNOWN	FAM	NFQ-MGB
D9	Sample 3	RGB(223,221,142)	Target 4	RGB(255,191,168)	UNKNOWN	FAM	NFQ-MGB
D10			Target 4	RGB(255,191,168)	NTC	FAM	NFQ-MGB
D11
D12
E1	Sample 1	RGB(132,193,241)	Target 5	RGB(243,124,98)	UNKNOWN	FAM	NFQ-MGB
E2	Sample 1	RGB(132,193,241)	Target 5	RGB(243,124,98)	UNKNOWN	FAM	NFQ-MGB
E3	Sample 1	RGB(132,193,241)	Target 5	RGB(243,124,98)	UNKNOWN	FAM	NFQ-MGB
E4	Sample 2	RGB(168,255,222)	Target 5	RGB(243,124,98)	UNKNOWN	FAM	NFQ-MGB
E5	Sample 2	RGB(168,255,222)	Target 5	RGB(243,124,98)	UNKNOWN	FAM	NFQ-MGB
E6	Sample 3	RGB(223,221,142)	Target 5	RGB(243,124,98)	UNKNOWN	FAM	NFQ-MGB
E7	Sample 2	RGB(168,255,222)	Target 5	RGB(243,124,98)	UNKNOWN	FAM	NFQ-MGB
E8	Sample 3	RGB(223,221,142)	Target 5	RGB(243,124,98)	UNKNOWN	FAM	NFQ-MGB
E9	Sample 3	RGB(223,221,142)	Target 5	RGB(243,124,98)	UNKNOWN	FAM	NFQ-MGB
E10			Target 5	RGB(243,124,98)	NTC	FAM	NFQ-MGB
E11
E12
F1	Sample 1	RGB(132,193,241)	Target 6	RGB(192,165,244)	UNKNOWN	FAM	NFQ-MGB
F2	Sample 1	RGB(132,193,241)	Target 6	RGB(192,165,244)	UNKNOWN	FAM	NFQ-MGB
F3	Sample 1	RGB(132,193,241)	Target 6	RGB(192,165,244)	UNKNOWN	FAM	NFQ-MGB
F4	Sample 2	RGB(168,255,222)	Target 6	RGB(192,165,244)	UNKNOWN	FAM	NFQ-MGB
F5	Sample 2	RGB(168,255,222)	Target 6	RGB(192,165,244)	UNKNOWN	FAM	NFQ-MGB
F6	Sample 3	RGB(223,221,142)	Target 6	RGB(192,165,244)	UNKNOWN	FAM	NFQ-MGB
F7	Sample 2	RGB(168,255,222)	Target 6	RGB(192,165,244)	UNKNOWN	FAM	NFQ-MGB
F8	Sample 3	RGB(223,221,142)	Target 6	RGB(192,165,244)	UNKNOWN	FAM	NFQ-MGB
F9	Sample 3	RGB(223,221,142)	Target 6	RGB(192,165,244)	UNKNOWN	FAM	NFQ-MGB
F10			Target 6	RGB(192,165,244)	NTC	FAM	NFQ-MGB
F11
F12
G1	Sample 1	RGB(132,193,241)	Target 7	RGB(249,128,228)	UNKNOWN	FAM	NFQ-MGB
G2	Sample 1	RGB(132,193,241)	Target 7	RGB(249,128,228)	UNKNOWN	FAM	NFQ-MGB
G3	Sample 1	RGB(132,193,241)	Target 7	RGB(249,128,228)	UNKNOWN	FAM	NFQ-MGB
G4	Sample 2	RGB(168,255,222)	Target 7	RGB(249,128,228)	UNKNOWN	FAM	NFQ-MGB
G5	Sample 2	RGB(168,255,222)	Target 7	RGB(249,128,228)	UNKNOWN	FAM	NFQ-MGB
G6	Sample 3	RGB(223,221,142)	Target 7	RGB(249,128,228)	UNKNOWN	FAM	NFQ-MGB
G7	Sample 2	RGB(168,255,222)	Target 7	RGB(249,128,228)	UNKNOWN	FAM	NFQ-MGB
G8	Sample 3	RGB(223,221,142)	Target 7	RGB(249,128,228)	UNKNOWN	FAM	NFQ-MGB
G9	Sample 3	RGB(223,221,142)	Target 7	RGB(249,128,228)	UNKNOWN	FAM	NFQ-MGB
G10			Target 7	RGB(249,128,228)	NTC	FAM	NFQ-MGB
G11
G12
H1	Sample 1	RGB(132,193,241)	Target 8	RGB(253,156,166)	UNKNOWN	FAM	NFQ-MGB
H2	Sample 1	RGB(132,193,241)	Target 8	RGB(253,156,166)	UNKNOWN	FAM	NFQ-MGB
H3	Sample 1	RGB(132,193,241)	Target 8	RGB(253,156,166)	UNKNOWN	FAM	NFQ-MGB
H4	Sample 2	RGB(168,255,222)	Target 8	RGB(253,156,166)	UNKNOWN	FAM	NFQ-MGB
H5	Sample 2	RGB(168,255,222)	Target 8	RGB(253,156,166)	UNKNOWN	FAM	NFQ-MGB
H6	Sample 3	RGB(223,221,142)	Target 8	RGB(253,156,166)	UNKNOWN	FAM	NFQ-MGB
H7	Sample 2	RGB(168,255,222)	Target 8	RGB(253,156,166)	UNKNOWN	FAM	NFQ-MGB
H8	Sample 3	RGB(223,221,142)	Target 8	RGB(253,156,166)	UNKNOWN	FAM	NFQ-MGB
H9	Sample 3	RGB(223,221,142)	Target 8	RGB(253,156,166)	UNKNOWN	FAM	NFQ-MGB
H10			Target 8	RGB(253,156,166)	NTC	FAM	NFQ-MGB
H11
H12

## Sheet: Results
Block Type	96well
Chemistry	TAQMAN
Experiment File Name	C:\Documents and Settings\Team181\Desktop\ap6\20150716_1\average_threshold_female_only\F_35.eds
Experiment Run End Time	Not Started
Instrument Type	steponeplus
Passive Reference	ROX
Well	Sample Name	Target Name	Task	Reporter	Quencher	RQ	RQ Min	RQ Max	Cт	Cт Mean	Cт SD	ΔCт	ΔCт Mean	ΔCт SE	HK Control ΔCт Mean	HK Control ΔCт SE	ΔΔCт	ΔΔCт Mean	Automatic Ct Threshold	Ct Threshold	Automatic Baseline	Baseline Start	Baseline End	Comments	HIGHSD
A1	Sample 1	Target 1	UNKNOWN	FAM	NFQ-MGB	1	0.775082	1.29019	23.1742	22.9152	0.224806		-7.43435	0.132392			0		FALSE	0.45	TRUE	3	17		N
A2	Sample 1	Target 1	UNKNOWN	FAM	NFQ-MGB	1	0.775082	1.29019	22.7709	22.9152	0.224806		-7.43435	0.132392			0		FALSE	0.45	TRUE	3	16		N
A3	Sample 1	Target 1	UNKNOWN	FAM	NFQ-MGB	1	0.775082	1.29019	22.8005	22.9152	0.224806		-7.43435	0.132392			0		FALSE	0.45	TRUE	3	16		N
A4	Sample 2	Target 1	UNKNOWN	FAM	NFQ-MGB	0.864032	0.776754	0.961116	23.8482	23.7589	0.0783879		-7.2235	0.055332			0.210844		FALSE	0.45	TRUE	3	18		N
A5	Sample 2	Target 1	UNKNOWN	FAM	NFQ-MGB	0.864032	0.776754	0.961116	23.727	23.7589	0.0783879		-7.2235	0.055332			0.210844		FALSE	0.45	TRUE	3	17		N
A6	Sample 3	Target 1	UNKNOWN	FAM	NFQ-MGB	1.3293	1.22256	1.44535	24.7759	24.7664	0.044725		-7.84501	0.0434926			-0.410666		FALSE	0.45	TRUE	3	18		N
A7	Sample 2	Target 1	UNKNOWN	FAM	NFQ-MGB	0.864032	0.776754	0.961116	23.7014	23.7589	0.0783879		-7.2235	0.055332			0.210844		FALSE	0.45	TRUE	3	17		N
A8	Sample 3	Target 1	UNKNOWN	FAM	NFQ-MGB	1.3293	1.22256	1.44535	24.8055	24.7664	0.044725		-7.84501	0.0434926			-0.410666		FALSE	0.45	TRUE	3	18		N
A9	Sample 3	Target 1	UNKNOWN	FAM	NFQ-MGB	1.3293	1.22256	1.44535	24.7176	24.7664	0.044725		-7.84501	0.0434926			-0.410666		FALSE	0.45	TRUE	3	18		N
A10		Target 1	NTC	FAM	NFQ-MGB				Undetermined										FALSE	0.45	TRUE	3	39		N
B1	Sample 1	Target 2	UNKNOWN	FAM	NFQ-MGB	1	0.937486	1.06668	28.7887	28.7717	0.0364704		-1.57789	0.0335431			0		FALSE	0.56	TRUE	3	22		N
B2	Sample 1	Target 2	UNKNOWN	FAM	NFQ-MGB	1	0.937486	1.06668	28.7298	28.7717	0.0364704		-1.57789	0.0335431			0		FALSE	0.56	TRUE	3	22		N
B3	Sample 1	Target 2	UNKNOWN	FAM	NFQ-MGB	1	0.937486	1.06668	28.7965	28.7717	0.0364704		-1.57789	0.0335431			0		FALSE	0.56	TRUE	3	22		N
B4	Sample 2	Target 2	UNKNOWN	FAM	NFQ-MGB	0.679968	0.639087	0.723464	29.9614	29.961	0.00860501		-1.02143	0.0322194			0.556461		FALSE	0.56	TRUE	3	23		N
B5	Sample 2	Target 2	UNKNOWN	FAM	NFQ-MGB	0.679968	0.639087	0.723464	29.9521	29.961	0.00860501		-1.02143	0.0322194			0.556461		FALSE	0.56	TRUE	3	23		N
B6	Sample 3	Target 2	UNKNOWN	FAM	NFQ-MGB	0.93866	0.83528	1.05484	31.1365	31.1248	0.0857581		-1.48657	0.0606326			0.0913258		FALSE	0.56	TRUE	3	24		N
B7	Sample 2	Target 2	UNKNOWN	FAM	NFQ-MGB	0.679968	0.639087	0.723464	29.9693	29.961	0.00860501		-1.02143	0.0322194			0.556461		FALSE	0.56	TRUE	3	23		N
B8	Sample 3	Target 2	UNKNOWN	FAM	NFQ-MGB	0.93866	0.83528	1.05484	31.0338	31.1248	0.0857581		-1.48657	0.0606326			0.0913258		FALSE	0.56	TRUE	3	24		N
B9	Sample 3	Target 2	UNKNOWN	FAM	NFQ-MGB	0.93866	0.83528	1.05484	31.2041	31.1248	0.0857581		-1.48657	0.0606326			0.0913258		FALSE	0.56	TRUE	3	24		N
B10		Target 2	NTC	FAM	NFQ-MGB				Undetermined										FALSE	0.56	TRUE	3	39		N
C1	Sample 1	Target 3	UNKNOWN	FAM	NFQ-MGB	1	0.95013	1.05249	23.3051	23.3039	0.00863137		-7.04565	0.0265821			0		FALSE	0.43	TRUE	3	16		N
C2	Sample 1	Target 3	UNKNOWN	FAM	NFQ-MGB	1	0.95013	1.05249	23.3119	23.3039	0.00863137		-7.04565	0.0265821			0		FALSE	0.43	TRUE	3	16		N
C3	Sample 1	Target 3	UNKNOWN	FAM	NFQ-MGB	1	0.95013	1.05249	23.2947	23.3039	0.00863137		-7.04565	0.0265821			0		FALSE	0.43	TRUE	3	17		N
C4	Sample 2	Target 3	UNKNOWN	FAM	NFQ-MGB	1.0174	0.952869	1.08631	23.9163	23.9118	0.0209366		-7.07055	0.0340517			-0.0248922		FALSE	0.43	TRUE	3	17		N
C5	Sample 2	Target 3	UNKNOWN	FAM	NFQ-MGB	1.0174	0.952869	1.08631	23.889	23.9118	0.0209366		-7.07055	0.0340517			-0.0248922		FALSE	0.43	TRUE	3	17		N
C6	Sample 3	Target 3	UNKNOWN	FAM	NFQ-MGB	1.93928	1.7774	2.11589	24.5544	24.6102	0.0497927		-8.00117	0.0452909			-0.955519		FALSE	0.43	TRUE	3	18		N
C7	Sample 2	Target 3	UNKNOWN	FAM	NFQ-MGB	1.0174	0.952869	1.08631	23.9302	23.9118	0.0209366		-7.07055	0.0340517			-0.0248922		FALSE	0.43	TRUE	3	18		N
C8	Sample 3	Target 3	UNKNOWN	FAM	NFQ-MGB	1.93928	1.7774	2.11589	24.65	24.6102	0.0497927		-8.00117	0.0452909			-0.955519		FALSE	0.43	TRUE	3	18		N
C9	Sample 3	Target 3	UNKNOWN	FAM	NFQ-MGB	1.93928	1.7774	2.11589	24.6262	24.6102	0.0497927		-8.00117	0.0452909			-0.955519		FALSE	0.43	TRUE	3	18		N
C10		Target 3	NTC	FAM	NFQ-MGB				Undetermined										FALSE	0.43	TRUE	3	39		N
D1	Sample 1	Target 4	UNKNOWN	FAM	NFQ-MGB	1	0.934826	1.06972	31.673	31.6921	0.040421		1.34255	0.0350199			0		FALSE	0.53	TRUE	3	24		N
D2	Sample 1	Target 4	UNKNOWN	FAM	NFQ-MGB	1	0.934826	1.06972	31.7385	31.6921	0.040421		1.34255	0.0350199			0		FALSE	0.53	TRUE	3	25		N
D3	Sample 1	Target 4	UNKNOWN	FAM	NFQ-MGB	1	0.934826	1.06972	31.6648	31.6921	0.040421		1.34255	0.0350199			0		FALSE	0.53	TRUE	3	25		N
D4	Sample 2	Target 4	UNKNOWN	FAM	NFQ-MGB	0.971725	0.801871	1.17756	32.2028	32.3663	0.163887		1.38393	0.0998315			0.0413806		FALSE	0.53	TRUE	3	25		N
D5	Sample 2	Target 4	UNKNOWN	FAM	NFQ-MGB	0.971725	0.801871	1.17756	32.5306	32.3663	0.163887		1.38393	0.0998315			0.0413806		FALSE	0.53	TRUE	3	26		N
D6	Sample 3	Target 4	UNKNOWN	FAM	NFQ-MGB	1.58856	1.33202	1.89451	33.2766	33.2862	0.146471		0.674834	0.0915207			-0.66772		FALSE	0.53	TRUE	3	26		N
D7	Sample 2	Target 4	UNKNOWN	FAM	NFQ-MGB	0.971725	0.801871	1.17756	32.3655	32.3663	0.163887		1.38393	0.0998315			0.0413806		FALSE	0.53	TRUE	3	26		N
D8	Sample 3	Target 4	UNKNOWN	FAM	NFQ-MGB	1.58856	1.33202	1.89451	33.4373	33.2862	0.146471		0.674834	0.0915207			-0.66772		FALSE	0.53	TRUE	3	26		N
D9	Sample 3	Target 4	UNKNOWN	FAM	NFQ-MGB	1.58856	1.33202	1.89451	33.1448	33.2862	0.146471		0.674834	0.0915207			-0.66772		FALSE	0.53	TRUE	3	26		N
D10		Target 4	NTC	FAM	NFQ-MGB				Undetermined										FALSE	0.53	TRUE	3	39		N
E1	Sample 1	Target 5	UNKNOWN	FAM	NFQ-MGB	1	0.929017	1.07641	28.0534	27.9995	0.0484335		-2.35011	0.0382585			0		FALSE	0.68	TRUE	3	21		N
E2	Sample 1	Target 5	UNKNOWN	FAM	NFQ-MGB	1	0.929017	1.07641	27.9852	27.9995	0.0484335		-2.35011	0.0382585			0		FALSE	0.68	TRUE	3	21		N
E3	Sample 1	Target 5	UNKNOWN	FAM	NFQ-MGB	1	0.929017	1.07641	27.9598	27.9995	0.0484335		-2.35011	0.0382585			0		FALSE	0.68	TRUE	3	21		N
E4	Sample 2	Target 5	UNKNOWN	FAM	NFQ-MGB	0.694723	0.646193	0.746899	29.121	29.1578	0.0347499		-1.82462	0.0376288			0.52549		FALSE	0.68	TRUE	3	22		N
E5	Sample 2	Target 5	UNKNOWN	FAM	NFQ-MGB	0.694723	0.646193	0.746899	29.1901	29.1578	0.0347499		-1.82462	0.0376288			0.52549		FALSE	0.68	TRUE	3	22		N
E6	Sample 3	Target 5	UNKNOWN	FAM	NFQ-MGB	1.65383	1.50262	1.82026	29.5555	29.5354	0.0614213		-3.07592	0.0498233			-0.725814		FALSE	0.68	TRUE	3	22		N
E7	Sample 2	Target 5	UNKNOWN	FAM	NFQ-MGB	0.694723	0.646193	0.746899	29.1622	29.1578	0.0347499		-1.82462	0.0376288			0.52549		FALSE	0.68	TRUE	3	22		N
E8	Sample 3	Target 5	UNKNOWN	FAM	NFQ-MGB	1.65383	1.50262	1.82026	29.5843	29.5354	0.0614213		-3.07592	0.0498233			-0.725814		FALSE	0.68	TRUE	3	22		N
E9	Sample 3	Target 5	UNKNOWN	FAM	NFQ-MGB	1.65383	1.50262	1.82026	29.4665	29.5354	0.0614213		-3.07592	0.0498233			-0.725814		FALSE	0.68	TRUE	3	22		N
E10		Target 5	NTC	FAM	NFQ-MGB				Undetermined										FALSE	0.68	TRUE	3	39		N
F1	Sample 1	Target 6	UNKNOWN	FAM	NFQ-MGB	1	0.834026	1.199	31.2911	31.1821	0.156958		0.832588	0.0943062			0		FALSE	0.5	TRUE	3	25		N
F2	Sample 1	Target 6	UNKNOWN	FAM	NFQ-MGB	1	0.834026	1.199	31.2531	31.1821	0.156958		0.832588	0.0943062			0		FALSE	0.5	TRUE	3	25		N
F3	Sample 1	Target 6	UNKNOWN	FAM	NFQ-MGB	1	0.834026	1.199	31.0022	31.1821	0.156958		0.832588	0.0943062			0		FALSE	0.5	TRUE	3	24		N
F4	Sample 2	Target 6	UNKNOWN	FAM	NFQ-MGB	0.601272	0.471849	0.766195	32.7625	32.5489	0.211069		1.5665	0.12595			0.73391		FALSE	0.5	TRUE	3	26		N
F5	Sample 2	Target 6	UNKNOWN	FAM	NFQ-MGB	0.601272	0.471849	0.766195	32.5437	32.5489	0.211069		1.5665	0.12595			0.73391		FALSE	0.5	TRUE	3	26		N
F6	Sample 3	Target 6	UNKNOWN	FAM	NFQ-MGB	0.834799	0.672124	1.03684	33.8271	33.7045	0.185417		1.09309	0.112626			0.2605		FALSE	0.5	TRUE	3	27		N
F7	Sample 2	Target 6	UNKNOWN	FAM	NFQ-MGB	0.601272	0.471849	0.766195	32.3405	32.5489	0.211069		1.5665	0.12595			0.73391		FALSE	0.5	TRUE	3	26		N
F8	Sample 3	Target 6	UNKNOWN	FAM	NFQ-MGB	0.834799	0.672124	1.03684	33.4911	33.7045	0.185417		1.09309	0.112626			0.2605		FALSE	0.5	TRUE	3	27		N
F9	Sample 3	Target 6	UNKNOWN	FAM	NFQ-MGB	0.834799	0.672124	1.03684	33.7951	33.7045	0.185417		1.09309	0.112626			0.2605		FALSE	0.5	TRUE	3	27		N
F10		Target 6	NTC	FAM	NFQ-MGB				Undetermined										FALSE	0.5	TRUE	3	39		N
G1	Sample 1	Target 7	UNKNOWN	FAM	NFQ-MGB	1	0.760137	1.31555	34.7058	34.4932	0.242654		4.14362	0.142509			0		FALSE	0.34	TRUE	3	29		N
G2	Sample 1	Target 7	UNKNOWN	FAM	NFQ-MGB	1	0.760137	1.31555	34.5449	34.4932	0.242654		4.14362	0.142509			0		FALSE	0.34	TRUE	3	29		N
G3	Sample 1	Target 7	UNKNOWN	FAM	NFQ-MGB	1	0.760137	1.31555	34.2288	34.4932	0.242654		4.14362	0.142509			0		FALSE	0.34	TRUE	3	28		N
G4	Sample 2	Target 7	UNKNOWN	FAM	NFQ-MGB	0.462923	0.226456	0.946309	36.9567	36.2372	0.641147		5.25478	0.371533			1.11116		FALSE	0.34	TRUE	3	31		Y
G5	Sample 2	Target 7	UNKNOWN	FAM	NFQ-MGB	0.462923	0.226456	0.946309	36.0282	36.2372	0.641147		5.25478	0.371533			1.11116		FALSE	0.34	TRUE	3	30		Y
G6	Sample 3	Target 7	UNKNOWN	FAM	NFQ-MGB	0.825408	0.647673	1.05192	36.9882	37.0318	0.209658		4.42044	0.126004			0.27682		FALSE	0.34	TRUE	3	31		N
G7	Sample 2	Target 7	UNKNOWN	FAM	NFQ-MGB	0.462923	0.226456	0.946309	35.7266	36.2372	0.641147		5.25478	0.371533			1.11116		FALSE	0.34	TRUE	3	30		Y
G8	Sample 3	Target 7	UNKNOWN	FAM	NFQ-MGB	0.825408	0.647673	1.05192	37.2599	37.0318	0.209658		4.42044	0.126004			0.27682		FALSE	0.34	TRUE	3	31		N
G9	Sample 3	Target 7	UNKNOWN	FAM	NFQ-MGB	0.825408	0.647673	1.05192	36.8474	37.0318	0.209658		4.42044	0.126004			0.27682		FALSE	0.34	TRUE	3	31		N
G10		Target 7	NTC	FAM	NFQ-MGB				Undetermined										FALSE	0.34	TRUE	3	39		N
H1	Sample 1	Target 8	UNKNOWN	FAM	NFQ-MGB				30.3879	30.3496	0.0452253								FALSE	0.48	TRUE	3	23		N
H2	Sample 1	Target 8	UNKNOWN	FAM	NFQ-MGB				30.361	30.3496	0.0452253								FALSE	0.48	TRUE	3	23		N
H3	Sample 1	Target 8	UNKNOWN	FAM	NFQ-MGB				30.2997	30.3496	0.0452253								FALSE	0.48	TRUE	3	23		N
H4	Sample 2	Target 8	UNKNOWN	FAM	NFQ-MGB				30.9271	30.9824	0.0551382								FALSE	0.48	TRUE	3	24		N
H5	Sample 2	Target 8	UNKNOWN	FAM	NFQ-MGB				31.0374	30.9824	0.0551382								FALSE	0.48	TRUE	3	24		N
H6	Sample 3	Target 8	UNKNOWN	FAM	NFQ-MGB				32.663	32.6114	0.0606176								FALSE	0.48	TRUE	3	26		N
H7	Sample 2	Target 8	UNKNOWN	FAM	NFQ-MGB				30.9827	30.9824	0.0551382								FALSE	0.48	TRUE	3	24		N
H8	Sample 3	Target 8	UNKNOWN	FAM	NFQ-MGB				32.5446	32.6114	0.0606176								FALSE	0.48	TRUE	3	26		N
H9	Sample 3	Target 8	UNKNOWN	FAM	NFQ-MGB				32.6264	32.6114	0.0606176								FALSE	0.48	TRUE	3	26		N
H10		Target 8	NTC	FAM	NFQ-MGB				Undetermined										FALSE	0.48	TRUE	3	39		N
Analysis Type	Singleplex
Endogenous Control	Target 8
RQ Min/Max Confidence Level	95.0
Reference Sample	Sample 1

## Sheet: Raw Data
Block Type	96well
Chemistry	TAQMAN
Experiment File Name	C:\Documents and Settings\Team181\Desktop\ap6\20150716_1\average_threshold_female_only\F_35.eds
Experiment Run End Time	Not Started
Instrument Type	steponeplus
Passive Reference	ROX
Well	Cycle	Filter 1	Filter 2	Filter 3	Filter 4
A1	1	68022	54256	53846	62553
A2	1	64000	50432	50652	61057
A3	1	65904	52098	52467	63353
A4	1	66063	52442	52560	62557
A5	1	64946	51549	51939	62484
A6	1	66109	52250	52721	63614
A7	1	66953	52840	53237	64170
A8	1	65106	51778	52303	63049
A9	1	64768	51714	52099	62597
A10	1	67379	53140	53842	66004
A11	1	44818	42263	41508	41440
A12	1	43710	41180	40376	40269
B1	1	70449	54641	53532	63354
B2	1	69825	53523	52284	61902
B3	1	71871	55057	53970	64546
B4	1	72718	55498	54416	64962
B5	1	71889	55148	54139	64711
B6	1	72739	55630	54537	65060
B7	1	73366	55972	54753	65607
B8	1	73051	55659	54636	65390
B9	1	75236	56871	55600	66840
B10	1	75902	57380	55663	66460
B11	1	45044	42397	41604	41526
B12	1	42694	40423	39709	39650
C1	1	62381	50831	51844	62297
C2	1	63194	50291	51395	62986
C3	1	63483	51145	52348	63947
C4	1	65426	51979	53112	65052
C5	1	65966	52269	53467	65568
C6	1	65685	52139	53507	66130
C7	1	65099	51902	53240	65520
C8	1	64357	51569	52851	64704
C9	1	61062	50339	51338	61289
C10	1	64509	51756	53040	65216
C11	1	44631	42148	41314	41260
C12	1	43180	40739	39976	40056
D1	1	68675	53804	53377	63554
D2	1	70425	53634	52858	63335
D3	1	70119	54132	53443	63640
D4	1	73960	56008	55443	66907
D5	1	69214	53624	53199	63677
D6	1	71787	54949	54282	64943
D7	1	70873	54598	54140	65080
D8	1	71058	54543	53949	64471
D9	1	73881	56034	55059	66336
D10	1	75898	57180	56162	67849
D11	1	45607	42762	41848	41773
D12	1	44612	41738	40877	40841
E1	1	68565	53692	53586	64580
E2	1	69895	53242	52785	63937
E3	1	71460	54869	54508	65743
E4	1	72045	55096	54824	66365
E5	1	70619	54466	54155	65069
E6	1	70444	54354	54033	64946
E7	1	71975	55087	54647	66137
E8	1	69287	53754	53477	63948
E9	1	75079	56655	55987	68127
E10	1	76314	57256	56499	69093
E11	1	45014	42439	41646	41661
E12	1	43909	41281	40536	40530
F1	1	67114	52958	53285	64315
F2	1	66603	51606	51774	62872
F3	1	68894	53432	53515	64640
F4	1	72349	55112	55300	67601
F5	1	71025	54510	54829	67115
F6	1	71435	54800	54899	66713
F7	1	70888	54450	54409	66178
F8	1	70562	54419	54458	65778
F9	1	68025	53123	53238	64027
F10	1	66329	52291	52355	62687
F11	1	45124	42498	41622	41537
F12	1	43863	41181	40355	40344
G1	1	64497	51546	52372	63699
G2	1	65849	51344	51975	63381
G3	1	69390	53759	54466	66687
G4	1	67289	52585	53210	64677
G5	1	69886	53888	54640	67181
G6	1	68150	53223	54010	66057
G7	1	67868	53076	53735	65517
G8	1	64862	51710	52373	62878
G9	1	70544	54124	54664	67286
G10	1	70483	54213	54871	67882
G11	1	47216	43924	42904	42754
G12	1	43932	41195	40374	40292
H1	1	64266	51761	52385	63092
H2	1	64184	50973	51702	62687
H3	1	66715	52775	53451	64724
H4	1	66430	52754	53399	64392
H5	1	65836	52247	53097	64570
H6	1	65372	51887	52640	63710
H7	1	66255	52560	53197	64478
H8	1	64744	51615	52447	63509
H9	1	67721	53139	53841	65794
H10	1	68240	53438	53966	65953
H11	1	45609	42760	41822	41743
H12	1	44267	41512	40607	40512
A1	2	68504	54494	54056	62922
A2	2	64441	50631	50837	61353
A3	2	66440	52338	52703	63739
A4	2	66474	52640	52725	62783
A5	2	65471	51790	52153	62794
A6	2	66557	52436	52860	63902
A7	2	67488	53109	53468	64475
A8	2	65615	52020	52528	63360
A9	2	65327	51957	52338	62954
A10	2	67896	53359	54067	66312
A11	2	44775	42221	41517	41429
A12	2	43649	41136	40341	40255
B1	2	70734	54764	53621	63476
B2	2	70072	53645	52408	62039
B3	2	72173	55197	54084	64720
B4	2	73207	55757	54565	65177
B5	2	72194	55320	54258	64838
B6	2	73043	55792	54681	65217
B7	2	73684	56179	54875	65775
B8	2	73372	55844	54778	65503
B9	2	75568	57038	55766	66981
B10	2	76054	57472	55709	66453
B11	2	45004	42389	41571	41510
B12	2	42638	40397	39681	39646
C1	2	63055	51144	52184	62823
C2	2	63431	50421	51481	63095
C3	2	63783	51300	52471	64156
C4	2	65658	52105	53209	65215
C5	2	66233	52417	53575	65669
C6	2	65931	52269	53626	66239
C7	2	65323	52032	53318	65566
C8	2	64618	51719	52975	64888
C9	2	61367	50503	51462	61503
C10	2	64641	51835	53115	65259
C11	2	44595	42127	41314	41249
C12	2	43149	40720	39953	40030
D1	2	69261	54087	53616	63915
D2	2	70659	53780	52951	63399
D3	2	70358	54248	53565	63754
D4	2	74429	56284	55643	67193
D5	2	69646	53841	53383	63911
D6	2	71938	55030	54324	64950
D7	2	71203	54792	54272	65187
D8	2	71206	54633	54045	64491
D9	2	74305	56231	55213	66518
D10	2	75996	57239	56212	67854
D11	2	45548	42732	41813	41776
D12	2	44563	41718	40861	40841
E1	2	68988	53898	53722	64768
E2	2	69926	53285	52815	63858
E3	2	71704	55023	54605	65803
E4	2	72338	55257	54936	66477
E5	2	71026	54685	54312	65312
E6	2	70638	54468	54081	65005
E7	2	72297	55253	54761	66203
E8	2	69454	53864	53544	64003
E9	2	75404	56829	56076	68213
E10	2	76732	57469	56656	69293
E11	2	44990	42411	41610	41626
E12	2	43811	41210	40483	40490
F1	2	67557	53177	53474	64578
F2	2	66726	51668	51802	62890
F3	2	69007	53500	53537	64609
F4	2	72863	55379	55485	67814
F5	2	71279	54650	54937	67257
F6	2	71835	54941	55040	66936
F7	2	71294	54678	54576	66378
F8	2	70827	54524	54573	65856
F9	2	68224	53225	53288	64060
F10	2	66570	52410	52444	62828
F11	2	45092	42484	41603	41527
F12	2	43765	41109	40314	40313
G1	2	64959	51785	52590	64034
G2	2	66013	51426	52025	63397
G3	2	69722	53928	54585	66864
G4	2	67532	52710	53336	64888
G5	2	70000	53943	54673	67144
G6	2	68249	53272	54005	65994
G7	2	68014	53163	53811	65612
G8	2	65033	51804	52436	62970
G9	2	70809	54284	54778	67369
G10	2	70638	54292	54924	67903
G11	2	47136	43861	42853	42724
G12	2	43851	41181	40330	40262
H1	2	64601	51910	52514	63255
H2	2	64491	51085	51781	62796
H3	2	67142	53012	53644	64974
H4	2	66618	52844	53479	64442
H5	2	66269	52444	53267	64820
H6	2	65823	52103	52812	64010
H7	2	66667	52771	53344	64694
H8	2	65173	51855	52599	63777
H9	2	68117	53326	53965	65934
H10	2	68631	53642	54130	66232
H11	2	45552	42735	41793	41747
H12	2	44203	41477	40569	40485
A1	3	68653	54560	54121	62962
A2	3	64593	50698	50883	61381
A3	3	66638	52435	52777	63826
A4	3	66836	52797	52876	63013
A5	3	65729	51920	52252	62918
A6	3	66844	52594	52980	64058
A7	3	67807	53243	53586	64658
A8	3	65864	52146	52592	63433
A9	3	65511	52042	52403	63002
A10	3	68141	53472	54149	66405
A11	3	44714	42185	41471	41414
A12	3	43576	41090	40302	40217
B1	3	71173	55000	53808	63744
B2	3	70255	53774	52440	62077
B3	3	72314	55289	54128	64754
B4	3	73510	55898	54712	65316
B5	3	72380	55429	54316	64900
B6	3	73255	55895	54738	65284
B7	3	74029	56359	55021	65957
B8	3	73601	55949	54867	65583
B9	3	75723	57138	55800	67013
B10	3	76390	57616	55850	66616
B11	3	44944	42329	41539	41492
B12	3	42566	40345	39666	39601
C1	3	63253	51256	52246	62900
C2	3	63601	50504	51577	63197
C3	3	63949	51395	52570	64246
C4	3	65696	52166	53213	65132
C5	3	66591	52585	53699	65912
C6	3	66148	52385	53705	66359
C7	3	65623	52213	53451	65795
C8	3	64794	51829	53042	64929
C9	3	61546	50605	51555	61555
C10	3	64800	51910	53163	65344
C11	3	44553	42099	41302	41221
C12	3	43087	40689	39956	40015
D1	3	69434	54173	53695	63947
D2	3	71046	53940	53086	63633
D3	3	70754	54427	53708	63975
D4	3	74662	56374	55711	67295
D5	3	69812	53926	53421	63961
D6	3	72173	55160	54416	65033
D7	3	71590	54976	54432	65453
D8	3	71323	54693	54058	64545
D9	3	74556	56371	55312	66643
D10	3	76299	57408	56322	68002
D11	3	45509	42701	41819	41747
D12	3	44526	41674	40845	40778
E1	3	69236	54017	53800	64874
E2	3	70124	53398	52871	63930
E3	3	71936	55151	54693	65893
E4	3	72605	55406	55050	66602
E5	3	71226	54776	54391	65393
E6	3	70843	54563	54187	65096
E7	3	72604	55409	54881	66385
E8	3	69679	53975	53623	64152
E9	3	75683	56961	56170	68319
E10	3	77139	57672	56831	69523
E11	3	44956	42391	41587	41607
E12	3	43764	41205	40462	40474
F1	3	67898	53344	53562	64725
F2	3	67010	51798	51896	63039
F3	3	69252	53622	53639	64677
F4	3	73280	55603	55652	68074
F5	3	71571	54803	55046	67353
F6	3	72269	55172	55242	67216
F7	3	71513	54795	54646	66432
F8	3	71075	54653	54648	65996
F9	3	68467	53362	53382	64147
F10	3	66618	52420	52437	62808
F11	3	45056	42464	41605	41506
F12	3	43712	41085	40283	40291
G1	3	65240	51922	52708	64214
G2	3	66169	51513	52084	63467
G3	3	69925	54032	54665	66916
G4	3	67741	52822	53397	64966
G5	3	70027	53979	54658	67090
G6	3	68588	53440	54166	66252
G7	3	68202	53256	53882	65700
G8	3	65142	51861	52477	63003
G9	3	71035	54368	54870	67442
G10	3	70763	54373	54996	67926
G11	3	47084	43839	42842	42703
G12	3	43824	41155	40322	40277
H1	3	64905	52046	52653	63433
H2	3	64839	51293	51934	63037
H3	3	67399	53146	53748	65101
H4	3	66702	52915	53494	64427
H5	3	66462	52540	53313	64915
H6	3	65986	52193	52872	64073
H7	3	66860	52875	53424	64764
H8	3	65400	51941	52717	63899
H9	3	68412	53479	54092	66073
H10	3	68838	53712	54189	66260
H11	3	45518	42720	41804	41733
H12	3	44162	41433	40561	40474
A1	4	68903	54687	54194	63059
A2	4	64740	50753	50948	61409
A3	4	66889	52559	52847	63982
A4	4	67037	52913	52961	63135
A5	4	65939	52009	52335	63028
A6	4	66965	52649	53018	64063
A7	4	67977	53354	53683	64755
A8	4	66012	52197	52662	63519
A9	4	65731	52142	52479	63127
A10	4	68320	53574	54233	66487
A11	4	44656	42166	41460	41392
A12	4	43534	41065	40278	40214
B1	4	71559	55192	53962	63997
B2	4	70533	53876	52560	62217
B3	4	72488	55390	54197	64854
B4	4	73753	56034	54783	65408
B5	4	72598	55511	54405	64974
B6	4	73435	56006	54784	65318
B7	4	74254	56456	55086	65982
B8	4	73654	55998	54845	65545
B9	4	76004	57264	55890	67112
B10	4	76564	57693	55867	66623
B11	4	44945	42365	41551	41491
B12	4	42545	40309	39647	39626
C1	4	63335	51306	52282	62906
C2	4	63743	50564	51594	63264
C3	4	64047	51443	52601	64231
C4	4	65876	52224	53253	65214
C5	4	66773	52663	53783	65990
C6	4	66278	52451	53746	66396
C7	4	65806	52262	53519	65901
C8	4	65065	51949	53139	65101
C9	4	61684	50655	51588	61627
C10	4	64949	52005	53214	65409
C11	4	44521	42073	41296	41215
C12	4	43084	40700	39938	40021
D1	4	69407	54158	53630	63858
D2	4	71238	54026	53157	63722
D3	4	70940	54536	53776	64060
D4	4	74917	56494	55810	67428
D5	4	70094	54071	53554	64098
D6	4	72356	55253	54465	65113
D7	4	71804	55088	54497	65517
D8	4	71564	54820	54163	64631
D9	4	74779	56475	55379	66691
D10	4	76414	57443	56367	68020
D11	4	45488	42675	41804	41728
D12	4	44524	41682	40854	40796
E1	4	69333	54067	53831	64867
E2	4	70281	53459	52923	63982
E3	4	72098	55213	54753	65931
E4	4	72860	55493	55139	66780
E5	4	71450	54899	54460	65496
E6	4	71138	54723	54289	65237
E7	4	72807	55489	54933	66424
E8	4	69924	54077	53743	64275
E9	4	75885	57046	56239	68355
E10	4	77266	57746	56876	69550
E11	4	44944	42370	41600	41599
E12	4	43767	41214	40491	40501
F1	4	68058	53397	53632	64790
F2	4	67214	51881	51960	63109
F3	4	69425	53700	53676	64768
F4	4	73714	55793	55872	68357
F5	4	71779	54907	55116	67461
F6	4	72587	55323	55350	67381
F7	4	71737	54865	54706	66495
F8	4	71249	54748	54727	66088
F9	4	68674	53415	53449	64265
F10	4	66790	52509	52490	62837
F11	4	45034	42436	41591	41506
F12	4	43726	41086	40291	40289
G1	4	65444	52019	52815	64363
G2	4	66393	51639	52170	63623
G3	4	70175	54153	54761	67064
G4	4	68018	52930	53522	65122
G5	4	70222	54079	54736	67191
G6	4	68683	53489	54163	66260
G7	4	68378	53348	53953	65800
G8	4	65220	51890	52475	63024
G9	4	70609	54246	54607	66771
G10	4	70917	54444	55029	67971
G11	4	47080	43849	42817	42700
G12	4	43794	41144	40336	40249
H1	4	65088	52130	52711	63524
H2	4	64961	51331	51972	63081
H3	4	67559	53236	53799	65153
H4	4	66822	52966	53544	64457
H5	4	66651	52622	53402	65039
H6	4	66147	52279	52919	64186
H7	4	67051	52968	53504	64904
H8	4	65537	52017	52769	63948
H9	4	68541	53536	54115	66072
H10	4	68976	53800	54253	66338
H11	4	45523	42715	41803	41729
H12	4	44110	41418	40554	40453
A1	5	68983	54725	54230	63111
A2	5	64870	50827	50968	61467
A3	5	67062	52625	52919	64041
A4	5	67092	52936	52979	63129
A5	5	66017	52056	52356	63061
A6	5	67147	52729	53104	64203
A7	5	68089	53379	53673	64742
A8	5	66128	52257	52678	63542
A9	5	65855	52204	52492	63150
A10	5	68322	53561	54189	66440
A11	5	44679	42150	41447	41398
A12	5	43521	41064	40280	40192
B1	5	71525	55162	53915	63899
B2	5	70692	53976	52615	62306
B3	5	72653	55450	54234	64893
B4	5	73881	56059	54807	65431
B5	5	72768	55594	54475	65040
B6	5	73618	56082	54863	65416
B7	5	74428	56540	55162	66080
B8	5	73871	56075	54910	65629
B9	5	76103	57321	55919	67134
B10	5	76767	57788	55943	66710
B11	5	44917	42334	41550	41471
B12	5	42550	40320	39633	39623
C1	5	63562	51405	52381	63046
C2	5	63871	50623	51657	63296
C3	5	64203	51512	52623	64294
C4	5	66063	52310	53313	65307
C5	5	66833	52705	53775	65969
C6	5	66485	52556	53828	66547
C7	5	65985	52359	53584	65966
C8	5	65124	51955	53143	65107
C9	5	61866	50780	51664	61784
C10	5	65041	52043	53270	65460
C11	5	44527	42068	41279	41220
C12	5	43089	40684	39925	40019
D1	5	69716	54300	53744	64062
D2	5	71387	54089	53204	63778
D3	5	71100	54578	53821	64099
D4	5	75124	56597	55889	67503
D5	5	70328	54175	53662	64243
D6	5	72535	55334	54547	65206
D7	5	71842	55113	54512	65517
D8	5	71874	54961	54271	64795
D9	5	74967	56554	55452	66805
D10	5	76695	57582	56481	68161
D11	5	45498	42665	41789	41708
D12	5	44513	41656	40836	40820
E1	5	69485	54169	53875	64964
E2	5	70385	53524	52942	64021
E3	5	72261	55304	54794	65967
E4	5	72944	55565	55149	66752
E5	5	71620	54963	54518	65534
E6	5	71230	54771	54349	65295
E7	5	73116	55655	55097	66647
E8	5	70080	54180	53808	64363
E9	5	76103	57162	56300	68463
E10	5	77395	57786	56892	69562
E11	5	44918	42345	41553	41602
E12	5	43784	41212	40482	40483
F1	5	68313	53569	53761	64991
F2	5	67399	51965	52030	63184
F3	5	69546	53737	53735	64780
F4	5	73790	55805	55839	68326
F5	5	71919	54960	55179	67509
F6	5	72562	55309	55321	67269
F7	5	71800	54911	54705	66487
F8	5	71547	54900	54846	66236
F9	5	68839	53485	53510	64300
F10	5	66884	52527	52493	62828
F11	5	45024	42439	41570	41518
F12	5	43727	41099	40299	40291
G1	5	65540	52045	52827	64361
G2	5	66525	51687	52202	63660
G3	5	70280	54184	54782	67066
G4	5	68088	52947	53526	65136
G5	5	70356	54137	54785	67210
G6	5	68894	53586	54282	66372
G7	5	68538	53436	54043	65896
G8	5	65406	51994	52592	63193
G9	5	70795	54348	54672	66837
G10	5	71088	54533	55071	68067
G11	5	47087	43850	42844	42743
G12	5	43769	41131	40327	40259
H1	5	65242	52188	52763	63608
H2	5	65174	51427	52083	63211
H3	5	67675	53284	53848	65226
H4	5	66901	53009	53552	64485
H5	5	66768	52682	53456	65092
H6	5	66183	52286	52927	64129
H7	5	67131	53003	53522	64949
H8	5	65696	52109	52839	64044
H9	5	68663	53601	54156	66121
H10	5	69072	53858	54271	66369
H11	5	45506	42730	41786	41724
H12	5	44121	41404	40547	40444
A1	6	69049	54754	54251	63150
A2	6	64923	50839	50983	61455
A3	6	67173	52678	52956	64117
A4	6	67176	52982	53003	63207
A5	6	66156	52123	52414	63168
A6	6	67235	52785	53115	64244
A7	6	68212	53452	53733	64847
A8	6	66255	52314	52741	63600
A9	6	66008	52262	52577	63238
A10	6	68439	53617	54235	66463
A11	6	44644	42153	41441	41414
A12	6	43509	41085	40297	40199
B1	6	71719	55267	54000	64011
B2	6	70877	54071	52688	62391
B3	6	72700	55491	54258	64930
B4	6	73969	56109	54835	65516
B5	6	73121	55747	54621	65308
B6	6	73816	56148	54914	65481
B7	6	74657	56622	55195	66148
B8	6	74126	56215	55026	65787
B9	6	76490	57510	56070	67383
B10	6	76930	57885	55984	66725
B11	6	44928	42327	41536	41484
B12	6	42528	40336	39661	39612
C1	6	63736	51505	52464	63198
C2	6	64001	50684	51714	63360
C3	6	64399	51599	52727	64439
C4	6	66259	52438	53422	65403
C5	6	66826	52685	53744	65882
C6	6	66703	52651	53926	66690
C7	6	66142	52440	53629	65995
C8	6	65298	52066	53223	65214
C9	6	61977	50809	51742	61846
C10	6	65158	52094	53295	65510
C11	6	44526	42088	41272	41208
C12	6	43087	40680	39943	40014
D1	6	69873	54385	53823	64150
D2	6	71530	54167	53265	63833
D3	6	71273	54674	53893	64237
D4	6	75246	56632	55910	67520
D5	6	70572	54302	53745	64420
D6	6	72790	55437	54639	65326
D7	6	72137	55230	54620	65664
D8	6	72024	55026	54351	64925
D9	6	75099	56635	55508	66862
D10	6	76821	57669	56482	68208
D11	6	45491	42667	41789	41714
D12	6	44517	41669	40837	40826
E1	6	69655	54227	53945	65043
E2	6	70504	53587	52998	64062
E3	6	72429	55380	54838	66030
E4	6	73019	55600	55165	66708
E5	6	71870	55112	54608	65703
E6	6	71438	54869	54397	65387
E7	6	73194	55673	55078	66602
E8	6	70281	54259	53860	64477
E9	6	76307	57246	56375	68534
E10	6	77456	57834	56904	69534
E11	6	44928	42356	41581	41597
E12	6	43802	41229	40480	40480
F1	6	68398	53581	53779	64965
F2	6	67579	52082	52093	63247
F3	6	69620	53796	53743	64824
F4	6	73962	55871	55912	68436
F5	6	72102	55049	55230	67619
F6	6	72835	55445	55433	67475
F7	6	71996	55013	54783	66610
F8	6	71604	54908	54850	66192
F9	6	68984	53567	53565	64362
F10	6	67014	52601	52537	62890
F11	6	45056	42453	41590	41508
F12	6	43720	41093	40287	40296
G1	6	65638	52098	52886	64429
G2	6	66578	51711	52242	63676
G3	6	70450	54260	54842	67177
G4	6	68323	53085	53648	65287
G5	6	70389	54149	54767	67184
G6	6	69031	53632	54304	66472
G7	6	68667	53470	54082	65958
G8	6	65468	52015	52582	63164
G9	6	70866	54384	54726	66880
G10	6	71199	54574	55110	68109
G11	6	47079	43838	42819	42708
G12	6	43809	41149	40330	40262
H1	6	65256	52200	52766	63600
H2	6	65265	51475	52088	63245
H3	6	67789	53328	53882	65263
H4	6	67018	53084	53606	64558
H5	6	66857	52725	53475	65127
H6	6	66342	52337	52992	64247
H7	6	67277	53056	53589	65016
H8	6	65844	52138	52874	64116
H9	6	68774	53661	54189	66155
H10	6	69199	53920	54317	66419
H11	6	45540	42739	41797	41725
H12	6	44105	41404	40527	40459
A1	7	69104	54765	54260	63107
A2	7	65012	50871	51009	61493
A3	7	67217	52732	52980	64126
A4	7	67207	52974	53002	63225
A5	7	66274	52162	52458	63193
A6	7	67306	52802	53123	64250
A7	7	68281	53483	53746	64819
A8	7	66315	52349	52757	63612
A9	7	66070	52290	52571	63234
A10	7	68610	53718	54331	66621
A11	7	44637	42143	41422	41390
A12	7	43485	41060	40276	40193
B1	7	71788	55282	53988	63964
B2	7	70928	54103	52697	62386
B3	7	72759	55499	54273	64888
B4	7	74048	56175	54868	65486
B5	7	73175	55773	54591	65252
B6	7	73882	56210	54964	65492
B7	7	74876	56750	55307	66328
B8	7	74189	56252	55059	65774
B9	7	76342	57432	55970	67187
B10	7	77098	57981	56030	66814
B11	7	44933	42358	41560	41503
B12	7	42524	40315	39647	39606
C1	7	63630	51441	52398	63023
C2	7	64024	50684	51688	63283
C3	7	64471	51665	52773	64486
C4	7	66394	52497	53472	65428
C5	7	67000	52797	53815	66043
C6	7	66817	52693	53954	66743
C7	7	66124	52432	53585	65914
C8	7	65473	52125	53298	65299
C9	7	62135	50903	51791	61958
C10	7	65268	52151	53329	65551
C11	7	44506	42070	41261	41213
C12	7	43075	40664	39926	40016
D1	7	69879	54407	53846	64150
D2	7	71576	54181	53262	63826
D3	7	71493	54796	53986	64350
D4	7	75448	56721	55942	67607
D5	7	70815	54401	53837	64551
D6	7	72733	55433	54601	65277
D7	7	72229	55279	54626	65667
D8	7	72152	55099	54358	64975
D9	7	75330	56752	55607	67002
D10	7	77007	57742	56584	68300
D11	7	45466	42657	41776	41718
D12	7	44507	41654	40857	40807
E1	7	69663	54251	53962	65014
E2	7	70525	53570	52982	64032
E3	7	72570	55458	54902	66124
E4	7	73304	55729	55283	66891
E5	7	72031	55136	54665	65754
E6	7	71429	54856	54391	65347
E7	7	73334	55733	55115	66636
E8	7	70339	54308	53864	64491
E9	7	76444	57328	56410	68616
E10	7	77748	57967	57019	69697
E11	7	44912	42359	41579	41601
E12	7	43764	41192	40488	40487
F1	7	68504	53630	53807	65040
F2	7	67642	52106	52110	63249
F3	7	69751	53844	53767	64857
F4	7	74079	55941	55932	68462
F5	7	72102	55025	55187	67526
F6	7	72854	55448	55420	67403
F7	7	72073	55055	54814	66597
F8	7	71689	54954	54863	66240
F9	7	69106	53622	53602	64432
F10	7	67093	52652	52569	62923
F11	7	45010	42428	41566	41496
F12	7	43683	41079	40281	40267
G1	7	65701	52124	52894	64436
G2	7	66592	51718	52219	63679
G3	7	70451	54267	54834	67135
G4	7	68290	53061	53590	65167
G5	7	70550	54219	54844	67318
G6	7	69174	53704	54351	66539
G7	7	68731	53499	54077	65983
G8	7	65579	52060	52633	63229
G9	7	70908	54425	54701	66817
G10	7	71325	54630	55150	68146
G11	7	47107	43853	42843	42734
G12	7	43782	41149	40339	40264
H1	7	65257	52192	52779	63564
H2	7	65295	51500	52106	63208
H3	7	67875	53350	53920	65314
H4	7	67191	53207	53716	64685
H5	7	66878	52759	53476	65112
H6	7	66379	52360	52992	64231
H7	7	67374	53099	53625	65076
H8	7	65829	52143	52844	64087
H9	7	68755	53642	54177	66104
H10	7	69269	53922	54335	66420
H11	7	45520	42701	41776	41706
H12	7	44093	41404	40517	40438
A1	8	69140	54801	54278	63150
A2	8	65084	50911	51035	61555
A3	8	67286	52750	53019	64145
A4	8	67386	53052	53067	63307
A5	8	66294	52183	52439	63199
A6	8	67345	52818	53137	64232
A7	8	68350	53518	53768	64843
A8	8	66417	52397	52806	63682
A9	8	66145	52337	52604	63277
A10	8	68658	53716	54313	66580
A11	8	44655	42127	41445	41394
A12	8	43496	41038	40266	40213
B1	8	71841	55329	54006	63959
B2	8	70923	54060	52676	62315
B3	8	72870	55560	54296	64912
B4	8	74298	56263	54934	65597
B5	8	73227	55825	54632	65253
B6	8	74069	56324	55015	65627
B7	8	74862	56752	55277	66241
B8	8	74307	56291	55054	65807
B9	8	76598	57552	56072	67328
B10	8	77186	57989	56060	66814
B11	8	44919	42344	41529	41481
B12	8	42506	40314	39634	39598
C1	8	63681	51468	52392	63016
C2	8	64178	50756	51740	63396
C3	8	64533	51684	52763	64496
C4	8	66471	52517	53473	65500
C5	8	67176	52844	53900	66094
C6	8	66801	52694	53936	66661
C7	8	66407	52554	53726	66186
C8	8	65515	52159	53305	65303
C9	8	62168	50916	51804	61928
C10	8	65460	52253	53442	65697
C11	8	44524	42066	41288	41213
C12	8	43089	40665	39928	40030
D1	8	69895	54408	53812	64088
D2	8	71754	54281	53322	63902
D3	8	71584	54813	54000	64369
D4	8	75576	56782	56029	67693
D5	8	70731	54360	53752	64394
D6	8	72786	55437	54596	65277
D7	8	72421	55377	54712	65844
D8	8	72276	55144	54416	65003
D9	8	75423	56781	55593	67000
D10	8	77173	57815	56618	68347
D11	8	45463	42664	41783	41732
D12	8	44516	41678	40846	40815
E1	8	69729	54262	53948	65020
E2	8	70656	53632	53010	64088
E3	8	72669	55505	54946	66157
E4	8	73430	55780	55310	66996
E5	8	71991	55129	54613	65655
E6	8	71554	54922	54438	65390
E7	8	73461	55797	55188	66770
E8	8	70416	54330	53894	64445
E9	8	76626	57409	56493	68697
E10	8	77799	58004	57007	69713
E11	8	44884	42362	41570	41589
E12	8	43751	41184	40472	40477
F1	8	68551	53653	53805	65037
F2	8	67739	52119	52134	63274
F3	8	69894	53916	53826	64924
F4	8	74296	56037	56030	68576
F5	8	72248	55113	55260	67621
F6	8	73040	55552	55510	67560
F7	8	72196	55096	54863	66689
F8	8	71847	55018	54913	66337
F9	8	69339	53737	53701	64586
F10	8	67255	52728	52626	62979
F11	8	45031	42436	41566	41507
F12	8	43680	41084	40269	40284
G1	8	65825	52207	52939	64506
G2	8	66645	51738	52223	63629
G3	8	70488	54306	54840	67122
G4	8	68433	53120	53660	65279
G5	8	70587	54209	54823	67261
G6	8	69173	53699	54366	66464
G7	8	68801	53554	54117	65980
G8	8	65704	52110	52647	63287
G9	8	70973	54427	54692	66832
G10	8	71447	54703	55197	68219
G11	8	47081	43848	42834	42711
G12	8	43786	41136	40314	40262
H1	8	65293	52224	52769	63589
H2	8	65382	51530	52108	63248
H3	8	67894	53360	53904	65280
H4	8	67215	53192	53702	64657
H5	8	66977	52796	53531	65163
H6	8	66420	52382	53003	64237
H7	8	67394	53091	53598	65034
H8	8	65923	52215	52920	64130
H9	8	68883	53699	54226	66155
H10	8	69386	54005	54395	66517
H11	8	45508	42701	41789	41728
H12	8	44087	41407	40532	40438
A1	9	69211	54808	54287	63119
A2	9	65157	50951	51063	61562
A3	9	67383	52788	53027	64158
A4	9	67387	53073	53069	63248
A5	9	66360	52178	52472	63162
A6	9	67418	52851	53172	64248
A7	9	68410	53541	53775	64842
A8	9	66474	52430	52801	63718
A9	9	66123	52339	52594	63213
A10	9	68689	53739	54315	66587
A11	9	44632	42142	41445	41385
A12	9	43478	41041	40269	40192
B1	9	72039	55424	54091	64113
B2	9	71058	54141	52711	62374
B3	9	72959	55585	54295	64918
B4	9	74459	56330	54982	65642
B5	9	73260	55838	54614	65196
B6	9	74164	56329	55032	65624
B7	9	74952	56781	55261	66201
B8	9	74395	56345	55106	65825
B9	9	76637	57565	56060	67325
B10	9	77342	58073	56118	66892
B11	9	44901	42335	41524	41487
B12	9	42502	40315	39641	39617
C1	9	63810	51529	52403	63031
C2	9	64278	50822	51808	63466
C3	9	64637	51743	52812	64555
C4	9	66566	52555	53509	65541
C5	9	67413	53003	54009	66316
C6	9	66909	52764	53959	66722
C7	9	66585	52655	53819	66293
C8	9	65589	52186	53310	65326
C9	9	62120	50897	51754	61856
C10	9	65529	52262	53448	65704
C11	9	44527	42072	41280	41216
C12	9	43071	40673	39927	40016
D1	9	69909	54406	53798	64044
D2	9	71825	54317	53354	63942
D3	9	71736	54875	54063	64477
D4	9	75713	56882	56099	67790
D5	9	70912	54425	53817	64499
D6	9	72957	55529	54660	65365
D7	9	72336	55323	54667	65706
D8	9	72302	55178	54416	64999
D9	9	75519	56828	55634	67001
D10	9	77240	57851	56641	68358
D11	9	45496	42683	41790	41723
D12	9	44480	41678	40852	40800
E1	9	69650	54206	53874	64881
E2	9	70757	53687	53060	64128
E3	9	72844	55580	55014	66244
E4	9	73478	55824	55323	66988
E5	9	72026	55155	54625	65665
E6	9	71716	54998	54513	65515
E7	9	73496	55825	55181	66759
E8	9	70544	54392	53943	64550
E9	9	76646	57397	56473	68619
E10	9	77990	58117	57116	69840
E11	9	44916	42393	41602	41592
E12	9	43775	41201	40490	40493
F1	9	68583	53672	53826	65032
F2	9	67773	52156	52124	63277
F3	9	70118	54022	53893	65048
F4	9	74378	56066	56050	68582
F5	9	72423	55202	55334	67705
F6	9	73141	55564	55521	67606
F7	9	72356	55157	54893	66775
F8	9	72014	55090	54981	66398
F9	9	69329	53752	53686	64536
F10	9	67375	52775	52656	63040
F11	9	45053	42442	41587	41514
F12	9	43704	41086	40289	40297
G1	9	65838	52212	52933	64460
G2	9	66742	51792	52281	63710
G3	9	70446	54261	54816	67039
G4	9	68442	53124	53646	65261
G5	9	70688	54258	54874	67306
G6	9	69192	53707	54341	66461
G7	9	68839	53577	54120	65964
G8	9	65777	52153	52693	63317
G9	9	71096	54496	54753	66910
G10	9	71467	54706	55188	68199
G11	9	47024	43818	42797	42701
G12	9	43809	41155	40330	40245
H1	9	65262	52216	52735	63519
H2	9	65403	51545	52147	63256
H3	9	68003	53425	53933	65345
H4	9	67270	53212	53709	64660
H5	9	67058	52798	53542	65201
H6	9	66470	52396	53039	64254
H7	9	67442	53148	53639	65057
H8	9	65976	52221	52930	64166
H9	9	68896	53696	54204	66102
H10	9	69487	54047	54456	66614
H11	9	45527	42713	41787	41698
H12	9	44084	41392	40531	40460
A1	10	69220	54827	54302	63134
A2	10	65151	50947	51055	61533
A3	10	67444	52796	53017	64193
A4	10	67424	53091	53068	63265
A5	10	66458	52238	52505	63261
A6	10	67500	52903	53180	64291
A7	10	68469	53568	53805	64895
A8	10	66490	52444	52814	63684
A9	10	66237	52392	52639	63304
A10	10	68782	53801	54375	66674
A11	10	44622	42145	41416	41372
A12	10	43468	41054	40259	40190
B1	10	71917	55334	54030	63984
B2	10	71207	54192	52761	62443
B3	10	73158	55707	54402	65048
B4	10	74534	56390	55009	65644
B5	10	73432	55904	54672	65324
B6	10	74236	56379	55039	65627
B7	10	75118	56850	55354	66341
B8	10	74486	56392	55115	65845
B9	10	76852	57654	56147	67399
B10	10	77381	58071	56101	66856
B11	10	44930	42348	41555	41486
B12	10	42471	40296	39615	39607
C1	10	63989	51614	52520	63243
C2	10	64317	50845	51786	63436
C3	10	64658	51722	52797	64481
C4	10	66656	52586	53570	65545
C5	10	67411	52967	53973	66223
C6	10	67023	52789	54015	66803
C7	10	66470	52598	53708	66101
C8	10	65615	52215	53333	65300
C9	10	62306	50980	51853	61966
C10	10	65563	52298	53436	65703
C11	10	44502	42057	41247	41200
C12	10	43049	40662	39923	39994
D1	10	70121	54544	53898	64227
D2	10	71917	54358	53383	63966
D3	10	71853	54951	54107	64540
D4	10	75707	56849	56048	67769
D5	10	70842	54396	53796	64411
D6	10	73122	55612	54753	65448
D7	10	72628	55473	54792	65933
D8	10	72415	55205	54443	65065
D9	10	75633	56868	55661	67052
D10	10	77392	57935	56707	68462
D11	10	45469	42661	41773	41720
D12	10	44484	41660	40843	40801
E1	10	69807	54297	53973	65002
E2	10	70788	53718	53071	64156
E3	10	72863	55583	55002	66228
E4	10	73542	55823	55341	66996
E5	10	72173	55224	54720	65754
E6	10	71846	55067	54546	65597
E7	10	73638	55902	55243	66810
E8	10	70536	54383	53919	64535
E9	10	76877	57526	56561	68807
E10	10	78077	58123	57126	69832
E11	10	44878	42350	41591	41608
E12	10	43793	41222	40479	40514
F1	10	68647	53707	53843	65030
F2	10	67918	52232	52188	63368
F3	10	70198	54052	53911	65099
F4	10	74542	56160	56117	68697
F5	10	72419	55182	55289	67675
F6	10	73108	55562	55466	67511
F7	10	72486	55252	54970	66837
F8	10	72122	55137	55000	66423
F9	10	69413	53766	53716	64543
F10	10	67507	52831	52683	63107
F11	10	45009	42409	41577	41484
F12	10	43703	41087	40281	40273
G1	10	65896	52227	52947	64498
G2	10	66834	51823	52291	63724
G3	10	70597	54323	54830	67091
G4	10	68595	53191	53726	65367
G5	10	70690	54272	54842	67273
G6	10	69319	53782	54404	66558
G7	10	68934	53608	54123	66002
G8	10	65847	52181	52726	63356
G9	10	71212	54549	54796	66971
G10	10	71506	54710	55196	68170
G11	10	47075	43843	42845	42706
G12	10	43790	41131	40313	40270
H1	10	65262	52193	52732	63495
H2	10	65527	51606	52189	63331
H3	10	68086	53464	54006	65404
H4	10	67299	53225	53730	64690
H5	10	67086	52831	53544	65199
H6	10	66579	52462	53070	64333
H7	10	67540	53183	53662	65130
H8	10	66020	52238	52946	64169
H9	10	68940	53735	54216	66131
H10	10	69569	54086	54461	66639
H11	10	45486	42719	41778	41700
H12	10	44100	41383	40530	40446
A1	11	69259	54839	54306	63146
A2	11	65243	51006	51072	61587
A3	11	67450	52825	53030	64122
A4	11	67519	53116	53085	63306
A5	11	66487	52258	52513	63264
A6	11	67587	52926	53205	64328
A7	11	68530	53577	53826	64922
A8	11	66584	52479	52847	63746
A9	11	66350	52433	52668	63350
A10	11	68911	53828	54387	66725
A11	11	44610	42119	41424	41391
A12	11	43462	41039	40277	40184
B1	11	72134	55481	54139	64122
B2	11	71254	54220	52790	62457
B3	11	73174	55699	54357	64985
B4	11	74581	56409	55017	65683
B5	11	73456	55931	54686	65318
B6	11	74351	56422	55083	65703
B7	11	75346	56976	55441	66488
B8	11	74576	56402	55140	65871
B9	11	76975	57720	56170	67458
B10	11	77560	58142	56169	66941
B11	11	44933	42350	41563	41497
B12	11	42513	40326	39606	39601
C1	11	63965	51595	52472	63134
C2	11	64417	50882	51821	63467
C3	11	64761	51812	52847	64569
C4	11	66756	52665	53570	65611
C5	11	67489	52984	53958	66188
C6	11	67161	52869	54057	66859
C7	11	66391	52540	53652	65977
C8	11	65721	52260	53357	65345
C9	11	62334	50983	51824	61939
C10	11	65703	52361	53516	65812
C11	11	44480	42034	41237	41203
C12	11	43071	40662	39907	40017
D1	11	70154	54522	53917	64194
D2	11	71948	54358	53345	63946
D3	11	71931	54984	54119	64549
D4	11	75849	56936	56126	67831
D5	11	70934	54471	53805	64478
D6	11	73149	55617	54733	65417
D7	11	72623	55459	54749	65833
D8	11	72637	55297	54544	65160
D9	11	75656	56854	55640	67002
D10	11	77565	58031	56752	68539
D11	11	45453	42649	41781	41741
D12	11	44497	41662	40841	40808
E1	11	69973	54392	54038	65119
E2	11	70927	53747	53109	64177
E3	11	73051	55703	55083	66360
E4	11	73564	55879	55347	66976
E5	11	72229	55259	54716	65790
E6	11	72167	55204	54668	65829
E7	11	73614	55864	55152	66615
E8	11	70663	54451	53976	64612
E9	11	76851	57496	56522	68724
E10	11	78242	58212	57184	69951
E11	11	44885	42383	41600	41604
E12	11	43733	41195	40462	40490
F1	11	68748	53764	53875	65083
F2	11	68130	52316	52270	63496
F3	11	70305	54093	53981	65142
F4	11	74563	56174	56099	68664
F5	11	72555	55286	55349	67762
F6	11	73342	55662	55578	67679
F7	11	72513	55261	54917	66703
F8	11	72215	55183	55034	66469
F9	11	69636	53845	53780	64677
F10	11	67613	52879	52747	63156
F11	11	45032	42432	41563	41497
F12	11	43706	41096	40303	40284
G1	11	65952	52262	52989	64524
G2	11	66800	51806	52287	63650
G3	11	70630	54352	54839	67067
G4	11	68663	53232	53730	65360
G5	11	70723	54277	54845	67254
G6	11	69406	53795	54418	66570
G7	11	68959	53608	54188	66107
G8	11	65861	52193	52709	63335
G9	11	71290	54559	54814	66983
G10	11	71601	54766	55251	68243
G11	11	47080	43839	42842	42720
G12	11	43800	41152	40321	40251
H1	11	65264	52175	52723	63484
H2	11	65579	51620	52195	63364
H3	11	68154	53507	54000	65437
H4	11	67407	53280	53763	64751
H5	11	67152	52869	53558	65240
H6	11	66619	52466	53080	64353
H7	11	67626	53211	53689	65177
H8	11	66132	52293	52982	64228
H9	11	69063	53793	54288	66207
H10	11	69637	54132	54482	66647
H11	11	45518	42713	41786	41695
H12	11	44069	41396	40521	40439
A1	12	69258	54846	54306	63135
A2	12	65298	51025	51092	61554
A3	12	67562	52862	53065	64187
A4	12	67572	53162	53139	63348
A5	12	66566	52319	52555	63285
A6	12	67621	52958	53212	64304
A7	12	68626	53656	53870	64939
A8	12	66678	52536	52881	63785
A9	12	66400	52477	52674	63328
A10	12	68993	53890	54425	66764
A11	12	44601	42138	41424	41373
A12	12	43472	41034	40265	40174
B1	12	72177	55478	54119	64086
B2	12	71371	54295	52826	62501
B3	12	73264	55746	54389	65025
B4	12	74552	56396	55005	65628
B5	12	73664	56027	54770	65428
B6	12	74473	56491	55104	65752
B7	12	75394	56994	55458	66486
B8	12	74725	56487	55181	65919
B9	12	77020	57740	56183	67477
B10	12	77730	58257	56247	67008
B11	12	44925	42354	41557	41500
B12	12	42492	40320	39623	39606
C1	12	64160	51708	52573	63286
C2	12	64441	50872	51797	63438
C3	12	64850	51850	52873	64585
C4	12	66935	52756	53646	65711
C5	12	67476	52996	53965	66155
C6	12	67207	52878	54044	66815
C7	12	66717	52711	53795	66175
C8	12	65812	52307	53388	65352
C9	12	62494	51084	51901	62067
C10	12	65796	52411	53526	65818
C11	12	44469	42053	41259	41190
C12	12	43086	40672	39943	40012
D1	12	70281	54598	53960	64264
D2	12	72012	54402	53389	63939
D3	12	72026	55034	54160	64597
D4	12	75918	56956	56118	67790
D5	12	71192	54567	53915	64599
D6	12	73314	55698	54806	65500
D7	12	72825	55583	54854	66025
D8	12	72679	55328	54536	65176
D9	12	75788	56954	55698	67091
D10	12	77707	58109	56811	68576
D11	12	45448	42645	41787	41726
D12	12	44517	41683	40857	40807
E1	12	69865	54346	53978	65009
E2	12	70886	53763	53078	64121
E3	12	73030	55678	55057	66299
E4	12	73588	55850	55334	66913
E5	12	72253	55270	54688	65697
E6	12	72167	55219	54680	65775
E7	12	73912	56011	55326	66931
E8	12	70984	54596	54136	64834
E9	12	77095	57630	56610	68846
E10	12	78221	58215	57177	69859
E11	12	44873	42358	41581	41578
E12	12	43757	41209	40499	40479
F1	12	68849	53796	53911	65127
F2	12	68055	52290	52224	63376
F3	12	70458	54178	54040	65216
F4	12	74579	56176	56106	68620
F5	12	72599	55267	55343	67719
F6	12	73401	55699	55602	67661
F7	12	72684	55338	55040	66909
F8	12	72370	55266	55132	66555
F9	12	69695	53890	53810	64705
F10	12	67589	52865	52729	63100
F11	12	45013	42413	41567	41492
F12	12	43720	41084	40294	40296
G1	12	66025	52290	53004	64560
G2	12	66936	51872	52329	63762
G3	12	70675	54363	54842	67062
G4	12	68709	53252	53726	65384
G5	12	70910	54388	54917	67354
G6	12	69538	53880	54460	66659
G7	12	69073	53675	54192	66048
G8	12	65971	52230	52752	63369
G9	12	71303	54572	54799	66943
G10	12	71822	54862	55313	68361
G11	12	47099	43850	42834	42733
G12	12	43777	41132	40333	40268
H1	12	65336	52232	52790	63563
H2	12	65615	51651	52216	63381
H3	12	68222	53535	54040	65450
H4	12	67416	53274	53772	64734
H5	12	67169	52880	53607	65268
H6	12	66602	52469	53080	64328
H7	12	67634	53242	53694	65169
H8	12	66177	52319	52987	64251
H9	12	69095	53798	54254	66187
H10	12	69666	54133	54484	66643
H11	12	45510	42703	41789	41683
H12	12	44066	41375	40533	40437
A1	13	69305	54881	54322	63145
A2	13	65422	51070	51141	61644
A3	13	67612	52921	53098	64223
A4	13	67646	53176	53151	63375
A5	13	66664	52362	52563	63343
A6	13	67709	52985	53249	64379
A7	13	68735	53694	53907	64996
A8	13	66739	52538	52889	63788
A9	13	66460	52507	52691	63355
A10	13	69043	53909	54458	66790
A11	13	44627	42125	41421	41393
A12	13	43494	41025	40273	40212
B1	13	72203	55488	54134	64110
B2	13	71363	54274	52806	62466
B3	13	73372	55786	54441	65049
B4	13	74661	56441	55039	65659
B5	13	73682	56041	54742	65415
B6	13	74485	56485	55137	65708
B7	13	75470	57040	55456	66473
B8	13	74780	56504	55195	65919
B9	13	77021	57737	56146	67404
B10	13	77815	58321	56246	67027
B11	13	44915	42321	41535	41491
B12	13	42534	40293	39611	39609
C1	13	64192	51729	52582	63267
C2	13	64561	50942	51845	63491
C3	13	64936	51897	52897	64654
C4	13	66955	52752	53642	65675
C5	13	67694	53103	54063	66314
C6	13	67333	52944	54096	66898
C7	13	66753	52728	53810	66254
C8	13	65941	52362	53427	65446
C9	13	62577	51107	51939	62103
C10	13	65906	52460	53566	65922
C11	13	44501	42070	41258	41214
C12	13	43081	40681	39923	40037
D1	13	70359	54636	53975	64299
D2	13	72085	54444	53412	63986
D3	13	72087	55057	54173	64619
D4	13	75997	56999	56148	67841
D5	13	71017	54473	53824	64407
D6	13	73304	55661	54782	65479
D7	13	72899	55591	54848	65996
D8	13	72888	55435	54639	65298
D9	13	76058	57079	55818	67303
D10	13	77790	58100	56810	68603
D11	13	45431	42649	41768	41717
D12	13	44482	41666	40853	40821
E1	13	70064	54428	54075	65123
E2	13	70919	53775	53088	64130
E3	13	73052	55665	55035	66294
E4	13	73664	55878	55355	66960
E5	13	72340	55309	54730	65779
E6	13	72135	55197	54649	65707
E7	13	73815	55971	55241	66760
E8	13	70966	54616	54103	64764
E9	13	77277	57709	56700	68961
E10	13	78508	58332	57279	70011
E11	13	44894	42337	41583	41587
E12	13	43784	41222	40488	40507
F1	13	68880	53805	53919	65112
F2	13	68058	52303	52223	63392
F3	13	70413	54167	54015	65166
F4	13	74630	56176	56092	68627
F5	13	72708	55345	55392	67781
F6	13	73550	55774	55653	67740
F7	13	72776	55378	55039	66897
F8	13	72406	55296	55099	66545
F9	13	69854	53959	53830	64750
F10	13	67815	52991	52815	63248
F11	13	45000	42404	41578	41501
F12	13	43710	41070	40298	40291
G1	13	66118	52351	53049	64631
G2	13	67012	51919	52363	63793
G3	13	70847	54427	54918	67152
G4	13	68813	53307	53767	65473
G5	13	70876	54365	54868	67310
G6	13	69557	53856	54475	66643
G7	13	69131	53686	54199	66089
G8	13	66108	52325	52814	63505
G9	13	71274	54557	54792	66919
G10	13	71838	54869	55303	68342
G11	13	47094	43851	42858	42723
G12	13	43803	41152	40326	40274
H1	13	65330	52218	52744	63505
H2	13	65629	51651	52241	63352
H3	13	68276	53564	54083	65547
H4	13	67452	53294	53767	64732
H5	13	67269	52918	53602	65275
H6	13	66696	52505	53109	64370
H7	13	67699	53259	53720	65213
H8	13	66214	52309	53002	64262
H9	13	69155	53843	54293	66252
H10	13	69756	54160	54500	66697
H11	13	45501	42704	41784	41738
H12	13	44064	41393	40509	40430
A1	14	69374	54907	54356	63165
A2	14	65539	51129	51170	61697
A3	14	67720	52927	53134	64259
A4	14	67756	53225	53184	63383
A5	14	66736	52374	52599	63381
A6	14	67724	53012	53244	64339
A7	14	68813	53738	53906	64998
A8	14	66795	52571	52903	63791
A9	14	66596	52555	52728	63422
A10	14	68950	53867	54399	66632
A11	14	44622	42156	41448	41384
A12	14	43492	41045	40300	40187
B1	14	72241	55536	54119	64090
B2	14	71485	54378	52853	62537
B3	14	73443	55827	54452	65067
B4	14	74791	56522	55076	65698
B5	14	73877	56132	54830	65532
B6	14	74617	56582	55177	65771
B7	14	75562	57068	55484	66521
B8	14	74899	56561	55226	65970
B9	14	77204	57834	56218	67479
B10	14	77957	58348	56296	67082
B11	14	44900	42331	41542	41496
B12	14	42496	40301	39627	39608
C1	14	64333	51799	52630	63363
C2	14	64594	50959	51855	63461
C3	14	65020	51919	52914	64636
C4	14	66983	52754	53653	65660
C5	14	67683	53103	54018	66258
C6	14	67490	53029	54144	67005
C7	14	67017	52852	53922	66362
C8	14	66020	52373	53453	65487
C9	14	62723	51165	51985	62213
C10	14	66047	52546	53649	66003
C11	14	44486	42059	41269	41219
C12	14	43092	40675	39936	40021
D1	14	70429	54690	54011	64341
D2	14	72123	54439	53393	63961
D3	14	72215	55134	54244	64679
D4	14	76068	57042	56153	67885
D5	14	71206	54592	53907	64546
D6	14	73535	55787	54857	65587
D7	14	72938	55614	54877	66047
D8	14	73017	55495	54685	65357
D9	14	76191	57147	55859	67342
D10	14	77905	58158	56850	68653
D11	14	45473	42652	41785	41719
D12	14	44482	41675	40862	40803
E1	14	70119	54458	54078	65126
E2	14	71153	53873	53197	64289
E3	14	73088	55702	55068	66290
E4	14	73788	55946	55426	67035
E5	14	72529	55386	54802	65912
E6	14	72205	55228	54649	65729
E7	14	74053	56071	55386	66993
E8	14	71006	54611	54091	64755
E9	14	77279	57697	56661	68885
E10	14	78359	58275	57196	69869
E11	14	44893	42371	41586	41610
E12	14	43774	41199	40493	40512
F1	14	68917	53810	53918	65105
F2	14	68290	52394	52284	63507
F3	14	70603	54261	54101	65301
F4	14	74790	56282	56166	68690
F5	14	72745	55331	55377	67738
F6	14	73627	55813	55681	67754
F7	14	72925	55436	55098	67000
F8	14	72512	55336	55152	66572
F9	14	69932	54011	53857	64777
F10	14	67807	52948	52785	63189
F11	14	45029	42420	41578	41514
F12	14	43716	41105	40279	40296
G1	14	66084	52347	53031	64576
G2	14	66997	51894	52327	63746
G3	14	70897	54470	54927	67160
G4	14	68859	53318	53777	65462
G5	14	70953	54388	54929	67351
G6	14	69696	53971	54536	66753
G7	14	69166	53708	54197	66059
G8	14	66088	52308	52792	63443
G9	14	71424	54637	54855	66974
G10	14	71867	54892	55309	68325
G11	14	47093	43856	42844	42708
G12	14	43779	41153	40312	40262
H1	14	65341	52234	52757	63489
H2	14	65693	51688	52248	63415
H3	14	68403	53610	54114	65601
H4	14	67533	53329	53798	64780
H5	14	67298	52935	53609	65312
H6	14	66756	52555	53115	64394
H7	14	67737	53268	53720	65186
H8	14	66313	52370	53031	64306
H9	14	69209	53877	54327	66249
H10	14	69842	54225	54546	66753
H11	14	45511	42706	41794	41696
H12	14	44052	41387	40519	40465
A1	15	69412	54928	54358	63140
A2	15	65609	51148	51171	61703
A3	15	67814	52983	53137	64266
A4	15	67757	53212	53142	63376
A5	15	66735	52374	52572	63291
A6	15	67771	53024	53222	64331
A7	15	68864	53746	53900	64983
A8	15	66905	52610	52947	63845
A9	15	66714	52605	52801	63539
A10	15	69155	53962	54475	66823
A11	15	44632	42136	41442	41393
A12	15	43468	41027	40269	40185
B1	15	72226	55512	54107	64012
B2	15	71633	54404	52906	62599
B3	15	73507	55871	54447	65068
B4	15	74884	56546	55095	65708
B5	15	73720	56046	54728	65334
B6	15	74649	56553	55165	65742
B7	15	75619	57099	55543	66563
B8	15	74982	56594	55261	65991
B9	15	77479	57992	56337	67648
B10	15	78021	58413	56308	67114
B11	15	44890	42313	41551	41484
B12	15	42491	40299	39623	39604
C1	15	64382	51796	52635	63365
C2	15	64758	51051	51907	63525
C3	15	65126	51962	52932	64673
C4	15	67122	52822	53689	65689
C5	15	67942	53226	54126	66413
C6	15	67514	53021	54163	66955
C7	15	67018	52871	53883	66274
C8	15	66120	52426	53482	65492
C9	15	62805	51230	52033	62287
C10	15	66053	52541	53632	65953
C11	15	44516	42062	41266	41191
C12	15	43066	40688	39946	40023
D1	15	70517	54716	54034	64394
D2	15	72220	54492	53447	64010
D3	15	72242	55156	54251	64695
D4	15	76159	57078	56216	67924
D5	15	71339	54635	53957	64605
D6	15	73569	55795	54886	65620
D7	15	73107	55701	54954	66172
D8	15	73065	55518	54699	65355
D9	15	76248	57152	55867	67357
D10	15	77968	58213	56878	68661
D11	15	45472	42668	41808	41742
D12	15	44495	41691	40867	40796
E1	15	70216	54499	54105	65179
E2	15	71146	53863	53158	64248
E3	15	73205	55749	55108	66366
E4	15	73890	55987	55414	67052
E5	15	72470	55363	54746	65747
E6	15	72324	55274	54704	65783
E7	15	74109	56122	55414	67057
E8	15	71118	54668	54142	64820
E9	15	77325	57736	56681	68914
E10	15	78557	58353	57256	69976
E11	15	44868	42343	41577	41592
E12	15	43763	41206	40464	40479
F1	15	69008	53883	53947	65158
F2	15	68311	52412	52304	63543
F3	15	70676	54284	54094	65308
F4	15	74921	56338	56199	68771
F5	15	72748	55355	55356	67723
F6	15	73736	55858	55720	67823
F7	15	73009	55492	55144	67068
F8	15	72643	55391	55184	66668
F9	15	70016	54030	53885	64821
F10	15	67863	52980	52770	63165
F11	15	44986	42429	41568	41490
F12	15	43695	41072	40299	40264
G1	15	66121	52327	53007	64538
G2	15	67149	52002	52387	63864
G3	15	70963	54498	54927	67195
G4	15	68859	53324	53745	65403
G5	15	71089	54471	54979	67462
G6	15	69711	53949	54551	66739
G7	15	69231	53737	54232	66064
G8	15	66177	52351	52812	63487
G9	15	71412	54636	54839	66961
G10	15	72039	54985	55366	68433
G11	15	47095	43860	42854	42719
G12	15	43766	41117	40316	40265
H1	15	65452	52290	52822	63561
H2	15	65751	51727	52258	63460
H3	15	68456	53631	54141	65628
H4	15	67569	53363	53800	64788
H5	15	67349	52968	53623	65329
H6	15	66786	52545	53131	64406
H7	15	67787	53285	53731	65177
H8	15	66292	52343	53000	64291
H9	15	69227	53851	54310	66232
H10	15	69886	54238	54567	66757
H11	15	45503	42693	41785	41707
H12	15	44050	41379	40515	40428
A1	16	69546	54992	54388	63184
A2	16	65702	51211	51209	61729
A3	16	67981	53066	53192	64297
A4	16	67854	53268	53195	63396
A5	16	66903	52451	52646	63421
A6	16	67892	53086	53311	64404
A7	16	69072	53849	54003	65135
A8	16	66950	52646	52937	63856
A9	16	66646	52578	52729	63392
A10	16	69209	53996	54465	66783
A11	16	44615	42156	41432	41383
A12	16	43458	41034	40259	40186
B1	16	72410	55604	54159	64134
B2	16	71607	54399	52881	62531
B3	16	73617	55895	54476	65094
B4	16	75000	56608	55146	65763
B5	16	74052	56226	54884	65578
B6	16	74677	56592	55147	65729
B7	16	75767	57167	55553	66566
B8	16	75037	56645	55249	66013
B9	16	77482	57976	56319	67632
B10	16	78128	58439	56337	67115
B11	16	44895	42334	41537	41487
B12	16	42490	40306	39619	39613
C1	16	64478	51872	52654	63340
C2	16	64792	51062	51907	63490
C3	16	65262	52057	52994	64729
C4	16	67169	52875	53717	65716
C5	16	67885	53205	54058	66298
C6	16	67583	53074	54167	66958
C7	16	67159	52914	53950	66418
C8	16	66185	52450	53499	65478
C9	16	62754	51213	51999	62145
C10	16	66117	52583	53635	65982
C11	16	44519	42058	41265	41176
C12	16	43077	40665	39940	40015
D1	16	70444	54697	54002	64299
D2	16	72335	54573	53486	64069
D3	16	72382	55217	54286	64744
D4	16	76227	57105	56203	67940
D5	16	71574	54761	54044	64755
D6	16	73611	55782	54861	65573
D7	16	73222	55748	54992	66168
D8	16	73037	55527	54669	65313
D9	16	76216	57173	55838	67268
D10	16	78034	58232	56899	68664
D11	16	45435	42654	41787	41715
D12	16	44513	41680	40846	40823
E1	16	70210	54483	54098	65127
E2	16	71165	53868	53143	64186
E3	16	73211	55791	55093	66316
E4	16	73918	56010	55417	67064
E5	16	72571	55420	54806	65849
E6	16	72493	55361	54792	65918
E7	16	74178	56128	55401	66978
E8	16	71128	54667	54122	64796
E9	16	77327	57723	56654	68885
E10	16	78634	58388	57283	70018
E11	16	44869	42355	41574	41589
E12	16	43749	41204	40482	40508
F1	16	69096	53924	53983	65200
F2	16	68214	52380	52212	63327
F3	16	70672	54292	54097	65282
F4	16	75049	56391	56225	68805
F5	16	72906	55443	55459	67838
F6	16	73762	55857	55703	67820
F7	16	73084	55538	55127	67029
F8	16	72564	55360	55122	66544
F9	16	70083	54073	53894	64802
F10	16	68045	53068	52820	63262
F11	16	44997	42407	41571	41479
F12	16	43725	41073	40288	40292
G1	16	66170	52369	53024	64568
G2	16	67037	51924	52346	63787
G3	16	71065	54549	54981	67276
G4	16	68938	53350	53781	65414
G5	16	71112	54489	54981	67428
G6	16	69743	53979	54516	66712
G7	16	69269	53766	54224	66091
G8	16	66264	52390	52847	63542
G9	16	71590	54710	54882	67060
G10	16	72032	54959	55350	68358
G11	16	47113	43850	42851	42728
G12	16	43824	41173	40327	40269
H1	16	65517	52323	52851	63611
H2	16	65729	51697	52233	63350
H3	16	68472	53654	54146	65605
H4	16	67630	53382	53846	64817
H5	16	67377	52991	53641	65336
H6	16	66879	52590	53164	64454
H7	16	67864	53337	53747	65248
H8	16	66301	52356	53006	64236
H9	16	69299	53902	54319	66216
H10	16	69963	54276	54603	66790
H11	16	45486	42709	41781	41716
H12	16	44049	41376	40523	40451
A1	17	69728	55079	54419	63229
A2	17	65951	51326	51275	61795
A3	17	68223	53173	53250	64396
A4	17	68004	53336	53242	63420
A5	17	66974	52499	52610	63346
A6	17	67960	53111	53308	64406
A7	17	69151	53912	54019	65085
A8	17	67058	52712	52980	63893
A9	17	66749	52648	52768	63442
A10	17	69301	54031	54517	66851
A11	17	44601	42117	41439	41374
A12	17	43467	41037	40267	40193
B1	17	72471	55625	54194	64156
B2	17	71679	54424	52881	62569
B3	17	73696	55947	54530	65178
B4	17	75134	56677	55157	65785
B5	17	73935	56138	54797	65390
B6	17	74758	56636	55170	65723
B7	17	75839	57209	55584	66629
B8	17	75121	56672	55278	66003
B9	17	77554	58014	56358	67653
B10	17	78199	58491	56343	67132
B11	17	44910	42342	41563	41497
B12	17	42481	40298	39615	39599
C1	17	64562	51903	52653	63290
C2	17	65025	51192	51953	63565
C3	17	65490	52165	53054	64755
C4	17	67413	52969	53782	65852
C5	17	68117	53332	54171	66440
C6	17	67707	53137	54199	66982
C7	17	67343	53013	53986	66384
C8	17	66312	52556	53529	65546
C9	17	62956	51302	52048	62241
C10	17	66166	52592	53642	65958
C11	17	44472	42057	41255	41209
C12	17	43059	40664	39930	40013
D1	17	70497	54674	54003	64295
D2	17	72301	54520	53458	63993
D3	17	72394	55223	54256	64713
D4	17	76342	57155	56260	67992
D5	17	71656	54802	54070	64797
D6	17	73701	55852	54872	65616
D7	17	73184	55720	54966	66118
D8	17	73166	55577	54711	65365
D9	17	76468	57293	55943	67422
D10	17	78161	58301	56943	68715
D11	17	45443	42663	41789	41717
D12	17	44475	41658	40835	40810
E1	17	70255	54533	54087	65146
E2	17	71008	53819	53062	64021
E3	17	73259	55784	55073	66292
E4	17	74036	56047	55477	67111
E5	17	72703	55467	54805	65858
E6	17	72423	55313	54727	65799
E7	17	74252	56176	55425	67004
E8	17	71200	54683	54150	64820
E9	17	77476	57787	56729	68989
E10	17	78574	58376	57232	69888
E11	17	44869	42346	41566	41600
E12	17	43734	41205	40489	40478
F1	17	69135	53925	53957	65199
F2	17	68230	52363	52247	63369
F3	17	70675	54286	54089	65245
F4	17	75052	56398	56227	68734
F5	17	72908	55421	55417	67759
F6	17	73858	55923	55761	67879
F7	17	73166	55563	55188	67087
F8	17	72754	55431	55203	66660
F9	17	70138	54088	53910	64807
F10	17	68017	53040	52816	63197
F11	17	44996	42416	41562	41483
F12	17	43688	41065	40295	40290
G1	17	66228	52399	53058	64618
G2	17	67402	52098	52492	64008
G3	17	71202	54606	55032	67332
G4	17	68972	53376	53783	65474
G5	17	71250	54533	55009	67523
G6	17	69864	54019	54598	66807
G7	17	69344	53790	54260	66115
G8	17	66293	52385	52868	63532
G9	17	71618	54743	54888	67000
G10	17	72218	55059	55441	68479
G11	17	47106	43859	42835	42720
G12	17	43765	41121	40321	40251
H1	17	65553	52336	52848	63604
H2	17	65803	51740	52265	63422
H3	17	68484	53643	54151	65622
H4	17	67618	53350	53799	64731
H5	17	67471	53014	53689	65380
H6	17	66864	52586	53144	64445
H7	17	67925	53361	53780	65264
H8	17	66443	52421	53056	64344
H9	17	69317	53913	54329	66247
H10	17	70051	54347	54636	66829
H11	17	45507	42695	41778	41701
H12	17	44060	41381	40526	40440
A1	18	70014	55217	54499	63272
A2	18	66229	51456	51332	61778
A3	18	68549	53338	53320	64412
A4	18	68192	53447	53272	63437
A5	18	67187	52576	52671	63378
A6	18	68150	53178	53360	64448
A7	18	69384	54018	54070	65137
A8	18	67155	52745	53003	63878
A9	18	66970	52734	52852	63551
A10	18	69297	54042	54498	66793
A11	18	44608	42131	41453	41397
A12	18	43445	41026	40260	40170
B1	18	72562	55691	54235	64202
B2	18	71766	54485	52905	62588
B3	18	73810	56017	54562	65223
B4	18	75144	56671	55149	65752
B5	18	74016	56193	54826	65435
B6	18	74863	56689	55232	65807
B7	18	75880	57217	55540	66569
B8	18	75198	56708	55303	66049
B9	18	77779	58120	56435	67765
B10	18	78250	58512	56346	67105
B11	18	44904	42322	41536	41481
B12	18	42484	40281	39630	39571
C1	18	64958	52094	52775	63454
C2	18	65405	51361	52066	63665
C3	18	65812	52316	53129	64847
C4	18	67482	52988	53742	65690
C5	18	68357	53439	54204	66415
C6	18	67913	53200	54238	67018
C7	18	67724	53205	54141	66612
C8	18	66498	52623	53575	65566
C9	18	63117	51404	52109	62309
C10	18	66243	52630	53681	66011
C11	18	44481	42047	41250	41195
C12	18	43061	40679	39940	40019
D1	18	70612	54759	54029	64353
D2	18	72525	54636	53543	64117
D3	18	72407	55198	54251	64671
D4	18	76343	57178	56251	67961
D5	18	71533	54758	53989	64666
D6	18	73862	55931	54958	65730
D7	18	73400	55862	55062	66281
D8	18	73201	55587	54701	65383
D9	18	76434	57239	55925	67359
D10	18	78241	58306	56939	68732
D11	18	45445	42660	41788	41731
D12	18	44497	41659	40846	40807
E1	18	70331	54569	54121	65185
E2	18	71308	53949	53197	64244
E3	18	73374	55851	55108	66343
E4	18	74094	56094	55497	67109
E5	18	72783	55510	54853	65940
E6	18	72447	55338	54735	65802
E7	18	74391	56246	55521	67142
E8	18	71242	54725	54156	64826
E9	18	77528	57823	56734	68944
E10	18	78855	58478	57368	70094
E11	18	44868	42349	41575	41576
E12	18	43746	41208	40476	40508
F1	18	69158	53934	53976	65155
F2	18	68416	52436	52301	63473
F3	18	70736	54311	54106	65232
F4	18	75229	56483	56291	68871
F5	18	73004	55465	55439	67784
F6	18	73916	55942	55771	67878
F7	18	73211	55591	55186	67092
F8	18	72887	55500	55229	66724
F9	18	70229	54120	53932	64859
F10	18	68185	53154	52889	63331
F11	18	44997	42432	41565	41501
F12	18	43722	41081	40291	40289
G1	18	66256	52424	53066	64596
G2	18	67373	52087	52472	63957
G3	18	71233	54622	55058	67339
G4	18	69122	53426	53854	65526
G5	18	71250	54530	55025	67487
G6	18	69857	54041	54583	66755
G7	18	69388	53824	54287	66143
G8	18	66309	52394	52858	63518
G9	18	71667	54755	54889	67023
G10	18	72199	55056	55428	68443
G11	18	47101	43849	42842	42727
G12	18	43784	41138	40328	40250
H1	18	65614	52400	52869	63676
H2	18	65913	51800	52314	63507
H3	18	68535	53691	54121	65580
H4	18	67667	53393	53838	64795
H5	18	67500	53033	53687	65363
H6	18	66914	52616	53179	64444
H7	18	67912	53367	53796	65252
H8	18	66472	52451	53090	64358
H9	18	69372	53928	54336	66250
H10	18	70096	54346	54647	66860
H11	18	45495	42700	41791	41698
H12	18	44031	41375	40503	40416
A1	19	70552	55451	54598	63341
A2	19	66870	51759	51456	61877
A3	19	69182	53631	53425	64462
A4	19	68481	53571	53320	63452
A5	19	67638	52805	52818	63544
A6	19	68378	53304	53406	64493
A7	19	69794	54201	54148	65190
A8	19	67353	52849	53043	63891
A9	19	67187	52818	52891	63564
A10	19	69295	54026	54469	66714
A11	19	44609	42141	41434	41381
A12	19	43459	41015	40267	40181
B1	19	72762	55775	54297	64308
B2	19	71875	54534	52949	62643
B3	19	73863	56045	54586	65200
B4	19	75264	56707	55206	65809
B5	19	74413	56390	54995	65735
B6	19	75007	56763	55266	65859
B7	19	76039	57309	55611	66624
B8	19	75331	56776	55348	66086
B9	19	77931	58175	56489	67838
B10	19	78361	58567	56401	67188
B11	19	44894	42330	41534	41470
B12	19	42474	40306	39616	39584
C1	19	65512	52376	52916	63549
C2	19	65951	51642	52191	63750
C3	19	66299	52564	53225	64837
C4	19	67932	53210	53862	65800
C5	19	68629	53560	54217	66329
C6	19	68281	53420	54357	67136
C7	19	67987	53332	54155	66556
C8	19	66745	52746	53629	65596
C9	19	63377	51516	52184	62384
C10	19	66371	52686	53734	66082
C11	19	44497	42059	41274	41213
C12	19	43065	40685	39932	40020
D1	19	70641	54757	54054	64341
D2	19	72595	54677	53574	64150
D3	19	72531	55288	54300	64743
D4	19	76503	57254	56322	68020
D5	19	71746	54843	54101	64807
D6	19	73892	55955	54960	65722
D7	19	73372	55842	55017	66228
D8	19	73426	55697	54791	65491
D9	19	76551	57309	55953	67413
D10	19	78357	58377	56984	68769
D11	19	45489	42687	41785	41738
D12	19	44519	41681	40869	40826
E1	19	70452	54608	54150	65221
E2	19	71508	54061	53266	64335
E3	19	73431	55868	55102	66293
E4	19	74140	56127	55486	67092
E5	19	72928	55581	54927	66014
E6	19	72663	55455	54821	65972
E7	19	74395	56240	55450	66999
E8	19	71395	54800	54202	64888
E9	19	77635	57894	56775	69024
E10	19	78914	58543	57383	70081
E11	19	44876	42332	41571	41584
E12	19	43794	41228	40502	40515
F1	19	69204	53972	53987	65174
F2	19	68544	52522	52368	63549
F3	19	70788	54337	54095	65222
F4	19	75170	56465	56258	68762
F5	19	73191	55554	55501	67902
F6	19	74065	56024	55819	67968
F7	19	73313	55641	55196	67083
F8	19	73080	55597	55337	66851
F9	19	70361	54211	53995	64910
F10	19	68329	53218	52962	63422
F11	19	45005	42416	41577	41515
F12	19	43720	41081	40300	40289
G1	19	66339	52451	53094	64630
G2	19	67391	52101	52486	63934
G3	19	71460	54724	55151	67505
G4	19	69175	53459	53859	65560
G5	19	71287	54560	55023	67482
G6	19	69947	54076	54600	66793
G7	19	69529	53872	54312	66230
G8	19	66440	52464	52915	63611
G9	19	71761	54792	54927	67080
G10	19	72344	55100	55464	68521
G11	19	47088	43870	42865	42726
G12	19	43776	41137	40328	40275
H1	19	65643	52416	52885	63670
H2	19	65931	51816	52310	63492
H3	19	68562	53704	54151	65617
H4	19	67715	53416	53828	64792
H5	19	67573	53063	53686	65370
H6	19	67003	52644	53198	64479
H7	19	68015	53406	53818	65304
H8	19	66540	52482	53100	64401
H9	19	69473	53999	54386	66306
H10	19	70189	54371	54664	66914
H11	19	45483	42694	41788	41704
H12	19	44060	41371	40522	40423
A1	20	71507	55894	54784	63439
A2	20	67979	52285	51652	61938
A3	20	70408	54192	53697	64545
A4	20	69085	53858	53438	63549
A5	20	68252	53112	52927	63639
A6	20	68732	53471	53485	64517
A7	20	70433	54487	54283	65234
A8	20	67698	52993	53109	63939
A9	20	67476	52954	52941	63510
A10	20	69523	54125	54605	66910
A11	20	44590	42123	41431	41376
A12	20	43447	41025	40267	40192
B1	20	72842	55804	54317	64351
B2	20	71918	54559	52956	62639
B3	20	73980	56106	54602	65223
B4	20	75171	56685	55152	65749
B5	20	74456	56450	55058	65800
B6	20	75136	56832	55331	65945
B7	20	76118	57328	55647	66674
B8	20	75360	56799	55361	66065
B9	20	77810	58143	56433	67692
B10	20	78410	58600	56404	67181
B11	20	44924	42337	41556	41508
B12	20	42493	40304	39630	39612
C1	20	66414	52797	53120	63661
C2	20	66835	52063	52369	63790
C3	20	67298	53047	53440	64980
C4	20	68727	53590	54035	65970
C5	20	69180	53825	54259	66208
C6	20	68743	53629	54448	67152
C7	20	68631	53645	54274	66537
C8	20	67220	52983	53740	65684
C9	20	63772	51710	52263	62416
C10	20	66482	52749	53758	66153
C11	20	44480	42045	41269	41211
C12	20	43083	40672	39939	40026
D1	20	70665	54773	54036	64326
D2	20	72593	54684	53554	64122
D3	20	72532	55271	54298	64696
D4	20	76589	57295	56306	68030
D5	20	71653	54823	54077	64735
D6	20	73927	55969	54958	65706
D7	20	73488	55867	55036	66199
D8	20	73462	55693	54792	65483
D9	20	76617	57359	55965	67454
D10	20	78508	58459	57041	68844
D11	20	45445	42643	41768	41710
D12	20	44483	41678	40831	40795
E1	20	70539	54658	54159	65182
E2	20	71619	54103	53275	64325
E3	20	73623	55938	55212	66364
E4	20	74230	56136	55513	67127
E5	20	73135	55703	55023	66169
E6	20	72667	55462	54797	65907
E7	20	74447	56261	55458	66988
E8	20	71488	54845	54244	64939
E9	20	77738	57913	56775	69021
E10	20	78953	58541	57384	70096
E11	20	44880	42338	41570	41605
E12	20	43764	41206	40479	40500
F1	20	69338	54021	54019	65230
F2	20	68628	52551	52383	63567
F3	20	70919	54420	54154	65339
F4	20	75268	56500	56280	68820
F5	20	73190	55560	55501	67889
F6	20	74207	56096	55881	68028
F7	20	73359	55654	55238	67111
F8	20	73013	55565	55287	66756
F9	20	70351	54195	53970	64887
F10	20	68429	53244	52999	63450
F11	20	45002	42423	41572	41499
F12	20	43716	41089	40308	40292
G1	20	66336	52443	53104	64632
G2	20	67366	52092	52457	63905
G3	20	71482	54718	55127	67465
G4	20	69224	53474	53870	65544
G5	20	71353	54584	55042	67453
G6	20	69999	54105	54653	66849
G7	20	69542	53880	54328	66212
G8	20	66398	52446	52870	63532
G9	20	71813	54809	54952	67064
G10	20	72389	55126	55470	68532
G11	20	47102	43855	42870	42732
G12	20	43785	41166	40314	40261
H1	20	65717	52451	52909	63694
H2	20	66008	51815	52313	63498
H3	20	68649	53743	54195	65650
H4	20	67764	53436	53864	64830
H5	20	67602	53072	53687	65383
H6	20	66988	52645	53189	64462
H7	20	68089	53451	53848	65342
H8	20	66547	52500	53102	64383
H9	20	69488	53998	54384	66258
H10	20	70194	54395	54663	66885
H11	20	45489	42703	41786	41702
H12	20	44036	41371	40497	40438
A1	21	73203	56681	55106	63523
A2	21	70185	53262	52111	62132
A3	21	72772	55271	54181	64797
A4	21	70258	54386	53682	63606
A5	21	69430	53639	53156	63667
A6	21	69393	53769	53620	64605
A7	21	71764	55094	54515	65339
A8	21	68356	53308	53260	64021
A9	21	68076	53239	53045	63596
A10	21	69592	54168	54615	66957
A11	21	44576	42124	41432	41357
A12	21	43457	41015	40265	40174
B1	21	72663	55724	54195	64091
B2	21	72011	54592	52943	62600
B3	21	74106	56148	54637	65244
B4	21	75422	56791	55230	65838
B5	21	74378	56398	54984	65652
B6	21	75126	56808	55293	65898
B7	21	76078	57323	55589	66565
B8	21	75441	56837	55364	66090
B9	21	78066	58250	56511	67834
B10	21	78464	58620	56416	67171
B11	21	44899	42327	41554	41499
B12	21	42503	40299	39640	39593
C1	21	67886	53514	53400	63748
C2	21	68537	52881	52707	63897
C3	21	68949	53840	53802	65095
C4	21	69860	54158	54252	65951
C5	21	70552	54489	54575	66365
C6	21	69632	54053	54651	67256
C7	21	70069	54374	54637	66827
C8	21	68037	53373	53901	65744
C9	21	64413	52021	52393	62476
C10	21	66598	52809	53822	66234
C11	21	44488	42049	41260	41200
C12	21	43082	40684	39934	40019
D1	21	70883	54900	54147	64470
D2	21	72668	54698	53568	64123
D3	21	72740	55358	54385	64842
D4	21	76668	57334	56340	68102
D5	21	71702	54806	54033	64690
D6	21	74003	56029	54995	65719
D7	21	73630	55961	55110	66315
D8	21	73552	55757	54847	65543
D9	21	76649	57371	55995	67467
D10	21	78536	58511	57035	68833
D11	21	45474	42678	41784	41722
D12	21	44510	41674	40861	40814
E1	21	70779	54787	54245	65310
E2	21	71819	54200	53357	64418
E3	21	73747	56020	55208	66370
E4	21	74482	56277	55600	67256
E5	21	73075	55662	54969	66038
E6	21	72795	55507	54858	65955
E7	21	74611	56331	55492	67049
E8	21	71713	54959	54344	65090
E9	21	77833	57977	56822	69040
E10	21	79073	58608	57440	70161
E11	21	44899	42364	41598	41586
E12	21	43767	41213	40484	40490
F1	21	69377	54046	54044	65239
F2	21	68683	52594	52394	63585
F3	21	70883	54395	54113	65258
F4	21	75355	56545	56289	68821
F5	21	73293	55612	55528	67940
F6	21	74109	56049	55813	67928
F7	21	73439	55705	55233	67141
F8	21	73270	55700	55392	66925
F9	21	70461	54252	54015	64893
F10	21	68518	53298	53001	63472
F11	21	45029	42447	41583	41520
F12	21	43715	41094	40276	40282
G1	21	66356	52442	53084	64591
[truncated: 1,847 more rows]

## Sheet: Multicomponent Data
Block Type	96well
Chemistry	TAQMAN
Experiment File Name	C:\Documents and Settings\Team181\Desktop\ap6\20150716_1\average_threshold_female_only\F_35.eds
Experiment Run End Time	Not Started
Instrument Type	steponeplus
Passive Reference	ROX
Well	Cycle	ROX	FAM
A1	1	18025.8	11247.4
A2	1	17813.7	8771.08
A3	1	18942.9	9339.96
A4	1	18336.9	9944.33
A5	1	18238.7	8957.97
A6	1	19165.2	9548.42
A7	1	19323	9689
A8	1	19054.4	9521.94
A9	1	18072.8	8611.72
A10	1	21629.1	10579.5
A11	1
A12	1
B1	1	17902.9	11874.7
B2	1	17651.4	12246.5
B3	1	19412.7	13006.2
B4	1	19818.2	14057.4
B5	1	20037.4	13599.3
B6	1	20000.7	13554.2
B7	1	20516.1	14087.3
B8	1	20791	14574.8
B9	1	21738.1	15430.2
B10	1	20979.6	15706.7
B11	1
B12	1
C1	1	17361.4	6991.35
C2	1	19960.2	8332.55
C3	1	19241.1	7400.51
C4	1	20624.6	8908.28
C5	1	20945.5	8909.49
C6	1	21496	9045.35
C7	1	20917.9	8192.13
C8	1	20748.7	9031.06
C9	1	17043.4	6778.92
C10	1	21224.5	9185.51
C11	1
C12	1
D1	1	18142.9	10640.9
D2	1	19515.6	12526.3
D3	1	18617.9	11854.5
D4	1	20997.4	13742.1
D5	1	18732.2	11123.3
D6	1	20327.3	13492.1
D7	1	20434.8	12700
D8	1	19951.9	13325
D9	1	21110.1	14241.7
D10	1	22867	16279.8
D11	1
D12	1
E1	1	19378.1	10707.4
E2	1	20608.7	12881.2
E3	1	20273.4	12217.7
E4	1	21250.8	12967.3
E5	1	20128	12123
E6	1	20162.1	12211.4
E7	1	21313.1	13398.4
E8	1	19528.1	12196.3
E9	1	22813	14874.4
E10	1	23710.1	16126.5
E11	1
E12	1
F1	1	19399.2	9911.38
F2	1	19444.6	10340.3
F3	1	19663.7	10846.6
F4	1	22538.3	13117.2
F5	1	22471.8	12753.7
F6	1	21647.8	12448.4
F7	1	21357.5	12480.3
F8	1	20956	12370.9
F9	1	19214	10572.7
F10	1	18413.5	10192.7
F11	1
F12	1
G1	1	18754.6	7991.39
G2	1	20091	10052.3
G3	1	21269.8	10397.8
G4	1	19966.3	10067.3
G5	1	21992.1	11110
G6	1	21148.8	10409.4
G7	1	20562	10191.2
G8	1	18547.7	9102.88
G9	1	22457.1	11936.7
G10	1	23079.9	12458.3
G11	1
G12	1
H1	1	17650.4	7202.03
H2	1	19322.9	8500
H3	1	19491.1	8829.94
H4	1	19263.9	9008.92
H5	1	20224.2	9277.73
H6	1	18845.8	8387.85
H7	1	19617.9	8960.76
H8	1	18811.1	8493.69
H9	1	21032.6	10017.9
H10	1	21256.2	10622.4
H11	1
H12	1
A1	2	18361.1	11543.3
A2	2	18081.7	9038.13
A3	2	19295.2	9661.88
A4	2	18540.1	10203.1
A5	2	18518.9	9282.88
A6	2	19411.8	9816.64
A7	2	19598.5	10026.1
A8	2	19340	9840.59
A9	2	18394.7	8949.18
A10	2	21911.2	10896.6
A11	2
A12	2
B1	2	18005.1	12051.6
B2	2	17781.6	12402.5
B3	2	19566.3	13191.9
B4	2	19996.1	14372.9
B5	2	20149.7	13800.2
B6	2	20147.6	13751
B7	2	20661.1	14299.5
B8	2	20895.4	14790.5
B9	2	21872.5	15644.2
B10	2	20967.9	15813.6
B11	2
B12	2
C1	2	17854.5	7402
C2	2	20054.3	8485.66
C3	2	19428.3	7585.93
C4	2	20771.5	9055.06
C5	2	21036	9085.83
C6	2	21599.5	9206.02
C7	2	20953.8	8343.89
C8	2	20918.5	9199.18
C9	2	17232.8	6968.62
C10	2	21269	9276.06
C11	2
C12	2
D1	2	18467.5	11005.7
D2	2	19571.2	12686.3
D3	2	18728	12006.6
D4	2	21255.8	14047.8
D5	2	18945.5	11397.5
D6	2	20327.7	13594.4
D7	2	20527.9	12921.6
D8	2	19980.6	13430
D9	2	21265.9	14507.7
D10	2	22874.3	16349
D11	2
D12	2
E1	2	19536.2	10975.3
E2	2	20542.3	12917.3
E3	2	20325.2	12385.6
E4	2	21349.1	13160.4
E5	2	20343.4	12382
E6	2	20204.9	12340.7
E7	2	21366.1	13611.5
E8	2	19576.3	12311.8
E9	2	22874.6	15087.4
E10	2	23885	16394.2
E11	2
E12	2
F1	2	19638.1	10189.7
F2	2	19454	10421.1
F3	2	19628.2	10927.9
F4	2	22722.7	13450.3
F5	2	22600.6	12917.6
F6	2	21843.8	12685.7
F7	2	21534.9	12744.4
F8	2	21030	12538.5
F9	2	19233	10703.6
F10	2	18537	10343.9
F11	2
F12	2
G1	2	19064	8280.2
G2	2	20100.3	10161.3
G3	2	21423.2	10606.6
G4	2	20164.1	10217.3
G5	2	21955.5	11189.6
G6	2	21078.7	10479.5
G7	2	20651.2	10286.1
G8	2	18628	9213.33
G9	2	22531	12115.9
G10	2	23095.6	12561.6
G11	2
G12	2
H1	2	17795.4	7410.74
H2	2	19408.4	8685.77
H3	2	19720	9103.3
H4	2	19310.6	9131.91
H5	2	20448.3	9545.42
H6	2	19111.7	8665.81
H7	2	19803.4	9221.31
H8	2	19043.7	8768.38
H9	2	21145.1	10268.8
H10	2	21507	10867.4
H11	2
H12	2
A1	3	18398.9	11639.3
A2	3	18102.4	9135.73
A3	3	19371.3	9787.4
A4	3	18749.2	10424.6
A5	3	18628.8	9447.51
A6	3	19552.2	10002.1
A7	3	19758.7	10219.4
A8	3	19394.3	10002.3
A9	3	18434.2	9067.3
A10	3	21989.5	11052
A11	3
A12	3
B1	3	18247.5	12331.4
B2	3	17801	12530.2
B3	3	19591.8	13289.1
B4	3	20129.3	14566.2
B5	3	20199.7	13924.3
B6	3	20199	13887
B7	3	20824.5	14519.6
B8	3	20966.7	14937.2
B9	3	21890.5	15750.4
B10	3	21116.3	16022.8
B11	3
B12	3
C1	3	17917.4	7532.06
C2	3	20154.2	8592.6
C3	3	19518.2	7694.85
C4	3	20692.1	9097.46
C5	3	21248.3	9304.31
C6	3	21704	9344.58
C7	3	21159.7	8535.21
C8	3	20953.3	9320.67
C9	3	17284.4	7089.39
C10	3	21340.2	9375.02
C11	3
C12	3
D1	3	18499.2	11120.8
D2	3	19775.5	12918
D3	3	18921.1	12249.3
D4	3	21340.7	14189.9
D5	3	18981.6	11504.9
D6	3	20400.7	13749.9
D7	3	20765.9	13158.3
D8	3	20018.4	13503.6
D9	3	21375	14669.7
D10	3	23001.9	16546.2
D11	3
D12	3
E1	3	19624.6	11132.2
E2	3	20598.7	13047.2
E3	3	20403.5	12537.3
E4	3	21462.8	13335.7
E5	3	20416.2	12508.7
E6	3	20294	12471.7
E7	3	21526.4	13804
E8	3	19706.3	12451.5
E9	3	22962.5	15263.9
E10	3	24093.9	16652.2
E11	3
E12	3
F1	3	19754.7	10405.1
F2	3	19581.5	10596.1
F3	3	19690	11088
F4	3	22955.2	13715.9
F5	3	22684.3	13109
F6	3	22102.3	12961.6
F7	3	21576.5	12889.1
F8	3	21147.6	12695.5
F9	3	19307.7	10863.9
F10	3	18511.6	10373.2
F11	3
F12	3
G1	3	19226.8	8455.04
G2	3	20161.3	10262.8
G3	3	21469.1	10740.2
G4	3	20226.8	10353.5
G5	3	21898.3	11216.8
G6	3	21317.2	10688.8
G7	3	20727.8	10405.4
G8	3	18656.7	9285.21
G9	3	22596.7	12255.3
G10	3	23121.9	12650.4
G11	3
G12	3
H1	3	17960.7	7598.97
H2	3	19626.5	8908.69
H3	3	19833.4	9267.29
H4	3	19290.3	9196.32
H5	3	20523.8	9666.56
H6	3	19166	8772.95
H7	3	19865.8	9348.05
H8	3	19162.6	8907.55
H9	3	21270.1	10457.7
H10	3	21526	10996.1
H11	3
H12	3
A1	4	18477.2	11799.7
A2	4	18130.1	9228.73
A3	4	19501	9941.19
A4	4	18859.3	10555.1
A5	4	18727.9	9576.77
A6	4	19553.7	10082
A7	4	19852.6	10334
A8	4	19475.7	10090.9
A9	4	18541.2	9201.67
A10	4	22065.8	11170.6
A11	4
A12	4
B1	4	18473.6	12571.6
B2	4	17930.4	12697.3
B3	4	19680.2	13401.2
B4	4	20203.1	14725.9
B5	4	20268	14059.7
B6	4	20220.4	14010.1
B7	4	20839	14665.1
B8	4	20918.4	14979.4
B9	4	21970.9	15926.9
B10	4	21106.5	16134.9
B11	4
B12	4
C1	4	17923.4	7589.62
C2	4	20202.1	8677.94
C3	4	19502.2	7762.18
C4	4	20757.2	9203.49
C5	4	21322.4	9418.72
C6	4	21733.6	9429.38
C7	4	21253.9	8639.24
C8	4	21104.4	9486.35
C9	4	17341.8	7170.36
C10	4	21394.5	9475.36
C11	4
C12	4
D1	4	18402.9	11106.7
D2	4	19853.6	13037.3
D3	4	18994.2	12371.2
D4	4	21459.4	14350.2
D5	4	19110.7	11686.8
D6	4	20464.7	13866.4
D7	4	20815.6	13298
D8	4	20097.9	13662.5
D9	4	21410	14813.4
D10	4	23018.5	16617.2
D11	4
D12	4
E1	4	19615.9	11198.6
E2	4	20642.5	13144.1
E3	4	20436.6	12638.9
E4	4	21620.1	13483.7
E5	4	20501.8	12653.6
E6	4	20414.5	12662.2
E7	4	21552.4	13931.5
E8	4	19824.2	12604.3
E9	4	22990.6	15393
E10	4	24115.5	16738.4
E11	4
E12	4
F1	4	19815.9	10501.9
F2	4	19639.3	10722.5
F3	4	19761.5	11193.2
F4	4	23224.4	13983.4
F5	4	22777.1	13240.3
F6	4	22244.1	13160.5
F7	4	21624.5	13023.7
F8	4	21232.5	12808.7
F9	4	19409.1	10980
F10	4	18532.3	10487.5
F11	4
F12	4
G1	4	19368.1	8580.99
G2	4	20298.9	10403.6
G3	4	21600	10894.8
G4	4	20372.4	10522.2
G5	4	21988.8	11341.2
G6	4	21311.6	10750.7
G7	4	20816.4	10516.9
G8	4	18665.7	9332.24
G9	4	21967.3	12046.9
G10	4	23153.4	12748.2
G11	4
G12	4
H1	4	18037.7	7712.75
H2	4	19663.4	8981.21
H3	4	19875.3	9372.83
H4	4	19318.3	9273.37
H5	4	20639.7	9781.93
H6	4	19261.3	8873.04
H7	4	19991.2	9464.69
H8	4	19205.3	8998.35
H9	4	21259.9	10541.9
H10	4	21597.4	11088.5
H11	4
H12	4
A1	5	18525	11849.3
A2	5	18171.5	9312.08
A3	5	19555.4	10048.3
A4	5	18853	10591.7
A5	5	18754	9628.32
A6	5	19683.4	10191.7
A7	5	19824.8	10400.7
A8	5	19486.9	10166.7
A9	5	18549.6	9281.65
A10	5	22010.6	11169.9
A11	5
A12	5
B1	5	18376.2	12551.9
B2	5	18006.2	12801.5
B3	5	19706.8	13502.6
B4	5	20217.2	14800
B5	5	20328	14169.1
B6	5	20310.5	14122.6
B7	5	20927.9	14774
B8	5	20988.3	15111.2
B9	5	21986.4	15993.3
B10	5	21182.7	16263.7
B11	5
B12	5
C1	5	18051.8	7728.67
C2	5	20234.5	8761.28
C3	5	19546.2	7857.86
C4	5	20836.4	9320.24
C5	5	21293.3	9462.56
C6	5	21868.2	9557.42
C7	5	21308.9	8756.41
C8	5	21104.8	9519.19
C9	5	17480.3	7287.58
C10	5	21446.2	9532.77
C11	5
C12	5
D1	5	18582.9	11295.5
D2	5	19900.2	13129.8
D3	5	19024.6	12465.9
D4	5	21525.6	14484.4
D5	5	19245.8	11830.9
D6	5	20551.4	13978.6
D7	5	20815.1	13325.3
D8	5	20240.4	13855.5
D9	5	21510.7	14926.4
D10	5	23144.8	16796.1
D11	5
D12	5
E1	5	19696.3	11298.9
E2	5	20669.7	13213
E3	5	20460.7	12747.3
E4	5	21586.6	13549.1
E5	5	20533.9	12760.2
E6	5	20473.5	12721.5
E7	5	21762.4	14126.2
E8	5	19902.7	12709.3
E9	5	23077.2	15531
E10	5	24116.2	16817
E11	5
E12	5
F1	5	20001.9	10670.2
F2	5	19705.4	10838.8
F3	5	19776.5	11269.1
F4	5	23178.3	14027.9
F5	5	22823.2	13327.6
F6	5	22138.3	13151.7
F7	5	21608.4	13069.3
F8	5	21364.8	12999.9
F9	5	19438.4	11085.2
F10	5	18514.7	10543
F11	5
F12	5
G1	5	19359.1	8639.49
G2	5	20326.2	10484.2
G3	5	21596.1	10959.6
G4	5	20378.4	10562.9
G5	5	22005	11428.2
G6	5	21422.9	10884.3
G7	5	20909.3	10620.2
G8	5	18829.6	9449.82
G9	5	22021.9	12168.5
G10	5	23230.6	12855.7
G11	5
G12	5
H1	5	18110.6	7804.94
H2	5	19788	9112.54
H3	5	19941.6	9442.42
H4	5	19336	9324.29
H5	5	20689.5	9857.62
H6	5	19208.9	8899.36
H7	5	20026.9	9512.97
H8	5	19292.7	9101.95
H9	5	21300.3	10620.6
H10	5	21618.2	11152.4
H11	5
H12	5
A1	6	18558.4	11889.5
A2	6	18159.5	9345.3
A3	6	19621	10115.5
A4	6	18919.7	10642.7
A5	6	18850.7	9713
A6	6	19712	10249.6
A7	6	19920.9	10478.2
A8	6	19542.9	10247.4
A9	6	18635.5	9373.89
A10	6	22030.8	11246.8
A11	6
A12	6
B1	6	18478.3	12676.4
B2	6	18081.7	12919.8
B3	6	19740.7	13535.6
B4	6	20290.8	14853.8
B5	6	20570.6	14380.3
B6	6	20361.3	14242
B7	6	20970.9	14912.2
B8	6	21133.5	15275.4
B9	6	22205.4	16231.1
B10	6	21187.6	16375.6
B11	6
B12	6
C1	6	18191.2	7837.72
C2	6	20293.4	8842.88
C3	6	19684	7975.97
C4	6	20930.7	9454.49
C5	6	21207.5	9459.9
C6	6	22000	9690.47
C7	6	21328.6	8860.07
C8	6	21202.7	9635.09
C9	6	17546.8	7352.33
C10	6	21484.4	9605.01
C11	6
C12	6
D1	6	18666.3	11397
D2	6	19950.1	13223.6
D3	6	19148.2	12572.8
D4	6	21533.6	14558.1
D5	6	19399.6	11981.7
D6	6	20656.7	14135.1
D7	6	20943.5	13504.3
D8	6	20363.3	13945.4
D9	6	21561.2	15014.4
D10	6	23170.2	16880.8
D11	6
D12	6
E1	6	19768.7	11401.1
E2	6	20708.7	13291.3
E3	6	20509.9	12852.3
E4	6	21543.2	13602.5
E5	6	20681.2	12920.7
E6	6	20545.1	12851.5
E7	6	21707.2	14175.4
E8	6	19996.8	12829.8
E9	6	23138.2	15658
E10	6	24086.5	16864.3
E11	6
E12	6
F1	6	19975.1	10721.8
F2	6	19757.6	10961.3
F3	6	19808	11319.4
F4	6	23279	14131
F5	6	22915	13440.6
F6	6	22323.2	13319.6
F7	6	21717.1	13192.3
F8	6	21320.7	13036.3
F9	6	19491.6	11180
F10	6	18567.1	10627.9
F11	6
F12	6
G1	6	19425.9	8702.29
G2	6	20346.5	10519.1
G3	6	21693	11062
G4	6	20521.5	10716.6
G5	6	21972.4	11450.2
G6	6	21503	10961.6
G7	6	20961.5	10694.1
G8	6	18793.4	9490.03
G9	6	22067.9	12214.2
G10	6	23267	12923.8
G11	6
G12	6
H1	6	18102.5	7816.21
H2	6	19808.5	9170.08
H3	6	19971.6	9512.58
H4	6	19402.9	9402.15
H5	6	20715.8	9913.83
H6	6	19316.1	8990.41
H7	6	20089.7	9601.65
H8	6	19351.6	9184.38
H9	6	21326.3	10693.2
H10	6	21661.3	11233.9
H11	6
H12	6
A1	7	18516.7	11925.8
A2	7	18190.9	9398.61
A3	7	19629.6	10152.7
A4	7	18932.7	10655.9
A5	7	18873.2	9786.05
A6	7	19711.9	10291.7
A7	7	19891.4	10525.9
A8	7	19550.9	10287.9
A9	7	18622.1	9413.93
A10	7	22179.7	11355.2
A11	7
A12	7
B1	7	18424.9	12720.3
B2	7	18073.4	12955.9
B3	7	19701.4	13573.9
B4	7	20263.4	14916.6
B5	7	20504.7	14418.9
B6	7	20377.2	14294.2
B7	7	21137.5	15050.5
B8	7	21124.1	15321.1
B9	7	22018.8	16145.9
B10	7	21259.9	16484
B11	7
B12	7
C1	7	18028	7776.74
C2	7	20214.1	8860.95
C3	7	19730	8028.68
C4	7	20952.4	9541.95
C5	7	21351	9570.27
C6	7	22042.6	9758.76
C7	7	21244.8	8853.42
C8	7	21281.6	9740.47
C9	7	17640.7	7451.9
C10	7	21517.7	9676.24
C11	7
C12	7
D1	7	18671.8	11406.9
D2	7	19937.6	13252.1
D3	7	19250.1	12714.8
D4	7	21597	14682.6
D5	7	19516.5	12129.8
D6	7	20607.1	14105.7
D7	7	20936.1	13565.6
D8	7	20394	14028.1
D9	7	21686.9	15158.7
D10	7	23261.7	16996.2
D11	7
D12	7
E1	7	19746.2	11414.7
E2	7	20675.5	13300.3
E3	7	20595.8	12941.4
E4	7	21709	13777.9
E5	7	20727.3	13011.7
E6	7	20509	12846.7
E7	7	21731.6	14264
E8	7	20002.6	12871.8
E9	7	23203.8	15745.4
E10	7	24231.8	17045.9
E11	7
E12	7
F1	7	20037.9	10785.6
F2	7	19757.1	11001.6
F3	7	19829.3	11399.5
F4	7	23293.7	14209.7
F5	7	22819.6	13440.6
F6	7	22252.8	13335.9
F7	7	21705.2	13246.6
F8	7	21357	13089.8
F9	7	19550	11254
F10	7	18596.1	10681.7
F11	7
F12	7
G1	7	19427.1	8742.17
G2	7	20340.3	10526.8
G3	7	21652.6	11067.8
G4	7	20400.7	10700
G5	7	22096.8	11546.1
G6	7	21559.7	11052.5
G7	7	20974.1	10732.9
G8	7	18854.1	9557.97
G9	7	21997.4	12251.2
G10	7	23297	13004
G11	7
G12	7
H1	7	18074.6	7818.61
H2	7	19776.8	9196.67
H3	7	20019.1	9561.24
H4	7	19527.8	9520.28
H5	7	20699.1	9934.73
H6	7	19297	9017.2
H7	7	20142.3	9660.61
H8	7	19317.7	9178.27
H9	7	21279.9	10682.6
H10	7	21660.5	11272.7
H11	7
H12	7
A1	8	18555.5	11951.1
A2	8	18245.3	9442.55
A3	8	19650.8	10194.4
A4	8	19004.8	10767.6
A5	8	18869.7	9800.33
A6	8	19695.5	10318.8
A7	8	19910.8	10570.4
A8	8	19616.3	10351.3
A9	8	18660.6	9463.26
A10	8	22132.6	11382.7
A11	8
A12	8
B1	8	18418.6	12761.5
B2	8	18005.8	12948.1
B3	8	19715.8	13647.3
B4	8	20354.1	15066.5
B5	8	20510.9	14461.6
B6	8	20489.5	14413.4
B7	8	21051.9	15049.8
B8	8	21138.4	15390.9
B9	8	22143.4	16304.3
B10	8	21259.8	16534.7
B11	8
B12	8
C1	8	18013.5	7810.86
C2	8	20312.3	8953.25
C3	8	19728.5	8065.08
C4	8	21008.4	9582.13
C5	8	21403.3	9676.36
C6	8	21965.4	9756.47
C7	8	21496	9017.76
C8	8	21281.6	9771.31
C9	8	17613.9	7476.24
C10	8	21658.9	9798.11
C11	8
C12	8
D1	8	18604.2	11419.1
D2	8	20001.5	13368
D3	8	19261.2	12766.7
D4	8	21685.4	14763.7
D5	8	19360	12083.9
D6	8	20599.9	14134.7
D7	8	21096	13681
D8	8	20422.5	14106.5
D9	8	21669.3	15214.9
D10	8	23293.9	17100.8
D11	8
D12	8
E1	8	19740.1	11451.3
E2	8	20718.1	13381.9
E3	8	20626.7	13005.2
E4	8	21796.3	13850.6
E5	8	20627	12994.4
E6	8	20546.4	12928.6
E7	8	21857.5	14339.4
E8	8	19962	12924
E9	8	23278.7	15859.4
E10	8	24235.5	17080.1
E11	8
E12	8
F1	8	20028.8	10816.5
F2	8	19776.4	11055.6
F3	8	19889.6	11490.5
F4	8	23399.9	14345.3
F5	8	22908.6	13536
F6	8	22397.5	13452.4
F7	8	21787.7	13316.8
F8	8	21440.3	13184.8
F9	8	19688	11397.5
F10	8	18643.7	10785.4
F11	8
F12	8
G1	8	19487.3	8825.25
G2	8	20290.4	10564.9
G3	8	21637.3	11098.7
G4	8	20505.5	10785.5
G5	8	22036	11567.4
G6	8	21497.8	11058.1
G7	8	20974.2	10786.3
G8	8	18895.4	9633.14
G9	8	22000.9	12284.5
G10	8	23361	13083.6
G11	8
G12	8
H1	8	18088.7	7842.96
H2	8	19802.9	9246.95
H3	8	19981.3	9576.24
H4	8	19496.7	9531.11
H5	8	20750.3	9995.4
H6	8	19300.7	9044.61
H7	8	20094.6	9671.69
H8	8	19367	9246.88
H9	8	21324.4	10762.7
H10	8	21750	11350.9
H11	8
H12	8
A1	9	18523	11994
A2	9	18251	9492.26
A3	9	19653.2	10254.8
A4	9	18951.7	10778.3
A5	9	18840.5	9839.61
A6	9	19711.8	10366.5
A7	9	19904.7	10608.6
A8	9	19639.7	10386.6
A9	9	18602.7	9457.5
A10	9	22135.3	11404.4
A11	9
A12	9
B1	9	18558.2	12882.1
B2	9	18051.9	13036.6
B3	9	19710.5	13700.5
B4	9	20390.1	15168
B5	9	20450.5	14486.5
B6	9	20482.3	14466.7
B7	9	21000.4	15107.8
B8	9	21159.4	15452.6
B9	9	22132.2	16328
B10	9	21327.7	16635.4
B11	9
B12	9
C1	9	18014.5	7894.05
C2	9	20382.8	9020.06
C3	9	19783.2	8132.25
C4	9	21045	9640.9
C5	9	21604.7	9828.69
C6	9	22012.9	9827.41
C7	9	21597.1	9133.1
C8	9	21295	9815.94
C9	9	17540	7450.03
C10	9	21659.5	9836.92
C11	9
C12	9
D1	9	18559.2	11429.1
D2	9	20038.3	13412.8
D3	9	19358.9	12856.4
D4	9	21775.6	14857.3
D5	9	19453	12191.2
D6	9	20676.9	14244.7
D7	9	20970.4	13632.3
D8	9	20414.8	14129
D9	9	21670.5	15279.8
D10	9	23302.3	17145.8
D11	9
D12	9
E1	9	19603.4	11403.2
E2	9	20756.5	13448.3
E3	9	20704.2	13112.7
E4	9	21786.5	13888.4
E5	9	20635	13019.2
E6	9	20661.5	13027.3
E7	9	21840.6	14365.6
E8	9	20055.4	13001.8
E9	9	23201.3	15873.4
E10	9	24358	17205.5
E11	9
E12	9
F1	9	20026.8	10839.8
F2	9	19770.8	11082.1
F3	9	19993.4	11628.3
F4	9	23402	14397
F5	9	22985.2	13648.3
F6	9	22431.2	13506.1
F7	9	21854	13411.2
F8	9	21495.9	13290.7
F9	9	19639.1	11399.8
F10	9	18693.1	10857.6
F11	9
F12	9
G1	9	19442.8	8837.03
G2	9	20368.5	10625.6
G3	9	21562	11071.8
G4	9	20484	10792.1
G5	9	22079.8	11632.3
G6	9	21485	11069
G7	9	20955.8	10813.8
G8	9	18927.2	9682.84
G9	9	22073.2	12363.1
G10	9	23338.2	13096.2
G11	9
G12	9
H1	9	18019.1	7828.54
H2	9	19819.3	9263.21
H3	9	20034.3	9645.94
H4	9	19495.1	9565.62
H5	9	20779.4	10036.7
H6	9	19321.3	9075.34
H7	9	20120.4	9711.46
H8	9	19396.7	9274.34
H9	9	21268.9	10772.8
H10	9	21843.3	11410.6
H11	9
H12	9
A1	10	18539.3	12003
A2	10	18223.3	9490.34
A3	10	19674.6	10285.6
A4	10	18962	10801
A5	10	18926.7	9899.92
A6	10	19742	10419.8
A7	10	19953.8	10643.7
A8	10	19611.1	10402.1
A9	10	18683.2	9525.25
A10	10	22219.3	11465.5
A11	10
A12	10
B1	10	18440.4	12802.6
B2	10	18111.6	13125
B3	10	19834.1	13830.3
B4	10	20390.1	15224.2
B5	10	20562.7	14586.8
B6	10	20477.6	14517.6
B7	10	21133.6	15205.9
B8	10	21168.8	15511.7
B9	10	22198.2	16462.4
B10	10	21286.3	16657.8
B11	10
B12	10
C1	10	18218.3	7998.86
C2	10	20344.1	9048.17
C3	10	19711.1	8144.59
C4	10	21057.1	9699.79
C5	10	21512.2	9825.09
C6	10	22089.9	9890.7
C7	10	21405.9	9068.96
C8	10	21275	9840.38
C9	10	17645.3	7564.72
C10	10	21649.8	9863.27
C11	10
C12	10
D1	10	18726.1	11566
D2	10	20057.5	13471.3
D3	10	19413.4	12934.1
D4	10	21743.1	14845
D5	10	19376.2	12153.2
D6	10	20759.5	14351.4
D7	10	21174.2	13811.5
D8	10	20469.5	14192.2
D9	10	21710.4	15347.2
D10	10	23396.3	17242.7
D11	10
D12	10
E1	10	19722.3	11504.5
E2	10	20780.4	13470.5
E3	10	20684.1	13124.5
E4	10	21792.8	13922.9
E5	10	20726.3	13112.3
E6	10	20728.6	13108.5
E7	10	21887	14459.2
E8	10	20035.7	12995.2
E9	10	23365.8	16015.5
E10	10	24344.8	17254.7
E11	10
E12	10
F1	10	20022.2	10883.7
F2	10	19853.8	11173.2
F3	10	20034.9	11674.7
F4	10	23504.9	14501.9
F5	10	22945.7	13641.5
F6	10	22332.7	13493
F7	10	21915.4	13502.6
F8	10	21511.2	13359
F9	10	19645	11449
F10	10	18745.3	10937.8
F11	10
F12	10
G1	10	19474.5	8869.22
G2	10	20373.3	10681.7
G3	10	21594.4	11163.7
G4	10	20585.2	10886
G5	10	22039.6	11638
G6	10	21575	11150.5
G7	10	20979.1	10869
G8	10	18964	9725.81
G9	10	22126.1	12434.7
G10	10	23310.6	13120.8
G11	10
G12	10
H1	10	17997.8	7824.81
H2	10	19884	9339.76
H3	10	20099.5	9698.24
H4	10	19525	9582.99
H5	10	20773.9	10060
H6	10	19387.5	9144.73
H7	10	20180.6	9767.12
H8	10	19399.1	9302.73
H9	10	21292	10803.8
H10	10	21857.1	11462.1
H11	10
H12	10
A1	11	18546.8	12025.9
A2	11	18264.8	9549.9
A3	11	19613.4	10303.3
A4	11	18993.3	10855.6
A5	11	18928.1	9920.52
A6	11	19772.9	10470.2
A7	11	19977.6	10677.2
A8	11	19665.7	10457.8
A9	11	18719.3	9592.89
A10	11	22254.2	11537.4
A11	11
A12	11
B1	11	18568.9	12948.7
B2	11	18127	13157.3
B3	11	19762.4	13840.5
B4	11	20421.9	15251.2
B5	11	20558.1	14607.6
B6	11	20545.5	14585.5
B7	11	21262.1	15350.2
B8	11	21190.2	15561.7
B9	11	22241.7	16540
B10	11	21361.8	16767.6
B11	11
B12	11
C1	11	18109.3	7988.05
C2	11	20370.8	9109.73
C3	11	19790.7	8216.11
C4	11	21102.6	9767.08
C5	11	21467.7	9873.38
C6	11	22135.4	9981.63
C7	11	21288.8	9020.68
C8	11	21310	9905.78
C9	11	17609	7581.38
C10	11	21754.8	9949
C11	11
C12	11
D1	11	18700.1	11582.2
D2	11	20024.6	13487.7
D3	11	19415.7	12983.7
D4	11	21804.6	14941.4
D5	11	19426.3	12215.4
D6	11	20722.6	14368.6
D7	11	21072.7	13812.2
D8	11	20559.3	14331.4
D9	11	21657.3	15359.6
D10	11	23457	17354.7
D11	11
D12	11
E1	11	19825.9	11610.1
E2	11	20795.4	13552.1
E3	11	20802.5	13246.4
E4	11	21772.1	13950.3
E5	11	20750	13147.5
E6	11	20935	13300.7
E7	11	21688.9	14449.8
E8	11	20106.4	13076.6
E9	11	23283.6	15999.9
E10	11	24448.2	17358
E11	11
E12	11
F1	11	20066.7	10948.9
F2	11	19968.2	11299.7
F3	11	20082.3	11741.7
F4	11	23467.1	14518.3
F5	11	23023.9	13735.4
F6	11	22489.3	13634.5
F7	11	21776.1	13528.5
F8	11	21551.4	13418.2
F9	11	19756.9	11578.3
F10	11	18795.9	11005.8
F11	11
F12	11
G1	11	19503.5	8907.83
G2	11	20310.1	10666
G3	11	21571.1	11191.2
G4	11	20571.6	10933.2
G5	11	22020	11658.8
G6	11	21580.6	11200
G7	11	21090.4	10876.4
G8	11	18938	9737.02
G9	11	22133.5	12478.6
G10	11	23380.6	13182.4
G11	11
G12	11
H1	11	17985.8	7821.92
H2	11	19909.4	9368.26
H3	11	20118.1	9741.76
H4	11	19576.4	9651
H5	11	20806.6	10101.8
H6	11	19404.2	9165.96
H7	11	20220.6	9817.21
H8	11	19449.3	9373.29
H9	11	21366.5	10880.4
H10	11	21861.7	11510.2
H11	11
H12	11
A1	12	18536.8	12028.1
A2	12	18235	9588.13
A3	12	19669.1	10368.1
A4	12	19040.2	10894.7
A5	12	18949.3	9978.2
A6	12	19748.8	10498.7
A7	12	19992.9	10748.8
A8	12	19699	10520.7
A9	12	18694.1	9632.8
A10	12	22289.6	11595.3
A11	12
A12	12
B1	12	18526.3	12973
B2	12	18162.2	13236.1
B3	12	19796.8	13898.1
B4	12	20372.5	15236.4
B5	12	20657.4	14737.5
B6	12	20580.3	14664.7
B7	12	21259.8	15381.4
B8	12	21227	15660.6
B9	12	22257	16567.8
B10	12	21423.2	16885.4
B11	12
B12	12
C1	12	18251.6	8112.51
C2	12	20335.3	9121.52
C3	12	19802.2	8272.97
C4	12	21193.5	9881.05
C5	12	21441.2	9872.58
C6	12	22087	10011.5
C7	12	21467.9	9226.82
C8	12	21314.6	9967.18
C9	12	17725.5	7683.74
C10	12	21751.4	10011
C11	12
C12	12
D1	12	18759.7	11665.1
D2	12	20023.5	13535.8
D3	12	19459.3	13044.5
D4	12	21757.7	14986.3
D5	12	19538.5	12372.6
D6	12	20799.1	14473.6
D7	12	21249.8	13938.9
D8	12	20565.5	14359.7
D9	12	21736.1	15449.4
D10	12	23490.3	17449.9
D11	12
D12	12
E1	12	19722	11547.2
E2	12	20739.2	13537.6
E3	12	20743.2	13233.4
E4	12	21710.7	13960.7
E5	12	20655.4	13169.7
E6	12	20889.9	13309.6
E7	12	21986.9	14626.1
E8	12	20315.5	13274.6
E9	12	23387.6	16156.4
E10	12	24365.8	17354.7
E11	12
E12	12
F1	12	20105.5	11008.9
F2	12	19855.5	11261.9
F3	12	20147.2	11840.6
F4	12	23428.3	14531.5
F5	12	22980	13757.9
F6	12	22473.1	13678
F7	12	21976.6	13626.9
F8	12	21639.3	13519.8
F9	12	19782.9	11619.9
F10	12	18743.3	10993.1
F11	12
F12	12
G1	12	19531.7	8951.43
G2	12	20406.4	10746.7
G3	12	21562.4	11218.7
G4	12	20586.3	10960.5
G5	12	22108.1	11781.3
G6	12	21655.9	11286.1
G7	12	21024	10959.4
G8	12	18969	9804.61
G9	12	22091.2	12491.7
G10	12	23478.2	13317.6
G11	12
G12	12
H1	12	18067.3	7871.31
H2	12	19926	9394.66
H3	12	20133.9	9785.94
H4	12	19563.4	9656.31
H5	12	20844.7	10113.8
H6	12	19383.5	9159.74
H7	12	20212.8	9830.07
H8	12	19465.7	9402.11
H9	12	21334.3	10898.8
H10	12	21855.7	11526.4
H11	12
H12	12
A1	13	18544.3	12061.8
A2	13	18316	9659.74
A3	13	19703.8	10407.7
A4	13	19060	10936.2
A5	13	18991.9	10036.6
A6	13	19817.1	10548
A7	13	20042	10813.2
A8	13	19698	10554.1
A9	13	18715.7	9670.59
A10	13	22317	11626.4
A11	13
A12	13
B1	13	18549.4	12988.1
B2	13	18126.4	13228.9
B3	13	19821.5	13966.3
B4	13	20397.8	15305.1
B5	13	20634.6	14750.2
B6	13	20550.4	14675.2
B7	13	21237.4	15434.4
B8	13	21225.1	15695
B9	13	22180.3	16572.5
B10	13	21428.2	16944.8
B11	13
B12	13
C1	13	18233.2	8136.88
C2	13	20382.2	9200.52
C3	13	19860.4	8325.29
C4	13	21158.3	9893.62
C5	13	21587.1	10007
C6	13	22161.5	10090.8
C7	13	21538.4	9243.91
C8	13	21395.2	10044.1
C9	13	17759.5	7732.36
C10	13	21843.3	10075.4
C11	13
C12	13
D1	13	18786.1	11713.9
D2	13	20063.3	13582
D3	13	19475.7	13081.4
D4	13	21802.7	15036.5
D5	13	19360.4	12267.7
D6	13	20775.5	14459.7
D7	13	21213.8	13982.8
D8	13	20680.6	14493.5
D9	13	21928	15610.8
D10	13	23506	17489.8
D11	13
D12	13
E1	13	19830.1	11669.2
E2	13	20746.5	13557.9
E3	13	20730.1	13241.3
E4	13	21750.3	14005.5
E5	13	20731.2	13221
E6	13	20823.7	13291.2
E7	13	21819.9	14575.2
E8	13	20243.7	13273.7
E9	13	23495.2	16267
E10	13	24498.5	17529.9
E11	13
E12	13
F1	13	20091	11029.4
F2	13	19868.6	11265.2
F3	13	20099.9	11817.2
F4	13	23425.1	14557.5
F5	13	23036.3	13832.6
F6	13	22541	13772.1
F7	13	21954.1	13686.9
F8	13	21615.1	13545.4
F9	13	19809	11718.6
F10	13	18873.4	11137.3
F11	13
F12	13
G1	13	19596.9	9012.48
G2	13	20434.8	10797.9
G3	13	21645.9	11322
G4	13	20665.7	11024.5
G5	13	22057.9	11758.6
G6	13	21645.5	11292.6
G7	13	21056.1	10989.8
G8	13	19091.7	9893.35
G9	13	22071.4	12474.4
G10	13	23456.2	13328.9
G11	13
G12	13
H1	13	18002.4	7867.08
H2	13	19906.4	9406.19
H3	13	20227.1	9815.07
H4	13	19555.6	9680.38
H5	13	20837.7	10175.9
H6	13	19418.9	9216.85
H7	13	20252.5	9866.44
H8	13	19476.9	9419.47
H9	13	21396	10937.9
H10	13	21898.5	11577.5
H11	13
H12	13
A1	14	18564.6	12105.2
A2	14	18357.8	9733.41
A3	14	19735.7	10465.5
A4	14	19064.2	11008.3
A5	14	19029.3	10076.8
A6	14	19777.1	10565.8
A7	14	20033.2	10865.5
A8	14	19697.9	10592.7
A9	14	18770.2	9750.68
A10	14	22169	11576.2
A11	14
A12	14
B1	14	18520.8	13021
B2	14	18187.4	13315.5
B3	14	19831.8	14013.3
B4	14	20427.5	15393.3
B5	14	20742.9	14871.5
B6	14	20601.3	14766.4
B7	14	21277.9	15487.6
B8	14	21265.7	15770.2
B9	14	22245.6	16690.9
B10	14	21477.1	17025.5
B11	14
B12	14
C1	14	18316.4	8223.8
C2	14	20354.3	9225.67
C3	14	19839.9	8378.3
C4	14	21145.4	9911.02
C5	14	21524.2	10003.6
C6	14	22252.3	10189.1
C7	14	21636.3	9411.84
C8	14	21431.5	10087.2
C9	14	17853.6	7816.69
C10	14	21923	10169.8
C11	14
C12	14
D1	14	18825.2	11762.9
D2	14	20031.3	13602.4
D3	14	19534.8	13166.9
D4	14	21834.6	15081.7
D5	14	19486.2	12390.4
D6	14	20866.2	14609
D7	14	21263.2	14006.2
D8	14	20731.9	14574.9
D9	14	21958.2	15697.1
D10	14	23548.7	17563.5
D11	14
D12	14
E1	14	19826.8	11705.9
E2	14	20894.1	13698.1
E3	14	20731.5	13271.8
E4	14	21823.9	14086.2
E5	14	20850.1	13333.4
E6	14	20834.9	13334.4
E7	14	22043.3	14713.9
E8	14	20228.1	13294.1
E9	14	23415.5	16270.2
E10	14	24363.8	17443.4
E11	14
E12	14
F1	14	20080.5	11050.9
F2	14	19962.5	11404.1
F3	14	20223.5	11933.8
F4	14	23483.6	14667.9
F5	14	22990.1	13852
F6	14	22552.6	13823.2
F7	14	22046	13774.7
F8	14	21643.2	13612.7
F9	14	19830.8	11771.9
F10	14	18814.1	11125.7
F11	14
F12	14
G1	14	19545.9	8997.04
G2	14	20384.3	10786.1
G3	14	21648.8	11359
G4	14	20653.9	11053.3
G5	14	22104.8	11805.3
G6	14	21743.4	11389
G7	14	21024	11016.5
G8	14	19032.2	9882.41
G9	14	22120.4	12572.4
G10	14	23438.9	13351.8
G11	14
G12	14
H1	14	17990.3	7878.97
H2	14	19956.7	9444.01
H3	14	20269.9	9890.92
H4	14	19598.4	9730.04
H5	14	20869.2	10192.7
H6	14	19433.8	9259.45
H7	14	20224	9891.43
H8	14	19512.5	9485.36
H9	14	21396.6	10977.2
H10	14	21951	11637.3
H11	14
H12	14
A1	15	18538.1	12132.9
A2	15	18355.4	9775.01
A3	15	19730.7	10529.1
A4	15	19045.4	11003.9
A5	15	18940.6	10082.7
A6	15	19757.8	10593.3
A7	15	20012.2	10895.8
A8	15	19747	10659.2
A9	15	18882.4	9818.89
A10	15	22337.9	11697.4
A11	15
A12	15
B1	15	18450	13013.1
B2	15	18242.9	13398.2
B3	15	19822.6	14058
B4	15	20432	15449.3
B5	15	20553.9	14778.2
B6	15	20569.7	14778.3
B7	15	21326.5	15525.1
B8	15	21285.5	15822.9
B9	15	22396.8	16867
B10	15	21499.9	17073.6
B11	15
B12	15
C1	15	18314.9	8249.36
C2	15	20406.8	9332.78
C3	15	19865.7	8443.08
C4	15	21165.6	10001.7
C5	15	21664.8	10164.8
C6	15	22211.4	10205.3
C7	15	21544.7	9422.88
C8	15	21432.5	10155
C9	15	17922.9	7872.08
C10	15	21872.7	10174.9
C11	15
C12	15
D1	15	18869.6	11813
D2	15	20079.6	13665.6
D3	15	19547.5	13185.6
D4	15	21878.3	15139.5
D5	15	19539.2	12469.9
D6	15	20900.9	14627.9
D7	15	21376.9	14110.8
D8	15	20728.6	14607.2
D9	15	21967.7	15727.7
D10	15	23555.5	17611.5
D11	15
D12	15
E1	15	19870.8	11764.7
E2	15	20846.5	13693.7
E3	15	20797.7	13340.9
E4	15	21823.4	14148.8
E5	15	20692.2	13307.6
E6	15	20886.1	13407.8
E7	15	22100.9	14752
E8	15	20288.2	13365.5
E9	15	23440.9	16302.7
E10	15	24454.2	17562.7
E11	15
E12	15
F1	15	20124.3	11114.5
F2	15	19998	11417.5
F3	15	20219	11977.5
F4	15	23550.6	14746.9
F5	15	22968.8	13859.6
F6	15	22613.3	13888.8
F7	15	22109.6	13829.7
F8	15	21723.3	13690.2
F9	15	19868.8	11818.8
F10	15	18780.9	11164.5
F11	15
F12	15
G1	15	19501.6	9013.84
G2	15	20488	10886.2
G3	15	21672	11397.9
G4	15	20591	11058
G5	15	22202.2	11891.5
G6	15	21735	11393.7
G7	15	21031.3	11059.8
G8	15	19066.9	9938.07
G9	15	22105.1	12566.1
G10	15	23531.2	13460.7
G11	15
G12	15
H1	15	18061.1	7949.45
H2	15	19992.4	9480.94
H3	15	20296	9923.33
H4	15	19601.1	9757.04
H5	15	20882.2	10227.4
H6	15	19446.9	9272.93
H7	15	20213.4	9923.76
H8	15	19492.8	9467.04
H9	15	21375.3	10981.1
H10	15	21956	11664.8
H11	15
H12	15
A1	16	18570.3	12218.1
A2	16	18378.1	9839.82
A3	16	19754.6	10638.9
A4	16	19067.5	11070.8
A5	16	19059.5	10184.3
A6	16	19835.6	10671.9
A7	16	20153.3	11024.2
A8	16	19747.5	10690.6
A9	16	18737.3	9785.91
A10	16	22292	11737.3
A11	16
A12	16
B1	16	18552.4	13126.4
B2	16	18177.2	13388
B3	16	19842.4	14121.9
B4	16	20482.6	15524.8
B5	16	20779.1	14987.2
B6	16	20547.9	14802.9
B7	16	21313.5	15621.2
B8	16	21293.6	15862.3
B9	16	22377.3	16865.2
B10	16	21497.7	17138.7
B11	16
B12	16
C1	16	18285.4	8322.46
C2	16	20371.5	9356.92
C3	16	19916.8	8537.18
C4	16	21191.3	10039.1
C5	16	21547.6	10135.5
C6	16	22206	10255.2
C7	16	21677.1	9499.46
C8	16	21417.6	10197.8
C9	16	17791.8	7852.21
C10	16	21891.1	10217.1
C11	16
C12	16
D1	16	18783.1	11775.7
D2	16	20129.1	13743.6
D3	16	19585	13272.8
D4	16	21880.5	15180.4
D5	16	19671.1	12618.2
D6	16	20847.5	14649.9
D7	16	21371	14186.3
D8	16	20684.1	14596.2
D9	16	21881.7	15722.6
D10	16	23557.1	17652.4
D11	16
D12	16
E1	16	19823.5	11761.6
E2	16	20784.2	13710
E3	16	20745.9	13358.3
E4	16	21831.2	14168.6
E5	16	20789.4	13370
E6	16	21012.9	13512.8
E7	16	22018.8	14796.9
E8	16	20259.6	13371.5
E9	16	23406.9	16301.8
E10	16	24490.6	17610.5
E11	16
E12	16
F1	16	20162.3	11170
F2	16	19787.6	11373
F3	16	20196.8	11979.9
F4	16	23573.9	14827
F5	16	23083.9	13961.4
F6	16	22602.7	13901.7
F7	16	22059.5	13883.7
F8	16	21602.6	13647.1
F9	16	19845.5	11867.4
F10	16	18860.4	11278
F11	16
F12	16
G1	16	19526.8	9048.68
G2	16	20421.4	10812.1
G3	16	21748.4	11460.3
G4	16	20602.9	11107.8
G5	16	22169.4	11911.3
G6	16	21695.4	11418.6
G7	16	21047.5	11084.4
G8	16	19116.3	9991.61
G9	16	22184.3	12672.3
G10	16	23461.1	13455.9
G11	16
G12	16
H1	16	18106.7	7989.59
H2	16	19889.8	9470.72
H3	16	20274.3	9939.97
H4	16	19634.3	9794.52
H5	16	20890.3	10248.4
H6	16	19488.6	9331.41
H7	16	20271.2	9972.13
H8	16	19444	9479.94
H9	16	21353.8	11034
H10	16	21987	11714.6
H11	16
H12	16
A1	17	18597.7	12334.5
A2	17	18426.9	9998.6
A3	17	19831.4	10788.5
A4	17	19085.5	11168.5
A5	17	18972.1	10238.7
A6	17	19828.5	10714.1
A7	17	20102.6	11087.2
A8	17	19780.1	10763.9
A9	17	18779.8	9855.51
A10	17	22357.9	11792.3
A11	17
A12	17
B1	17	18575.8	13164.2
B2	17	18202.7	13429.1
B3	17	19923.8	14171.8
B4	17	20489.2	15612.2
B5	17	20599.8	14914.8
B6	17	20539.5	14858.8
B7	17	21369.9	15666
B8	17	21284	15916.4
B9	17	22398.7	16913.2
B10	17	21505.1	17188.3
B11	17
B12	17
C1	17	18230.5	8379.17
C2	17	20423.1	9508.91
C3	17	19930.4	8686.5
C4	17	21304.4	10185
C5	17	21680.7	10284.6
C6	17	22222	10336.6
C7	17	21634.2	9627.19
C8	17	21470.2	10287.7
C9	17	17866.9	7975.54
C10	17	21866.4	10247.9
C11	17
C12	17
D1	17	18775.5	11798.8
D2	17	20058.2	13718
D3	17	19546.4	13282.1
D4	17	21930.9	15253.1
D5	17	19706.6	12670
D6	17	20877	14712.1
D7	17	21323.6	14162.2
D8	17	20728.4	14675.6
D9	17	22019.3	15877.8
D10	17	23600.2	17735.4
D11	17
D12	17
E1	17	19830.3	11795.7
E2	17	20629.8	13625
E3	17	20713.5	13383.6
E4	17	21878.3	14240.3
E5	17	20781.8	13451.5
E6	17	20895.7	13470.2
E7	17	22039.6	14847.2
E8	17	20281.7	13413.6
E9	17	23504.2	16391.3
E10	17	24365.3	17583.3
E11	17
E12	17
F1	17	20149.3	11189.7
F2	17	19835.1	11375.3
F3	17	20161.2	11983.1
F4	17	23510.5	14836.4
F5	17	23001	13961.8
F6	17	22660.7	13967.4
F7	17	22120.5	13931.8
F8	17	21709.1	13761.2
F9	17	19848.4	11900.9
F10	17	18805.2	11261.4
F11	17
F12	17
G1	17	19574.8	9084.62
G2	17	20619.1	11037.3
G3	17	21797.6	11545
G4	17	20652.6	11127.4
G5	17	22247.1	11989.3
G6	17	21791.7	11489.5
G7	17	21071.1	11130.2
G8	17	19111.2	10008
G9	17	22128.1	12701.3
G10	17	23573.8	13574.8
G11	17
G12	17
H1	17	18095.3	8012.44
H2	17	19954.7	9515.86
H3	17	20290.3	9942.37
H4	17	19545.5	9784.94
H5	17	20934	10303.2
H6	17	19476	9322.06
H7	17	20288.2	10011
H8	17	19538.8	9565.74
H9	17	21382.1	11044
H10	17	22019.8	11777.6
H11	17
H12	17
A1	18	18625.8	12521.9
A2	18	18395	10183.8
A3	18	19826.5	11005.7
A4	18	19086.3	11296.5
A5	18	18994.9	10372.3
A6	18	19859.9	10831.4
A7	18	20135.4	11235.9
A8	18	19762.6	10826.5
A9	18	18875.6	9988.91
A10	18	22300	11796.6
A11	18
A12	18
B1	18	18617.4	13227.3
B2	18	18215.5	13490.1
B3	18	19959.1	14247.5
B4	18	20456.5	15618.5
B5	18	20638.4	14969.3
B6	18	20620.8	14924.1
B7	18	21297.9	15693
B8	18	21323.5	15964
B9	18	22493.7	17052.9
B10	18	21475.7	17223
B11	18
B12	18
C1	18	18366.2	8630.26
C2	18	20501.1	9750.37
C3	18	19996	8891.27
C4	18	21139.5	10238.1
C5	18	21639.9	10443.5
C6	18	22242.5	10461.4
C7	18	21837	9865.84
C8	18	21480.6	10404.7
C9	18	17924.7	8083.47
C10	18	21916.2	10296.1
C11	18
C12	18
D1	18	18819.9	11877.6
D2	18	20167.4	13859.3
D3	18	19507.1	13286.6
D4	18	21899.3	15261.3
D5	18	19578.7	12600.3
D6	18	20985.7	14812.5
D7	18	21469.7	14303
D8	18	20737.4	14694.7
D9	18	21963.6	15851.4
D10	18	23605.7	17777.7
D11	18
D12	18
E1	18	19866.4	11843.7
E2	18	20834.5	13803.9
E3	18	20755.2	13458.6
E4	18	21874.9	14284.1
E5	18	20860	13500.3
E6	18	20897.3	13489.3
E7	18	22174.8	14931.4
E8	18	20282.8	13446.1
E9	18	23458.4	16432.5
E10	18	24558.1	17749.1
E11	18
E12	18
F1	18	20113.2	11209
F2	18	19922.6	11485.9
F3	18	20147.5	12024.1
F4	18	23631.2	14944.1
F5	18	23018.6	14023
F6	18	22656.2	14003.7
F7	18	22118.3	13962.2
F8	18	21757.8	13845.4
F9	18	19890.4	11953.6
F10	18	18925.2	11372.1
F11	18
F12	18
G1	18	19553.7	9108.04
G2	18	20570.8	11022.7
G3	18	21808.1	11566.3
G4	18	20703.8	11219.6
G5	18	22220.1	11992.6
G6	18	21740.3	11494.8
G7	18	21098.4	11161
G8	18	19093.6	10019.3
G9	18	22143.1	12728.3
G10	18	23539.7	13566.2
G11	18
G12	18
H1	18	18157.1	8055.69
H2	18	20031.9	9584.12
H3	18	20236.1	9983.82
H4	18	19608	9818.46
H5	18	20914.5	10324.8
H6	18	19479.6	9358.18
H7	18	20283.7	10007.5
H8	18	19557.6	9589.33
H9	18	21380.4	11077.1
H10	18	22046.4	11799.4
H11	18
H12	18
A1	19	18653.1	12866.2
A2	19	18442.7	10598.4
A3	19	19825.4	11417.5
A4	19	19080.1	11483.2
A5	19	19133.5	10663.6
A6	19	19885.5	10982.9
A7	19	20155.4	11499.6
A8	19	19762	10959.1
A9	19	18872.2	10126.3
A10	19	22221.4	11796.5
A11	19
A12	19
B1	19	18707.3	13349.1
B2	19	18265	13557.7
B3	19	19939.4	14286.2
B4	19	20511.4	15690
B5	19	20910.4	15213.2
B6	19	20659.9	15016.7
B7	19	21348.2	15799.4
B8	19	21354.1	16051.3
B9	19	22556.8	17143.7
B10	19	21553.1	17292
B11	19
B12	19
C1	19	18426	8995.04
C2	19	20547.3	10110.1
C3	19	19955.7	9218.95
C4	19	21220.1	10530.9
C5	19	21534.5	10627.2
C6	19	22337.6	10708.5
C7	19	21757.9	10043.5
C8	19	21493.8	10567.6
C9	19	17982	8246.8
C10	19	21980.4	10375.3
C11	19
C12	19
D1	19	18814.1	11895
D2	19	20197.5	13905.3
D3	19	19569.9	13370.9
D4	19	21954.7	15364.6
D5	19	19714.4	12729.1
D6	19	20975	14835.2
D7	19	21412.2	14285.5
D8	19	20834.2	14838.2
D9	19	22004.7	15927.5
D10	19	23637.6	17856.5
D11	19
D12	19
E1	19	19893.5	11916.4
E2	19	20911.8	13933.5
E3	19	20702	13497.7
E4	19	21850.2	14317.6
E5	19	20931.5	13592.9
E6	19	21048.7	13623.7
E7	19	22024.9	14941.2
E8	19	20333.7	13543.8
E9	19	23527.8	16501.7
E10	19	24542.1	17798.4
E11	19
E12	19
F1	19	20127.2	11241.9
F2	19	19994.4	11572
F3	19	20128.6	12058.7
F4	19	23530.3	14915.4
F5	19	23120.6	14138.1
F6	19	22732.7	14098.4
F7	19	22100.3	14030.4
F8	19	21881	13968
F9	19	19937.2	12045.1
F10	19	19011.5	11461.3
F11	19
F12	19
G1	19	19583.1	9157.65
G2	19	20552.1	11038.7
G3	19	21957.4	11702.1
G4	19	20729	11253.5
G5	19	22210	12020.1
G6	19	21768.8	11549.2
G7	19	21166.6	11241.6
G8	19	19178	10102.1
G9	19	22194	12784.3
G10	19	23603.7	13650
G11	19
G12	19
H1	19	18153	8076.51
H2	19	20014.7	9598.86
H3	19	20275.1	9999.56
H4	19	19596.3	9849.5
H5	19	20911.8	10370.6
H6	19	19506.5	9410.71
H7	19	20324.3	10068.6
H8	19	19590.9	9630.32
H9	19	21431.9	11145.9
H10	19	22089.3	11851.7
H11	19
H12	19
A1	20	18681.7	13486.9
A2	20	18420.8	11325.4
A3	20	19832.8	12218.3
A4	20	19130.2	11875.4
A5	20	19177.2	11065.5
A6	20	19888.1	11215.5
A7	20	20156.4	11914.9
A8	20	19784.2	11178.9
A9	20	18802.2	10321.8
A10	20	22410.8	11934
A11	20
A12	20
B1	20	18742.5	13396.4
B2	20	18258	13587.6
B3	20	19950.1	14362.5
B4	20	20451.4	15636.8
B5	20	20981.2	15248.6
B6	20	20740.7	15098.8
B7	20	21394.8	15843.8
B8	20	21335.4	16075
B9	20	22423.5	17081.9
B10	20	21541.2	17327
B11	20
B12	20
C1	20	18479.1	9581.85
C2	20	20528.8	10692
C3	20	20025.8	9870.33
C4	20	21329.2	11045.2
C5	20	21372.6	11000.5
C6	20	22324	11010.5
C7	20	21696	10472.9
C8	20	21548.4	10878.9
C9	20	17983.8	8506.64
C10	20	22037.1	10445.5
C11	20
C12	20
D1	20	18791.9	11912
D2	20	20166.1	13907.5
D3	20	19527.9	13371.6
D4	20	21948.2	15419
D5	20	19652.9	12679.3
D6	20	20955.9	14858.7
D7	20	21378.9	14357.4
D8	20	20824	14857.3
D9	20	22035.7	15971.8
D10	20	23703.1	17954.2
D11	20
D12	20
E1	20	19850.4	11979
E2	20	20892.4	14004.6
E3	20	20776.8	13616.9
E4	20	21880.4	14366.7
E5	20	21073.6	13725.3
E6	20	20982.5	13631.8
E7	20	22011.2	14975.6
E8	20	20380.9	13602.8
E9	20	23513.1	16561.7
E10	20	24552	17817.6
E11	20
E12	20
F1	20	20171.4	11322.5
F2	20	20005.2	11623.2
F3	20	20234.3	12141.2
F4	20	23577.6	14972.8
F5	20	23108.8	14140.1
F6	20	22787.9	14190.3
F7	20	22133	14057.9
F8	20	21788.8	13929.4
F9	20	19910.7	12036.6
F10	20	19036.5	11520.8
F11	20
F12	20
G1	20	19588.7	9154.48
G2	20	20520.1	11024.2
G3	20	21912.1	11714.9
G4	20	20712.5	11285.4
G5	20	22182.3	12064.9
G6	20	21828.7	11582.2
G7	20	21153.9	11253.1
G8	20	19098.5	10079.2
G9	20	22181.2	12819.1
G10	20	23609.6	13679.8
G11	20
G12	20
H1	20	18172.8	8123.9
H2	20	20013.1	9639.4
H3	20	20307.6	10054.9
H4	20	19635.7	9879.46
H5	20	20920.4	10387.3
H6	20	19490	9403.88
H7	20	20357.7	10117.4
H8	20	19573.9	9640.05
H9	20	21386.9	11158.1
H10	20	22061.4	11862.6
H11	20
H12	20
A1	21	18649.5	14596.6
A2	21	18466.6	12751.6
A3	21	19916.5	13750.9
A4	21	19115.9	12642
A5	21	19132.1	11836.2
A6	21	19928.2	11642
A7	21	20154.4	12778.8
A8	21	19823.9	11610.1
A9	21	18833.8	10709.7
A10	21	22446.9	11978.1
A11	21
A12	21
B1	21	18494.1	13296.7
B2	21	18208.1	13648.3
B3	21	19964.9	14440.1
B4	21	20525.3	15794.1
B5	21	20836.1	15203
B6	21	20689	15089.5
B7	21	21284	15827.9
B8	21	21348.8	16125.7
B9	21	22542.1	17235.7
B10	21	21529.5	17362.3
B11	21
B12	21
C1	21	18462.3	10552.1
C2	21	20518.1	11811.2
C3	21	20035.5	10957.4
C4	21	21240.8	11804.8
C5	21	21444.3	11902
C6	21	22370.7	11592.3
C7	21	21883.1	11414.3
C8	21	21552.2	11415.9
C9	21	17994.7	8926.7
C10	21	22114.7	10519.1
C11	21
C12	21
D1	21	18927.3	12053.4
D2	21	20163	13951.7
D3	21	19660.1	13495.1
D4	21	22013.4	15466.7
D5	21	19594.8	12703
D6	21	20968.6	14914.9
D7	21	21486.2	14449.9
D8	21	20882.7	14919.2
D9	21	22052.7	15992.2
D10	21	23686.2	17982.5
D11	21
D12	21
E1	21	19961.4	12132.6
E2	21	20976.2	14131.1
E3	21	20764.4	13702.6
E4	21	21991.2	14530.1
E5	21	20947.7	13691.7
E6	21	21029.3	13710.5
E7	21	22055.6	15076.8
E8	21	20519.1	13744.2
E9	21	23531.7	16628.9
E10	21	24612.1	17895.9
E11	21
E12	21
F1	21	20182.1	11350
F2	21	20017.1	11662
F3	21	20153.9	12121.3
F4	21	23570.6	15030.8
F5	21	23150.1	14205.1
F6	21	22689.5	14131.2
F7	21	22147.4	14110.2
F8	21	21940.4	14091.9
F9	21	19915.7	12111.2
F10	21	19045.2	11579.9
F11	21
F12	21
G1	21	19543.9	9167.32
[truncated: 1,847 more rows]

## Sheet: Amplification Data
Block Type	96well
Chemistry	TAQMAN
Experiment File Name	C:\Documents and Settings\Team181\Desktop\ap6\20150716_1\average_threshold_female_only\F_35.eds
Experiment Run End Time	Not Started
Instrument Type	steponeplus
Passive Reference	ROX
Well	Cycle	Target Name	Rn	ΔRn
A1	1	Target 1	0.623963	-0.0079488
A1	2	Target 1	0.628682	-0.00494275
A1	3	Target 1	0.632605	-0.00273308
A1	4	Target 1	0.638608	0.00155572
A1	5	Target 1	0.639637	0.000871172
A1	6	Target 1	0.640652	0.000173328
A1	7	Target 1	0.644054	0.00186158
A1	8	Target 1	0.644076	0.000169946
A1	9	Target 1	0.647515	0.00189563
A1	10	Target 1	0.647432	9.87927e-05
A1	11	Target 1	0.64841	-0.00063684
A1	12	Target 1	0.648875	-0.00188478
A1	13	Target 1	0.650429	-0.0020451
A1	14	Target 1	0.652058	-0.0021295
A1	15	Target 1	0.654484	-0.00141638
A1	16	Target 1	0.657937	0.000322712
A1	17	Target 1	0.663224	0.00389679
A1	18	Target 1	0.672285	0.0112442
A1	19	Target 1	0.689762	0.027007
A1	20	Target 1	0.721931	0.0574632
A1	21	Target 1	0.78268	0.116499
A1	22	Target 1	0.895248	0.227352
A1	23	Target 1	1.07381	0.4042
A1	24	Target 1	1.31967	0.648352
A1	25	Target 1	1.60924	0.936199
A1	26	Target 1	1.90942	1.23467
A1	27	Target 1	2.19483	1.51837
A1	28	Target 1	2.4502	1.77203
A1	29	Target 1	2.67081	1.99092
A1	30	Target 1	2.85457	2.17297
A1	31	Target 1	3.00997	2.32665
A1	32	Target 1	3.13885	2.45382
A1	33	Target 1	3.24386	2.55711
A1	34	Target 1	3.33216	2.6437
A1	35	Target 1	3.40639	2.71622
A1	36	Target 1	3.46234	2.77046
A1	37	Target 1	3.51523	2.82163
A1	38	Target 1	3.55432	2.85901
A1	39	Target 1	3.58915	2.89212
A1	40	Target 1	3.62288	2.92414
A2	1	Target 1	0.492379	-0.0102228
A2	2	Target 1	0.499851	-0.00488303
A2	3	Target 1	0.504669	-0.00219553
A2	4	Target 1	0.509029	3.22516e-05
A2	5	Target 1	0.512455	0.00132733
A2	6	Target 1	0.514624	0.00136518
A2	7	Target 1	0.516664	0.00127344
A2	8	Target 1	0.517534	1.16027e-05
A2	9	Target 1	0.520096	0.000442836
A2	10	Target 1	0.520779	-0.0010055
A2	11	Target 1	0.522857	-0.00105892
A2	12	Target 1	0.525808	-0.000239657
A2	13	Target 1	0.527393	-0.000785701
A2	14	Target 1	0.530207	-0.000103652
A2	15	Target 1	0.532541	9.93554e-05
A2	16	Target 1	0.53541	0.000836956
A2	17	Target 1	0.542609	0.00590412
A2	18	Target 1	0.553618	0.0147816
A2	19	Target 1	0.574667	0.0336991
A2	20	Target 1	0.614819	0.0717199
A2	21	Target 1	0.690519	0.145288
A2	22	Target 1	0.828944	0.281582
A2	23	Target 1	1.05361	0.504119
A2	24	Target 1	1.3563	0.804679
A2	25	Target 1	1.71314	1.15939
A2	26	Target 1	2.07815	1.52226
A2	27	Target 1	2.42869	1.87067
A2	28	Target 1	2.74108	2.18093
A2	29	Target 1	3.01006	2.44778
A2	30	Target 1	3.24038	2.67596
A2	31	Target 1	3.43538	2.86884
A2	32	Target 1	3.59371	3.02503
A2	33	Target 1	3.72168	3.15087
A2	34	Target 1	3.82723	3.25429
A2	35	Target 1	3.9146	3.33953
A2	36	Target 1	3.9897	3.4125
A2	37	Target 1	4.05542	3.47609
A2	38	Target 1	4.10792	3.52646
A2	39	Target 1	4.14574	3.56214
A2	40	Target 1	4.1901	3.60438
A3	1	Target 1	0.493059	-0.010227
A3	2	Target 1	0.500739	-0.0047496
A3	3	Target 1	0.505253	-0.0024378
A3	4	Target 1	0.509778	-0.000115453
A3	5	Target 1	0.513838	0.00174138
A3	6	Target 1	0.515546	0.0012467
A3	7	Target 1	0.517215	0.000712908
A3	8	Target 1	0.518776	7.1772e-05
A3	9	Target 1	0.52179	0.00088338
A3	10	Target 1	0.522787	-0.000322271
A3	11	Target 1	0.525323	1.04739e-05
A3	12	Target 1	0.527127	-0.000387594
A3	13	Target 1	0.528207	-0.00151087
A3	14	Target 1	0.530284	-0.00163631
A3	15	Target 1	0.533641	-0.000482449
A3	16	Target 1	0.538552	0.00222614
A3	17	Target 1	0.54401	0.00548142
A3	18	Target 1	0.555102	0.014371
A3	19	Target 1	0.575899	0.0329658
A3	20	Target 1	0.616065	0.0709289
A3	21	Target 1	0.690428	0.143089
A3	22	Target 1	0.82729	0.277749
A3	23	Target 1	1.0473	0.495556
A3	24	Target 1	1.34976	0.795817
A3	25	Target 1	1.70579	1.14965
A3	26	Target 1	2.0664	1.50805
A3	27	Target 1	2.40144	1.84088
A3	28	Target 1	2.70323	2.14047
A3	29	Target 1	2.95781	2.39285
A3	30	Target 1	3.17228	2.60511
A3	31	Target 1	3.35001	2.78065
A3	32	Target 1	3.49445	2.92288
A3	33	Target 1	3.61608	3.04231
A3	34	Target 1	3.71074	3.13476
A3	35	Target 1	3.78995	3.21178
A3	36	Target 1	3.85559	3.27521
A3	37	Target 1	3.90699	3.32441
A3	38	Target 1	3.94956	3.36478
A3	39	Target 1	3.99178	3.40479
A3	40	Target 1	4.03018	3.44099
A4	1	Target 1	0.542312	-0.00976116
A4	2	Target 1	0.550329	-0.0037507
A4	3	Target 1	0.556002	-8.36665e-05
A4	4	Target 1	0.559675	0.00158316
A4	5	Target 1	0.561804	0.0017061
A4	6	Target 1	0.562521	0.000416236
A4	7	Target 1	0.562828	-0.00128293
A4	8	Target 1	0.566573	0.000456071
A4	9	Target 1	0.568726	0.000602738
A4	10	Target 1	0.569614	-0.000515346
A4	11	Target 1	0.571549	-0.000587012
A4	12	Target 1	0.572192	-0.00195013
A4	13	Target 1	0.573775	-0.00237269
A4	14	Target 1	0.577431	-0.00072321
A4	15	Target 1	0.577773	-0.00238793
A4	16	Target 1	0.580612	-0.00155491
A4	17	Target 1	0.585179	0.0010061
A4	18	Target 1	0.591867	0.00568743
A4	19	Target 1	0.601839	0.0136534
A4	20	Target 1	0.620769	0.0305772
A4	21	Target 1	0.661333	0.0691345
A4	22	Target 1	0.736003	0.141798
A4	23	Target 1	0.869613	0.273402
A4	24	Target 1	1.08188	0.483664
A4	25	Target 1	1.36907	0.768851
A4	26	Target 1	1.70832	1.10609
A4	27	Target 1	2.04793	1.4437
A4	28	Target 1	2.36658	1.76034
A4	29	Target 1	2.64392	2.03567
A4	30	Target 1	2.88016	2.2699
A4	31	Target 1	3.08324	2.47098
A4	32	Target 1	3.2523	2.63804
A4	33	Target 1	3.38308	2.7668
A4	34	Target 1	3.49795	2.87967
A4	35	Target 1	3.58311	2.96282
A4	36	Target 1	3.66128	3.03899
A4	37	Target 1	3.71423	3.08993
A4	38	Target 1	3.77434	3.14804
A4	39	Target 1	3.81417	3.18586
A4	40	Target 1	3.85309	3.22277
A5	1	Target 1	0.491151	-0.013765
A5	2	Target 1	0.501266	-0.00566279
A5	3	Target 1	0.507145	-0.00179633
A5	4	Target 1	0.511364	0.000410135
A5	5	Target 1	0.513401	0.000434357
A5	6	Target 1	0.515259	0.00028042
A5	7	Target 1	0.518516	0.00152517
A5	8	Target 1	0.519369	0.000365579
A5	9	Target 1	0.522258	0.00124203
A5	10	Target 1	0.523066	3.73801e-05
A5	11	Target 1	0.524116	-0.000924796
A5	12	Target 1	0.526572	-0.000481256
A5	13	Target 1	0.528469	-0.000596748
A5	14	Target 1	0.529544	-0.00153437
A5	15	Target 1	0.532334	-0.000756504
A5	16	Target 1	0.534342	-0.000761608
A5	17	Target 1	0.539672	0.00255654
A5	18	Target 1	0.546059	0.00693042
A5	19	Target 1	0.557323	0.0161822
A5	20	Target 1	0.577013	0.0338597
A5	21	Target 1	0.618655	0.0734896
A5	22	Target 1	0.698869	0.15169
A5	23	Target 1	0.840061	0.29087
A5	24	Target 1	1.06501	0.51381
A5	25	Target 1	1.37514	0.821923
A5	26	Target 1	1.74047	1.18525
A5	27	Target 1	2.10697	1.54973
A5	28	Target 1	2.45648	1.89723
A5	29	Target 1	2.76296	2.2017
A5	30	Target 1	3.03966	2.47639
A5	31	Target 1	3.2558	2.69051
A5	32	Target 1	3.43097	2.86367
A5	33	Target 1	3.58644	3.01713
A5	34	Target 1	3.71281	3.14149
A5	35	Target 1	3.80971	3.23637
A5	36	Target 1	3.89265	3.3173
A5	37	Target 1	3.95537	3.378
A5	38	Target 1	4.00734	3.42796
A5	39	Target 1	4.06922	3.48783
A5	40	Target 1	4.10872	3.52532
A6	1	Target 1	0.498216	-0.0112842
A6	2	Target 1	0.505705	-0.00577015
A6	3	Target 1	0.51156	-0.00189009
A6	4	Target 1	0.515605	0.000180009
A6	5	Target 1	0.517782	0.000381861
A6	6	Target 1	0.519966	0.000591701
A6	7	Target 1	0.522105	0.000755287
A6	8	Target 1	0.523915	0.000591286
A6	9	Target 1	0.525903	0.000603774
A6	10	Target 1	0.527799	0.000525664
A6	11	Target 1	0.529522	0.000273508
A6	12	Target 1	0.53161	0.000387086
A6	13	Target 1	0.532266	-0.000932292
A6	14	Target 1	0.534241	-0.000931605
A6	15	Target 1	0.536157	-0.000990225
A6	16	Target 1	0.538016	-0.00110612
A6	17	Target 1	0.540337	-0.00075991
A6	18	Target 1	0.545392	0.00232007
A6	19	Target 1	0.552306	0.007259
A6	20	Target 1	0.563929	0.0169075
A6	21	Target 1	0.584197	0.0352008
A6	22	Target 1	0.62427	0.0732987
A6	23	Target 1	0.699531	0.146585
A6	24	Target 1	0.836984	0.282064
A6	25	Target 1	1.05831	0.501412
A6	26	Target 1	1.36197	0.803095
A6	27	Target 1	1.71727	1.15642
A6	28	Target 1	2.08513	1.52231
A6	29	Target 1	2.43209	1.86729
A6	30	Target 1	2.73607	2.1693
A6	31	Target 1	2.995	2.42626
A6	32	Target 1	3.2151	2.64438
A6	33	Target 1	3.40074	2.82805
A6	34	Target 1	3.54807	2.9734
A6	35	Target 1	3.67246	3.09582
A6	36	Target 1	3.76988	3.19126
A6	37	Target 1	3.85115	3.27055
A6	38	Target 1	3.91476	3.33219
A6	39	Target 1	3.9771	3.39256
A6	40	Target 1	4.02649	3.43997
A7	1	Target 1	0.501424	-0.0130947
A7	2	Target 1	0.511574	-0.00512273
A7	3	Target 1	0.517211	-0.00166391
A7	4	Target 1	0.520538	-0.000515124
A7	5	Target 1	0.524631	0.00140018
A7	6	Target 1	0.525988	0.000579088
A7	7	Target 1	0.529171	0.00158363
A7	8	Target 1	0.530891	0.00112553
A7	9	Target 1	0.532973	0.00102977
A7	10	Target 1	0.533414	-0.000706963
A7	11	Target 1	0.534459	-0.00184014
A7	12	Target 1	0.537629	-0.00084764
A7	13	Target 1	0.539529	-0.00112609
A7	14	Target 1	0.542375	-0.000458074
A7	15	Target 1	0.544459	-0.000552463
A7	16	Target 1	0.547015	-0.000173711
A7	17	Target 1	0.551533	0.00216592
A7	18	Target 1	0.558017	0.00647255
A7	19	Target 1	0.570544	0.0168214
A7	20	Target 1	0.591121	0.03522
A7	21	Target 1	0.634048	0.0759688
A7	22	Target 1	0.714224	0.153967
A7	23	Target 1	0.855362	0.292927
A7	24	Target 1	1.08471	0.520096
A7	25	Target 1	1.40052	0.833733
A7	26	Target 1	1.7648	1.19583
A7	27	Target 1	2.14038	1.56924
A7	28	Target 1	2.49441	1.92109
A7	29	Target 1	2.80768	2.23217
A7	30	Target 1	3.07737	2.49969
A7	31	Target 1	3.30099	2.72113
A7	32	Target 1	3.49336	2.91132
A7	33	Target 1	3.64351	3.0593
A7	34	Target 1	3.77063	3.18423
A7	35	Target 1	3.87216	3.28359
A7	36	Target 1	3.9544	3.36365
A7	37	Target 1	4.01904	3.42612
A7	38	Target 1	4.08176	3.48666
A7	39	Target 1	4.13559	3.5383
A7	40	Target 1	4.18481	3.58535
A8	1	Target 1	0.499723	-0.0135316
A8	2	Target 1	0.508821	-0.00636542
A8	3	Target 1	0.515732	-0.00138525
A8	4	Target 1	0.518126	-0.000922998
A8	5	Target 1	0.521719	0.000738201
A8	6	Target 1	0.524353	0.0014406
A8	7	Target 1	0.526212	0.00136844
A8	8	Target 1	0.527688	0.000912539
A8	9	Target 1	0.528857	0.000150572
A8	10	Target 1	0.53042	-0.000217827
A8	11	Target 1	0.531777	-0.000792874
A8	12	Target 1	0.534071	-0.0004304
A8	13	Target 1	0.535797	-0.000636316
A8	14	Target 1	0.537758	-0.000606138
A8	15	Target 1	0.539788	-0.000507713
A8	16	Target 1	0.541362	-0.000865084
A8	17	Target 1	0.544177	1.81552e-05
A8	18	Target 1	0.547827	0.0017361
A8	19	Target 1	0.554554	0.00653226
A8	20	Target 1	0.565042	0.015088
A8	21	Target 1	0.585658	0.0337732
A8	22	Target 1	0.624582	0.0707651
A8	23	Target 1	0.699603	0.143855
A8	24	Target 1	0.835674	0.277995
A8	25	Target 1	1.05346	0.493853
A8	26	Target 1	1.34998	0.788439
A8	27	Target 1	1.69591	1.13244
A8	28	Target 1	2.05067	1.48526
A8	29	Target 1	2.37877	1.81144
A8	30	Target 1	2.66879	2.09952
A8	31	Target 1	2.91819	2.34699
A8	32	Target 1	3.1206	2.54747
A8	33	Target 1	3.29229	2.71723
A8	34	Target 1	3.42803	2.85104
A8	35	Target 1	3.54279	2.96386
A8	36	Target 1	3.63941	3.05856
A8	37	Target 1	3.71267	3.12988
A8	38	Target 1	3.77587	3.19115
A8	39	Target 1	3.8276	3.24095
A8	40	Target 1	3.87321	3.28462
A9	1	Target 1	0.476503	-0.0140495
A9	2	Target 1	0.486508	-0.00624008
A9	3	Target 1	0.491875	-0.00306954
A9	4	Target 1	0.496282	-0.000857446
A9	5	Target 1	0.50037	0.00103463
A9	6	Target 1	0.503011	0.00147981
A9	7	Target 1	0.505524	0.00179683
A9	8	Target 1	0.507125	0.00120214
A9	9	Target 1	0.508395	0.000275697
A9	10	Target 1	0.509829	-0.000486062
A9	11	Target 1	0.51246	-5.00069e-05
A9	12	Target 1	0.515284	0.000578154
A9	13	Target 1	0.516709	-0.000192665
A9	14	Target 1	0.519477	0.000378931
A9	15	Target 1	0.520001	-0.00129245
A9	16	Target 1	0.522269	-0.00122034
A9	17	Target 1	0.524792	-0.000893128
A9	18	Target 1	0.529196	0.00131545
A9	19	Target 1	0.536573	0.00649657
A9	20	Target 1	0.548967	0.0166945
A9	21	Target 1	0.568645	0.0341768
A9	22	Target 1	0.610801	0.0741373
A9	23	Target 1	0.688396	0.149536
A9	24	Target 1	0.830162	0.289107
A9	25	Target 1	1.06061	0.517355
A9	26	Target 1	1.37781	0.832365
A9	27	Target 1	1.7488	1.20116
A9	28	Target 1	2.13275	1.58291
A9	29	Target 1	2.49365	1.94162
A9	30	Target 1	2.81091	2.25668
A9	31	Target 1	3.08728	2.53086
A9	32	Target 1	3.32329	2.76467
A9	33	Target 1	3.5175	2.95668
A9	34	Target 1	3.67667	3.11365
A9	35	Target 1	3.79607	3.23086
A9	36	Target 1	3.92052	3.35311
A9	37	Target 1	3.99352	3.42392
A9	38	Target 1	4.07742	3.50562
A9	39	Target 1	4.12445	3.55046
A9	40	Target 1	4.1741	3.59792
A10	1	Target 1	0.489135	-0.0138547
A10	2	Target 1	0.497307	-0.00717361
A10	3	Target 1	0.502606	-0.00336581
A10	4	Target 1	0.506241	-0.00122249
A10	5	Target 1	0.507477	-0.00147766
A10	6	Target 1	0.5105	5.47064e-05
A10	7	Target 1	0.511964	2.72815e-05
A10	8	Target 1	0.514294	0.000866031
A10	9	Target 1	0.515214	0.000293999
A10	10	Target 1	0.516015	-0.000396408
A10	11	Target 1	0.518439	0.000536338
A10	12	Target 1	0.520213	0.000819453
A10	13	Target 1	0.520966	8.07067e-05
A10	14	Target 1	0.522179	-0.000197713
A10	15	Target 1	0.523657	-0.000210237
A10	16	Target 1	0.526525	0.00116627
A10	17	Target 1	0.527436	0.000585531
A10	18	Target 1	0.528995	0.000652937
A10	19	Target 1	0.530862	0.00102874
A10	20	Target 1	0.532511	0.00118722
A10	21	Target 1	0.533618	0.000802048
A10	22	Target 1	0.534426	0.00011927
A10	23	Target 1	0.537342	0.00154393
A10	24	Target 1	0.538238	0.000948775
A10	25	Target 1	0.539072	0.000290971
A10	26	Target 1	0.539699	-0.000573482
A10	27	Target 1	0.542376	0.000612644
A10	28	Target 1	0.544002	0.000747046
A10	29	Target 1	0.545203	0.000456705
A10	30	Target 1	0.546068	-0.000169389
A10	31	Target 1	0.548107	0.000378609
A10	32	Target 1	0.548863	-0.00035668
A10	33	Target 1	0.550869	0.000157344
A10	34	Target 1	0.552457	0.000254194
A10	35	Target 1	0.552427	-0.00126668
A10	36	Target 1	0.554426	-0.00075886
A10	37	Target 1	0.555273	-0.00140337
A10	38	Target 1	0.556487	-0.00168102
A10	39	Target 1	0.559128	-0.000530951
A10	40	Target 1	0.560071	-0.00107968
A11	1
A11	2
A11	3
A11	4
A11	5
A11	6
A11	7
A11	8
A11	9
A11	10
A11	11
A11	12
A11	13
A11	14
A11	15
A11	16
A11	17
A11	18
A11	19
A11	20
A11	21
A11	22
A11	23
A11	24
A11	25
A11	26
A11	27
A11	28
A11	29
A11	30
A11	31
A11	32
A11	33
A11	34
A11	35
A11	36
A11	37
A11	38
A11	39
A11	40
A12	1
A12	2
A12	3
A12	4
A12	5
A12	6
A12	7
A12	8
A12	9
A12	10
A12	11
A12	12
A12	13
A12	14
A12	15
A12	16
A12	17
A12	18
A12	19
A12	20
A12	21
A12	22
A12	23
A12	24
A12	25
A12	26
A12	27
A12	28
A12	29
A12	30
A12	31
A12	32
A12	33
A12	34
A12	35
A12	36
A12	37
A12	38
A12	39
A12	40
B1	1	Target 2	0.663287	-0.0112532
B1	2	Target 2	0.669347	-0.00741827
B1	3	Target 2	0.675789	-0.00320141
B1	4	Target 2	0.680517	-0.0006976
B1	5	Target 2	0.683049	-0.000390694
B1	6	Target 2	0.686014	0.000349061
B1	7	Target 2	0.690385	0.00249501
B1	8	Target 2	0.692863	0.00274815
B1	9	Target 2	0.694147	0.00180789
B1	10	Target 2	0.694267	-0.000296985
B1	11	Target 2	0.697333	0.000544098
B1	12	Target 2	0.700244	0.00122997
B1	13	Target 2	0.70019	-0.00104847
B1	14	Target 2	0.703046	-0.000417438
B1	15	Target 2	0.705319	-0.000369931
B1	16	Target 2	0.707533	-0.000380777
B1	17	Target 2	0.708677	-0.00146129
B1	18	Target 2	0.710482	-0.00188096
B1	19	Target 2	0.713579	-0.0010093
B1	20	Target 2	0.71476	-0.00205232
B1	21	Target 2	0.718968	-6.95113e-05
B1	22	Target 2	0.725365	0.00410252
B1	23	Target 2	0.735223	0.0117356
B1	24	Target 2	0.750566	0.0248536
B1	25	Target 2	0.778768	0.0508313
B1	26	Target 2	0.831776	0.101615
B1	27	Target 2	0.928505	0.196119
B1	28	Target 2	1.0943	0.359689
B1	29	Target 2	1.3521	0.615265
B1	30	Target 2	1.70247	0.963408
B1	31	Target 2	2.10208	1.36079
B1	32	Target 2	2.53218	1.78867
B1	33	Target 2	2.93504	2.1893
B1	34	Target 2	3.30757	2.55961
B1	35	Target 2	3.64409	2.89391
B1	36	Target 2	3.91244	3.16003
B1	37	Target 2	4.0935	3.33887
B1	38	Target 2	4.22359	3.46673
B1	39	Target 2	4.31822	3.55913
B1	40	Target 2	4.39174	3.63043
B2	1	Target 2	0.693801	-0.0080167
B2	2	Target 2	0.697489	-0.00667844
B2	3	Target 2	0.703903	-0.00261399
B2	4	Target 2	0.708145	-0.000722374
B2	5	Target 2	0.710949	-0.000268
B2	6	Target 2	0.714522	0.000955274
B2	7	Target 2	0.716848	0.000931202
B2	8	Target 2	0.71911	0.000842577
B2	9	Target 2	0.722171	0.00155421
B2	10	Target 2	0.724677	0.00170972
B2	11	Target 2	0.725839	0.000521749
B2	12	Target 2	0.728772	0.00110547
B2	13	Target 2	0.72981	-0.000206663
B2	14	Target 2	0.732131	-0.000235862
B2	15	Target 2	0.73443	-0.000286697
B2	16	Target 2	0.736526	-0.000540604
B2	17	Target 2	0.737753	-0.00166331
B2	18	Target 2	0.740585	-0.0011817
B2	19	Target 2	0.742278	-0.00183877
B2	20	Target 2	0.744196	-0.00227036
B2	21	Target 2	0.749575	0.000758637
B2	22	Target 2	0.754616	0.0034495
B2	23	Target 2	0.761983	0.00846625
B2	24	Target 2	0.778475	0.0226081
B2	25	Target 2	0.80781	0.0495934
B2	26	Target 2	0.862512	0.101946
B2	27	Target 2	0.960591	0.197675
B2	28	Target 2	1.13521	0.369944
B2	29	Target 2	1.40234	0.634719
B2	30	Target 2	1.76573	0.995762
B2	31	Target 2	2.18652	1.4142
B2	32	Target 2	2.64208	1.86742
B2	33	Target 2	3.07984	2.30283
B2	34	Target 2	3.47501	2.69564
B2	35	Target 2	3.8281	3.04638
B2	36	Target 2	4.11389	3.32983
B2	37	Target 2	4.31423	3.52781
B2	38	Target 2	4.46665	3.67789
B2	39	Target 2	4.5721	3.78099
B2	40	Target 2	4.6455	3.85203
B3	1	Target 2	0.669984	-0.00457226
B3	2	Target 2	0.674215	-0.00277856
B3	3	Target 2	0.678299	-0.00113173
B3	4	Target 2	0.68095	-0.000917493
B3	5	Target 2	0.685174	0.000869112
B3	6	Target 2	0.685669	-0.00107291
B3	7	Target 2	0.688983	-0.000195516
B3	8	Target 2	0.692199	0.000583532
B3	9	Target 2	0.695084	0.00103094
B3	10	Target 2	0.697301	0.000810597
B3	11	Target 2	0.700345	0.00141751
B3	12	Target 2	0.702042	0.00067753
B3	13	Target 2	0.704604	0.000802894
B3	14	Target 2	0.706604	0.000365829
B3	15	Target 2	0.709188	0.000512829
B3	16	Target 2	0.7117	0.000588185
B3	17	Target 2	0.7113	-0.00224958
B3	18	Target 2	0.713832	-0.00215437
B3	19	Target 2	0.716481	-0.00194276
B3	20	Target 2	0.719919	-0.000940971
B3	21	Target 2	0.723277	-2.05406e-05
B3	22	Target 2	0.728701	0.00296692
B3	23	Target 2	0.73829	0.0101187
B3	24	Target 2	0.752991	0.0223823
B3	25	Target 2	0.783539	0.0504936
B3	26	Target 2	0.835979	0.100497
B3	27	Target 2	0.933358	0.195438
B3	28	Target 2	1.09893	0.358574
B3	29	Target 2	1.35696	0.614171
B3	30	Target 2	1.70807	0.962836
B3	31	Target 2	2.11856	1.37089
B3	32	Target 2	2.54702	1.79692
B3	33	Target 2	2.9652	2.21266
B3	34	Target 2	3.33554	2.58056
B3	35	Target 2	3.65671	2.8993
B3	36	Target 2	3.91422	3.15437
B3	37	Target 2	4.10444	3.34215
B3	38	Target 2	4.251	3.48627
B3	39	Target 2	4.35336	3.58619
B3	40	Target 2	4.42468	3.65508
B4	1	Target 2	0.709316	-0.0124578
B4	2	Target 2	0.718785	-0.00542113
B4	3	Target 2	0.723634	-0.0030055
B4	4	Target 2	0.728889	-0.000182238
B4	5	Target 2	0.732052	0.00054777
B4	6	Target 2	0.732047	-0.00189039
B4	7	Target 2	0.736134	-0.000235733
B4	8	Target 2	0.740218	0.00141529
B4	9	Target 2	0.743892	0.0026567
B4	10	Target 2	0.746645	0.0029777
B4	11	Target 2	0.746806	0.000705484
B4	12	Target 2	0.747892	-0.000641432
B4	13	Target 2	0.750332	-0.00063425
B4	14	Target 2	0.753558	0.000159356
B4	15	Target 2	0.756133	0.000302019
B4	16	Target 2	0.757952	-0.0003117
B4	17	Target 2	0.761975	0.00127882
B4	18	Target 2	0.763499	0.000370058
B4	19	Target 2	0.764939	-0.000622449
B4	20	Target 2	0.764584	-0.00341072
B4	21	Target 2	0.769496	-0.000931261
B4	22	Target 2	0.773673	0.000813039
B4	23	Target 2	0.775932	0.000639441
B4	24	Target 2	0.782432	0.00470635
B4	25	Target 2	0.795871	0.015713
B4	26	Target 2	0.824507	0.0419165
B4	27	Target 2	0.870413	0.0853898
B4	28	Target 2	0.958659	0.171203
B4	29	Target 2	1.11104	0.321147
B4	30	Target 2	1.35086	0.55854
B4	31	Target 2	1.6921	0.89735
B4	32	Target 2	2.09873	1.30155
B4	33	Target 2	2.53722	1.7376
B4	34	Target 2	2.96984	2.16779
B4	35	Target 2	3.36101	2.55653
B4	36	Target 2	3.70116	2.89424
B4	37	Target 2	3.96604	3.15669
B4	38	Target 2	4.18975	3.37796
B4	39	Target 2	4.34093	3.52671
B4	40	Target 2	4.43807	3.62142
B5	1	Target 2	0.678699	-0.00959176
B5	2	Target 2	0.684886	-0.00560726
B5	3	Target 2	0.689334	-0.00336179
B5	4	Target 2	0.693688	-0.0012099
B5	5	Target 2	0.697025	-7.57507e-05
B5	6	Target 2	0.699069	-0.000233596
B5	7	Target 2	0.7032	0.00169413
B5	8	Target 2	0.705069	0.00136069
B5	9	Target 2	0.708369	0.00245823
B5	10	Target 2	0.709383	0.00127048
B5	11	Target 2	0.71055	0.000234361
B5	12	Target 2	0.713425	0.000906809
B5	13	Target 2	0.714827	0.000106187
B5	14	Target 2	0.716944	2.09406e-05
B5	15	Target 2	0.718995	-0.000130348
B5	16	Target 2	0.721264	-6.45561e-05
B5	17	Target 2	0.724028	0.000497444
B5	18	Target 2	0.725311	-0.00042185
B5	19	Target 2	0.727541	-0.000394682
B5	20	Target 2	0.726774	-0.0033645
B5	21	Target 2	0.729649	-0.00269187
B5	22	Target 2	0.735292	0.000748321
B5	23	Target 2	0.739397	0.00265125
B5	24	Target 2	0.747327	0.00837835
B5	25	Target 2	0.75917	0.0180196
B5	26	Target 2	0.785969	0.0426159
B5	27	Target 2	0.835096	0.08954
B5	28	Target 2	0.924257	0.176499
B5	29	Target 2	1.07506	0.325099
B5	30	Target 2	1.3254	0.573236
B5	31	Target 2	1.65313	0.898767
B5	32	Target 2	2.04209	1.28552
B5	33	Target 2	2.46406	1.70529
B5	34	Target 2	2.8732	2.11223
B5	35	Target 2	3.24094	2.47776
B5	36	Target 2	3.55855	2.79317
B5	37	Target 2	3.80699	3.0394
B5	38	Target 2	4.00164	3.23186
B5	39	Target 2	4.15804	3.38605
B5	40	Target 2	4.24567	3.47148
B6	1	Target 2	0.677685	-0.00959284
B6	2	Target 2	0.682513	-0.00696555
B6	3	Target 2	0.687511	-0.00416899
B6	4	Target 2	0.69287	-0.00101105
B6	5	Target 2	0.695335	-0.000747207
B6	6	Target 2	0.69946	0.00117716
B6	7	Target 2	0.701481	0.000997006
B6	8	Target 2	0.703453	0.000767082
B6	9	Target 2	0.706303	0.00141633
B6	10	Target 2	0.70895	0.00186184
B6	11	Target 2	0.709913	0.00062472
B6	12	Target 2	0.712557	0.00106696
B6	13	Target 2	0.71411	0.000419504
B6	14	Target 2	0.716769	0.000876941
B6	15	Target 2	0.718446	0.000353285
B6	16	Target 2	0.720407	0.000112633
B6	17	Target 2	0.723423	0.000927399
B6	18	Target 2	0.723743	-0.000953633
B6	19	Target 2	0.726855	-4.28426e-05
B6	20	Target 2	0.727982	-0.00111647
B6	21	Target 2	0.729352	-0.00194763
B6	22	Target 2	0.73159	-0.00191088
B6	23	Target 2	0.735132	-0.000569981
B6	24	Target 2	0.739771	0.00186782
B6	25	Target 2	0.746399	0.00629499
B6	26	Target 2	0.75972	0.0174148
B6	27	Target 2	0.782483	0.0379762
B6	28	Target 2	0.823959	0.077251
B6	29	Target 2	0.902717	0.153808
B6	30	Target 2	1.04101	0.289904
B6	31	Target 2	1.26629	0.512979
B6	32	Target 2	1.58346	0.827951
B6	33	Target 2	1.98351	1.22579
B6	34	Target 2	2.41684	1.65693
B6	35	Target 2	2.85032	2.08821
B6	36	Target 2	3.2531	2.48878
B6	37	Target 2	3.59526	2.82874
B6	38	Target 2	3.88827	3.11955
B6	39	Target 2	4.10205	3.33113
B6	40	Target 2	4.27284	3.49972
B7	1	Target 2	0.686644	-0.0108518
B7	2	Target 2	0.692097	-0.00772401
B7	3	Target 2	0.697238	-0.00490789
B7	4	Target 2	0.703732	-0.000739158
B7	5	Target 2	0.705946	-0.000850875
B7	6	Target 2	0.711093	0.00197168
B7	7	Target 2	0.712032	0.000585024
B7	8	Target 2	0.714889	0.00111692
B7	9	Target 2	0.719406	0.00330868
B7	10	Target 2	0.719512	0.00108988
B7	11	Target 2	0.72195	0.0012024
B7	12	Target 2	0.723497	0.000424239
B7	13	Target 2	0.726753	0.00135548
B7	14	Target 2	0.727872	0.000149365
B7	15	Target 2	0.727973	-0.00207456
B7	16	Target 2	0.732925	0.000552316
B7	17	Target 2	0.733089	-0.00160944
B7	18	Target 2	0.736833	-0.000190692
B7	19	Target 2	0.740083	0.000734473
B7	20	Target 2	0.740544	-0.00112962
B7	21	Target 2	0.743654	-0.000345123
B7	22	Target 2	0.744206	-0.00211808
B7	23	Target 2	0.750124	0.00147499
B7	24	Target 2	0.758508	0.00753396
B7	25	Target 2	0.77386	0.0205605
B7	26	Target 2	0.800031	0.0444064
B7	27	Target 2	0.842704	0.0847549
B7	28	Target 2	0.929737	0.169463
B7	29	Target 2	1.0829	0.320297
B7	30	Target 2	1.32234	0.557414
B7	31	Target 2	1.66324	0.895988
B7	32	Target 2	2.07186	1.30228
B7	33	Target 2	2.5221	1.7502
B7	34	Target 2	2.96539	2.19116
B7	35	Target 2	3.36597	2.58942
B7	36	Target 2	3.72551	2.94664
B7	37	Target 2	4.0113	3.23009
B7	38	Target 2	4.23303	3.4495
B7	39	Target 2	4.4008	3.61495
B7	40	Target 2	4.50992	3.72174
B8	1	Target 2	0.701013	-0.00968576
B8	2	Target 2	0.707835	-0.0051804
B8	3	Target 2	0.712424	-0.00290724
B8	4	Target 2	0.716089	-0.0015589
B8	5	Target 2	0.719983	1.89729e-05
B8	6	Target 2	0.722806	0.000525454
B8	7	Target 2	0.725291	0.000694274
B8	8	Target 2	0.7281	0.00118705
B8	9	Target 2	0.730298	0.00106887
B8	10	Target 2	0.732764	0.00121915
B8	11	Target 2	0.73438	0.000518283
B8	12	Target 2	0.737765	0.00158779
B8	13	Target 2	0.739455	0.000961483
B8	14	Target 2	0.741577	0.000767431
B8	15	Target 2	0.743367	0.000241023
B8	16	Target 2	0.744933	-0.000509201
B8	17	Target 2	0.747811	5.19969e-05
B8	18	Target 2	0.74866	-0.00141515
B8	19	Target 2	0.751677	-0.000714419
B8	20	Target 2	0.753442	-0.00126562
B8	21	Target 2	0.755347	-0.00167676
B8	22	Target 2	0.758569	-0.000771162
B8	23	Target 2	0.761367	-0.000288463
B8	24	Target 2	0.766237	0.00226514
B8	25	Target 2	0.774225	0.00793642
B8	26	Target 2	0.78704	0.0184353
B8	27	Target 2	0.811431	0.0405099
B8	28	Target 2	0.85665	0.0834128
B8	29	Target 2	0.940281	0.164728
B8	30	Target 2	1.08678	0.308913
B8	31	Target 2	1.32057	0.540383
B8	32	Target 2	1.64781	0.865305
B8	33	Target 2	2.04598	1.26116
B8	34	Target 2	2.47617	1.68904
B8	35	Target 2	2.89688	2.10743
B8	36	Target 2	3.28172	2.48996
B8	37	Target 2	3.61016	2.81608
B8	38	Target 2	3.8767	3.0803
B8	39	Target 2	4.09194	3.29322
B8	40	Target 2	4.23295	3.43191
B9	1	Target 2	0.709823	-0.00874119
B9	2	Target 2	0.715245	-0.00566698
B9	3	Target 2	0.719509	-0.00375072
B9	4	Target 2	0.724909	-0.000697856
B9	5	Target 2	0.727418	-0.000536175
B9	6	Target 2	0.73095	0.000647666
B9	7	Target 2	0.733281	0.00063113
B9	8	Target 2	0.736306	0.00130911
B9	9	Target 2	0.73775	0.000404579
B9	10	Target 2	0.74161	0.00191726
B9	11	Target 2	0.743646	0.00160538
B9	12	Target 2	0.744387	-3.34405e-07
B9	13	Target 2	0.747173	0.000437197
B9	14	Target 2	0.7503	0.0012171
B9	15	Target 2	0.7531	0.00166971
B9	16	Target 2	0.753677	-0.000100874
B9	17	Target 2	0.755094	-0.00103169
B9	18	Target 2	0.758122	-0.000351266
B9	19	Target 2	0.760022	-0.000798744
B9	20	Target 2	0.761786	-0.00138296
B9	21	Target 2	0.764602	-0.000914787
B9	22	Target 2	0.766359	-0.00150478
B9	23	Target 2	0.76942	-0.00079128
B9	24	Target 2	0.774581	0.00202233
B9	25	Target 2	0.780323	0.00541607
B9	26	Target 2	0.79278	0.0155256
B9	27	Target 2	0.814033	0.0344308
B9	28	Target 2	0.855217	0.073267
B9	29	Target 2	0.929945	0.145647
B9	30	Target 2	1.06503	0.278382
B9	31	Target 2	1.28272	0.493727
B9	32	Target 2	1.59884	0.807502
B9	33	Target 2	1.99508	1.20139
B9	34	Target 2	2.43585	1.63982
B9	35	Target 2	2.87795	2.07957
B9	36	Target 2	3.29066	2.48993
B9	37	Target 2	3.65704	2.85396
B9	38	Target 2	3.9652	3.15977
B9	39	Target 2	4.20794	3.40016
B9	40	Target 2	4.39249	3.58237
B10	1	Target 2	0.748664	-0.0154353
B10	2	Target 2	0.754182	-0.0119128
B10	3	Target 2	0.75879	-0.00929993
B10	4	Target 2	0.764454	-0.00563054
B10	5	Target 2	0.767785	-0.00429545
B10	6	Target 2	0.772884	-0.0011916
B10	7	Target 2	0.775359	-0.000710823
B10	8	Target 2	0.777745	-0.00032029
B10	9	Target 2	0.779992	-6.85765e-05
B10	10	Target 2	0.782556	0.000499876
B10	11	Target 2	0.784931	0.000880098
B10	12	Target 2	0.788182	0.00213633
B10	13	Target 2	0.790769	0.00272761
B10	14	Target 2	0.792728	0.00269161
B10	15	Target 2	0.794125	0.00209378
B10	16	Target 2	0.797235	0.00320875
B10	17	Target 2	0.799265	0.00324356
B10	18	Target 2	0.801978	0.00396091
B10	19	Target 2	0.802301	0.00228948
B10	20	Target 2	0.804367	0.00235981
B10	21	Target 2	0.806439	0.00243695
B10	22	Target 2	0.807649	0.0016513
B10	23	Target 2	0.809954	0.00196155
B10	24	Target 2	0.811672	0.00168391
B10	25	Target 2	0.812715	0.000732266
B10	26	Target 2	0.815554	0.00157603
B10	27	Target 2	0.817618	0.00164452
B10	28	Target 2	0.817955	-1.30199e-05
B10	29	Target 2	0.820756	0.000792957
B10	30	Target 2	0.821779	-0.000179608
B10	31	Target 2	0.824039	8.52188e-05
B10	32	Target 2	0.82544	-0.000509275
B10	33	Target 2	0.827273	-0.000671396
B10	34	Target 2	0.828351	-0.00158835
B10	35	Target 2	0.830061	-0.00187367
B10	36	Target 2	0.832057	-0.00187224
B10	37	Target 2	0.83326	-0.00266444
B10	38	Target 2	0.833712	-0.00420772
B10	39	Target 2	0.836355	-0.00355958
B10	40	Target 2	0.838133	-0.00377725
B11	1
B11	2
B11	3
B11	4
B11	5
B11	6
B11	7
B11	8
B11	9
B11	10
B11	11
B11	12
B11	13
B11	14
B11	15
B11	16
B11	17
B11	18
B11	19
B11	20
B11	21
B11	22
B11	23
B11	24
B11	25
B11	26
B11	27
B11	28
B11	29
B11	30
B11	31
B11	32
B11	33
B11	34
B11	35
B11	36
B11	37
B11	38
B11	39
B11	40
B12	1
B12	2
B12	3
B12	4
B12	5
B12	6
B12	7
B12	8
B12	9
B12	10
B12	11
B12	12
B12	13
B12	14
B12	15
B12	16
B12	17
B12	18
B12	19
B12	20
B12	21
B12	22
B12	23
B12	24
B12	25
B12	26
B12	27
B12	28
B12	29
B12	30
B12	31
B12	32
B12	33
B12	34
B12	35
B12	36
B12	37
B12	38
B12	39
B12	40
C1	1	Target 3	0.402696	-0.0140988
C1	2	Target 3	0.414574	-0.00471129
C1	3	Target 3	0.420376	-0.00139857
C1	4	Target 3	0.423447	-0.000818116
C1	5	Target 3	0.428139	0.00138388
C1	6	Target 3	0.430852	0.00160628
C1	7	Target 3	0.43137	-0.000365244
C1	8	Target 3	0.433612	-0.000614015
C1	9	Target 3	0.438205	0.00148936
C1	10	Target 3	0.439057	-0.000149092
C1	11	Target 3	0.441103	-0.000593366
C1	12	Target 3	0.444482	0.000295894
C1	13	Target 3	0.446267	-0.000409955
C1	14	Target 3	0.448984	-0.000182515
C1	15	Target 3	0.450417	-0.00124021
C1	16	Target 3	0.455143	0.000995668
C1	17	Target 3	0.459624	0.00298645
C1	18	Target 3	0.4699	0.0107725
C1	19	Target 3	0.488171	0.0265531
C1	20	Target 3	0.518525	0.0544169
C1	21	Target 3	0.571546	0.104948
C1	22	Target 3	0.670566	0.201478
C1	23	Target 3	0.830898	0.359319
C1	24	Target 3	1.06371	0.589638
C1	25	Target 3	1.35239	0.875833
C1	26	Target 3	1.66564	1.18659
C1	27	Target 3	1.97274	1.4912
C1	28	Target 3	2.2636	1.77957
C1	29	Target 3	2.52904	2.04252
C1	30	Target 3	2.7606	2.27159
C1	31	Target 3	2.95411	2.46261
C1	32	Target 3	3.12166	2.62767
C1	33	Target 3	3.25947	2.76299
C1	34	Target 3	3.3782	2.87923
C1	35	Target 3	3.46346	2.962
C1	36	Target 3	3.53784	3.03389
C1	37	Target 3	3.60053	3.09409
C1	38	Target 3	3.64499	3.13606
C1	39	Target 3	3.67504	3.16362
C1	40	Target 3	3.71274	3.19883
C2	1	Target 3	0.417457	-0.0054564
C2	2	Target 3	0.423134	-0.00219376
C2	3	Target 3	0.426344	-0.00139902
C2	4	Target 3	0.429556	-0.000600963
C2	5	Target 3	0.432987	0.000415182
C2	6	Target 3	0.435752	0.000765336
C2	7	Target 3	0.438355	0.000954586
C2	8	Target 3	0.44078	0.000965112
C2	9	Target 3	0.442533	0.000303387
C2	10	Target 3	0.444757	0.000112479
C2	11	Target 3	0.447196	0.000137221
C2	12	Target 3	0.448555	-0.000918491
C2	13	Target 3	0.451399	-0.000488647
C2	14	Target 3	0.453253	-0.0010494
C2	15	Target 3	0.457337	0.00062025
C2	16	Target 3	0.459315	0.000182966
C2	17	Target 3	0.465596	0.00404944
C2	18	Target 3	0.475603	0.0116421
C2	19	Target 3	0.492041	0.0256661
C2	20	Target 3	0.520832	0.0520417
C2	21	Target 3	0.575647	0.104442
C2	22	Target 3	0.672269	0.19865
C2	23	Target 3	0.83482	0.358787
C2	24	Target 3	1.06664	0.588196
C2	25	Target 3	1.3527	0.871835
C2	26	Target 3	1.66441	1.18113
C2	27	Target 3	1.97519	1.4895
C2	28	Target 3	2.26612	1.77802
C2	29	Target 3	2.53195	2.04143
C2	30	Target 3	2.76711	2.27418
C2	31	Target 3	2.96565	2.4703
C2	32	Target 3	3.13033	2.63257
C2	33	Target 3	3.27537	2.77519
C2	34	Target 3	3.38914	2.88654
C2	35	Target 3	3.48056	2.97555
C2	36	Target 3	3.55482	3.0474
C2	37	Target 3	3.611	3.10116
C2	38	Target 3	3.65563	3.14338
C2	39	Target 3	3.69087	3.1762
C2	40	Target 3	3.7265	3.20942
C3	1	Target 3	0.38462	-0.00588735
C3	2	Target 3	0.390458	-0.00261053
C3	3	Target 3	0.39424	-0.00139013
C3	4	Target 3	0.398015	-0.000176109
C3	5	Target 3	0.402016	0.00126337
C3	6	Target 3	0.4052	0.00188691
C3	7	Target 3	0.406927	0.00105277
C3	8	Target 3	0.408803	0.000366773
C3	9	Target 3	0.411069	7.22894e-05
C3	10	Target 3	0.413197	-0.000360656
C3	11	Target 3	0.41515	-0.000969643
C3	12	Target 3	0.417779	-0.000901015
C3	13	Target 3	0.419191	-0.00205074
C3	14	Target 3	0.422295	-0.00150813
C3	15	Target 3	0.425007	-0.00135662
C3	16	Target 3	0.428641	-0.000284075
C3	17	Target 3	0.435841	0.00435501
C3	18	Target 3	0.444652	0.0106048
C3	19	Target 3	0.461971	0.0253627
C3	20	Target 3	0.492881	0.0537118
C3	21	Target 3	0.546898	0.105167
C3	22	Target 3	0.645497	0.201205
C3	23	Target 3	0.807131	0.360277
C3	24	Target 3	1.04299	0.593574
C3	25	Target 3	1.33329	0.881311
C3	26	Target 3	1.64712	1.19259
C3	27	Target 3	1.96239	1.50529
C3	28	Target 3	2.25315	1.79349
C3	29	Target 3	2.51523	2.05301
C3	30	Target 3	2.7385	2.27371
C3	31	Target 3	2.94102	2.47367
C3	32	Target 3	3.09809	2.62819
C3	33	Target 3	3.23573	2.76327
C3	34	Target 3	3.34228	2.86726
C3	35	Target 3	3.43055	2.95296
C3	36	Target 3	3.502	3.02185
C3	37	Target 3	3.55933	3.07662
C3	38	Target 3	3.60406	3.11879
C3	39	Target 3	3.6397	3.15187
C3	40	Target 3	3.67253	3.18213
C4	1	Target 3	0.431924	-0.00549669
C4	2	Target 3	0.435936	-0.00400912
C4	3	Target 3	0.439658	-0.00281114
C4	4	Target 3	0.443388	-0.00160538
C4	5	Target 3	0.447306	-0.000210555
C4	6	Target 3	0.451705	0.00166406
C4	7	Target 3	0.455411	0.00284615
C4	8	Target 3	0.456109	0.00102024
C4	9	Target 3	0.458108	0.000495615
C4	10	Target 3	0.460642	0.000504988
C4	11	Target 3	0.462838	0.000177149
C4	12	Target 3	0.466229	0.00104438
C4	13	Target 3	0.4676	-0.000108862
C4	14	Target 3	0.468707	-0.00152529
C4	15	Target 3	0.472545	-0.000211291
C4	16	Target 3	0.473734	-0.00154654
C4	17	Target 3	0.478071	0.000266471
C4	18	Target 3	0.484311	0.003982
C4	19	Target 3	0.496271	0.0134184
C4	20	Target 3	0.517843	0.0324669
C4	21	Target 3	0.555761	0.0678601
C4	22	Target 3	0.624393	0.133969
C4	23	Target 3	0.747258	0.25431
C4	24	Target 3	0.941224	0.445752
C4	25	Target 3	1.20496	0.706963
C4	26	Target 3	1.51237	1.01185
C4	27	Target 3	1.83227	1.32923
C4	28	Target 3	2.14964	1.64407
C4	29	Target 3	2.4324	1.9243
C4	30	Target 3	2.68776	2.17714
C4	31	Target 3	2.90734	2.3942
C4	32	Target 3	3.09366	2.578
C4	33	Target 3	3.2476	2.72941
C4	34	Target 3	3.37964	2.85893
C4	35	Target 3	3.4751	2.95187
C4	36	Target 3	3.56089	3.03513
C4	37	Target 3	3.6242	3.09591
C4	38	Target 3	3.67648	3.14567
C4	39	Target 3	3.71466	3.18133
C4	40	Target 3	3.75373	3.21787
C5	1	Target 3	0.425366	-0.00864893
C5	2	Target 3	0.431918	-0.00457431
C5	3	Target 3	0.437886	-0.00108397
C5	4	Target 3	0.44173	0.000282159
C5	5	Target 3	0.444392	0.000467217
C5	6	Target 3	0.446064	-0.000338473
C5	7	Target 3	0.448236	-0.000644288
C5	8	Target 3	0.452097	0.000739956
C5	9	Target 3	0.454933	0.00109843
C5	10	Target 3	0.456722	0.000409659
C5	11	Target 3	0.459918	0.00112875
C5	12	Target 3	0.460449	-0.000817778
C5	13	Target 3	0.463565	-0.000179903
C5	14	Target 3	0.46476	-0.00146171
C5	15	Target 3	0.469186	0.000486211
C5	16	Target 3	0.470378	-0.000798999
C5	17	Target 3	0.474367	0.00071274
C5	18	Target 3	0.482604	0.00647271
C5	19	Target 3	0.493498	0.014889
C5	20	Target 3	0.514699	0.0336123
C5	21	Target 3	0.555019	0.0714545
C5	22	Target 3	0.623387	0.137345
C5	23	Target 3	0.746885	0.258366
C5	24	Target 3	0.941381	0.450385
C5	25	Target 3	1.2149	0.721429
C5	26	Target 3	1.53295	1.037
C5	27	Target 3	1.86685	1.36842
C5	28	Target 3	2.19236	1.69146
C5	29	Target 3	2.50231	1.99893
C5	30	Target 3	2.75046	2.24459
C5	31	Target 3	2.99777	2.48944
C5	32	Target 3	3.19734	2.68653
C5	33	Target 3	3.35741	2.84412
C5	34	Target 3	3.49286	2.97709
C5	35	Target 3	3.59029	3.07204
C5	36	Target 3	3.673	3.15228
C5	37	Target 3	3.74316	3.21996
C5	38	Target 3	3.79915	3.27347
C5	39	Target 3	3.83298	3.30482
C5	40	Target 3	3.88202	3.35138
C6	1	Target 3	0.420793	-0.00622389
C6	2	Target 3	0.426214	-0.00320331
C6	3	Target 3	0.430547	-0.00127204
C6	4	Target 3	0.433861	-0.000358163
C6	5	Target 3	0.437046	0.000424883
C6	6	Target 3	0.440476	0.00145398
C6	7	Target 3	0.442723	0.00129998
C6	8	Target 3	0.444175	0.000351839
C6	9	Target 3	0.446439	0.000214679
C6	10	Target 3	0.447747	-0.00087845
C6	11	Target 3	0.450935	-9.1619e-05
C6	12	Target 3	0.453276	-0.00015177
C6	13	Target 3	0.455331	-0.000497874
C6	14	Target 3	0.45789	-0.000339037
C6	15	Target 3	0.459463	-0.00116725
C6	16	Target 3	0.46182	-0.00121104
C6	17	Target 3	0.465155	-0.000277643
C6	18	Target 3	0.470333	0.00249954
C6	19	Target 3	0.479395	0.00916032
C6	20	Target 3	0.493217	0.0205813
C6	21	Target 3	0.51819	0.0431538
C6	22	Target 3	0.56489	0.0874525
C6	23	Target 3	0.649985	0.170147
C6	24	Target 3	0.794696	0.312457
C6	25	Target 3	1.01358	0.528943
C6	26	Target 3	1.29704	0.81
C6	27	Target 3	1.61355	1.12411
C6	28	Target 3	1.93867	1.44683
C6	29	Target 3	2.24599	1.75175
C6	30	Target 3	2.52532	2.02868
C6	31	Target 3	2.77205	2.27301
C6	32	Target 3	2.98617	2.48472
C6	33	Target 3	3.16283	2.65898
C6	34	Target 3	3.30869	2.80244
C6	35	Target 3	3.42533	2.91668
C6	36	Target 3	3.51965	3.0086
C6	37	Target 3	3.5891	3.07565
C6	38	Target 3	3.64887	3.13302
C6	39	Target 3	3.69446	3.17621
C6	40	Target 3	3.73038	3.20973
C7	1	Target 3	0.391632	-0.00708227
C7	2	Target 3	0.398203	-0.0033379
C7	3	Target 3	0.403371	-0.000997119
C7	4	Target 3	0.406478	-0.00071607
C7	5	Target 3	0.410928	0.000906978
C7	6	Target 3	0.415409	0.00256111
C7	7	Target 3	0.416733	0.00105882
C7	8	Target 3	0.41951	0.00100906
C7	9	Target 3	0.422885	0.00155783
C7	10	Target 3	0.423666	-0.000487912
C7	11	Target 3	0.423728	-0.00325212
C7	12	Target 3	0.429796	-1.10476e-05
C7	13	Target 3	0.429183	-0.00345109
C7	14	Target 3	0.435003	-0.000457072
C7	15	Target 3	0.437365	-0.000922094
C7	16	Target 3	0.438226	-0.0028876
C7	17	Target 3	0.444999	0.00105934
C7	18	Target 3	0.451796	0.00502899
C7	19	Target 3	0.461603	0.0120101
C7	20	Target 3	0.482713	0.0302933
C7	21	Target 3	0.521604	0.0663578
C7	22	Target 3	0.591282	0.133209
C7	23	Target 3	0.714483	0.253584
C7	24	Target 3	0.904964	0.441237
C7	25	Target 3	1.17153	0.704973
C7	26	Target 3	1.48137	1.01199
C7	27	Target 3	1.81775	1.34555
C7	28	Target 3	2.13821	1.66317
C7	29	Target 3	2.42996	1.95211
C7	30	Target 3	2.69908	2.2184
C7	31	Target 3	2.92889	2.44537
C7	32	Target 3	3.13439	2.64805
C7	33	Target 3	3.29074	2.80157
C7	34	Target 3	3.41618	2.92419
C7	35	Target 3	3.52322	3.0284
C7	36	Target 3	3.60832	3.11068
C7	37	Target 3	3.65673	3.15626
C7	38	Target 3	3.71528	3.21198
C7	39	Target 3	3.75297	3.24685
C7	40	Target 3	3.79315	3.2842
C8	1	Target 3	0.43526	-0.00660801
C8	2	Target 3	0.439763	-0.00444937
C8	3	Target 3	0.444831	-0.00172523
C8	4	Target 3	0.449497	0.000596792
C8	5	Target 3	0.451045	-0.000199735
C8	6	Target 3	0.454428	0.000839471
C8	7	Target 3	0.457694	0.00176105
C8	8	Target 3	0.459143	0.000866293
C8	9	Target 3	0.460949	0.000327973
C8	10	Target 3	0.462532	-0.000433924
C8	11	Target 3	0.464842	-0.00046766
C8	12	Target 3	0.467622	-3.18908e-05
C8	13	Target 3	0.469456	-0.000542017
C8	14	Target 3	0.470674	-0.00166843
C8	15	Target 3	0.473812	-0.000874821
C8	16	Target 3	0.47614	-0.000891123
C8	17	Target 3	0.479162	-0.00021315
C8	18	Target 3	0.484375	0.0026564
C8	19	Target 3	0.491658	0.00759506
C8	20	Target 3	0.504859	0.0184513
C8	21	Target 3	0.529688	0.0409365
C8	22	Target 3	0.575203	0.0841073
C8	23	Target 3	0.655665	0.162225
C8	24	Target 3	0.792637	0.296852
C8	25	Target 3	1.00391	0.505785
C8	26	Target 3	1.27415	0.773673
C8	27	Target 3	1.5777	1.07488
C8	28	Target 3	1.88612	1.38096
C8	29	Target 3	2.17678	1.66928
C8	30	Target 3	2.44045	1.9306
C8	31	Target 3	2.66817	2.15597
C8	32	Target 3	2.86587	2.35133
C8	33	Target 3	3.03869	2.52181
C8	34	Target 3	3.16824	2.64901
C8	35	Target 3	3.27593	2.75436
C8	36	Target 3	3.36472	2.8408
C8	37	Target 3	3.43533	2.90907
C8	38	Target 3	3.49052	2.96192
C8	39	Target 3	3.53406	3.00311
C8	40	Target 3	3.5682	3.0349
C9	1	Target 3	0.397745	-0.00845766
C9	2	Target 3	0.404382	-0.00429355
C9	3	Target 3	0.410162	-0.000985987
C9	4	Target 3	0.413474	-0.000146354
C9	5	Target 3	0.416901	0.000809271
C9	6	Target 3	0.419013	0.000448825
C9	7	Target 3	0.422426	0.00138904
C9	8	Target 3	0.424451	0.000942466
C9	9	Target 3	0.424744	-0.00123685
C9	10	Target 3	0.428709	0.000255787
C9	11	Target 3	0.430541	-0.000384891
C9	12	Target 3	0.433486	8.81448e-05
C9	13	Target 3	0.435394	-0.000476179
C9	14	Target 3	0.437822	-0.000520661
C9	15	Target 3	0.43922	-0.0015952
C9	16	Target 3	0.441338	-0.00194891
C9	17	Target 3	0.446385	0.000625873
C9	18	Target 3	0.450967	0.00273562
C9	19	Target 3	0.458615	0.0079112
C9	20	Target 3	0.473017	0.0198409
C9	21	Target 3	0.496074	0.0404259
C9	22	Target 3	0.543957	0.0858365
C9	23	Target 3	0.623243	0.16265
C9	24	Target 3	0.764175	0.30111
C9	25	Target 3	0.977564	0.512026
C9	26	Target 3	1.25284	0.784834
C9	27	Target 3	1.56487	1.09438
C9	28	Target 3	1.88256	1.40961
C9	29	Target 3	2.17972	1.70429
C9	30	Target 3	2.45484	1.97695
C9	31	Target 3	2.69624	2.21587
C9	32	Target 3	2.90167	2.41883
C9	33	Target 3	3.07786	2.59255
C9	34	Target 3	3.22377	2.73598
C9	35	Target 3	3.33671	2.84645
C9	36	Target 3	3.43522	2.94249
C9	37	Target 3	3.50519	3.00999
C9	38	Target 3	3.56482	3.06715
C9	39	Target 3	3.60582	3.10567
C9	40	Target 3	3.63648	3.13386
C10	1	Target 3	0.432779	-0.00817031
C10	2	Target 3	0.43613	-0.00644429
C10	3	Target 3	0.439313	-0.00488634
C10	4	Target 3	0.442888	-0.00293654
C10	5	Target 3	0.444496	-0.00295387
C10	6	Target 3	0.447069	-0.0020057
C10	7	Target 3	0.449688	-0.00101273
C10	8	Target 3	0.452383	5.77835e-05
C10	9	Target 3	0.454161	0.000210503
C10	10	Target 3	0.455582	6.63835e-06
C10	11	Target 3	0.457325	0.000123715
C10	12	Target 3	0.460243	0.00141718
C10	13	Target 3	0.461257	0.000805259
C10	14	Target 3	0.463884	0.00180761
C10	15	Target 3	0.465187	0.00148493
C10	16	Target 3	0.466725	0.0013975
C10	17	Target 3	0.468658	0.00170588
C10	18	Target 3	0.469794	0.00121701
C10	19	Target 3	0.472025	0.00182282
C10	20	Target 3	0.473996	0.00216854
C10	21	Target 3	0.47566	0.00220738
C10	22	Target 3	0.477434	0.00235596
C10	23	Target 3	0.478556	0.00185222
C10	24	Target 3	0.479798	0.00146939
C10	25	Target 3	0.481436	0.00148198
C10	26	Target 3	0.482503	0.000924127
C10	27	Target 3	0.4838	0.000595986
C10	28	Target 3	0.4857	0.000870359
C10	29	Target 3	0.486723	0.000268633
C10	30	Target 3	0.488077	-3.30011e-06
C10	31	Target 3	0.489339	-0.00036619
C10	32	Target 3	0.490821	-0.000508841
C10	33	Target 3	0.492243	-0.000711991
C10	34	Target 3	0.494732	0.000151812
C10	35	Target 3	0.494036	-0.00216987
C10	36	Target 3	0.495745	-0.00208602
C10	37	Target 3	0.498366	-0.00109022
C10	38	Target 3	0.497633	-0.0034482
C10	39	Target 3	0.500483	-0.00222343
C10	40	Target 3	0.501002	-0.00333013
C11	1
C11	2
C11	3
C11	4
C11	5
C11	6
C11	7
C11	8
C11	9
C11	10
C11	11
C11	12
C11	13
C11	14
C11	15
C11	16
C11	17
C11	18
C11	19
C11	20
C11	21
C11	22
C11	23
C11	24
C11	25
C11	26
C11	27
C11	28
C11	29
C11	30
C11	31
C11	32
C11	33
C11	34
C11	35
C11	36
C11	37
C11	38
C11	39
C11	40
C12	1
C12	2
C12	3
C12	4
C12	5
C12	6
C12	7
C12	8
C12	9
C12	10
C12	11
C12	12
C12	13
C12	14
C12	15
C12	16
C12	17
C12	18
C12	19
C12	20
C12	21
C12	22
C12	23
C12	24
C12	25
C12	26
C12	27
C12	28
C12	29
C12	30
C12	31
C12	32
C12	33
C12	34
C12	35
C12	36
C12	37
C12	38
C12	39
C12	40
D1	1	Target 4	0.586506	-0.0136067
D1	2	Target 4	0.595949	-0.00599936
D1	3	Target 4	0.601152	-0.00263185
D1	4	Target 4	0.603532	-0.00208871
D1	5	Target 4	0.607844	0.000387538
D1	6	Target 4	0.610568	0.00127609
D1	7	Target 4	0.610916	-0.000212565
D1	8	Target 4	0.613792	0.00082822
D1	9	Target 4	0.615818	0.00101803
D1	10	Target 4	0.617644	0.00100751
D1	11	Target 4	0.619365	0.000892439
D1	12	Target 4	0.621813	0.00150532
D1	13	Target 4	0.623541	0.00139669
D1	14	Target 4	0.624847	0.000867072
D1	15	Target 4	0.626033	0.00021729
D1	16	Target 4	0.626932	-0.000719667
D1	17	Target 4	0.628417	-0.00107083
D1	18	Target 4	0.631117	-0.000207368
D1	19	Target 4	0.632239	-0.000921344
D1	20	Target 4	0.633889	-0.00110693
D1	21	Target 4	0.636829	-3.19778e-06
D1	22	Target 4	0.636454	-0.00221337
D1	23	Target 4	0.640513	9.19652e-06
D1	24	Target 4	0.64411	0.00177042
D1	25	Target 4	0.647188	0.00301255
D1	26	Target 4	0.657541	0.0115292
D1	27	Target 4	0.672754	0.0249065
D1	28	Target 4	0.701573	0.0518897
D1	29	Target 4	0.755495	0.103976
D1	30	Target 4	0.85489	0.201534
D1	31	Target 4	1.02357	0.36838
D1	32	Target 4	1.27134	0.61431
D1	33	Target 4	1.58722	0.928361
D1	34	Target 4	1.94487	1.28417
D1	35	Target 4	2.32688	1.66434
D1	36	Target 4	2.70469	2.04032
D1	37	Target 4	3.0433	2.37709
D1	38	Target 4	3.34718	2.67913
D1	39	Target 4	3.60896	2.93908
D1	40	Target 4	3.82556	3.15385
D2	1	Target 4	0.641861	-0.0099978
D2	2	Target 4	0.648214	-0.00571184
D2	3	Target 4	0.653232	-0.0027596
D2	4	Target 4	0.656673	-0.00138604
D2	5	Target 4	0.659782	-0.000343294
D2	6	Target 4	0.66283	0.000637824
D2	7	Target 4	0.664678	0.0004191
D2	8	Target 4	0.668349	0.00202356
D2	9	Target 4	0.669357	0.000964653
D2	10	Target 4	0.671637	0.00117842
D2	11	Target 4	0.673559	0.00103355
D2	12	Target 4	0.675996	0.00140407
D2	13	Target 4	0.676958	0.000299029
D2	14	Target 4	0.679056	0.000330705
D2	15	Target 4	0.680572	-0.000219898
D2	16	Target 4	0.682774	-8.48679e-05
D2	17	Target 4	0.683907	-0.00101777
D2	18	Target 4	0.687212	0.000220418
D2	19	Target 4	0.688469	-0.000589286
D2	20	Target 4	0.689648	-0.00147725
D2	21	Target 4	0.691946	-0.00124566
D2	22	Target 4	0.694144	-0.00111445
D2	23	Target 4	0.696543	-0.000781648
D2	24	Target 4	0.699326	-6.52943e-05
D2	25	Target 4	0.704032	0.00257373
D2	26	Target 4	0.712797	0.0092717
D2	27	Target 4	0.726879	0.0212873
D2	28	Target 4	0.753506	0.0458477
D2	29	Target 4	0.806933	0.0972082
D2	30	Target 4	0.9019	0.190109
D2	31	Target 4	1.0647	0.350837
D2	32	Target 4	1.31314	0.597215
D2	33	Target 4	1.6452	0.927212
D2	34	Target 4	2.02712	1.30706
D2	35	Target 4	2.44919	1.72707
D2	36	Target 4	2.86593	2.14174
D2	37	Target 4	3.24226	2.516
D2	38	Target 4	3.58571	2.85738
D2	39	Target 4	3.88367	3.15328
D2	40	Target 4	4.14328	3.41082
D3	1	Target 4	0.636724	-0.00949796
D3	2	Target 4	0.641106	-0.00722446
D3	3	Target 4	0.647387	-0.00305089
D3	4	Target 4	0.651313	-0.00123241
D3	5	Target 4	0.65525	0.000596312
D3	6	Target 4	0.656605	-0.000155902
D3	7	Target 4	0.660507	0.00163861
D3	8	Target 4	0.662818	0.00184162
D3	9	Target 4	0.66411	0.00102611
D3	10	Target 4	0.666244	0.00105227
D3	11	Target 4	0.668725	0.00142491
D3	12	Target 4	0.670348	0.000940681
D3	13	Target 4	0.671681	0.00016522
D3	14	Target 4	0.674025	0.000402026
D3	15	Target 4	0.674544	-0.00118722
D3	16	Target 4	0.677703	-0.000135855
D3	17	Target 4	0.679513	-0.000433524
D3	18	Target 4	0.681117	-0.000936651
D3	19	Target 4	0.683236	-0.000926105
D3	20	Target 4	0.684741	-0.00152835
D3	21	Target 4	0.686421	-0.0019562
D3	22	Target 4	0.689183	-0.00130216
D3	23	Target 4	0.692306	-0.000286801
D3	24	Target 4	0.695773	0.00107224
D3	25	Target 4	0.69978	0.00297208
D3	26	Target 4	0.708554	0.0096382
D3	27	Target 4	0.723605	0.0225817
D3	28	Target 4	0.752922	0.0497909
D3	29	Target 4	0.806838	0.101599
D3	30	Target 4	0.906169	0.198822
D3	31	Target 4	1.07437	0.364918
D3	32	Target 4	1.33175	0.620184
D3	33	Target 4	1.66569	0.952016
D3	34	Target 4	2.05417	1.33839
D3	35	Target 4	2.46206	1.74417
D3	36	Target 4	2.8613	2.14131
D3	37	Target 4	3.23993	2.51783
D3	38	Target 4	3.5834	2.85919
D3	39	Target 4	3.87687	3.15055
D3	40	Target 4	4.12363	3.39521
D4	1	Target 4	0.654463	-0.0107335
D4	2	Target 4	0.660892	-0.0062529
D4	3	Target 4	0.664922	-0.00417111
D4	4	Target 4	0.668715	-0.00232655
D4	5	Target 4	0.672892	-9.82537e-05
D4	6	Target 4	0.676068	0.00112952
D4	7	Target 4	0.679844	0.00295811
D4	8	Target 4	0.680816	0.00198164
D4	9	Target 4	0.68229	0.00150687
D4	10	Target 4	0.682745	1.43503e-05
D4	11	Target 4	0.685242	0.000562989
D4	12	Target 4	0.688784	0.00215602
D4	13	Target 4	0.689663	0.00108741
D4	14	Target 4	0.690724	0.000199515
D4	15	Target 4	0.691987	-0.000485662
D4	16	Target 4	0.693789	-0.000631954
D4	17	Target 4	0.695507	-0.00086187
D4	18	Target 4	0.696886	-0.00143112
D4	19	Target 4	0.699835	-0.000430734
D4	20	Target 4	0.702519	0.000304885
D4	21	Target 4	0.702603	-0.00155856
D4	22	Target 4	0.705077	-0.00103352
D4	23	Target 4	0.706156	-0.0019021
D4	24	Target 4	0.710376	0.00036941
D4	25	Target 4	0.714616	0.00266071
D4	26	Target 4	0.719158	0.00525456
D4	27	Target 4	0.730564	0.0147122
D4	28	Target 4	0.749681	0.031881
D4	29	Target 4	0.787314	0.0675663
D4	30	Target 4	0.860785	0.139089
D4	31	Target 4	0.987638	0.263994
D4	32	Target 4	1.19517	0.469572
D4	33	Target 4	1.48708	0.759537
D4	34	Target 4	1.85198	1.12249
D4	35	Target 4	2.25046	1.51902
D4	36	Target 4	2.65522	1.92183
D4	37	Target 4	3.04852	2.31319
D4	38	Target 4	3.40484	2.66756
D4	39	Target 4	3.72458	2.98535
D4	40	Target 4	4.00693	3.26576
D5	1	Target 4	0.593807	-0.0128503
D5	2	Target 4	0.601591	-0.00726165
D5	3	Target 4	0.60611	-0.00493861
D5	4	Target 4	0.611532	-0.00171203
D5	5	Target 4	0.614727	-0.000712813
D5	6	Target 4	0.617629	-5.71844e-06
D5	7	Target 4	0.621517	0.0016864
D5	8	Target 4	0.624168	0.00214173
D5	9	Target 4	0.626702	0.00248023
D5	10	Target 4	0.627222	0.000804683
D5	11	Target 4	0.628808	0.000195051
D5	12	Target 4	0.633245	0.00243697
D5	13	Target 4	0.633652	0.000647817
D5	14	Target 4	0.635859	0.000659325
D5	15	Target 4	0.638198	0.000803512
D5	16	Target 4	0.641461	0.00187104
D5	17	Target 4	0.642928	0.00114249
D5	18	Target 4	0.643571	-0.000409906
D5	19	Target 4	0.645673	-0.00050366
D5	20	Target 4	0.645161	-0.00321138
D5	21	Target 4	0.648287	-0.00228148
D5	22	Target 4	0.651668	-0.0010957
D5	23	Target 4	0.653488	-0.00147121
D5	24	Target 4	0.655547	-0.0016071
D5	25	Target 4	0.658338	-0.00101242
D5	26	Target 4	0.665638	0.00409278
D5	27	Target 4	0.674656	0.0109147
D5	28	Target 4	0.688931	0.0229938
D5	29	Target 4	0.721195	0.0530626
D5	30	Target 4	0.780035	0.109707
D5	31	Target 4	0.888434	0.21591
D5	32	Target 4	1.06849	0.393768
D5	33	Target 4	1.3356	0.658681
D5	34	Target 4	1.67395	0.99484
D5	35	Target 4	2.06014	1.37884
D5	36	Target 4	2.45132	1.76782
D5	37	Target 4	2.84265	2.15695
D5	38	Target 4	3.18845	2.50056
D5	39	Target 4	3.51952	2.82943
D5	40	Target 4	3.80391	3.11162
D6	1	Target 4	0.66374	-0.00966415
D6	2	Target 4	0.668763	-0.0065238
D6	3	Target 4	0.673991	-0.00317764
D6	4	Target 4	0.67758	-0.00147179
D6	5	Target 4	0.680177	-0.000756393
D6	6	Target 4	0.684285	0.00146945
D6	7	Target 4	0.684506	-0.000192132
D6	8	Target 4	0.686154	-0.000426953
D6	9	Target 4	0.688918	0.000455217
D6	10	Target 4	0.691315	0.00096915
D6	11	Target 4	0.693376	0.00114781
D6	12	Target 4	0.695877	0.001767
D6	13	Target 4	0.695996	3.26105e-06
D6	14	Target 4	0.700127	0.00225234
D6	15	Target 4	0.699871	0.000114228
D6	16	Target 4	0.702718	0.00107853
D6	17	Target 4	0.704702	0.00118036
D6	18	Target 4	0.705841	0.000436336
D6	19	Target 4	0.707282	-4.89556e-06
D6	20	Target 4	0.709043	-0.000125633
D6	21	Target 4	0.711297	0.000245666
D6	22	Target 4	0.710836	-0.00209731
D6	23	Target 4	0.713399	-0.0014169
D6	24	Target 4	0.715722	-0.000976642
D6	25	Target 4	0.717603	-0.000977515
D6	26	Target 4	0.720968	0.000504457
D6	27	Target 4	0.726099	0.00375359
D6	28	Target 4	0.738324	0.0140963
D6	29	Target 4	0.756413	0.0303027
D6	30	Target 4	0.794667	0.0666744
D6	31	Target 4	0.862273	0.132399
D6	32	Target 4	0.985414	0.253657
D6	33	Target 4	1.1859	0.452256
D6	34	Target 4	1.47117	0.735645
D6	35	Target 4	1.82417	1.08676
D6	36	Target 4	2.21651	1.47722
D6	37	Target 4	2.61475	1.87358
D6	38	Target 4	2.99796	2.25491
D6	39	Target 4	3.36174	2.6168
D6	40	Target 4	3.67093	2.92412
D7	1	Target 4	0.621491	-0.01214
D7	2	Target 4	0.629464	-0.00613585
D7	3	Target 4	0.633652	-0.00391669
D7	4	Target 4	0.638849	-0.000689486
D7	5	Target 4	0.640172	-0.00133539
D7	6	Target 4	0.644799	0.00132294
D7	7	Target 4	0.647954	0.00250904
D7	8	Target 4	0.648511	0.00109679
D7	9	Target 4	0.650076	0.000693355
D7	10	Target 4	0.652283	0.000930906
D7	11	Target 4	0.655452	0.00213173
D7	12	Target 4	0.655956	0.000666374
D7	13	Target 4	0.659136	0.00187703
D7	14	Target 4	0.658708	-0.000519587
D7	15	Target 4	0.660096	-0.00110017
D7	16	Target 4	0.663811	0.000645558
D7	17	Target 4	0.664159	-0.000975662
D7	18	Target 4	0.666196	-0.00090709
D7	19	Target 4	0.667167	-0.00190508
D7	20	Target 4	0.671568	0.000526871
D7	21	Target 4	0.672519	-0.000491626
D7	22	Target 4	0.674153	-0.000826101
D7	23	Target 4	0.674802	-0.00214614
D7	24	Target 4	0.677405	-0.00151228
D7	25	Target 4	0.68124	0.000353792
D7	26	Target 4	0.686426	0.00357092
D7	27	Target 4	0.695423	0.0105991
D7	28	Target 4	0.713349	0.0265558
D7	29	Target 4	0.748803	0.0600407
D7	30	Target 4	0.81538	0.124649
D7	31	Target 4	0.935892	0.243192
D7	32	Target 4	1.12564	0.430974
D7	33	Target 4	1.40166	0.705026
D7	34	Target 4	1.74783	1.04923
D7	35	Target 4	2.12989	1.42932
D7	36	Target 4	2.51753	1.81499
D7	37	Target 4	2.89569	2.19118
D7	38	Target 4	3.25605	2.54957
D7	39	Target 4	3.57201	2.86355
D7	40	Target 4	3.83741	3.12699
D8	1	Target 4	0.667858	-0.00701743
D8	2	Target 4	0.672153	-0.00477576
D8	3	Target 4	0.674559	-0.00442301
D8	4	Target 4	0.679798	-0.00123732
D8	5	Target 4	0.684548	0.00145889
D8	6	Target 4	0.684832	-0.000309574
D8	7	Target 4	0.687854	0.000658466
D8	8	Target 4	0.690732	0.00148352
D8	9	Target 4	0.692096	0.000794964
D8	10	Target 4	0.693333	-2.12012e-05
D8	11	Target 4	0.69708	0.00167175
D8	12	Target 4	0.698244	0.000783405
D8	13	Target 4	0.700826	0.00131174
D8	14	Target 4	0.703021	0.00145348
D8	15	Target 4	0.704691	0.00107011
D8	16	Target 4	0.70567	-3.6684e-06
D8	17	Target 4	0.707993	0.000266283
D8	18	Target 4	0.708609	-0.00117114
D8	19	Target 4	0.712204	0.000370653
D8	20	Target 4	0.713471	-0.000415232
D8	21	Target 4	0.71443	-0.00150975
D8	22	Target 4	0.715992	-0.00200059
D8	23	Target 4	0.718269	-0.00177702
D8	24	Target 4	0.720613	-0.00148692
D8	25	Target 4	0.724721	0.000568431
D8	26	Target 4	0.72867	0.00246374
D8	27	Target 4	0.733844	0.00558494
D8	28	Target 4	0.745475	0.0151625
D8	29	Target 4	0.763641	0.0312756
D8	30	Target 4	0.794196	0.0597771
D8	31	Target 4	0.85818	0.121709
D8	32	Target 4	0.970056	0.231531
D8	33	Target 4	1.15543	0.414853
D8	34	Target 4	1.42747	0.684843
D8	35	Target 4	1.77038	1.0257
D8	36	Target 4	2.1558	1.40906
D8	37	Target 4	2.55191	1.80311
D8	38	Target 4	2.93973	2.18889
D8	39	Target 4	3.2976	2.54471
D8	40	Target 4	3.61278	2.85783
D9	1	Target 4	0.674641	-0.0121515
D9	2	Target 4	0.682203	-0.00663164
D9	3	Target 4	0.6863	-0.00457659
D9	4	Target 4	0.69189	-0.00102785
D9	5	Target 4	0.693905	-0.00105516
D9	6	Target 4	0.696364	-0.000638404
D9	7	Target 4	0.69898	-6.41769e-05
D9	8	Target 4	0.702141	0.00105472
D9	9	Target 4	0.705097	0.00196845
D9	10	Target 4	0.706906	0.00173569
D9	11	Target 4	0.709211	0.00199896
D9	12	Target 4	0.710772	0.00151729
D9	13	Target 4	0.711911	0.000615113
D9	14	Target 4	0.714861	0.00152295
D9	15	Target 4	0.715949	0.000568972
D9	16	Target 4	0.718529	0.0011063
D9	17	Target 4	0.721086	0.00162188
D9	18	Target 4	0.721711	0.000205073
D9	19	Target 4	0.723821	0.000272303
D9	20	Target 4	0.724815	-0.000775133
D9	21	Target 4	0.725183	-0.00244961
D9	22	Target 4	0.728644	-0.00103043
D9	23	Target 4	0.730291	-0.00142567
D9	24	Target 4	0.732611	-0.00114762
D9	25	Target 4	0.73423	-0.00157058
D9	26	Target 4	0.739416	0.0015735
D9	27	Target 4	0.74494	0.0050559
D9	28	Target 4	0.75706	0.015134
D9	29	Target 4	0.778006	0.0340378
D9	30	Target 4	0.81729	0.0712796
D9	31	Target 4	0.889488	0.141436
D9	32	Target 4	1.01999	0.269891
D9	33	Target 4	1.23613	0.483992
D9	34	Target 4	1.53847	0.784295
D9	35	Target 4	1.9139	1.15768
D9	36	Target 4	2.32727	1.569
D9	37	Target 4	2.75351	1.99321
D9	38	Target 4	3.1632	2.40085
D9	39	Target 4	3.54613	2.78174
D9	40	Target 4	3.87804	3.11161
D10	1	Target 4	0.711932	-0.00909249
D10	2	Target 4	0.714733	-0.0080944
D10	3	Target 4	0.719339	-0.00529035
D10	4	Target 4	0.721906	-0.00452722
D10	5	Target 4	0.725698	-0.00253719
D10	6	Target 4	0.728558	-0.00148086
D10	7	Target 4	0.730655	-0.00118676
D10	8	Target 4	0.734132	0.000487728
D10	9	Target 4	0.735797	0.000349279
D10	10	Target 4	0.736981	-0.000268809
D10	11	Target 4	0.739852	0.000799319
D10	12	Target 4	0.742859	0.00200293
D10	13	Target 4	0.744055	0.00139593
D10	14	Target 4	0.745839	0.00137669
D10	15	Target 4	0.747661	0.00139601
D10	16	Target 4	0.749345	0.00127711
D10	17	Target 4	0.751494	0.00162343
D10	18	Target 4	0.753109	0.00143545
D10	19	Target 4	0.755428	0.00195116
D10	20	Target 4	0.757464	0.00218482
D10	21	Target 4	0.759198	0.00211563
D10	22	Target 4	0.760899	0.00201384
D10	23	Target 4	0.762952	0.00226372
D10	24	Target 4	0.763571	0.00108034
D10	25	Target 4	0.766004	0.00170978
D10	26	Target 4	0.7676	0.0015035
D10	27	Target 4	0.768771	0.000871401
D10	28	Target 4	0.769929	0.000226432
D10	29	Target 4	0.77181	0.000304049
D10	30	Target 4	0.772727	-0.000581008
D10	31	Target 4	0.774472	-0.000639229
D10	32	Target 4	0.776384	-0.000530259
D10	33	Target 4	0.778403	-0.000314418
D10	34	Target 4	0.779456	-0.00106435
D10	35	Target 4	0.781127	-0.00119559
D10	36	Target 4	0.782515	-0.00161066
D10	37	Target 4	0.78421	-0.00171889
D10	38	Target 4	0.785603	-0.0021286
D10	39	Target 4	0.78624	-0.00329434
D10	40	Target 4	0.788563	-0.00277463
D11	1
D11	2
D11	3
D11	4
D11	5
D11	6
D11	7
D11	8
D11	9
D11	10
D11	11
D11	12
D11	13
D11	14
D11	15
D11	16
D11	17
D11	18
D11	19
D11	20
D11	21
D11	22
D11	23
D11	24
D11	25
D11	26
D11	27
D11	28
D11	29
D11	30
D11	31
D11	32
D11	33
D11	34
D11	35
D11	36
D11	37
D11	38
D11	39
D11	40
D12	1
D12	2
D12	3
D12	4
D12	5
D12	6
D12	7
D12	8
D12	9
D12	10
D12	11
D12	12
D12	13
D12	14
D12	15
D12	16
D12	17
D12	18
D12	19
D12	20
D12	21
D12	22
D12	23
D12	24
D12	25
D12	26
D12	27
D12	28
D12	29
D12	30
D12	31
D12	32
D12	33
D12	34
D12	35
D12	36
D12	37
D12	38
D12	39
D12	40
E1	1	Target 5	0.552548	-0.0128936
E1	2	Target 5	0.561792	-0.00558764
E1	3	Target 5	0.567256	-0.00206131
E1	4	Target 5	0.570893	-0.000361871
E1	5	Target 5	0.573657	0.000464959
E1	6	Target 5	0.576723	0.00159309
E1	7	Target 5	0.578068	0.00100115
E1	8	Target 5	0.580106	0.00110176
E1	9	Target 5	0.581695	0.000752586
E1	10	Target 5	0.583327	0.000447166
E1	11	Target 5	0.585601	0.000784403
E1	12	Target 5	0.585497	-0.00125706
E1	13	Target 5	0.58846	-0.00023163
E1	14	Target 5	0.590407	-0.000222874
E1	15	Target 5	0.592058	-0.000508863
E1	16	Target 5	0.593317	-0.00118735
E1	17	Target 5	0.594831	-0.00161114
E1	18	Target 5	0.596166	-0.00221399
E1	19	Target 5	0.599009	-0.00130848
E1	20	Target 5	0.603462	0.00120706
E1	21	Target 5	0.607805	0.0036124
E1	22	Target 5	0.615076	0.008946
E1	23	Target 5	0.62955	0.0214829
E1	24	Target 5	0.65701	0.0470058
E1	25	Target 5	0.708473	0.0965312
E1	26	Target 5	0.805065	0.191185
E1	27	Target 5	0.976429	0.360612
E1	28	Target 5	1.26152	0.643765
E1	29	Target 5	1.67014	1.05045
E1	30	Target 5	2.16989	1.54826
E1	31	Target 5	2.67946	2.0559
E1	32	Target 5	3.16175	2.53624
E1	33	Target 5	3.57782	2.95037
E1	34	Target 5	3.90189	3.27251
E1	35	Target 5	4.15127	3.51995
E1	36	Target 5	4.3223	3.68905
E1	37	Target 5	4.43843	3.80324
E1	38	Target 5	4.50719	3.87006
E1	39	Target 5	4.55492	3.91585
E1	40	Target 5	4.58434	3.94333
E2	1	Target 5	0.625036	-0.00580293
E2	2	Target 5	0.628814	-0.00400509
E2	3	Target 5	0.633399	-0.00140057
E2	4	Target 5	0.636749	-3.21271e-05
E2	5	Target 5	0.639247	0.000485519
E2	6	Target 5	0.641823	0.00108053
E2	7	Target 5	0.643289	0.000565528
E2	8	Target 5	0.645904	0.00120006
E2	9	Target 5	0.647909	0.00122448
E2	10	Target 5	0.648231	-0.000434399
E2	11	Target 5	0.651684	0.00103823
E2	12	Target 5	0.652754	0.000126917
E2	13	Target 5	0.653504	-0.00110334
E2	14	Target 5	0.655598	-0.000990054
E2	15	Target 5	0.656881	-0.00168781
E2	16	Target 5	0.659637	-0.000913025
E2	17	Target 5	0.660455	-0.00207557
E2	18	Target 5	0.662547	-0.00196384
E2	19	Target 5	0.6663	-0.000192108
E2	20	Target 5	0.670322	0.00184915
E2	21	Target 5	0.673676	0.00322242
E2	22	Target 5	0.682745	0.0103107
E2	23	Target 5	0.695975	0.0215604
E2	24	Target 5	0.723482	0.0470867
E2	25	Target 5	0.777377	0.0990007
E2	26	Target 5	0.875072	0.194715
E2	27	Target 5	1.05413	0.371795
E2	28	Target 5	1.35026	0.665939
E2	29	Target 5	1.78591	1.09961
E2	30	Target 5	2.32424	1.63596
E2	31	Target 5	2.88509	2.19483
E2	32	Target 5	3.42281	2.73057
E2	33	Target 5	3.89188	3.19766
[truncated: 1,847 more rows]
