# Supplementary material for: Correction: MiR-277/4989 regulate transcriptional landscape during juvenile to adult transition in the parasitic helminth Schistosoma mansoni
Source: PLoS Negl Trop Dis. 2022 Jun 6;16(6):e0010521. doi: 10.1371/journal.pntd.0010521 (PMC9170109; doi:10.1371/journal.pntd.0010521)
Supplement: S5 Dataset — (XLS) [file pntd.0010521.s006.xls]

## Sheet: Setup
Block Type	96well
Chemistry	TAQMAN
Experiment File Name	C:\Documents and Settings\Team181\Desktop\ap6\20150716_1\average_threshold_female_only\F_42.eds
Experiment Run End Time	Not Started
Instrument Type	steponeplus
Passive Reference	ROX
Well	Sample Name	Sample Color	Target Name	Target Color	Task	Reporter	Quencher	Comments
A1	Sample 1	RGB(132,193,241)	Target 1	RGB(139,189,249)	UNKNOWN	FAM	NFQ-MGB
A2	Sample 1	RGB(132,193,241)	Target 1	RGB(139,189,249)	UNKNOWN	FAM	NFQ-MGB
A3	Sample 1	RGB(132,193,241)	Target 1	RGB(139,189,249)	UNKNOWN	FAM	NFQ-MGB
A4	Sample 2	RGB(168,255,222)	Target 1	RGB(139,189,249)	UNKNOWN	FAM	NFQ-MGB
A5	Sample 2	RGB(168,255,222)	Target 1	RGB(139,189,249)	UNKNOWN	FAM	NFQ-MGB
A6	Sample 2	RGB(168,255,222)	Target 1	RGB(139,189,249)	UNKNOWN	FAM	NFQ-MGB
A7	Sample 3	RGB(223,221,142)	Target 1	RGB(139,189,249)	UNKNOWN	FAM	NFQ-MGB
A8	Sample 3	RGB(223,221,142)	Target 1	RGB(139,189,249)	UNKNOWN	FAM	NFQ-MGB
A9	Sample 3	RGB(223,221,142)	Target 1	RGB(139,189,249)	UNKNOWN	FAM	NFQ-MGB
A10			Target 1	RGB(139,189,249)	NTC	FAM	NFQ-MGB
A11
A12
B1	Sample 1	RGB(132,193,241)	Target 2	RGB(208,243,98)	UNKNOWN	FAM	NFQ-MGB
B2	Sample 1	RGB(132,193,241)	Target 2	RGB(208,243,98)	UNKNOWN	FAM	NFQ-MGB
B3	Sample 1	RGB(132,193,241)	Target 2	RGB(208,243,98)	UNKNOWN	FAM	NFQ-MGB
B4	Sample 2	RGB(168,255,222)	Target 2	RGB(208,243,98)	UNKNOWN	FAM	NFQ-MGB
B5	Sample 2	RGB(168,255,222)	Target 2	RGB(208,243,98)	UNKNOWN	FAM	NFQ-MGB
B6	Sample 2	RGB(168,255,222)	Target 2	RGB(208,243,98)	UNKNOWN	FAM	NFQ-MGB
B7	Sample 3	RGB(223,221,142)	Target 2	RGB(208,243,98)	UNKNOWN	FAM	NFQ-MGB
B8	Sample 3	RGB(223,221,142)	Target 2	RGB(208,243,98)	UNKNOWN	FAM	NFQ-MGB
B9	Sample 3	RGB(223,221,142)	Target 2	RGB(208,243,98)	UNKNOWN	FAM	NFQ-MGB
B10			Target 2	RGB(208,243,98)	NTC	FAM	NFQ-MGB
B11
B12
C1	Sample 1	RGB(132,193,241)	Target 3	RGB(244,165,230)	UNKNOWN	FAM	NFQ-MGB
C2	Sample 1	RGB(132,193,241)	Target 3	RGB(244,165,230)	UNKNOWN	FAM	NFQ-MGB
C3	Sample 1	RGB(132,193,241)	Target 3	RGB(244,165,230)	UNKNOWN	FAM	NFQ-MGB
C4	Sample 2	RGB(168,255,222)	Target 3	RGB(244,165,230)	UNKNOWN	FAM	NFQ-MGB
C5	Sample 2	RGB(168,255,222)	Target 3	RGB(244,165,230)	UNKNOWN	FAM	NFQ-MGB
C6	Sample 2	RGB(168,255,222)	Target 3	RGB(244,165,230)	UNKNOWN	FAM	NFQ-MGB
C7	Sample 3	RGB(223,221,142)	Target 3	RGB(244,165,230)	UNKNOWN	FAM	NFQ-MGB
C8	Sample 3	RGB(223,221,142)	Target 3	RGB(244,165,230)	UNKNOWN	FAM	NFQ-MGB
C9	Sample 3	RGB(223,221,142)	Target 3	RGB(244,165,230)	UNKNOWN	FAM	NFQ-MGB
C10			Target 3	RGB(244,165,230)	NTC	FAM	NFQ-MGB
C11
C12
D1	Sample 1	RGB(132,193,241)	Target 4	RGB(255,191,168)	UNKNOWN	FAM	NFQ-MGB
D2	Sample 1	RGB(132,193,241)	Target 4	RGB(255,191,168)	UNKNOWN	FAM	NFQ-MGB
D3	Sample 1	RGB(132,193,241)	Target 4	RGB(255,191,168)	UNKNOWN	FAM	NFQ-MGB
D4	Sample 2	RGB(168,255,222)	Target 4	RGB(255,191,168)	UNKNOWN	FAM	NFQ-MGB
D5	Sample 2	RGB(168,255,222)	Target 4	RGB(255,191,168)	UNKNOWN	FAM	NFQ-MGB
D6	Sample 2	RGB(168,255,222)	Target 4	RGB(255,191,168)	UNKNOWN	FAM	NFQ-MGB
D7	Sample 3	RGB(223,221,142)	Target 4	RGB(255,191,168)	UNKNOWN	FAM	NFQ-MGB
D8	Sample 3	RGB(223,221,142)	Target 4	RGB(255,191,168)	UNKNOWN	FAM	NFQ-MGB
D9	Sample 3	RGB(223,221,142)	Target 4	RGB(255,191,168)	UNKNOWN	FAM	NFQ-MGB
D10			Target 4	RGB(255,191,168)	NTC	FAM	NFQ-MGB
D11
D12
E1	Sample 1	RGB(132,193,241)	Target 5	RGB(243,124,98)	UNKNOWN	FAM	NFQ-MGB
E2	Sample 1	RGB(132,193,241)	Target 5	RGB(243,124,98)	UNKNOWN	FAM	NFQ-MGB
E3	Sample 1	RGB(132,193,241)	Target 5	RGB(243,124,98)	UNKNOWN	FAM	NFQ-MGB
E4	Sample 2	RGB(168,255,222)	Target 5	RGB(243,124,98)	UNKNOWN	FAM	NFQ-MGB
E5	Sample 2	RGB(168,255,222)	Target 5	RGB(243,124,98)	UNKNOWN	FAM	NFQ-MGB
E6	Sample 2	RGB(168,255,222)	Target 5	RGB(243,124,98)	UNKNOWN	FAM	NFQ-MGB
E7	Sample 3	RGB(223,221,142)	Target 5	RGB(243,124,98)	UNKNOWN	FAM	NFQ-MGB
E8	Sample 3	RGB(223,221,142)	Target 5	RGB(243,124,98)	UNKNOWN	FAM	NFQ-MGB
E9	Sample 3	RGB(223,221,142)	Target 5	RGB(243,124,98)	UNKNOWN	FAM	NFQ-MGB
E10			Target 5	RGB(243,124,98)	NTC	FAM	NFQ-MGB
E11
E12
F1	Sample 1	RGB(132,193,241)	Target 6	RGB(192,165,244)	UNKNOWN	FAM	NFQ-MGB
F2	Sample 1	RGB(132,193,241)	Target 6	RGB(192,165,244)	UNKNOWN	FAM	NFQ-MGB
F3	Sample 1	RGB(132,193,241)	Target 6	RGB(192,165,244)	UNKNOWN	FAM	NFQ-MGB
F4	Sample 2	RGB(168,255,222)	Target 6	RGB(192,165,244)	UNKNOWN	FAM	NFQ-MGB
F5	Sample 2	RGB(168,255,222)	Target 6	RGB(192,165,244)	UNKNOWN	FAM	NFQ-MGB
F6	Sample 2	RGB(168,255,222)	Target 6	RGB(192,165,244)	UNKNOWN	FAM	NFQ-MGB
F7	Sample 3	RGB(223,221,142)	Target 6	RGB(192,165,244)	UNKNOWN	FAM	NFQ-MGB
F8	Sample 3	RGB(223,221,142)	Target 6	RGB(192,165,244)	UNKNOWN	FAM	NFQ-MGB
F9	Sample 3	RGB(223,221,142)	Target 6	RGB(192,165,244)	UNKNOWN	FAM	NFQ-MGB
F10			Target 6	RGB(192,165,244)	NTC	FAM	NFQ-MGB
F11
F12
G1	Sample 1	RGB(132,193,241)	Target 7	RGB(249,128,228)	UNKNOWN	FAM	NFQ-MGB
G2	Sample 1	RGB(132,193,241)	Target 7	RGB(249,128,228)	UNKNOWN	FAM	NFQ-MGB
G3	Sample 1	RGB(132,193,241)	Target 7	RGB(249,128,228)	UNKNOWN	FAM	NFQ-MGB
G4	Sample 2	RGB(168,255,222)	Target 7	RGB(249,128,228)	UNKNOWN	FAM	NFQ-MGB
G5	Sample 2	RGB(168,255,222)	Target 7	RGB(249,128,228)	UNKNOWN	FAM	NFQ-MGB
G6	Sample 2	RGB(168,255,222)	Target 7	RGB(249,128,228)	UNKNOWN	FAM	NFQ-MGB
G7	Sample 3	RGB(223,221,142)	Target 7	RGB(249,128,228)	UNKNOWN	FAM	NFQ-MGB
G8	Sample 3	RGB(223,221,142)	Target 7	RGB(249,128,228)	UNKNOWN	FAM	NFQ-MGB
G9	Sample 3	RGB(223,221,142)	Target 7	RGB(249,128,228)	UNKNOWN	FAM	NFQ-MGB
G10			Target 7	RGB(249,128,228)	NTC	FAM	NFQ-MGB
G11
G12
H1	Sample 1	RGB(132,193,241)	Target 8	RGB(253,156,166)	UNKNOWN	FAM	NFQ-MGB
H2	Sample 1	RGB(132,193,241)	Target 8	RGB(253,156,166)	UNKNOWN	FAM	NFQ-MGB
H3	Sample 1	RGB(132,193,241)	Target 8	RGB(253,156,166)	UNKNOWN	FAM	NFQ-MGB
H4	Sample 2	RGB(168,255,222)	Target 8	RGB(253,156,166)	UNKNOWN	FAM	NFQ-MGB
H5	Sample 2	RGB(168,255,222)	Target 8	RGB(253,156,166)	UNKNOWN	FAM	NFQ-MGB
H6	Sample 2	RGB(168,255,222)	Target 8	RGB(253,156,166)	UNKNOWN	FAM	NFQ-MGB
H7	Sample 3	RGB(223,221,142)	Target 8	RGB(253,156,166)	UNKNOWN	FAM	NFQ-MGB
H8	Sample 3	RGB(223,221,142)	Target 8	RGB(253,156,166)	UNKNOWN	FAM	NFQ-MGB
H9	Sample 3	RGB(223,221,142)	Target 8	RGB(253,156,166)	UNKNOWN	FAM	NFQ-MGB
H10			Target 8	RGB(253,156,166)	NTC	FAM	NFQ-MGB
H11
H12

## Sheet: Results
Block Type	96well
Chemistry	TAQMAN
Experiment File Name	C:\Documents and Settings\Team181\Desktop\ap6\20150716_1\average_threshold_female_only\F_42.eds
Experiment Run End Time	Not Started
Instrument Type	steponeplus
Passive Reference	ROX
Well	Sample Name	Target Name	Task	Reporter	Quencher	RQ	RQ Min	RQ Max	Cт	Cт Mean	Cт SD	ΔCт	ΔCт Mean	ΔCт SE	HK Control ΔCт Mean	HK Control ΔCт SE	ΔΔCт	ΔΔCт Mean	Automatic Ct Threshold	Ct Threshold	Automatic Baseline	Baseline Start	Baseline End	Comments
A1	Sample 1	Target 1	UNKNOWN	FAM	NFQ-MGB	1	0.724767	1.37975	24.5667	24.2491	0.276547		-7.81996	0.167268			0		FALSE	0.45	TRUE	3	18
A2	Sample 1	Target 1	UNKNOWN	FAM	NFQ-MGB	1	0.724767	1.37975	24.0611	24.2491	0.276547		-7.81996	0.167268			0		FALSE	0.45	TRUE	3	18
A3	Sample 1	Target 1	UNKNOWN	FAM	NFQ-MGB	1	0.724767	1.37975	24.1195	24.2491	0.276547		-7.81996	0.167268			0		FALSE	0.45	TRUE	3	17
A4	Sample 2	Target 1	UNKNOWN	FAM	NFQ-MGB	1.09774	1.00148	1.20326	23.4454	23.375	0.061351		-7.9545	0.0476898			-0.134536		FALSE	0.45	TRUE	3	17
A5	Sample 2	Target 1	UNKNOWN	FAM	NFQ-MGB	1.09774	1.00148	1.20326	23.3328	23.375	0.061351		-7.9545	0.0476898			-0.134536		FALSE	0.45	TRUE	3	17
A6	Sample 2	Target 1	UNKNOWN	FAM	NFQ-MGB	1.09774	1.00148	1.20326	23.3469	23.375	0.061351		-7.9545	0.0476898			-0.134536		FALSE	0.45	TRUE	3	17
A7	Sample 3	Target 1	UNKNOWN	FAM	NFQ-MGB	0.547527	0.494463	0.606287	23.7831	23.7859	0.060135		-6.95097	0.0529701			0.868997		FALSE	0.45	TRUE	3	17
A8	Sample 3	Target 1	UNKNOWN	FAM	NFQ-MGB	0.547527	0.494463	0.606287	23.8474	23.7859	0.060135		-6.95097	0.0529701			0.868997		FALSE	0.45	TRUE	3	17
A9	Sample 3	Target 1	UNKNOWN	FAM	NFQ-MGB	0.547527	0.494463	0.606287	23.7272	23.7859	0.060135		-6.95097	0.0529701			0.868997		FALSE	0.45	TRUE	3	17
A10		Target 1	NTC	FAM	NFQ-MGB				Undetermined										FALSE	0.45	TRUE	3	39
B1	Sample 1	Target 2	UNKNOWN	FAM	NFQ-MGB	1	0.819795	1.21982	30.3809	30.3263	0.156599		-1.74277	0.103249			0		FALSE	0.55	TRUE	3	24
B2	Sample 1	Target 2	UNKNOWN	FAM	NFQ-MGB	1	0.819795	1.21982	30.1497	30.3263	0.156599		-1.74277	0.103249			0		FALSE	0.55	TRUE	3	23
B3	Sample 1	Target 2	UNKNOWN	FAM	NFQ-MGB	1	0.819795	1.21982	30.4483	30.3263	0.156599		-1.74277	0.103249			0		FALSE	0.55	TRUE	3	24
B4	Sample 2	Target 2	UNKNOWN	FAM	NFQ-MGB	1.01104	0.928922	1.10041	29.5713	29.5709	0.0524706		-1.75861	0.0440158			-0.0158367		FALSE	0.55	TRUE	3	23
B5	Sample 2	Target 2	UNKNOWN	FAM	NFQ-MGB	1.01104	0.928922	1.10041	29.6232	29.5709	0.0524706		-1.75861	0.0440158			-0.0158367		FALSE	0.55	TRUE	3	23
B6	Sample 2	Target 2	UNKNOWN	FAM	NFQ-MGB	1.01104	0.928922	1.10041	29.5182	29.5709	0.0524706		-1.75861	0.0440158			-0.0158367		FALSE	0.55	TRUE	3	23
B7	Sample 3	Target 2	UNKNOWN	FAM	NFQ-MGB	0.564614	0.504167	0.632307	29.738	29.8188	0.074731		-0.918111	0.0588387			0.824664		FALSE	0.55	TRUE	3	23
B8	Sample 3	Target 2	UNKNOWN	FAM	NFQ-MGB	0.564614	0.504167	0.632307	29.833	29.8188	0.074731		-0.918111	0.0588387			0.824664		FALSE	0.55	TRUE	3	23
B9	Sample 3	Target 2	UNKNOWN	FAM	NFQ-MGB	0.564614	0.504167	0.632307	29.8854	29.8188	0.074731		-0.918111	0.0588387			0.824664		FALSE	0.55	TRUE	3	23
B10		Target 2	NTC	FAM	NFQ-MGB				Undetermined										FALSE	0.55	TRUE	3	39
C1	Sample 1	Target 3	UNKNOWN	FAM	NFQ-MGB	1	0.9078	1.10156	23.5271	23.5175	0.0110204		-8.55158	0.0502635			0		FALSE	0.43	TRUE	3	17
C2	Sample 1	Target 3	UNKNOWN	FAM	NFQ-MGB	1	0.9078	1.10156	23.5055	23.5175	0.0110204		-8.55158	0.0502635			0		FALSE	0.43	TRUE	3	17
C3	Sample 1	Target 3	UNKNOWN	FAM	NFQ-MGB	1	0.9078	1.10156	23.5199	23.5175	0.0110204		-8.55158	0.0502635			0		FALSE	0.43	TRUE	3	17
C4	Sample 2	Target 3	UNKNOWN	FAM	NFQ-MGB	0.598591	0.556236	0.644171	23.5406	23.5183	0.0361014		-7.81122	0.0381327			0.740358		FALSE	0.43	TRUE	3	17
C5	Sample 2	Target 3	UNKNOWN	FAM	NFQ-MGB	0.598591	0.556236	0.644171	23.4767	23.5183	0.0361014		-7.81122	0.0381327			0.740358		FALSE	0.43	TRUE	3	17
C6	Sample 2	Target 3	UNKNOWN	FAM	NFQ-MGB	0.598591	0.556236	0.644171	23.5376	23.5183	0.0361014		-7.81122	0.0381327			0.740358		FALSE	0.43	TRUE	3	17
C7	Sample 3	Target 3	UNKNOWN	FAM	NFQ-MGB	0.277592	0.253141	0.304405	23.9845	24.0343	0.0456666		-6.70262	0.0479121			1.84896		FALSE	0.43	TRUE	3	17
C8	Sample 3	Target 3	UNKNOWN	FAM	NFQ-MGB	0.277592	0.253141	0.304405	24.044	24.0343	0.0456666		-6.70262	0.0479121			1.84896		FALSE	0.43	TRUE	3	17
C9	Sample 3	Target 3	UNKNOWN	FAM	NFQ-MGB	0.277592	0.253141	0.304405	24.0743	24.0343	0.0456666		-6.70262	0.0479121			1.84896		FALSE	0.43	TRUE	3	17
C10		Target 3	NTC	FAM	NFQ-MGB				Undetermined										FALSE	0.43	TRUE	3	39
D1	Sample 1	Target 4	UNKNOWN	FAM	NFQ-MGB	1	0.901805	1.10889	32.8575	32.8478	0.0345721		0.778699	0.0537061			0		FALSE	0.53	TRUE	3	26
D2	Sample 1	Target 4	UNKNOWN	FAM	NFQ-MGB	1	0.901805	1.10889	32.8765	32.8478	0.0345721		0.778699	0.0537061			0		FALSE	0.53	TRUE	3	26
D3	Sample 1	Target 4	UNKNOWN	FAM	NFQ-MGB	1	0.901805	1.10889	32.8094	32.8478	0.0345721		0.778699	0.0537061			0		FALSE	0.53	TRUE	3	26
D4	Sample 2	Target 4	UNKNOWN	FAM	NFQ-MGB	0.985684	0.893341	1.08757	32.0675	32.129	0.0691292		0.799501	0.0511137			0.0208022		FALSE	0.53	TRUE	3	25
D5	Sample 2	Target 4	UNKNOWN	FAM	NFQ-MGB	0.985684	0.893341	1.08757	32.1157	32.129	0.0691292		0.799501	0.0511137			0.0208022		FALSE	0.53	TRUE	3	25
D6	Sample 2	Target 4	UNKNOWN	FAM	NFQ-MGB	0.985684	0.893341	1.08757	32.2038	32.129	0.0691292		0.799501	0.0511137			0.0208022		FALSE	0.53	TRUE	3	25
D7	Sample 3	Target 4	UNKNOWN	FAM	NFQ-MGB	0.53223	0.480439	0.589604	32.48	32.4255	0.0607305		1.68858	0.053196			0.909878		FALSE	0.53	TRUE	3	26
D8	Sample 3	Target 4	UNKNOWN	FAM	NFQ-MGB	0.53223	0.480439	0.589604	32.36	32.4255	0.0607305		1.68858	0.053196			0.909878		FALSE	0.53	TRUE	3	26
D9	Sample 3	Target 4	UNKNOWN	FAM	NFQ-MGB	0.53223	0.480439	0.589604	32.4364	32.4255	0.0607305		1.68858	0.053196			0.909878		FALSE	0.53	TRUE	3	26
D10		Target 4	NTC	FAM	NFQ-MGB				Undetermined										FALSE	0.53	TRUE	3	39
E1	Sample 1	Target 5	UNKNOWN	FAM	NFQ-MGB	1	0.892618	1.1203	29.3311	29.2694	0.0547252		-2.79963	0.0590272			0		FALSE	0.68	TRUE	3	22
E2	Sample 1	Target 5	UNKNOWN	FAM	NFQ-MGB	1	0.892618	1.1203	29.2267	29.2694	0.0547252		-2.79963	0.0590272			0		FALSE	0.68	TRUE	3	22
E3	Sample 1	Target 5	UNKNOWN	FAM	NFQ-MGB	1	0.892618	1.1203	29.2505	29.2694	0.0547252		-2.79963	0.0590272			0		FALSE	0.68	TRUE	3	22
E4	Sample 2	Target 5	UNKNOWN	FAM	NFQ-MGB	0.782716	0.725666	0.844252	28.8629	28.8833	0.039754		-2.44619	0.0393251			0.353439		FALSE	0.68	TRUE	3	22
E5	Sample 2	Target 5	UNKNOWN	FAM	NFQ-MGB	0.782716	0.725666	0.844252	28.858	28.8833	0.039754		-2.44619	0.0393251			0.353439		FALSE	0.68	TRUE	3	22
E6	Sample 2	Target 5	UNKNOWN	FAM	NFQ-MGB	0.782716	0.725666	0.844252	28.9292	28.8833	0.039754		-2.44619	0.0393251			0.353439		FALSE	0.68	TRUE	3	22
E7	Sample 3	Target 5	UNKNOWN	FAM	NFQ-MGB	0.39688	0.358453	0.439425	29.3236	29.2705	0.0599899		-1.4664	0.0529152			1.33323		FALSE	0.68	TRUE	3	22
E8	Sample 3	Target 5	UNKNOWN	FAM	NFQ-MGB	0.39688	0.358453	0.439425	29.2824	29.2705	0.0599899		-1.4664	0.0529152			1.33323		FALSE	0.68	TRUE	3	22
E9	Sample 3	Target 5	UNKNOWN	FAM	NFQ-MGB	0.39688	0.358453	0.439425	29.2054	29.2705	0.0599899		-1.4664	0.0529152			1.33323		FALSE	0.68	TRUE	3	22
E10		Target 5	NTC	FAM	NFQ-MGB				Undetermined										FALSE	0.68	TRUE	3	39
F1	Sample 1	Target 6	UNKNOWN	FAM	NFQ-MGB	1	0.733821	1.36273	33.8573	33.5868	0.264818		1.51775	0.160817			0		FALSE	0.5	TRUE	3	27
F2	Sample 1	Target 6	UNKNOWN	FAM	NFQ-MGB	1	0.733821	1.36273	33.3281	33.5868	0.264818		1.51775	0.160817			0		FALSE	0.5	TRUE	3	27
F3	Sample 1	Target 6	UNKNOWN	FAM	NFQ-MGB	1	0.733821	1.36273	33.5751	33.5868	0.264818		1.51775	0.160817			0		FALSE	0.5	TRUE	3	27
F4	Sample 2	Target 6	UNKNOWN	FAM	NFQ-MGB	1.26515	1.03244	1.55032	32.3089	32.508	0.174382		1.17844	0.105622			-0.339308		FALSE	0.5	TRUE	3	26
F5	Sample 2	Target 6	UNKNOWN	FAM	NFQ-MGB	1.26515	1.03244	1.55032	32.581	32.508	0.174382		1.17844	0.105622			-0.339308		FALSE	0.5	TRUE	3	26
F6	Sample 2	Target 6	UNKNOWN	FAM	NFQ-MGB	1.26515	1.03244	1.55032	32.6339	32.508	0.174382		1.17844	0.105622			-0.339308		FALSE	0.5	TRUE	3	26
F7	Sample 3	Target 6	UNKNOWN	FAM	NFQ-MGB	0.596987	0.521822	0.682977	33.1039	32.9989	0.0993313		2.26198	0.0699237			0.74423		FALSE	0.5	TRUE	3	27
F8	Sample 3	Target 6	UNKNOWN	FAM	NFQ-MGB	0.596987	0.521822	0.682977	32.9065	32.9989	0.0993313		2.26198	0.0699237			0.74423		FALSE	0.5	TRUE	3	26
F9	Sample 3	Target 6	UNKNOWN	FAM	NFQ-MGB	0.596987	0.521822	0.682977	32.9862	32.9989	0.0993313		2.26198	0.0699237			0.74423		FALSE	0.5	TRUE	3	26
F10		Target 6	NTC	FAM	NFQ-MGB				Undetermined										FALSE	0.5	TRUE	3	39
G1	Sample 1	Target 7	UNKNOWN	FAM	NFQ-MGB	1	0.642184	1.55719	36.6079	36.369	0.389128		4.29991	0.230129			0		FALSE	0.34	TRUE	3	30
G2	Sample 1	Target 7	UNKNOWN	FAM	NFQ-MGB	1	0.642184	1.55719	36.5791	36.369	0.389128		4.29991	0.230129			0		FALSE	0.34	TRUE	3	31
G3	Sample 1	Target 7	UNKNOWN	FAM	NFQ-MGB	1	0.642184	1.55719	35.92	36.369	0.389128		4.29991	0.230129			0		FALSE	0.34	TRUE	3	30
G4	Sample 2	Target 7	UNKNOWN	FAM	NFQ-MGB	1.48528	0.973227	2.26676	35.4839	35.0587	0.376431		3.72917	0.219666			-0.570739		FALSE	0.34	TRUE	3	29
G5	Sample 2	Target 7	UNKNOWN	FAM	NFQ-MGB	1.48528	0.973227	2.26676	34.9241	35.0587	0.376431		3.72917	0.219666			-0.570739		FALSE	0.34	TRUE	3	29
G6	Sample 2	Target 7	UNKNOWN	FAM	NFQ-MGB	1.48528	0.973227	2.26676	34.768	35.0587	0.376431		3.72917	0.219666			-0.570739		FALSE	0.34	TRUE	3	29
G7	Sample 3	Target 7	UNKNOWN	FAM	NFQ-MGB	0.594248	0.480505	0.734916	35.6289	35.7877	0.178219		5.05077	0.110398			0.750863		FALSE	0.34	TRUE	3	30
G8	Sample 3	Target 7	UNKNOWN	FAM	NFQ-MGB	0.594248	0.480505	0.734916	35.9804	35.7877	0.178219		5.05077	0.110398			0.750863		FALSE	0.34	TRUE	3	30
G9	Sample 3	Target 7	UNKNOWN	FAM	NFQ-MGB	0.594248	0.480505	0.734916	35.7536	35.7877	0.178219		5.05077	0.110398			0.750863		FALSE	0.34	TRUE	3	30
G10		Target 7	NTC	FAM	NFQ-MGB				Undetermined										FALSE	0.34	TRUE	3	39
H1	Sample 1	Target 8	UNKNOWN	FAM	NFQ-MGB				32.0057	32.0691	0.0863586								FALSE	0.48	TRUE	3	25
H2	Sample 1	Target 8	UNKNOWN	FAM	NFQ-MGB				32.1674	32.0691	0.0863586								FALSE	0.48	TRUE	3	25
H3	Sample 1	Target 8	UNKNOWN	FAM	NFQ-MGB				32.0341	32.0691	0.0863586								FALSE	0.48	TRUE	3	25
H4	Sample 2	Target 8	UNKNOWN	FAM	NFQ-MGB				31.3504	31.3295	0.0553082								FALSE	0.48	TRUE	3	24
H5	Sample 2	Target 8	UNKNOWN	FAM	NFQ-MGB				31.3714	31.3295	0.0553082								FALSE	0.48	TRUE	3	25
H6	Sample 2	Target 8	UNKNOWN	FAM	NFQ-MGB				31.2668	31.3295	0.0553082								FALSE	0.48	TRUE	3	25
H7	Sample 3	Target 8	UNKNOWN	FAM	NFQ-MGB				30.7032	30.7369	0.0692912								FALSE	0.48	TRUE	3	24
H8	Sample 3	Target 8	UNKNOWN	FAM	NFQ-MGB				30.6909	30.7369	0.0692912								FALSE	0.48	TRUE	3	24
H9	Sample 3	Target 8	UNKNOWN	FAM	NFQ-MGB				30.8166	30.7369	0.0692912								FALSE	0.48	TRUE	3	24
H10		Target 8	NTC	FAM	NFQ-MGB				Undetermined										FALSE	0.48	TRUE	3	39
Analysis Type	Singleplex
Endogenous Control	Target 8
RQ Min/Max Confidence Level	95.0
Reference Sample	Sample 1

## Sheet: Raw Data
Block Type	96well
Chemistry	TAQMAN
Experiment File Name	C:\Documents and Settings\Team181\Desktop\ap6\20150716_1\average_threshold_female_only\F_42.eds
Experiment Run End Time	Not Started
Instrument Type	steponeplus
Passive Reference	ROX
Well	Cycle	Filter 1	Filter 2	Filter 3	Filter 4
A1	1	66643	53672	53375	62083
A2	1	63220	50002	50348	61022
A3	1	64225	51274	51686	62485
A4	1	65550	52140	52345	62692
A5	1	63683	50951	51389	61962
A6	1	64165	51220	51612	62197
A7	1	65537	52014	52499	63561
A8	1	64241	51302	51814	62587
A9	1	63849	51146	51628	62353
A10	1	66278	52451	53064	65046
A11	1	43289	41239	40642	40681
A12	1	42789	40514	39800	39779
B1	1	68589	53740	52827	62682
B2	1	68626	52915	51824	61713
B3	1	71310	54759	53702	64437
B4	1	71521	54852	53844	64417
B5	1	70125	54291	53285	63551
B6	1	72316	55288	53973	64379
B7	1	71530	55013	54057	65016
B8	1	70463	54240	53361	63777
B9	1	70622	54613	53533	63653
B10	1	75138	56811	55063	65964
B11	1	43491	41348	40642	40675
B12	1	41147	39401	38863	38958
C1	1	60789	50000	51167	61561
C2	1	62022	49590	50741	62323
C3	1	62583	50617	51937	63838
C4	1	63642	51033	52179	63838
C5	1	63920	51187	52259	63864
C6	1	63880	51178	52322	64172
C7	1	62458	50508	51668	63056
C8	1	62708	50588	51816	63360
C9	1	59463	49354	50317	60008
C10	1	63560	51093	52226	64253
C11	1	43030	41085	40421	40487
C12	1	41470	39615	39000	39153
D1	1	66001	52431	52093	61801
D2	1	68870	52772	52123	62828
D3	1	69440	53625	52981	63342
D4	1	70992	54493	53980	64976
D5	1	67442	52724	52246	62343
D6	1	70005	54052	53210	63450
D7	1	68626	53361	52788	63193
D8	1	69365	53561	53054	63596
D9	1	70024	54087	53357	63979
D10	1	75043	56411	55300	67180
D11	1	43616	41444	40732	40811
D12	1	42510	40342	39681	39734
E1	1	66744	52729	52640	63355
E2	1	67336	51962	51619	62473
E3	1	70508	54365	53929	65045
E4	1	71270	54552	54389	66351
E5	1	68669	53461	53173	63911
E6	1	69495	53808	53330	64011
E7	1	68575	53346	53064	63967
E8	1	67347	52705	52428	62627
E9	1	71124	54581	54132	65591
E10	1	74709	56334	55485	67799
E11	1	43062	41106	40468	40594
E12	1	42029	40026	39453	39558
F1	1	65410	51955	52303	63125
F2	1	65280	50908	51083	62019
F3	1	67970	52861	52908	64019
F4	1	69296	53524	53714	65360
F5	1	69065	53632	53810	65483
F6	1	68702	53354	53418	64689
F7	1	69362	53587	53655	65567
F8	1	68356	53160	53312	64451
F9	1	64205	51120	51245	61055
F10	1	64391	51147	51267	61386
F11	1	43623	41492	40765	40803
F12	1	41628	39686	39081	39170
G1	1	64225	51371	52277	63904
G2	1	64262	50446	51151	62490
G3	1	67495	52778	53397	65245
G4	1	65897	51830	52480	63811
G5	1	67391	52628	53352	65401
G6	1	68036	53053	53846	66336
G7	1	66793	52309	53120	65174
G8	1	60185	49199	49783	58841
G9	1	66200	51999	52556	64002
G10	1	68540	53211	53825	66461
G11	1	43989	41686	40908	40945
G12	1	42180	40068	39373	39443
H1	1	63902	51526	52208	63216
H2	1	63025	50196	50954	62258
H3	1	64432	51441	52157	63252
H4	1	64266	51505	52330	63410
H5	1	64242	51338	52160	63398
H6	1	63752	51032	51728	62632
H7	1	65243	51891	52624	64214
H8	1	62173	50249	51007	61417
H9	1	64761	51590	52409	63872
H10	1	67053	52663	53153	65230
H11	1	43775	41536	40772	40836
H12	1	42235	40189	39491	39572
A1	2	66918	53790	53498	62270
A2	2	63489	50096	50428	61141
A3	2	64661	51472	51861	62776
A4	2	65996	52347	52530	63025
A5	2	64104	51141	51559	62226
A6	2	64650	51445	51792	62484
A7	2	66169	52302	52735	63963
A8	2	64726	51530	52012	62886
A9	2	64294	51328	51774	62594
A10	2	66599	52575	53106	64997
A11	2	43284	41242	40648	40676
A12	2	42782	40523	39780	39778
B1	2	69167	53994	53030	62942
B2	2	68939	53046	51938	61829
B3	2	71684	54961	53857	64646
B4	2	71733	54969	53914	64454
B5	2	70427	54460	53402	63699
B6	2	72645	55437	54082	64444
B7	2	71733	55136	54113	65002
B8	2	70729	54406	53450	63900
B9	2	70961	54773	53671	63817
B10	2	75293	56910	55108	65957
B11	2	43418	41322	40620	40661
B12	2	41094	39387	38843	38939
C1	2	61110	50144	51315	61787
C2	2	62305	49714	50857	62474
C3	2	62615	50658	51941	63799
C4	2	64028	51237	52348	64057
C5	2	64100	51272	52320	63896
C6	2	64130	51318	52416	64282
C7	2	62641	50608	51735	63096
C8	2	62888	50700	51880	63436
C9	2	59644	49495	50415	60095
C10	2	63589	51127	52223	64168
C11	2	43025	41086	40423	40478
C12	2	41484	39615	38996	39162
D1	2	66454	52627	52245	62026
D2	2	69058	52850	52177	62838
D3	2	69767	53786	53106	63541
D4	2	71400	54717	54138	65165
D5	2	67802	52917	52392	62528
D6	2	70141	54121	53277	63425
D7	2	68737	53448	52827	63185
D8	2	69414	53596	53071	63535
D9	2	70246	54201	53442	64058
D10	2	75117	56476	55335	67135
D11	2	43593	41435	40711	40780
D12	2	42483	40337	39678	39744
E1	2	67272	52954	52834	63611
E2	2	67735	52181	51808	62707
E3	2	70858	54555	54056	65233
E4	2	71585	54726	54510	66470
E5	2	69077	53665	53336	64136
E6	2	69850	53981	53464	64177
E7	2	68825	53469	53147	64025
E8	2	67562	52821	52512	62659
E9	2	71280	54673	54142	65570
E10	2	74860	56430	55526	67812
E11	2	43041	41101	40466	40579
E12	2	42012	40013	39440	39546
F1	2	65977	52228	52526	63457
F2	2	65645	51094	51218	62179
F3	2	68159	52977	52971	64065
F4	2	69689	53762	53887	65571
F5	2	69460	53822	53977	65714
F6	2	68964	53477	53509	64762
F7	2	69725	53795	53819	65751
F8	2	68575	53283	53357	64474
F9	2	64404	51232	51304	61112
F10	2	64547	51233	51323	61450
F11	2	43615	41492	40752	40786
F12	2	41589	39678	39084	39181
G1	2	64670	51587	52453	64174
G2	2	64327	50492	51145	62450
G3	2	67964	53006	53613	65562
G4	2	66278	52028	52657	64097
G5	2	67702	52780	53461	65541
G6	2	68203	53151	53879	66315
G7	2	67103	52474	53252	65349
G8	2	60393	49328	49864	58950
G9	2	66465	52164	52654	64138
G10	2	68653	53269	53855	66438
G11	2	43973	41692	40920	40932
G12	2	42167	40077	39383	39443
H1	2	64245	51705	52358	63399
H2	2	63579	50448	51168	62560
H3	2	64878	51647	52350	63534
H4	2	64646	51684	52469	63675
H5	2	64754	51595	52380	63773
H6	2	64191	51249	51924	62902
H7	2	65697	52093	52830	64532
H8	2	62552	50447	51163	61638
H9	2	65199	51790	52555	64060
H10	2	67596	52902	53362	65531
H11	2	43767	41534	40770	40823
H12	2	42200	40147	39478	39572
A1	3	67009	53828	53521	62299
A2	3	63757	50211	50503	61248
A3	3	64957	51573	51943	62899
A4	3	66255	52464	52651	63201
A5	3	64270	51224	51606	62284
A6	3	64881	51555	51884	62646
A7	3	66367	52390	52790	64021
A8	3	64943	51616	52094	62965
A9	3	64466	51425	51832	62673
A10	3	67041	52767	53303	65316
A11	3	43269	41214	40624	40666
A12	3	42741	40496	39764	39773
B1	3	69262	54034	53048	62882
B2	3	69002	53083	51932	61814
B3	3	71866	55062	53922	64685
B4	3	71926	55061	53974	64533
B5	3	70571	54515	53403	63666
B6	3	72803	55518	54121	64477
B7	3	71828	55172	54113	64932
B8	3	70897	54494	53511	63954
B9	3	71109	54851	53731	63858
B10	3	75357	56923	55098	65860
B11	3	43420	41303	40625	40636
B12	3	41086	39391	38823	38900
C1	3	61320	50233	51374	61886
C2	3	62424	49781	50895	62480
C3	3	62835	50745	52021	63871
C4	3	64201	51317	52417	64085
C5	3	64337	51394	52418	64057
C6	3	64312	51385	52467	64365
C7	3	62950	50758	51871	63335
C8	3	63028	50756	51930	63469
C9	3	59759	49570	50456	60151
C10	3	63698	51180	52248	64201
C11	3	43027	41092	40420	40473
C12	3	41470	39599	38986	39137
D1	3	66745	52781	52385	62184
D2	3	69149	52898	52180	62832
D3	3	69764	53786	53072	63423
D4	3	71601	54826	54173	65218
D5	3	67949	52989	52475	62609
D6	3	70468	54268	53386	63574
D7	3	68808	53468	52836	63133
D8	3	69588	53700	53132	63622
D9	3	70607	54369	53568	64229
D10	3	75556	56701	55500	67377
D11	3	43602	41442	40742	40785
D12	3	42480	40319	39664	39745
E1	3	67518	53065	52878	63692
E2	3	67875	52241	51847	62727
E3	3	71048	54646	54132	65291
E4	3	71746	54767	54539	66491
E5	3	69374	53788	53453	64239
E6	3	70273	54191	53641	64428
E7	3	69000	53571	53163	64044
E8	3	67838	52952	52601	62799
E9	3	71558	54806	54266	65722
E10	3	75250	56637	55712	68016
E11	3	43056	41113	40465	40571
E12	3	41992	39997	39442	39553
F1	3	66262	52368	52632	63599
F2	3	65790	51154	51235	62141
F3	3	68360	53052	53027	64103
F4	3	69884	53848	53967	65668
F5	3	69800	53969	54107	65903
F6	3	69317	53633	53648	64960
F7	3	69892	53837	53870	65782
F8	3	68690	53320	53368	64494
F9	3	64635	51347	51418	61260
F10	3	64785	51353	51428	61594
F11	3	43632	41506	40762	40784
F12	3	41597	39677	39076	39171
G1	3	64846	51663	52529	64216
G2	3	64366	50491	51144	62368
G3	3	68208	53119	53708	65662
G4	3	66482	52125	52744	64207
G5	3	67856	52841	53504	65588
G6	3	68406	53233	53939	66417
G7	3	67298	52560	53316	65470
G8	3	60517	49387	49920	59049
G9	3	66667	52230	52738	64217
G10	3	68832	53352	53937	66535
G11	3	43921	41675	40901	40904
G12	3	42147	40071	39385	39452
H1	3	64563	51838	52484	63580
H2	3	63762	50530	51215	62619
H3	3	65120	51770	52414	63650
H4	3	64926	51828	52593	63875
H5	3	65033	51682	52459	63893
H6	3	64430	51364	52029	63024
H7	3	65975	52215	52920	64652
H8	3	62873	50570	51277	61824
H9	3	65433	51880	52636	64152
H10	3	67881	53024	53465	65657
H11	3	43729	41518	40767	40820
H12	3	42168	40136	39474	39584
A1	4	67162	53906	53536	62328
A2	4	63791	50204	50494	61197
A3	4	65061	51634	51992	62937
A4	4	66354	52523	52663	63202
A5	4	64310	51210	51572	62195
A6	4	65056	51605	51933	62686
A7	4	66582	52491	52895	64174
A8	4	65055	51657	52106	62977
A9	4	64605	51474	51890	62757
A10	4	67217	52828	53370	65429
A11	4	43221	41211	40608	40661
A12	4	42730	40479	39753	39756
B1	4	69460	54129	53078	62921
B2	4	69119	53129	51955	61807
B3	4	72071	55161	53989	64781
B4	4	72137	55163	54029	64605
B5	4	70524	54521	53338	63558
B6	4	73030	55624	54194	64527
B7	4	72005	55266	54145	64919
B8	4	71061	54572	53565	64009
B9	4	71347	54977	53788	63928
B10	4	75546	57019	55143	65957
B11	4	43419	41308	40604	40641
B12	4	41065	39355	38807	38906
C1	4	61492	50338	51459	62029
C2	4	62528	49833	50924	62520
C3	4	62953	50792	52039	63888
C4	4	64348	51395	52443	64163
C5	4	64552	51508	52485	64171
C6	4	64470	51463	52537	64409
C7	4	63261	50921	52049	63628
C8	4	63179	50810	51985	63537
C9	4	59939	49619	50536	60297
C10	4	63917	51267	52338	64328
C11	4	43019	41078	40417	40480
C12	4	41444	39599	38988	39138
D1	4	67015	52914	52470	62363
D2	4	69203	52943	52198	62802
D3	4	70092	53930	53198	63600
D4	4	71842	54887	54266	65345
D5	4	68014	52975	52435	62548
D6	4	70634	54368	53442	63608
D7	4	69046	53592	52929	63276
D8	4	69796	53793	53204	63706
D9	4	70944	54517	53715	64452
D10	4	75702	56768	55537	67383
D11	4	43602	41426	40723	40769
D12	4	42487	40330	39681	39736
E1	4	67752	53169	52972	63768
E2	4	67987	52266	51858	62693
E3	4	71225	54735	54185	65347
E4	4	71998	54925	54646	66639
E5	4	69495	53853	53454	64242
E6	4	70309	54205	53650	64374
E7	4	69142	53622	53238	64121
E8	4	68191	53113	52738	62987
E9	4	71795	54912	54343	65825
E10	4	75420	56703	55736	68039
E11	4	43052	41092	40452	40572
E12	4	42003	40002	39450	39542
F1	4	66562	52504	52747	63755
F2	4	65897	51200	51257	62182
F3	4	68526	53126	53081	64142
F4	4	70203	53957	54073	65804
F5	4	70004	54093	54166	65957
F6	4	69391	53679	53656	64934
F7	4	70066	53928	53904	65819
F8	4	68857	53406	53439	64536
F9	4	64839	51418	51473	61350
F10	4	64892	51408	51446	61606
F11	4	43584	41502	40759	40780
F12	4	41587	39692	39090	39179
G1	4	65004	51727	52576	64275
G2	4	64537	50588	51210	62472
G3	4	68463	53241	53785	65811
G4	4	66626	52217	52802	64269
G5	4	68060	52936	53589	65644
G6	4	68619	53312	54029	66528
G7	4	67562	52696	53434	65638
G8	4	60705	49464	49978	59130
G9	4	66799	52301	52787	64266
G10	4	69028	53446	53978	66582
G11	4	43917	41649	40878	40908
G12	4	42156	40070	39382	39441
H1	4	64795	51956	52586	63708
H2	4	63929	50612	51289	62721
H3	4	65341	51857	52492	63750
H4	4	65107	51917	52650	63943
H5	4	65211	51767	52533	63987
H6	4	64631	51445	52083	63144
H7	4	66107	52295	52961	64712
H8	4	62993	50622	51334	61872
H9	4	65632	51988	52725	64264
H10	4	68077	53127	53529	65775
H11	4	43742	41519	40766	40814
H12	4	42157	40117	39470	39541
A1	5	67369	53978	53624	62461
A2	5	63792	50216	50468	61128
A3	5	65130	51646	52009	62934
A4	5	66511	52557	52720	63214
A5	5	64440	51252	51630	62235
A6	5	65200	51663	51973	62723
A7	5	66726	52563	52950	64215
A8	5	65170	51705	52119	63004
A9	5	64581	51430	51817	62585
A10	5	67303	52873	53391	65399
A11	5	43229	41230	40607	40648
A12	5	42719	40485	39745	39747
B1	5	69578	54200	53108	62968
B2	5	69256	53217	52007	61866
B3	5	72170	55197	54018	64784
B4	5	72520	55351	54188	64794
B5	5	70657	54555	53401	63547
B6	5	73138	55668	54210	64544
B7	5	72224	55364	54218	65007
B8	5	71245	54655	53634	64075
B9	5	71391	54982	53773	63911
B10	5	75721	57124	55186	65991
B11	5	43406	41307	40619	40658
B12	5	41076	39373	38821	38921
C1	5	61664	50417	51548	62106
C2	5	62638	49875	50948	62551
C3	5	63056	50873	52091	63965
C4	5	64424	51417	52441	64143
C5	5	64702	51575	52559	64272
C6	5	64547	51520	52539	64419
C7	5	63280	50916	52031	63602
C8	5	63256	50869	52003	63536
C9	5	59938	49630	50480	60153
C10	5	63956	51283	52350	64306
C11	5	43064	41110	40424	40475
C12	5	41433	39604	38994	39144
D1	5	67136	52965	52489	62361
D2	5	69333	52976	52243	62821
D3	5	70262	54002	53248	63677
D4	5	72012	55008	54344	65464
D5	5	68067	53033	52456	62540
D6	5	70739	54390	53479	63643
D7	5	69245	53679	53031	63416
D8	5	69786	53771	53168	63623
D9	5	71109	54609	53753	64492
D10	5	75820	56812	55564	67395
D11	5	43606	41459	40735	40798
D12	5	42464	40332	39673	39709
E1	5	67835	53219	52985	63799
E2	5	68267	52399	51946	62855
E3	5	71408	54830	54222	65416
E4	5	72233	55024	54704	66735
E5	5	69658	53919	53530	64312
E6	5	70546	54305	53716	64505
E7	5	69290	53701	53293	64186
E8	5	68125	53086	52690	62875
E9	5	71989	55009	54428	65876
E10	5	75548	56766	55770	68070
E11	5	43039	41105	40463	40566
E12	5	41986	40021	39450	39554
F1	5	66716	52572	52781	63806
F2	5	66129	51286	51338	62278
F3	5	68603	53165	53093	64145
F4	5	70512	54139	54214	66031
F5	5	70083	54131	54228	65993
F6	5	69581	53766	53699	65014
F7	5	70214	54011	53987	65893
F8	5	68998	53460	53475	64555
F9	5	65047	51527	51560	61506
F10	5	64946	51430	51457	61595
F11	5	43611	41482	40762	40799
F12	5	41583	39678	39063	39159
G1	5	65116	51749	52568	64278
G2	5	64579	50588	51199	62429
G3	5	68586	53284	53827	65856
G4	5	66764	52252	52859	64339
G5	5	68233	53024	53647	65768
G6	5	68733	53399	54079	66576
G7	5	67716	52757	53505	65729
G8	5	60834	49544	50058	59222
G9	5	66957	52374	52837	64341
G10	5	69105	53494	54025	66605
G11	5	43900	41659	40889	40914
G12	5	42120	40055	39388	39445
H1	5	65086	52072	52697	63921
H2	5	64095	50687	51345	62782
H3	5	65445	51903	52542	63757
H4	5	65177	51937	52663	63939
H5	5	65332	51805	52582	64082
H6	5	64720	51477	52113	63160
H7	5	66216	52336	53013	64764
H8	5	63092	50680	51356	61878
H9	5	65778	52039	52782	64339
H10	5	68179	53158	53560	65759
H11	5	43760	41542	40768	40828
H12	5	42150	40126	39473	39546
A1	6	67453	54006	53645	62450
A2	6	63863	50232	50498	61154
A3	6	65206	51704	52025	62963
A4	6	66603	52594	52713	63271
A5	6	64491	51284	51604	62214
A6	6	65299	51716	51996	62780
A7	6	66803	52602	52974	64241
A8	6	65188	51714	52114	62916
A9	6	64623	51471	51819	62547
A10	6	67427	52926	53409	65430
A11	6	43196	41196	40613	40639
A12	6	42716	40485	39761	39750
B1	6	69920	54354	53260	63129
B2	6	69389	53273	52044	61891
B3	6	72282	55251	54043	64791
B4	6	72464	55301	54108	64702
B5	6	70725	54569	53398	63513
B6	6	73172	55677	54207	64491
B7	6	72228	55337	54157	64875
B8	6	71380	54713	53688	64137
B9	6	71432	54993	53770	63866
B10	6	75800	57141	55207	65986
B11	6	43396	41318	40625	40639
B12	6	41059	39372	38830	38911
C1	6	61589	50343	51452	61903
C2	6	62768	49955	50986	62599
C3	6	63158	50905	52113	63965
C4	6	64583	51499	52510	64233
C5	6	64781	51613	52564	64279
C6	6	64653	51574	52575	64473
C7	6	63522	51017	52151	63770
C8	6	63347	50909	52006	63546
C9	6	60030	49683	50510	60176
C10	6	64102	51370	52404	64375
C11	6	42986	41055	40405	40469
C12	6	41434	39606	38985	39132
D1	6	67119	52956	52494	62322
D2	6	69472	53061	52285	62884
D3	6	70458	54098	53310	63745
D4	6	72085	55011	54358	65391
D5	6	68373	53175	52575	62736
D6	6	70962	54506	53540	63757
D7	6	69205	53666	53005	63358
D8	6	69988	53859	53276	63760
D9	6	71259	54683	53824	64542
D10	6	76134	56981	55691	67544
D11	6	43577	41432	40733	40782
D12	6	42476	40336	39666	39737
E1	6	67835	53221	52985	63718
E2	6	68231	52380	51915	62751
E3	6	71567	54909	54283	65489
E4	6	72351	55080	54766	66772
E5	6	69716	53922	53531	64277
E6	6	70721	54377	53771	64573
E7	6	69389	53751	53314	64203
E8	6	68321	53163	52746	62973
E9	6	72150	55090	54485	65963
E10	6	75737	56863	55853	68199
E11	6	43028	41089	40461	40584
E12	6	41999	40013	39452	39551
F1	6	66836	52639	52810	63878
F2	6	66082	51274	51313	62208
F3	6	68818	53239	53152	64227
F4	6	70601	54154	54220	66016
F5	6	70256	54195	54256	66065
F6	6	69761	53841	53764	65079
F7	6	70329	54053	53996	65887
F8	6	69175	53545	53532	64660
F9	6	65239	51606	51622	61594
F10	6	65089	51513	51501	61656
F11	6	43595	41495	40769	40784
F12	6	41585	39668	39074	39152
G1	6	65181	51795	52587	64281
G2	6	64759	50678	51274	62535
G3	6	68619	53307	53826	65845
G4	6	66962	52339	52908	64461
G5	6	68302	53033	53663	65748
G6	6	68891	53457	54147	66683
G7	6	67811	52810	53536	65783
G8	6	60965	49602	50114	59283
G9	6	66999	52391	52830	64334
G10	6	69211	53533	54048	66610
G11	6	43924	41655	40888	40932
G12	6	42110	40048	39376	39429
H1	6	65178	52124	52733	63944
H2	6	64175	50698	51356	62790
H3	6	65581	51950	52563	63778
H4	6	65275	51970	52698	64002
H5	6	65400	51841	52614	64107
H6	6	64814	51530	52160	63191
H7	6	66299	52353	53026	64771
H8	6	63183	50719	51391	61928
H9	6	65890	52080	52808	64399
H10	6	68289	53205	53590	65814
H11	6	43732	41533	40770	40806
H12	6	42161	40126	39486	39546
A1	7	67457	54012	53624	62430
A2	7	63913	50252	50485	61139
A3	7	65312	51719	52052	62969
A4	7	66641	52603	52732	63280
A5	7	64518	51303	51592	62166
A6	7	65366	51735	52043	62762
A7	7	66865	52639	53000	64253
A8	7	65324	51768	52146	62978
A9	7	64645	51472	51823	62502
A10	7	67468	52975	53419	65429
A11	7	43183	41200	40588	40634
A12	7	42734	40476	39765	39770
B1	7	69949	54354	53241	63099
B2	7	69415	53276	52017	61843
B3	7	72369	55285	54057	64805
B4	7	72576	55335	54167	64729
B5	7	70749	54586	53361	63450
B6	7	73227	55703	54203	64488
B7	7	72380	55437	54206	64955
B8	7	71498	54786	53704	64166
B9	7	71523	55031	53804	63902
B10	7	75935	57211	55226	66026
B11	7	43428	41330	40605	40642
B12	7	41050	39361	38809	38922
C1	7	61726	50436	51540	62009
C2	7	62812	49930	50967	62556
C3	7	63201	50936	52111	63984
C4	7	64727	51570	52554	64300
C5	7	64946	51685	52664	64387
C6	7	64695	51591	52594	64483
C7	7	63524	51038	52136	63761
C8	7	63464	50965	52067	63637
C9	7	60041	49681	50511	60159
C10	7	64207	51432	52442	64408
C11	7	42997	41084	40426	40466
C12	7	41440	39589	38990	39129
D1	7	67285	53032	52528	62402
D2	7	69509	53055	52265	62838
D3	7	70589	54165	53353	63827
D4	7	72174	55054	54351	65406
D5	7	68453	53212	52587	62737
D6	7	71021	54540	53563	63760
D7	7	69245	53681	52985	63312
D8	7	70128	53950	53313	63782
D9	7	71280	54682	53792	64487
D10	7	76195	56981	55687	67495
D11	7	43582	41418	40711	40784
D12	7	42481	40335	39684	39747
E1	7	68014	53298	53046	63832
E2	7	68264	52404	51933	62747
E3	7	71632	54921	54310	65486
E4	7	72432	55098	54768	66777
E5	7	69799	53970	53533	64284
E6	7	70626	54329	53695	64404
E7	7	69400	53747	53271	64117
E8	7	68293	53145	52748	62909
E9	7	72291	55168	54529	66068
E10	7	75726	56857	55807	68082
E11	7	43024	41088	40454	40560
E12	7	41997	40031	39435	39542
F1	7	66982	52698	52883	63963
F2	7	66143	51296	51311	62185
F3	7	68886	53291	53174	64249
F4	7	70605	54173	54210	65963
F5	7	70356	54239	54291	66078
F6	7	69729	53822	53728	65025
F7	7	70380	54071	53996	65876
F8	7	69125	53499	53473	64535
F9	7	65393	51704	51683	61697
F10	7	65060	51482	51494	61571
F11	7	43585	41460	40764	40769
F12	7	41573	39669	39074	39159
G1	7	65192	51798	52578	64226
G2	7	64820	50727	51290	62564
G3	7	68811	53392	53899	65960
G4	7	67007	52348	52905	64418
G5	7	68388	53070	53673	65794
G6	7	69016	53528	54165	66725
G7	7	67894	52847	53581	65811
G8	7	61066	49657	50130	59331
G9	7	67063	52415	52844	64345
G10	7	69342	53621	54077	66689
G11	7	43950	41688	40886	40938
G12	7	42132	40056	39376	39442
H1	7	65239	52156	52737	63946
H2	7	64216	50744	51378	62811
H3	7	65672	51987	52618	63871
H4	7	65307	51986	52713	63992
H5	7	65462	51879	52634	64142
H6	7	64845	51535	52138	63189
H7	7	66378	52386	53025	64766
H8	7	63210	50720	51372	61910
H9	7	65958	52131	52831	64427
H10	7	68334	53231	53604	65802
H11	7	43734	41521	40763	40814
H12	7	42145	40135	39462	39534
A1	8	67526	54012	53643	62439
A2	8	64002	50285	50528	61186
A3	8	65355	51740	52043	62938
A4	8	66732	52627	52766	63285
A5	8	64554	51299	51621	62167
A6	8	65402	51753	52029	62743
A7	8	66963	52667	53007	64268
A8	8	65331	51760	52140	62949
A9	8	64686	51483	51811	62519
A10	8	67415	52924	53359	65299
A11	8	43196	41184	40602	40640
A12	8	42730	40489	39765	39760
B1	8	69956	54358	53244	63105
B2	8	69521	53330	52091	61870
B3	8	72456	55312	54052	64793
B4	8	72820	55479	54262	64875
B5	8	70851	54634	53401	63481
B6	8	73308	55739	54230	64490
B7	8	72390	55411	54152	64870
B8	8	71582	54834	53741	64195
B9	8	71729	55141	53889	64005
B10	8	76068	57289	55285	66072
B11	8	43383	41302	40621	40641
B12	8	41048	39377	38798	38905
C1	8	61809	50478	51554	62040
C2	8	62916	49996	51012	62586
C3	8	63310	50978	52180	64037
C4	8	64697	51556	52528	64227
C5	8	65017	51726	52668	64431
C6	8	64741	51605	52589	64447
C7	8	63688	51116	52214	63905
C8	8	63510	50967	52082	63584
C9	8	60126	49716	50533	60191
C10	8	64311	51488	52481	64460
C11	8	43024	41077	40429	40468
C12	8	41439	39607	38996	39119
D1	8	67363	53068	52587	62431
D2	8	69611	53111	52300	62883
D3	8	70629	54166	53356	63797
D4	8	72295	55115	54419	65475
D5	8	68397	53180	52552	62659
D6	8	71084	54570	53568	63785
D7	8	69350	53723	53052	63394
D8	8	70236	53966	53327	63846
D9	8	71392	54729	53830	64517
D10	8	76219	56999	55656	67458
D11	8	43585	41459	40735	40803
D12	8	42465	40322	39674	39729
E1	8	68037	53319	53035	63857
E2	8	68435	52473	51996	62833
E3	8	71668	54952	54332	65481
E4	8	72619	55197	54841	66909
E5	8	69900	54025	53554	64310
E6	8	70721	54380	53760	64495
E7	8	69521	53814	53350	64291
E8	8	68433	53198	52768	62974
E9	8	72424	55219	54561	66091
E10	8	75922	56943	55902	68187
E11	8	43015	41087	40460	40568
E12	8	41983	40012	39442	39554
F1	8	67046	52735	52905	63951
F2	8	66204	51338	51332	62189
F3	8	69000	53325	53199	64279
F4	8	70764	54251	54273	66038
F5	8	70481	54316	54321	66131
F6	8	69964	53933	53823	65176
F7	8	70476	54118	54027	65894
F8	8	69282	53584	53533	64616
F9	8	65486	51755	51728	61736
F10	8	65228	51563	51528	61658
F11	8	43588	41474	40747	40774
F12	8	41577	39674	39067	39155
G1	8	65204	51810	52571	64181
G2	8	64803	50699	51278	62495
G3	8	68850	53424	53907	65944
G4	8	66941	52321	52853	64305
G5	8	68502	53115	53725	65842
G6	8	69069	53538	54189	66751
G7	8	68005	52895	53585	65854
G8	8	61155	49694	50178	59430
G9	8	67156	52474	52897	64381
G10	8	69474	53642	54103	66699
G11	8	43933	41662	40897	40910
G12	8	42136	40044	39376	39429
H1	8	65241	52159	52756	63956
H2	8	64274	50750	51379	62818
H3	8	65725	51994	52590	63827
H4	8	65380	52005	52738	64017
H5	8	65507	51892	52649	64145
H6	8	64895	51567	52164	63203
H7	8	66354	52381	53019	64718
H8	8	63230	50756	51385	61935
H9	8	66041	52168	52862	64453
H10	8	68400	53243	53612	65823
H11	8	43732	41521	40770	40822
H12	8	42148	40108	39451	39534
A1	9	67503	54028	53602	62343
A2	9	64076	50316	50532	61176
A3	9	65343	51738	52034	62913
A4	9	66771	52643	52762	63329
A5	9	64576	51305	51586	62096
A6	9	65448	51783	52029	62773
A7	9	67012	52695	53021	64256
A8	9	65328	51770	52134	62918
A9	9	64665	51475	51786	62460
A10	9	67570	52978	53443	65409
A11	9	43157	41175	40580	40636
A12	9	42704	40496	39766	39757
B1	9	70047	54402	53261	63096
B2	9	69607	53345	52085	61903
B3	9	72571	55347	54110	64799
B4	9	72742	55429	54180	64778
B5	9	70809	54586	53359	63371
B6	9	73364	55760	54234	64488
B7	9	72466	55438	54198	64836
B8	9	71689	54892	53794	64283
B9	9	71880	55215	53929	64095
B10	9	76072	57282	55262	66038
B11	9	43412	41308	40631	40646
B12	9	41059	39372	38811	38911
C1	9	61760	50436	51476	61951
C2	9	62977	50030	51027	62598
C3	9	63315	50994	52150	64005
C4	9	64847	51646	52602	64316
C5	9	65171	51781	52758	64520
C6	9	64804	51628	52620	64437
C7	9	63775	51154	52250	63968
C8	9	63504	50979	52077	63581
C9	9	60053	49701	50475	60019
C10	9	64324	51467	52462	64415
C11	9	42997	41076	40412	40472
C12	9	41433	39605	38981	39153
D1	9	67425	53082	52585	62446
D2	9	69717	53163	52328	62910
D3	9	70717	54245	53401	63854
D4	9	72322	55134	54390	65434
D5	9	68457	53212	52546	62633
D6	9	71227	54642	53628	63861
D7	9	69506	53805	53117	63532
D8	9	70273	53999	53355	63831
D9	9	71468	54760	53810	64488
D10	9	76362	57065	55733	67534
D11	9	43580	41432	40714	40771
D12	9	42485	40329	39672	39738
E1	9	68205	53372	53098	63931
E2	9	68449	52503	52001	62819
E3	9	71760	54985	54364	65488
E4	9	72569	55146	54767	66779
E5	9	69907	54014	53561	64291
E6	9	70797	54398	53768	64486
E7	9	69601	53826	53346	64249
E8	9	68439	53215	52778	62958
E9	9	72570	55303	54610	66138
E10	9	76014	57006	55946	68254
E11	9	43032	41098	40468	40579
E12	9	42004	40012	39459	39564
F1	9	67163	52779	52927	63978
F2	9	66357	51411	51389	62310
F3	9	69037	53334	53208	64255
F4	9	70699	54229	54225	65951
F5	9	70581	54359	54385	66183
F6	9	69810	53845	53739	65004
F7	9	70556	54145	54041	65889
F8	9	69341	53621	53542	64613
F9	9	65692	51830	51830	61896
F10	9	65348	51623	51572	61712
F11	9	43592	41483	40764	40791
F12	9	41563	39682	39071	39169
G1	9	65251	51813	52547	64174
G2	9	64981	50788	51338	62592
G3	9	68864	53422	53925	65922
G4	9	67137	52427	52948	64440
G5	9	68555	53148	53749	65860
G6	9	69155	53612	54239	66785
G7	9	68076	52946	53613	65872
G8	9	61235	49719	50222	59422
G9	9	67193	52479	52907	64407
G10	9	69569	53693	54128	66726
G11	9	43887	41627	40870	40907
G12	9	42113	40048	39369	39433
H1	9	65314	52166	52784	63992
H2	9	64375	50797	51426	62871
H3	9	65758	52029	52604	63816
H4	9	65380	52049	52723	64010
H5	9	65598	51949	52682	64193
H6	9	64937	51578	52156	63198
H7	9	66420	52435	53037	64761
H8	9	63281	50804	51414	61930
H9	9	66162	52222	52946	64576
H10	9	68465	53273	53634	65851
H11	9	43712	41526	40754	40809
H12	9	42140	40111	39465	39542
A1	10	67564	54033	53650	62379
A2	10	64076	50323	50480	61119
A3	10	65437	51785	52064	62951
A4	10	66803	52677	52769	63284
A5	10	64698	51344	51649	62181
A6	10	65509	51812	52036	62799
A7	10	67063	52737	53053	64256
A8	10	65384	51780	52133	62913
A9	10	64689	51487	51793	62437
A10	10	67627	53028	53464	65417
A11	10	43165	41172	40583	40624
A12	10	42703	40485	39775	39767
B1	10	70065	54411	53272	63081
B2	10	69633	53357	52073	61883
B3	10	72656	55402	54119	64843
B4	10	72919	55532	54254	64833
B5	10	71089	54742	53493	63612
B6	10	73384	55795	54216	64427
B7	10	72485	55465	54172	64809
B8	10	71833	54926	53820	64306
B9	10	71782	55163	53888	63981
B10	10	76133	57306	55285	66029
B11	10	43410	41309	40622	40634
B12	10	41042	39364	38828	38889
C1	10	61983	50581	51622	62158
C2	10	62982	50016	50996	62551
C3	10	63383	51012	52171	64010
C4	10	64823	51609	52557	64227
C5	10	64995	51693	52609	64269
C6	10	64870	51676	52619	64461
C7	10	63930	51225	52333	64068
C8	10	63617	51036	52103	63605
C9	10	60180	49763	50539	60155
C10	10	64386	51515	52493	64444
C11	10	42969	41078	40410	40468
C12	10	41428	39598	38997	39143
D1	10	67531	53148	52612	62477
D2	10	69705	53158	52309	62859
D3	10	70863	54281	53455	63899
D4	10	72485	55191	54450	65537
D5	10	68783	53371	52701	62933
D6	10	71282	54666	53642	63845
D7	10	69575	53843	53180	63608
D8	10	70435	54086	53421	63932
D9	10	71636	54846	53901	64602
D10	10	76424	57077	55727	67495
D11	10	43577	41420	40734	40774
D12	10	42475	40318	39665	39737
E1	10	68218	53386	53088	63885
E2	10	68410	52449	51929	62706
E3	10	71837	55024	54341	65501
E4	10	72898	55330	54937	67033
E5	10	70036	54075	53616	64335
E6	10	70982	54499	53816	64573
E7	10	69763	53916	53441	64385
E8	10	68653	53328	52842	63093
E9	10	72661	55335	54636	66154
E10	10	76094	57044	55943	68238
E11	10	42992	41084	40469	40565
E12	10	42003	40035	39440	39552
F1	10	67238	52829	52955	64012
F2	10	66356	51399	51363	62211
F3	10	69151	53395	53223	64275
F4	10	71006	54361	54344	66117
F5	10	70694	54383	54386	66201
F6	10	69958	53928	53772	65032
F7	10	70572	54144	54016	65820
F8	10	69425	53653	53573	64631
F9	10	65792	51896	51852	61927
F10	10	65368	51622	51574	61669
F11	10	43586	41490	40758	40765
F12	10	41590	39671	39064	39150
G1	10	65301	51851	52587	64165
G2	10	64989	50791	51319	62558
G3	10	68911	53437	53921	65900
G4	10	67199	52466	52961	64443
G5	10	68631	53174	53748	65845
G6	10	69270	53634	54242	66810
G7	10	68216	52999	53686	65951
G8	10	61323	49757	50240	59466
G9	10	67250	52509	52901	64420
G10	10	69630	53717	54133	66731
G11	10	43899	41661	40896	40898
G12	10	42125	40058	39374	39433
H1	10	65378	52213	52785	64004
H2	10	64393	50818	51432	62844
H3	10	65810	52036	52639	63832
H4	10	65424	52025	52727	64015
H5	10	65632	51959	52685	64181
H6	10	65010	51617	52199	63245
H7	10	66452	52457	53041	64746
H8	10	63395	50810	51436	61987
H9	10	66202	52253	52951	64566
H10	10	68522	53314	53644	65847
H11	10	43706	41518	40768	40805
H12	10	42129	40095	39452	39536
A1	11	67609	54056	53644	62397
A2	11	64142	50337	50526	61143
A3	11	65473	51787	52066	62917
A4	11	66835	52676	52748	63300
A5	11	64683	51344	51609	62123
A6	11	65552	51837	52048	62779
A7	11	67154	52750	53069	64291
A8	11	65437	51797	52153	62924
A9	11	64713	51484	51792	62380
A10	11	67677	53041	53466	65434
A11	11	43137	41160	40580	40633
A12	11	42704	40466	39757	39754
B1	11	70296	54529	53369	63237
B2	11	69700	53407	52072	61850
B3	11	72633	55404	54076	64770
B4	11	72931	55533	54257	64822
B5	11	71051	54709	53418	63446
B6	11	73442	55796	54218	64414
B7	11	72592	55511	54221	64861
B8	11	71907	54949	53821	64311
B9	11	71966	55226	53970	64101
B10	11	76182	57320	55295	66010
B11	11	43423	41320	40631	40644
B12	11	41049	39366	38813	38910
C1	11	61982	50556	51576	62063
C2	11	63041	50050	51023	62539
C3	11	63486	51062	52199	64038
C4	11	65050	51720	52644	64380
C5	11	65370	51895	52824	64629
C6	11	64875	51682	52612	64409
C7	11	63883	51174	52272	63964
C8	11	63661	51065	52097	63581
C9	11	60132	49708	50478	60029
C10	11	64407	51525	52488	64415
C11	11	42989	41091	40400	40472
C12	11	41442	39607	38989	39131
D1	11	67498	53109	52580	62417
D2	11	69749	53158	52303	62834
D3	11	70895	54297	53446	63896
D4	11	72572	55237	54474	65535
D5	11	68583	53254	52577	62661
D6	11	71351	54681	53663	63879
D7	11	69633	53861	53188	63641
D8	11	70495	54104	53428	63915
D9	11	71683	54872	53889	64584
D10	11	76429	57103	55725	67479
D11	11	43562	41413	40718	40792
D12	11	42476	40312	39678	39727
E1	11	68247	53394	53077	63867
E2	11	68643	52571	52014	62846
E3	11	71953	55056	54395	65556
E4	11	72755	55255	54874	66863
E5	11	70090	54122	53628	64361
E6	11	70983	54511	53823	64537
E7	11	69748	53873	53410	64304
E8	11	68692	53335	52852	63074
E9	11	72743	55333	54640	66166
E10	11	76154	57059	55980	68259
E11	11	43022	41082	40467	40594
E12	11	41974	40003	39440	39549
F1	11	67367	52879	52984	64052
F2	11	66462	51455	51394	62270
F3	11	69195	53411	53239	64285
F4	11	70915	54286	54283	66002
F5	11	70794	54455	54421	66282
F6	11	70052	53967	53819	65096
F7	11	70598	54162	54003	65767
F8	11	69500	53656	53590	64658
F9	11	65888	51913	51880	61947
F10	11	65473	51664	51610	61739
F11	11	43578	41495	40751	40763
F12	11	41575	39693	39074	39140
G1	11	65303	51848	52564	64129
G2	11	64967	50772	51292	62511
G3	11	69031	53489	53953	65963
G4	11	67278	52493	52993	64494
G5	11	68662	53220	53761	65843
G6	11	69394	53691	54310	66882
G7	11	68279	53024	53696	65971
G8	11	61348	49787	50239	59480
G9	11	67277	52486	52921	64375
G10	11	69745	53774	54205	66797
G11	11	43878	41627	40857	40897
G12	11	42124	40040	39369	39444
H1	11	65367	52210	52800	63990
H2	11	64448	50829	51418	62827
H3	11	65870	52067	52648	63863
H4	11	65468	52033	52735	64007
H5	11	65684	51998	52693	64206
H6	11	65063	51641	52209	63236
H7	11	66471	52445	53035	64696
H8	11	63419	50845	51466	61989
H9	11	66261	52266	52965	64598
H10	11	68569	53324	53659	65865
H11	11	43709	41500	40759	40793
H12	11	42106	40115	39456	39525
A1	12	67616	54044	53630	62375
A2	12	64159	50338	50522	61089
A3	12	65565	51835	52078	62951
A4	12	66882	52696	52779	63270
A5	12	64725	51372	51624	62140
A6	12	65640	51860	52090	62801
A7	12	67182	52790	53081	64266
A8	12	65458	51824	52144	62882
A9	12	64741	51507	51765	62349
A10	12	67671	53037	53460	65371
A11	12	43136	41171	40582	40607
A12	12	42704	40488	39754	39752
B1	12	70312	54535	53352	63182
B2	12	69703	53386	52058	61821
B3	12	72763	55437	54146	64808
B4	12	72980	55547	54267	64816
B5	12	71185	54798	53498	63562
B6	12	73542	55867	54266	64445
B7	12	72608	55500	54214	64788
B8	12	71993	55000	53860	64360
B9	12	71902	55203	53906	63987
B10	12	76305	57393	55315	66053
B11	12	43409	41320	40623	40652
B12	12	41033	39352	38820	38896
C1	12	62044	50580	51603	62098
C2	12	63112	50077	51036	62548
C3	12	63499	51044	52181	63958
C4	12	65082	51751	52637	64380
C5	12	65230	51815	52705	64370
C6	12	64969	51706	52625	64433
C7	12	64056	51300	52380	64135
C8	12	63722	51113	52142	63618
C9	12	60267	49784	50542	60102
C10	12	64451	51537	52503	64420
C11	12	42993	41086	40414	40460
C12	12	41440	39603	38974	39135
D1	12	67525	53154	52598	62388
D2	12	69837	53202	52344	62877
D3	12	70917	54322	53424	63814
D4	12	72617	55255	54468	65519
D5	12	68775	53353	52676	62825
D6	12	71412	54717	53665	63870
D7	12	69675	53886	53222	63675
D8	12	70580	54113	53446	63939
D9	12	71839	54923	53945	64637
D10	12	76523	57151	55755	67525
D11	12	43568	41434	40739	40791
D12	12	42480	40321	39678	39729
E1	12	68356	53442	53141	63890
E2	12	68683	52570	52043	62858
E3	12	71917	55033	54367	65468
E4	12	72857	55318	54878	66881
E5	12	70165	54155	53638	64393
E6	12	70996	54486	53803	64506
E7	12	69849	53944	53480	64364
E8	12	68702	53353	52875	63052
E9	12	72924	55452	54730	66261
E10	12	76212	57078	55987	68267
E11	12	43014	41072	40466	40561
E12	12	41998	39999	39449	39541
F1	12	67470	52921	53041	64114
F2	12	66555	51490	51442	62323
F3	12	69236	53411	53244	64250
F4	12	70997	54345	54286	66028
F5	12	70911	54482	54482	66316
F6	12	70141	54009	53862	65125
F7	12	70691	54182	54041	65839
F8	12	69591	53723	53617	64692
F9	12	66063	52010	51952	62078
F10	12	65506	51685	51616	61696
F11	12	43571	41473	40746	40778
F12	12	41544	39676	39054	39152
G1	12	65374	51868	52597	64156
G2	12	65099	50834	51357	62561
G3	12	69144	53552	54004	66050
G4	12	67398	52526	53037	64557
G5	12	68722	53216	53775	65846
G6	12	69460	53707	54316	66918
G7	12	68333	53058	53718	65981
G8	12	61428	49819	50280	59510
G9	12	67359	52555	52932	64402
G10	12	69818	53805	54219	66788
G11	12	43856	41631	40845	40904
G12	12	42096	40048	39378	39431
H1	12	65413	52225	52789	63969
H2	12	64461	50830	51430	62819
H3	12	65888	52081	52644	63901
H4	12	65501	52062	52745	64026
H5	12	65753	51994	52731	64244
H6	12	65092	51665	52247	63268
H7	12	66532	52462	53050	64721
H8	12	63433	50854	51486	61999
H9	12	66363	52295	52997	64655
H10	12	68649	53367	53683	65906
H11	12	43689	41502	40755	40805
H12	12	42109	40109	39469	39538
A1	13	67614	54047	53601	62292
A2	13	64173	50353	50514	61079
A3	13	65641	51871	52114	63015
A4	13	66903	52686	52751	63267
A5	13	64757	51376	51625	62124
A6	13	65676	51871	52106	62817
A7	13	67231	52789	53065	64252
A8	13	65560	51859	52196	62984
A9	13	64716	51471	51747	62296
A10	13	67738	53066	53455	65405
A11	13	43145	41171	40577	40639
A12	13	42692	40467	39752	39747
B1	13	70361	54545	53343	63148
B2	13	69738	53402	52071	61784
B3	13	72838	55482	54139	64852
B4	13	73019	55560	54272	64813
B5	13	71180	54771	53473	63528
B6	13	73577	55845	54256	64406
B7	13	72629	55537	54198	64771
B8	13	71997	55011	53864	64340
B9	13	72064	55274	53990	64135
B10	13	76377	57403	55352	66077
B11	13	43408	41324	40625	40647
B12	13	41037	39352	38810	38889
C1	13	62017	50581	51583	62046
C2	13	63148	50109	51048	62552
C3	13	63639	51137	52245	64095
C4	13	65144	51770	52685	64374
C5	13	65315	51872	52721	64355
C6	13	65013	51746	52656	64442
C7	13	64093	51293	52338	64072
C8	13	63789	51128	52143	63623
C9	13	60226	49760	50514	59998
C10	13	64544	51600	52552	64483
C11	13	42987	41070	40416	40464
C12	13	41430	39610	38985	39139
D1	13	67605	53162	52629	62448
D2	13	69912	53232	52346	62893
D3	13	71031	54370	53456	63874
D4	13	72606	55229	54434	65464
D5	13	68720	53334	52631	62729
D6	13	71428	54726	53665	63867
D7	13	69838	53970	53297	63813
D8	13	70547	54116	53429	63914
D9	13	71825	54904	53898	64569
D10	13	76699	57211	55808	67575
D11	13	43563	41416	40734	40800
D12	13	42475	40325	39671	39756
E1	13	68449	53486	53143	63946
E2	13	68618	52557	52005	62782
E3	13	72033	55106	54401	65499
E4	13	72932	55334	54901	66894
E5	13	70200	54161	53659	64360
E6	13	71101	54552	53847	64556
E7	13	69907	53978	53481	64401
E8	13	68800	53382	52906	63096
E9	13	73002	55495	54751	66275
E10	13	76370	57173	56025	68323
E11	13	42994	41079	40458	40562
E12	13	41988	39980	39432	39536
F1	13	67555	52967	53079	64142
F2	13	66569	51514	51426	62287
F3	13	69286	53463	53238	64270
F4	13	71054	54356	54308	66026
F5	13	70937	54525	54494	66321
F6	13	70189	54022	53855	65126
F7	13	70722	54206	54039	65822
F8	13	69571	53709	53591	64649
F9	13	66152	52066	51983	62109
F10	13	65569	51702	51641	61720
F11	13	43557	41474	40755	40783
F12	13	41565	39685	39057	39152
G1	13	65393	51876	52586	64141
G2	13	65153	50842	51366	62578
G3	13	69138	53553	54002	66010
G4	13	67333	52503	52982	64442
G5	13	68781	53247	53788	65859
G6	13	69569	53773	54349	66940
G7	13	68370	53076	53688	65979
G8	13	61502	49847	50291	59559
G9	13	67389	52552	52944	64429
G10	13	69977	53866	54281	66914
G11	13	43869	41612	40858	40888
G12	13	42102	40049	39359	39426
H1	13	65351	52189	52776	63922
H2	13	64512	50852	51453	62858
H3	13	65955	52133	52683	63899
H4	13	65517	52079	52751	64018
H5	13	65804	52036	52744	64256
H6	13	65144	51672	52222	63265
H7	13	66523	52464	53033	64699
H8	13	63487	50864	51462	62002
H9	13	66378	52324	53020	64657
H10	13	68656	53333	53674	65843
H11	13	43678	41501	40760	40815
H12	13	42111	40111	39459	39532
A1	14	67638	54056	53623	62271
A2	14	64250	50373	50534	61116
A3	14	65652	51850	52108	62976
A4	14	66970	52734	52794	63290
A5	14	64851	51400	51652	62129
A6	14	65699	51905	52086	62783
A7	14	67295	52829	53106	64301
A8	14	65592	51892	52203	62929
A9	14	64808	51545	51791	62352
A10	14	67868	53120	53498	65463
A11	14	43126	41166	40579	40606
A12	14	42705	40472	39765	39760
B1	14	70333	54526	53313	63110
B2	14	69788	53416	52072	61796
B3	14	72867	55491	54145	64810
B4	14	73101	55596	54282	64835
B5	14	71246	54803	53486	63540
B6	14	73691	55902	54284	64446
B7	14	72799	55617	54275	64905
B8	14	72147	55064	53919	64384
B9	14	72132	55303	53991	64117
B10	14	76439	57462	55363	66052
B11	14	43400	41319	40631	40652
B12	14	41047	39362	38831	38906
C1	14	62116	50620	51618	62100
C2	14	63229	50122	51061	62532
C3	14	63703	51165	52273	64087
C4	14	65305	51855	52729	64445
C5	14	65442	51901	52773	64447
C6	14	65073	51774	52638	64419
C7	14	64093	51302	52330	63981
C8	14	63885	51166	52171	63670
C9	14	60305	49809	50517	60032
C10	14	64583	51603	52537	64454
C11	14	42996	41093	40423	40449
C12	14	41442	39607	38988	39147
D1	14	67727	53199	52657	62497
D2	14	69905	53227	52337	62840
D3	14	71200	54422	53527	63975
D4	14	72807	55334	54550	65598
D5	14	68822	53373	52670	62783
D6	14	71478	54742	53675	63850
D7	14	69834	53963	53293	63747
D8	14	70715	54200	53497	63980
D9	14	71927	54986	53963	64610
D10	14	76754	57245	55814	67585
D11	14	43565	41445	40725	40777
D12	14	42487	40329	39680	39745
E1	14	68471	53506	53177	63977
E2	14	68627	52542	51979	62728
E3	14	72099	55134	54432	65536
E4	14	73022	55378	54902	66904
E5	14	70219	54177	53640	64365
E6	14	71165	54587	53851	64592
E7	14	69986	53995	53525	64394
E8	14	68925	53450	52951	63164
E9	14	73015	55495	54725	66268
E10	14	76436	57164	56035	68304
E11	14	43010	41072	40463	40570
E12	14	41984	40021	39446	39527
F1	14	67614	53014	53088	64160
F2	14	66557	51488	51383	62220
F3	14	69416	53494	53317	64331
F4	14	71061	54369	54293	65955
F5	14	71052	54566	54523	66342
F6	14	70280	54083	53892	65149
F7	14	70824	54239	54057	65827
F8	14	69730	53782	53619	64695
F9	14	66206	52091	52002	62136
F10	14	65697	51762	51664	61765
F11	14	43581	41470	40756	40766
F12	14	41584	39668	39072	39132
G1	14	65439	51906	52585	64144
G2	14	65298	50898	51430	62657
G3	14	69204	53557	53998	66003
G4	14	67371	52532	52989	64420
G5	14	68898	53296	53811	65915
G6	14	69573	53765	54357	66905
G7	14	68450	53091	53738	65993
G8	14	61647	49913	50378	59633
G9	14	67519	52620	52999	64498
G10	14	70073	53924	54291	66935
G11	14	43859	41626	40855	40885
G12	14	42116	40045	39382	39437
H1	14	65345	52194	52736	63911
H2	14	64571	50875	51471	62862
H3	14	65976	52124	52664	63870
H4	14	65609	52116	52777	64044
H5	14	65826	52055	52751	64270
H6	14	65215	51702	52249	63272
H7	14	66603	52503	53073	64713
H8	14	63531	50880	51504	62042
H9	14	66442	52355	53017	64671
H10	14	68764	53418	53729	65932
H11	14	43699	41508	40761	40792
H12	14	42090	40096	39455	39539
A1	15	67641	54058	53619	62299
A2	15	64290	50386	50531	61099
A3	15	65693	51889	52107	62948
A4	15	67020	52755	52805	63272
A5	15	64908	51431	51657	62133
A6	15	65757	51902	52101	62777
A7	15	67352	52865	53110	64308
A8	15	65629	51880	52166	62872
A9	15	64793	51505	51751	62261
A10	15	67828	53121	53494	65416
A11	15	43139	41167	40564	40634
A12	15	42679	40477	39764	39748
B1	15	70415	54583	53370	63173
B2	15	69872	53484	52105	61823
B3	15	72932	55522	54159	64818
B4	15	73275	55671	54339	64894
B5	15	71328	54856	53520	63560
B6	15	73677	55908	54277	64427
B7	15	72845	55616	54241	64839
B8	15	72210	55102	53910	64398
B9	15	72103	55288	53981	64066
B10	15	76470	57473	55364	66062
B11	15	43386	41306	40619	40633
B12	15	41047	39368	38797	38905
C1	15	62209	50660	51649	62122
C2	15	63321	50184	51090	62546
C3	15	63722	51158	52215	63993
C4	15	65377	51886	52737	64492
C5	15	65491	51943	52773	64424
C6	15	65133	51767	52650	64401
C7	15	64146	51334	52339	64047
C8	15	63952	51190	52176	63635
C9	15	60321	49812	50501	59992
C10	15	64544	51602	52494	64391
C11	15	42998	41101	40431	40482
C12	15	41444	39593	39005	39143
D1	15	67701	53232	52624	62443
D2	15	70062	53299	52394	62915
D3	15	71083	54370	53453	63827
D4	15	72864	55351	54527	65590
D5	15	68880	53388	52687	62800
D6	15	71527	54767	53690	63852
D7	15	69850	53986	53284	63734
D8	15	70694	54181	53450	63933
D9	15	71860	54933	53896	64501
D10	15	76749	57253	55789	67533
D11	15	43593	41416	40734	40788
D12	15	42470	40322	39670	39738
E1	15	68529	53524	53176	63936
E2	15	68851	52657	52075	62900
E3	15	72091	55123	54411	65481
E4	15	73073	55380	54957	66936
E5	15	70363	54236	53714	64425
E6	15	71158	54583	53832	64556
E7	15	69985	54021	53485	64370
E8	15	68894	53431	52895	63108
E9	15	73070	55503	54756	66272
E10	15	76500	57211	56079	68338
E11	15	43000	41086	40458	40570
E12	15	41983	40010	39447	39534
F1	15	67666	53019	53077	64162
F2	15	66718	51567	51464	62306
F3	15	69396	53503	53280	64297
F4	15	71191	54426	54337	66052
F5	15	71177	54600	54542	66376
F6	15	70346	54081	53898	65131
F7	15	70820	54251	54037	65733
F8	15	69846	53834	53698	64741
F9	15	66248	52081	52013	62126
F10	15	65688	51747	51652	61724
F11	15	43577	41466	40740	40771
F12	15	41557	39678	39075	39147
G1	15	65434	51883	52570	64080
G2	15	65134	50828	51315	62509
G3	15	69261	53590	54008	66036
G4	15	67547	52620	53062	64549
G5	15	68894	53312	53817	65894
G6	15	69653	53829	54399	66971
G7	15	68557	53138	53787	66063
G8	15	61632	49906	50352	59588
G9	15	67564	52648	53012	64492
G10	15	70091	53913	54296	66893
G11	15	43853	41626	40872	40891
G12	15	42089	40031	39372	39421
H1	15	65376	52190	52781	63877
H2	15	64550	50880	51442	62801
H3	15	66013	52136	52680	63877
H4	15	65617	52121	52781	64047
H5	15	65880	52079	52768	64270
H6	15	65215	51715	52264	63286
H7	15	66635	52506	53062	64722
H8	15	63562	50903	51486	62025
H9	15	66471	52371	53041	64651
H10	15	68723	53412	53707	65859
H11	15	43678	41501	40755	40793
H12	15	42096	40115	39440	39538
A1	16	67635	54064	53610	62210
A2	16	64369	50442	50561	61116
A3	16	65757	51915	52109	62934
A4	16	67124	52803	52829	63261
A5	16	64973	51486	51673	62123
A6	16	65872	51951	52122	62792
A7	16	67439	52901	53162	64281
A8	16	65725	51931	52214	62932
A9	16	64901	51574	51790	62298
A10	16	67884	53118	53503	65422
A11	16	43124	41151	40577	40614
A12	16	42701	40464	39756	39753
B1	16	70448	54599	53342	63082
B2	16	69928	53502	52125	61818
B3	16	73007	55566	54182	64842
B4	16	73363	55717	54364	64900
B5	16	71401	54889	53538	63562
B6	16	73769	55961	54314	64449
B7	16	72838	55634	54229	64794
B8	16	72242	55126	53943	64380
B9	16	72174	55334	53998	64055
B10	16	76532	57503	55376	66048
B11	16	43394	41325	40601	40641
B12	16	41033	39349	38825	38888
C1	16	62207	50680	51625	62063
C2	16	63404	50233	51093	62560
C3	16	63801	51212	52253	63988
C4	16	65346	51860	52694	64329
C5	16	65587	51966	52777	64397
C6	16	65279	51846	52706	64440
C7	16	64356	51435	52406	64190
C8	16	64025	51227	52189	63630
C9	16	60460	49871	50557	60087
C10	16	64649	51648	52545	64436
C11	16	42996	41069	40421	40468
C12	16	41433	39608	38993	39113
D1	16	67815	53275	52682	62505
D2	16	70097	53310	52388	62918
D3	16	71205	54444	53519	63903
D4	16	72858	55356	54545	65593
D5	16	69005	53461	52746	62860
D6	16	71614	54794	53706	63908
D7	16	69910	54002	53301	63758
D8	16	70727	54205	53463	63924
D9	16	72080	55054	53997	64669
D10	16	76828	57261	55830	67580
D11	16	43568	41421	40726	40780
D12	16	42479	40343	39680	39713
E1	16	68643	53603	53234	64034
E2	16	68728	52593	52010	62733
E3	16	72149	55138	54400	65486
E4	16	73230	55484	55005	67033
E5	16	70477	54287	53718	64481
E6	16	71223	54594	53867	64553
E7	16	70116	54078	53539	64471
E8	16	68959	53444	52927	63104
E9	16	73243	55603	54798	66322
E10	16	76706	57305	56135	68439
E11	16	43011	41087	40473	40569
E12	16	41965	40005	39431	39537
F1	16	67707	53046	53104	64134
F2	16	66685	51568	51443	62241
F3	16	69468	53535	53290	64291
F4	16	71377	54526	54418	66142
F5	16	71157	54616	54539	66343
F6	16	70298	54070	53864	65044
F7	16	70941	54289	54074	65834
F8	16	69836	53827	53679	64687
F9	16	66368	52148	52064	62195
F10	16	65768	51811	51701	61794
F11	16	43562	41478	40731	40765
F12	16	41549	39683	39065	39144
G1	16	65467	51921	52581	64098
G2	16	65338	50921	51430	62656
G3	16	69271	53590	54016	66004
G4	16	67544	52611	53032	64486
G5	16	68963	53350	53874	65942
G6	16	69710	53835	54396	66960
G7	16	68598	53170	53783	66055
G8	16	61632	49899	50336	59570
G9	16	67637	52671	53026	64499
G10	16	70122	53926	54287	66892
G11	16	43874	41640	40859	40887
G12	16	42089	40034	39346	39417
H1	16	65378	52211	52772	63877
H2	16	64611	50905	51475	62846
H3	16	66064	52148	52706	63870
H4	16	65652	52140	52795	64060
H5	16	65927	52072	52771	64278
H6	16	65288	51733	52268	63267
H7	16	66647	52514	53054	64683
H8	16	63582	50889	51500	62012
H9	16	66520	52387	53033	64669
H10	16	68829	53449	53756	65928
H11	16	43670	41480	40732	40795
H12	16	42124	40119	39470	39539
A1	17	67711	54116	53615	62248
A2	17	64466	50484	50565	61108
A3	17	65888	52002	52160	62981
A4	17	67227	52880	52834	63307
A5	17	65102	51515	51675	62129
A6	17	66014	52041	52162	62805
A7	17	67564	52981	53171	64306
A8	17	65839	52014	52253	62941
A9	17	64998	51610	51813	62330
A10	17	68025	53196	53564	65531
A11	17	43137	41147	40546	40604
A12	17	42687	40482	39728	39767
B1	17	70519	54646	53385	63178
B2	17	69970	53521	52117	61807
B3	17	73093	55607	54208	64867
B4	17	73332	55713	54335	64876
B5	17	71386	54879	53526	63539
B6	17	73830	55996	54317	64435
B7	17	72935	55712	54289	64837
B8	17	72319	55179	53945	64417
B9	17	72453	55474	54127	64269
B10	17	76630	57553	55390	66070
B11	17	43412	41309	40618	40642
B12	17	41040	39357	38838	38893
C1	17	62524	50812	51736	62225
C2	17	63599	50304	51124	62566
C3	17	64015	51298	52306	64054
C4	17	65669	52034	52831	64516
C5	17	65805	52062	52832	64438
C6	17	65476	51958	52762	64516
C7	17	64430	51471	52415	64114
C8	17	64191	51297	52238	63680
C9	17	60418	49876	50511	59927
C10	17	64752	51684	52574	64484
C11	17	42973	41075	40430	40495
C12	17	41429	39600	39000	39126
D1	17	67890	53301	52712	62544
D2	17	70142	53346	52417	62941
D3	17	71283	54474	53529	63923
D4	17	73001	55411	54570	65595
D5	17	68801	53343	52606	62678
D6	17	71621	54811	53695	63885
D7	17	69965	54072	53336	63828
D8	17	70804	54245	53498	63980
D9	17	72038	55027	53925	64554
D10	17	77038	57379	55915	67713
D11	17	43555	41414	40721	40774
D12	17	42499	40341	39682	39740
E1	17	68673	53625	53225	64016
E2	17	68830	52635	52030	62766
E3	17	72220	55172	54426	65493
E4	17	73210	55442	54954	66924
E5	17	70473	54292	53737	64461
E6	17	71289	54613	53903	64572
E7	17	70159	54111	53576	64519
E8	17	68999	53473	52958	63120
E9	17	73172	55585	54751	66215
E10	17	76746	57353	56160	68473
E11	17	43009	41068	40469	40579
E12	17	41989	40013	39456	39553
F1	17	67806	53089	53135	64201
F2	17	66761	51581	51424	62245
F3	17	69532	53564	53316	64282
F4	17	71217	54447	54306	65972
F5	17	71317	54685	54589	66424
F6	17	70358	54097	53876	65071
F7	17	70980	54335	54079	65799
F8	17	69873	53843	53678	64697
F9	17	66479	52216	52104	62265
F10	17	65959	51890	51778	61909
F11	17	43576	41474	40755	40789
F12	17	41561	39694	39080	39146
G1	17	65487	51928	52583	64073
G2	17	65375	50970	51435	62642
G3	17	69415	53661	54090	66057
G4	17	67643	52647	53078	64553
G5	17	69000	53348	53825	65894
G6	17	69814	53868	54440	67009
G7	17	68656	53188	53804	66074
G8	17	61706	49928	50363	59613
G9	17	67729	52705	53046	64551
G10	17	70299	54022	54372	67024
G11	17	43863	41621	40840	40888
G12	17	42095	40057	39371	39415
H1	17	65426	52230	52799	63867
H2	17	64617	50887	51449	62797
H3	17	66091	52183	52704	63895
H4	17	65645	52121	52766	64002
H5	17	65960	52107	52795	64271
H6	17	65328	51765	52295	63327
H7	17	66702	52532	53085	64690
H8	17	63621	50939	51522	62055
H9	17	66576	52381	53050	64681
H10	17	68824	53466	53765	65911
H11	17	43682	41507	40747	40817
H12	17	42106	40102	39462	39520
A1	18	67817	54156	53634	62252
A2	18	64661	50558	50620	61163
A3	18	66002	52035	52167	62949
A4	18	67474	52953	52892	63290
A5	18	65338	51638	51745	62169
A6	18	66256	52134	52217	62852
A7	18	67763	53056	53208	64298
A8	18	66047	52080	52288	62983
A9	18	65161	51689	51832	62324
A10	18	68073	53228	53574	65514
A11	18	43109	41149	40569	40612
A12	18	42697	40488	39756	39749
B1	18	70497	54607	53346	63100
B2	18	70004	53525	52098	61793
B3	18	73108	55585	54212	64816
B4	18	73584	55816	54438	64979
B5	18	71543	54942	53577	63569
B6	18	73868	56000	54318	64409
B7	18	72980	55707	54276	64811
B8	18	72392	55194	53974	64445
B9	18	72360	55419	54052	64174
B10	18	76741	57583	55414	66088
B11	18	43395	41314	40626	40632
B12	18	41023	39378	38826	38915
C1	18	62801	50955	51829	62339
C2	18	63818	50423	51179	62565
C3	18	64268	51430	52372	64078
C4	18	65805	52075	52801	64428
C5	18	66027	52194	52897	64504
C6	18	65714	52067	52793	64518
C7	18	64713	51608	52534	64230
C8	18	64397	51420	52296	63713
C9	18	60621	49952	50562	59997
C10	18	64764	51699	52570	64423
C11	18	42992	41081	40415	40476
C12	18	41445	39615	38989	39128
D1	18	67980	53340	52736	62569
D2	18	70242	53388	52410	62957
D3	18	71332	54480	53536	63924
D4	18	73121	55472	54619	65716
D5	18	69130	53524	52775	62887
D6	18	71672	54834	53732	63886
D7	18	70058	54076	53387	63881
D8	18	70871	54268	53508	63984
D9	18	72167	55101	54000	64629
D10	18	76995	57348	55853	67584
D11	18	43549	41423	40728	40778
D12	18	42477	40332	39674	39738
E1	18	68793	53652	53273	64056
E2	18	68916	52688	52059	62799
E3	18	72354	55242	54480	65570
E4	18	73504	55608	55080	67133
E5	18	70527	54324	53746	64443
E6	18	71325	54643	53867	64569
E7	18	70234	54134	53614	64557
E8	18	69125	53537	52975	63149
E9	18	73397	55681	54826	66341
E10	18	76731	57320	56154	68429
E11	18	43017	41087	40438	40570
E12	18	41980	40005	39444	39535
F1	18	67876	53109	53152	64239
F2	18	66836	51616	51494	62298
F3	18	69607	53607	53322	64299
F4	18	71484	54563	54432	66127
F5	18	71398	54729	54614	66427
F6	18	70589	54170	53961	65212
F7	18	71092	54352	54107	65812
F8	18	69895	53849	53656	64647
F9	18	66558	52242	52117	62279
F10	18	65965	51906	51754	61852
F11	18	43549	41454	40732	40780
F12	18	41570	39666	39067	39165
G1	18	65496	51912	52589	64025
G2	18	65442	50973	51428	62645
G3	18	69380	53644	54033	66026
G4	18	67638	52640	53074	64509
G5	18	69086	53404	53885	65976
G6	18	69911	53911	54463	67040
G7	18	68742	53230	53831	66081
G8	18	61784	49979	50385	59627
G9	18	67702	52685	53038	64504
G10	18	70292	54013	54366	66956
G11	18	43828	41607	40854	40883
G12	18	42100	40023	39357	39415
H1	18	65508	52269	52807	63901
H2	18	64623	50911	51447	62790
H3	18	66127	52188	52704	63851
H4	18	65652	52131	52757	63966
H5	18	66008	52126	52807	64268
H6	18	65396	51792	52294	63332
H7	18	66713	52531	53063	64665
H8	18	63651	50942	51517	62042
H9	18	66642	52428	53073	64740
H10	18	68924	53481	53772	65926
H11	18	43669	41496	40751	40782
H12	18	42101	40116	39450	39528
A1	19	67990	54217	53652	62230
A2	19	64901	50670	50663	61145
A3	19	66292	52149	52210	62967
A4	19	67825	53146	52948	63318
A5	19	65692	51812	51795	62149
A6	19	66637	52318	52275	62855
A7	19	68115	53239	53279	64365
A8	19	66326	52214	52324	62961
A9	19	65465	51824	51893	62334
A10	19	68128	53259	53598	65545
A11	19	43103	41137	40574	40599
A12	19	42697	40475	39762	39759
B1	19	70564	54665	53382	63147
B2	19	70127	53588	52145	61835
B3	19	73185	55651	54218	64829
B4	19	73482	55783	54397	64935
B5	19	71487	54921	53507	63516
B6	19	73978	56059	54339	64471
B7	19	73019	55717	54251	64755
B8	19	72527	55262	54025	64477
B9	19	72464	55481	54100	64228
B10	19	76763	57612	55436	66087
B11	19	43390	41328	40617	40658
B12	19	41028	39367	38821	38915
C1	19	63125	51119	51886	62299
C2	19	64303	50653	51290	62646
C3	19	64682	51637	52449	64110
C4	19	66384	52366	52973	64594
C5	19	66536	52434	52994	64581
C6	19	66154	52276	52873	64513
C7	19	65078	51791	52619	64349
C8	19	64682	51562	52325	63719
C9	19	60880	50060	50603	59988
C10	19	64745	51689	52580	64422
C11	19	42974	41080	40403	40461
C12	19	41450	39607	39005	39134
D1	19	67991	53357	52731	62553
D2	19	70332	53431	52477	63004
D3	19	71370	54512	53550	63933
D4	19	73111	55476	54605	65645
D5	19	68751	53343	52582	62548
D6	19	71758	54869	53747	63915
D7	19	70023	54058	53320	63747
D8	19	70906	54297	53528	63977
D9	19	72155	55087	53976	64572
D10	19	76955	57339	55837	67561
D11	19	43548	41414	40713	40801
D12	19	42481	40340	39676	39752
E1	19	68856	53684	53269	64048
E2	19	68996	52723	52079	62833
E3	19	72308	55231	54449	65520
E4	19	73361	55547	55008	66969
E5	19	70518	54295	53726	64393
E6	19	71450	54693	53948	64631
E7	19	70293	54172	53602	64532
E8	19	69093	53531	52937	63119
E9	19	73438	55687	54851	66350
E10	19	76764	57339	56147	68411
E11	19	42993	41073	40471	40564
E12	19	41992	40011	39465	39552
F1	19	67954	53146	53154	64213
F2	19	66949	51662	51517	62352
F3	19	69655	53596	53335	64316
F4	19	71414	54525	54381	66030
F5	19	71504	54788	54637	66496
F6	19	70576	54206	53972	65181
F7	19	71130	54392	54122	65827
F8	19	70069	53935	53722	64760
F9	19	66595	52264	52137	62283
F10	19	65977	51915	51764	61851
F11	19	43547	41447	40734	40779
F12	19	41565	39665	39066	39139
G1	19	65603	51969	52598	64118
G2	19	65558	51035	51499	62722
G3	19	69410	53672	54037	66029
G4	19	67781	52728	53139	64619
G5	19	69145	53403	53887	65944
G6	19	69928	53929	54445	67014
G7	19	68785	53277	53847	66118
G8	19	61824	49990	50396	59635
G9	19	67798	52749	53082	64537
G10	19	70388	54056	54395	66997
G11	19	43879	41642	40882	40902
G12	19	42105	40031	39368	39420
H1	19	65501	52263	52803	63897
H2	19	64722	50959	51499	62853
H3	19	66144	52204	52709	63883
H4	19	65712	52153	52798	63985
H5	19	66058	52157	52803	64290
H6	19	65446	51813	52326	63379
H7	19	66781	52570	53106	64703
H8	19	63719	50992	51565	62091
H9	19	66689	52478	53068	64736
H10	19	68969	53498	53795	65946
H11	19	43658	41527	40738	40805
H12	19	42116	40095	39448	39537
A1	20	68333	54364	53728	62224
A2	20	65391	50921	50796	61238
A3	20	66750	52394	52307	63033
A4	20	68562	53477	53076	63352
A5	20	66493	52168	51927	62227
A6	20	67384	52671	52426	62887
A7	20	68760	53503	53423	64436
A8	20	66920	52485	52448	63006
A9	20	66015	52096	52009	62364
A10	20	68129	53264	53603	65546
A11	20	43115	41156	40570	40605
A12	20	42677	40474	39759	39741
B1	20	70857	54786	53488	63275
B2	20	70077	53551	52117	61758
B3	20	73362	55744	54293	64950
B4	20	73529	55806	54392	64900
B5	20	71596	54962	53543	63502
B6	20	74011	56071	54333	64434
B7	20	73199	55822	54354	64905
B8	20	72600	55284	54026	64502
B9	20	72526	55518	54104	64216
B10	20	76774	57588	55428	66044
B11	20	43380	41304	40611	40635
B12	20	41026	39354	38820	38911
C1	20	63654	51367	51925	62144
C2	20	65120	51051	51469	62733
C3	20	65407	52003	52615	64141
C4	20	67193	52774	53144	64649
C5	20	67450	52891	53240	64789
C6	20	66878	52626	53034	64575
C7	20	65542	52017	52667	64217
C8	20	65252	51827	52458	63742
C9	20	61335	50330	50731	60074
C10	20	64846	51733	52603	64479
C11	20	42998	41077	40411	40460
C12	20	41435	39614	38978	39122
D1	20	67896	53307	52666	62437
D2	20	70370	53423	52474	63012
D3	20	71399	54525	53551	63911
D4	20	73136	55472	54620	65629
D5	20	68942	53426	52633	62651
D6	20	71780	54881	53772	63889
D7	20	70185	54140	53406	63919
D8	20	70989	54345	53562	64012
D9	20	72244	55134	54008	64633
D10	20	77209	57440	55939	67695
D11	20	43549	41440	40711	40765
D12	20	42470	40337	39678	39741
E1	20	68837	53677	53271	64021
E2	20	69043	52728	52081	62787
E3	20	72429	55296	54471	65551
E4	20	73535	55620	55069	67042
E5	20	70627	54370	53768	64448
E6	20	71545	54757	53960	64642
E7	20	70409	54222	53639	64563
E8	20	69159	53543	52984	63116
E9	20	73475	55678	54819	66293
E10	20	76898	57406	56200	68497
E11	20	42996	41096	40477	40574
E12	20	41992	40026	39437	39532
F1	20	68018	53165	53200	64222
F2	20	66951	51687	51521	62322
F3	20	69702	53648	53337	64321
F4	20	71556	54603	54432	66100
F5	20	71532	54786	54670	66484
F6	20	70680	54238	53990	65178
F7	20	71231	54444	54144	65861
F8	20	69979	53904	53701	64655
F9	20	66696	52314	52180	62341
F10	20	66196	52021	51856	62032
F11	20	43574	41467	40745	40779
F12	20	41538	39672	39060	39155
G1	20	65628	51978	52626	64082
G2	20	65561	51023	51461	62676
G3	20	69469	53687	54075	66024
G4	20	67813	52750	53137	64571
G5	20	69181	53437	53909	65965
G6	20	69970	53948	54459	67020
G7	20	68819	53282	53844	66102
G8	20	61838	50018	50396	59596
G9	20	67836	52754	53080	64578
G10	20	70445	54099	54393	67003
G11	20	43847	41625	40844	40896
G12	20	42094	40016	39364	39429
H1	20	65586	52309	52829	63911
H2	20	64719	50948	51495	62832
H3	20	66211	52228	52725	63872
H4	20	65760	52179	52814	64027
H5	20	66074	52167	52831	64312
H6	20	65520	51855	52360	63394
H7	20	66857	52609	53123	64735
H8	20	63752	50980	51550	62071
H9	20	66772	52487	53122	64768
H10	20	69014	53535	53801	65975
H11	20	43679	41503	40752	40800
H12	20	42104	40116	39463	39542
A1	21	69045	54701	53862	62308
A2	21	66260	51302	50935	61255
A3	21	67662	52798	52500	63124
A4	21	70056	54166	53386	63470
A5	21	67939	52841	52252	62306
A6	21	68890	53369	52722	63016
A7	21	69937	54075	53660	64510
A8	21	68098	53003	52695	63150
A9	21	67159	52619	52253	62482
A10	21	68333	53355	53651	65632
A11	21	43084	41125	40575	40593
A12	21	42690	40474	39764	39737
B1	21	70778	54756	53443	63213
B2	21	70180	53603	52139	61781
B3	21	73401	55717	54270	64895
B4	21	73749	55910	54442	64948
B5	21	71738	55017	53603	63550
B6	21	74148	56114	54405	64479
B7	21	73250	55831	54347	64896
B8	21	72705	55354	54073	64528
B9	21	72661	55581	54147	64254
B10	21	76812	57624	55446	66084
B11	21	43392	41300	40604	40633
B12	21	41019	39378	38832	38896
C1	21	65140	52097	52304	62496
C2	21	66568	51766	51757	62826
C3	21	66901	52729	52951	64332
C4	21	68501	53402	53375	64689
C5	21	68804	53533	53462	64710
C6	21	68368	53327	53326	64704
C7	21	66811	52644	52982	64466
C8	21	66323	52364	52705	63866
C9	21	62151	50707	50899	60159
C10	21	64914	51769	52626	64494
C11	21	42992	41082	40418	40472
C12	21	41463	39599	38980	39145
D1	21	68121	53403	52772	62583
D2	21	70423	53471	52484	63003
D3	21	71562	54584	53622	64009
D4	21	73252	55535	54640	65700
D5	21	69245	53558	52783	62894
D6	21	71884	54913	53775	63931
D7	21	70227	54185	53451	63939
D8	21	71140	54391	53628	64096
D9	21	72315	55175	54037	64639
D10	21	77262	57492	55970	67683
D11	21	43569	41421	40730	40783
D12	21	42489	40343	39686	39734
E1	21	69023	53761	53323	64109
E2	21	69171	52801	52121	62861
E3	21	72576	55358	54522	65578
E4	21	73749	55726	55146	67154
E5	21	70910	54493	53855	64554
E6	21	71590	54796	53969	64615
E7	21	70603	54302	53748	64704
E8	21	69438	53660	53065	63250
E9	21	73529	55726	54827	66276
E10	21	77050	57481	56224	68536
E11	21	42986	41094	40443	40578
E12	21	42011	40041	39459	39557
F1	21	68099	53200	53217	64261
F2	21	67084	51723	51574	62414
F3	21	69782	53684	53376	64345
F4	21	71679	54669	54459	66132
F5	21	71652	54860	54686	66526
F6	21	70806	54302	54006	65278
F7	21	71370	54503	54189	65942
F8	21	70196	53997	53768	64760
F9	21	66705	52318	52149	62294
F10	21	66203	52014	51834	61967
F11	21	43538	41466	40731	40773
F12	21	41581	39670	39074	39170
G1	21	65677	52011	52608	64104
[truncated: 1,847 more rows]

## Sheet: Multicomponent Data
Block Type	96well
Chemistry	TAQMAN
Experiment File Name	C:\Documents and Settings\Team181\Desktop\ap6\20150716_1\average_threshold_female_only\F_42.eds
Experiment Run End Time	Not Started
Instrument Type	steponeplus
Passive Reference	ROX
Well	Cycle	ROX	FAM
A1	1	17625.7	10381.6
A2	1	17787.2	8235.36
A3	1	18133.9	8279.39
A4	1	18455.6	9572.37
A5	1	17754.3	8150.36
A6	1	17798.5	8316.36
A7	1	18735.6	8744.19
A8	1	18598.4	8953.19
A9	1	17832.3	7978.97
A10	1	20676.1	9857.75
A11	1
A12	1
B1	1	17312.6	10678.6
B2	1	17489.8	11449
B3	1	19302.9	12628.8
B4	1	19302.3	13272.1
B5	1	18950.3	12499.3
B6	1	19275.5	13271.4
B7	1	20008.6	12885.8
B8	1	19278.6	12904.1
B9	1	18847.9	12600.3
B10	1	20454.8	15166.2
B11	1
B12	1
C1	1	16692.3	5962.57
C2	1	19315.8	7560.38
C3	1	19131.8	6777.61
C4	1	19471	7771.41
C5	1	19300.5	7631.87
C6	1	19605.3	7946.74
C7	1	18571.3	6575.41
C8	1	19436.9	7961.68
C9	1	15797.7	5748.6
C10	1	20239.2	8549.56
C11	1
C12	1
D1	1	16510.7	8954.6
D2	1	19032.1	11490.9
D3	1	18300	11370.3
D4	1	19182.6	11862.4
D5	1	17461.6	10018.4
D6	1	18881.8	12387.8
D7	1	18622.5	11292.3
D8	1	19107	12200.7
D9	1	18978.8	11833.9
D10	1	22125	15641
D11	1
D12	1
E1	1	18217.8	9550.82
E2	1	19257.1	11272.2
E3	1	19589.9	11619.6
E4	1	21204.9	12396.3
E5	1	19027.9	10880
E6	1	19229.3	11611.3
E7	1	19321.1	11263.3
E8	1	18264.9	10951.6
E9	1	20490.3	12391.7
E10	1	22446	15092.8
E11	1
E12	1
F1	1	18248.8	8802.56
F2	1	18634.1	9503.8
F3	1	19040.3	10238.4
F4	1	20420.1	11193.5
F5	1	20932.6	11575.8
F6	1	19722.1	10723.9
F7	1	20776.6	11466.9
F8	1	19693.5	10927.5
F9	1	16441.3	8213.14
F10	1	17164.4	8923.3
F11	1
F12	1
G1	1	18943.6	7780.31
G2	1	19241.2	9021.95
G3	1	19887.5	9222.19
G4	1	19138.9	9169.17
G5	1	20307.2	9550.31
G6	1	21366.1	10273.8
G7	1	20211.3	9425.9
G8	1	14721.1	6173.87
G9	1	19432.3	9290.6
G10	1	21730.5	11233.3
G11	1
G12	1
H1	1	17753.6	6929.47
H2	1	18860.7	7689.31
H3	1	18067.4	7350.98
H4	1	18326.8	7567.47
H5	1	19085.7	8252.92
H6	1	17802.3	7353.8
H7	1	19339.8	8248.31
H8	1	16815.5	6875.56
H9	1	19259	8160.49
H10	1	20515.2	9812.16
H11	1
H12	1
A1	2	17797.7	10548.2
A2	2	17886.7	8395.51
A3	2	18394.6	8543.21
A4	2	18756.7	9844.27
A5	2	17992.4	8408.68
A6	2	18051.4	8616.27
A7	2	19087.9	9129.32
A8	2	18867.9	9255.03
A9	2	18036.7	8246.47
A10	2	20606.9	10065.9
A11	2
A12	2
B1	2	17537.9	11038.6
B2	2	17590.9	11643.9
B3	2	19490.4	12867.1
B4	2	19330.6	13415.1
B5	2	19081.2	12695.9
B6	2	19327.3	13484.3
B7	2	19986.7	13028.8
B8	2	19381.8	13081.9
B9	2	18993.6	12812.7
B10	2	20442.1	15276.3
B11	2
B12	2
C1	2	16901.1	6158.23
C2	2	19452.3	7734.33
C3	2	19093.1	6808.68
C4	2	19671.4	8019.07
C5	2	19326.3	7749.7
C6	2	19701.1	8110.51
C7	2	18604.1	6697.83
C8	2	19501.5	8082.72
C9	2	15880.1	5877
C10	2	20157.8	8580.22
C11	2
C12	2
D1	2	16704.2	9233.83
D2	2	19035	11612.6
D3	2	18475.9	11572.8
D4	2	19349.7	12128.7
D5	2	17627.6	10250.3
D6	2	18863.5	12483.3
D7	2	18612	11375.8
D8	2	19051.3	12241.5
D9	2	19046.7	11977.6
D10	2	22085	15702.1
D11	2
D12	2
E1	2	18443.1	9876.91
E2	2	19474.4	11527.7
E3	2	19752.9	11842.6
E4	2	21309.6	12604.3
E5	2	19229.7	11137.8
E6	2	19375.4	11836.7
E7	2	19366.9	11426.5
E8	2	18292.7	11097.2
E9	2	20453.7	12500.1
E10	2	22450.4	15198.2
E11	2
E12	2
F1	2	18544.9	9156.33
F2	2	18773.4	9737
F3	2	19076.4	10367.1
F4	2	20612.4	11454.1
F5	2	21142.9	11822.8
F6	2	19783.5	10893
F7	2	20944.3	11704.3
F8	2	19700.4	11075.5
F9	2	16484.1	8344.75
F10	2	17219.1	9025.55
F11	2
F12	2
G1	2	19184.7	8057.63
G2	2	19194.8	9071.4
G3	2	20179.4	9510.74
G4	2	19402.4	9407.5
G5	2	20428.3	9747.89
G6	2	21336.3	10390.8
G7	2	20368.4	9623.5
G8	2	14816.9	6312.27
G9	2	19548.2	9465.13
G10	2	21705	11311.4
G11	2
G12	2
H1	2	17920.9	7149.25
H2	2	19129.1	8030.81
H3	2	18324.3	7623.92
H4	2	18560.7	7800.31
H5	2	19426.4	8569.35
H6	2	18050	7629.48
H7	2	19630.6	8523.1
H8	2	17014.3	7117.37
H9	2	19416.1	8433.68
H10	2	20782.5	10147.6
H11	2
H12	2
A1	3	17819.9	10605
A2	3	17973	8561.13
A3	3	18494.9	8719.26
A4	3	18920.3	10003.6
A5	3	18038.5	8515.45
A6	3	18196.3	8757.98
A7	3	19131.8	9254.55
A8	3	18938.2	9390.38
A9	3	18102.4	8357.84
A10	3	20899	10333.8
A11	3
A12	3
B1	3	17478.5	11105.3
B2	3	17567.5	11687.7
B3	3	19522.2	12989.1
B4	3	19396.4	13537.7
B5	3	19035.2	12789.5
B6	3	19349.2	13588
B7	3	19912.6	13094.8
B8	3	19428.1	13192.4
B9	3	19029.5	12910.2
B10	3	20345.1	15321.1
B11	3
B12	3
C1	3	16982.6	6287.03
C2	3	19454.2	7815.89
C3	3	19155.8	6945.29
C4	3	19697	8132.83
C5	3	19471.4	7897.8
C6	3	19769.6	8220
C7	3	18820.3	6885.64
C8	3	19529.9	8171.5
C9	3	15927.1	5953.78
C10	3	20181.4	8650.08
C11	3
C12	3
D1	3	16852.4	9421.29
D2	3	19019.1	11673.8
D3	3	18360.2	11580.5
D4	3	19382.9	12260.5
D5	3	17707.9	10344.1
D6	3	18990.6	12687.5
D7	3	18560	11423.9
D8	3	19125.7	12356.3
D9	3	19192.1	12202.4
D10	3	22297.2	15981
D11	3
D12	3
E1	3	18499.2	10031
E2	3	19487.3	11617.5
E3	3	19804.8	11965.2
E4	3	21319.4	12700.5
E5	3	19322.9	11324.5
E6	3	19602.3	12102.7
E7	3	19365.7	11544.2
E8	3	18411.7	11270.4
E9	3	20592.1	12673.6
E10	3	22641	15450.9
E11	3
E12	3
F1	3	18669.5	9336.63
F2	3	18727.1	9833.72
F3	3	19103.6	10492.5
F4	3	20700.5	11575.9
F5	3	21311.5	12031.6
F6	3	19960.7	11110.7
F7	3	20968.3	11803.9
F8	3	19708.5	11145.1
F9	3	16621.7	8488.56
F10	3	17350.4	9176.09
F11	3
F12	3
G1	3	19224.5	8170.93
G2	3	19117.2	9099.6
G3	3	20268.2	9664.71
G4	3	19503	9536.12
G5	3	20465.5	9843.63
G6	3	21421.7	10514
G7	3	20471.8	9741.43
G8	3	14907.6	6388.04
G9	3	19620.2	9586.29
G10	3	21795	11424
G11	3
G12	3
H1	3	18083.5	7343.24
H2	3	19174	8145.83
H3	3	18417.4	7776.1
H4	3	18743.5	7975.61
H5	3	19526.3	8734.09
H6	3	18162.2	7780.85
H7	3	19730.8	8695.76
H8	3	17178	7310.41
H9	3	19494.1	8576.44
H10	3	20892.3	10325.1
H11	3
H12	3
A1	4	17831.4	10704.2
A2	4	17921.4	8581.86
A3	4	18530.7	8788.91
A4	4	18912.4	10071.6
A5	4	17945	8539.51
A6	4	18227.3	8863.16
A7	4	19273.8	9386.17
A8	4	18939.5	9460.1
A9	4	18178.3	8439.32
A10	4	21000	10437.2
A11	4
A12	4
B1	4	17498.3	11232.7
B2	4	17554.3	11763.5
B3	4	19603.3	13117.6
B4	4	19452.2	13672.7
B5	4	18922.9	12771.7
B6	4	19388.8	13735.2
B7	4	19888.1	13215.4
B8	4	19474	13297.7
B9	4	19078.4	13064.8
B10	4	20422.1	15440.1
B11	4
B12	4
C1	4	17114.6	6397.12
C2	4	19486	7882.1
C3	4	19162.3	7019.37
C4	4	19756.6	8225.54
C5	4	19567.5	8034.6
C6	4	19811.1	8323.73
C7	4	19097	7075.1
C8	4	19590	8263.07
C9	4	16060.7	6052.49
C10	4	20296.4	8782.95
C11	4
C12	4
D1	4	17005.4	9587.51
D2	4	18990.3	11717.4
D3	4	18517.3	11781.4
D4	4	19498.4	12399.2
D5	4	17635	10378.8
D6	4	19017.1	12800.9
D7	4	18685.9	11573.7
D8	4	19198	12487.6
D9	4	19394	12405.6
D10	4	22296	16077
D11	4
D12	4
E1	4	18567.9	10180.3
E2	4	19447.7	11687.3
E3	4	19849.1	12079.3
E4	4	21452.6	12867.6
E5	4	19310.9	11405
E6	4	19552.6	12130.5
E7	4	19440.5	11629.8
E8	4	18579.4	11491
E9	4	20677.7	12820.7
E10	4	22648.6	15557.2
E11	4
E12	4
F1	4	18808.1	9523.27
F2	4	18757.6	9899.59
F3	4	19134.9	10598.8
F4	4	20818.1	11768.1
F5	4	21352.2	12169.8
F6	4	19930.4	11164.2
F7	4	20989.4	11917.8
F8	4	19747.4	11256.1
F9	4	16693.9	8609.42
F10	4	17353.3	9246.71
F11	4
F12	4
G1	4	19272.9	8268.59
G2	4	19208.9	9208.71
G3	4	20393.5	9821.19
G4	4	19557.9	9633.74
G5	4	20517.4	9975.97
G6	4	21523.7	10642.8
G7	4	20624.4	9907.18
G8	4	14975.6	6504.13
G9	4	19661.8	9672.25
G10	4	21825.4	11550.1
G11	4
G12	4
H1	4	18200.7	7490.81
H2	4	19267.4	8249.74
H3	4	18504.3	7910.49
H4	4	18799.8	8091.81
H5	4	19611.6	8846.1
H6	4	18262.1	7900.92
H7	4	19779.5	8782.77
H8	4	17224.1	7386.63
H9	4	19595.6	8703.49
H10	4	20992.8	10448.9
H11	4
H12	4
A1	5	17953.3	10825.9
A2	5	17851	8590.37
A3	5	18525.7	8830.01
A4	5	18923.6	10166.3
A5	5	17983.9	8619.18
A6	5	18255.5	8953.45
A7	5	19309.1	9480.13
A8	5	18954	9531.94
A9	5	18006.5	8427.94
A10	5	20968.8	10497.8
A11	5
A12	5
B1	5	17534.4	11310.8
B2	5	17605.3	11855.6
B3	5	19603.2	13180.7
B4	5	19623.7	13916.9
B5	5	18917.9	12855.8
B6	5	19396	13803.1
B7	5	19961.8	13352.6
B8	5	19532.2	13415
B9	5	19053.5	13090.3
B10	5	20443.1	15558.8
B11	5
B12	5
C1	5	17190.1	6506.74
C2	5	19508	7949.64
C3	5	19233.1	7089.84
C4	5	19729.5	8273.25
C5	5	19662.7	8126.58
C6	5	19810.3	8378.11
C7	5	19066.3	7085.43
C8	5	19584.3	8319.79
C9	5	15914.3	6065.2
C10	5	20275.8	8810.2
C11	5
C12	5
D1	5	16995	9665.88
D2	5	19006.4	11795.7
D3	5	18580.9	11885.5
D4	5	19606.6	12514.1
D5	5	17626.6	10423.2
D6	5	19048.2	12861.6
D7	5	18817.6	11694.4
D8	5	19114.7	12481.7
D9	5	19419.6	12514.6
D10	5	22301	16151.3
D11	5
D12	5
E1	5	18589	10234.9
E2	5	19585.2	11859.4
E3	5	19899.1	12196.1
E4	5	21528.4	13012.9
E5	5	19377.8	11506.6
E6	5	19661.5	12274.2
E7	5	19496.4	11725.4
E8	5	18472.3	11455.6
E9	5	20724.5	12947.9
E10	5	22670.9	15640.4
E11	5
E12	5
F1	5	18845.5	9619.72
F2	5	18840.9	10040.2
F3	5	19131.6	10649.9
F4	5	21025.7	11966.8
F5	5	21394.1	12221.6
F6	5	19992	11282.7
F7	5	21062	12015.1
F8	5	19758.9	11345.3
F9	5	16832.9	8737.27
F10	5	17340.3	9282.46
F11	5
F12	5
G1	5	19260.8	8333.12
G2	5	19162.7	9234.59
G3	5	20432.2	9895.59
G4	5	19622.7	9713.59
G5	5	20624.9	10082.5
G6	5	21566.6	10723.7
G7	5	20708.7	10000.1
G8	5	15066	6589.61
G9	5	19724	9770.19
G10	5	21850.4	11603.7
G11	5
G12	5
H1	5	18390.8	7662.63
H2	5	19318.9	8354.25
H3	5	18513.4	7979.47
H4	5	18792.4	8135.3
H5	5	19697.9	8914.65
H6	5	18275.3	7956.67
H7	5	19828.8	8849.25
H8	5	17223.8	7454.56
H9	5	19662.2	8789.98
H10	5	20976.3	10514
H11	5
H12	5
A1	6	17940.3	10879.8
A2	6	17875.6	8631.46
A3	6	18546.1	8883.03
A4	6	18961.5	10219.5
A5	6	17950.5	8654.78
A6	6	18301.1	9015.76
A7	6	19329.9	9529.83
A8	6	18871.6	9550.82
A9	6	17966.8	8464.14
A10	6	20987	10575.4
A11	6
A12	6
B1	6	17683.9	11525.9
B2	6	17622.9	11940.2
B3	6	19603.2	13254.6
B4	6	19524.4	13878
B5	6	18879.1	12898.5
B6	6	19343.9	13827.9
B7	6	19825.8	13356.8
B8	6	19588.1	13499.4
B9	6	19007.5	13118.9
B10	6	20436.2	15606.8
B11	6
B12	6
C1	6	16989.8	6460.6
C2	6	19545.8	8036.36
C3	6	19228	7153.5
C4	6	19811.8	8374.76
C5	6	19660.9	8177.9
C6	6	19856.5	8445.4
C7	6	19223.5	7230.96
C8	6	19583.3	8377.66
C9	6	15931.9	6126.81
C10	6	20335.2	8906.82
C11	6
C12	6
D1	6	16963.8	9658.22
D2	6	19057.8	11887.3
D3	6	18636.4	12010.9
D4	6	19538.2	12560.9
D5	6	17801.7	10611.3
D6	6	19141.1	13002.8
D7	6	18762.6	11673.6
D8	6	19246.3	12606.2
D9	6	19466.9	12612
D10	6	22433.7	16355.2
D11	6
D12	6
E1	6	18516.5	10242.4
E2	6	19487.1	11843.5
E3	6	19963.4	12296.9
E4	6	21566.4	13090.2
E5	6	19340.9	11541.6
E6	6	19718.4	12382.7
E7	6	19505.4	11790.3
E8	6	18554.1	11574.5
E9	6	20798.9	13048.7
E10	6	22788.1	15759.1
E11	6
E12	6
F1	6	18903.7	9695.68
F2	6	18775.9	10017.3
F3	6	19197.7	10778.6
F4	6	21004.5	12019.8
F5	6	21446.9	12325.3
F6	6	20048.6	11395.4
F7	6	21045.4	12088
F8	6	19848.7	11455.4
F9	6	16906.5	8854.25
F10	6	17390	9376.59
F11	6
F12	6
G1	6	19260.7	8379.91
G2	6	19258.3	9347.1
G3	6	20417.6	9919.89
G4	6	19723.2	9833.45
G5	6	20604.7	10124.4
G6	6	21664.7	10817.1
G7	6	20754.1	10060.7
G8	6	15122.1	6672.06
G9	6	19710.2	9797.07
G10	6	21849.4	11670.7
G11	6
G12	6
H1	6	18410.8	7724.56
H2	6	19320.8	8399.59
H3	6	18522.5	8062.98
H4	6	18848.2	8192.56
H5	6	19721.8	8959.45
H6	6	18305.7	8019.88
H7	6	19829.5	8897.9
H8	6	17268.4	7510.67
H9	6	19709.9	8855.61
H10	6	21021.3	10581.4
H11	6
H12	6
A1	7	17915.2	10883.9
A2	7	17852.1	8663.81
A3	7	18548.3	8944.37
A4	7	18971.2	10242.4
A5	7	17900.4	8677.45
A6	7	18292	9060.43
A7	7	19340.5	9572.39
A8	7	18920.8	9633.54
A9	7	17925.5	8480.58
A10	7	20982.7	10610
A11	7
A12	7
B1	7	17648.2	11542.9
B2	7	17568.8	11957.8
B3	7	19609.6	13309
B4	7	19554.1	13947.4
B5	7	18808.2	12919.1
B6	7	19333.2	13863.7
B7	7	19891.9	13458
B8	7	19603.8	13578.9
B9	7	19038.7	13175.3
B10	7	20460.9	15693.8
B11	7
B12	7
C1	7	17093.8	6552.39
C2	7	19498.1	8056.76
C3	7	19238.5	7182.22
C4	7	19867.7	8466.09
C5	7	19768.8	8279.96
C6	7	19866.3	8472.23
C7	7	19209.6	7237.17
C8	7	19669.2	8449.9
C9	7	15916	6133.84
C10	7	20362.9	8977.5
C11	7
C12	7
D1	7	17025.6	9760.56
D2	7	19006.9	11908.8
D3	7	18706.6	12092
D4	7	19538.6	12617.5
D5	7	17796.7	10663.8
D6	7	19143.4	13043.7
D7	7	18710.4	11701.8
D8	7	19259.2	12703.6
D9	7	19405.6	12626.4
D10	7	22382.4	16391.6
D11	7
D12	7
E1	7	18615.7	10350.5
E2	7	19484.7	11868.3
E3	7	19961.9	12336.4
E4	7	21562.6	13137.7
E5	7	19337.3	11597.3
E6	7	19555.6	12330.4
E7	7	19414.3	11800.6
E8	7	18501.1	11560.5
E9	7	20887.6	13135.6
E10	7	22670.7	15758.8
E11	7
E12	7
F1	7	18984.9	9784.93
F2	7	18747.5	10057.3
F3	7	19214.9	10826.8
F4	7	20952.8	12030.5
F5	7	21457.4	12390.5
F6	7	19993.3	11376.3
F7	7	21029.4	12120.7
F8	7	19725.9	11424.5
F9	7	16996.5	8954.16
F10	7	17316.3	9360.15
F11	7
F12	7
G1	7	19207.5	8390.74
G2	7	19280.7	9389.9
G3	7	20519.5	10036.6
G4	7	19679	9863.24
G5	7	20638.6	10176.1
G6	7	21691.9	10898.7
G7	7	20782.8	10114.1
G8	7	15157.3	6736.5
G9	7	19716.4	9836.86
G10	7	21911.5	11757.3
G11	7
G12	7
H1	7	18406.2	7765.04
H2	7	19340.2	8432.02
H3	7	18611.7	8114.91
H4	7	18840.1	8215.3
H5	7	19751.4	9000
H6	7	18293.7	8036.64
H7	7	19814.9	8948.66
H8	7	17243.6	7525.82
H9	7	19732.5	8903.06
H10	7	21009.1	10613.6
H11	7
H12	7
A1	8	17922.1	10921.1
A2	8	17896.9	8717.44
A3	8	18512.4	8975.01
A4	8	18976	10298.5
A5	8	17906.9	8697.31
A6	8	18266.3	9084.94
A7	8	19344.4	9630.71
A8	8	18892.7	9637.43
A9	8	17932	8502.93
A10	8	20855.7	10576.5
A11	8
A12	8
B1	8	17653.6	11547.3
B2	8	17602.7	12029.2
B3	8	19587.1	13363.1
B4	8	19683.3	14106.3
B5	8	18836	12985
B6	8	19333.6	13917.2
B7	8	19799.2	13461.8
B8	8	19630.6	13635.3
B9	8	19130	13307.2
B10	8	20503.1	15783.4
B11	8
B12	8
C1	8	17115.5	6605.14
C2	8	19525.3	8128.19
C3	8	19294.2	7249.55
C4	8	19798	8451.29
C5	8	19800.4	8324.4
C6	8	19827.3	8503.08
C7	8	19341.5	7335.22
C8	8	19621.8	8480.32
C9	8	15940.6	6186
C10	8	20408.3	9044.66
C11	8
C12	8
D1	8	17060.3	9811.87
D2	8	19045	11974.8
D3	8	18676.5	12116.7
D4	8	19606.6	12695.2
D5	8	17723.1	10630.9
D6	8	19159.6	13082.9
D7	8	18791.5	11764.5
D8	8	19309.2	12760.9
D9	8	19430	12697
D10	8	22336.5	16410.1
D11	8
D12	8
E1	8	18631.4	10365.1
E2	8	19560.5	11972.1
E3	8	19959.2	12364.9
E4	8	21680	13255.1
E5	8	19354.5	11663.8
E6	8	19645.2	12389.5
E7	8	19578.3	11870.3
E8	8	18548.9	11644.2
E9	8	20901.4	13218.7
E10	8	22770	15881.2
E11	8
E12	8
F1	8	18972.8	9830.45
F2	8	18749.4	10101
F3	8	19236.2	10894.7
F4	8	21020	12132
F5	8	21498.2	12473.3
F6	8	20128.8	11521.5
F7	8	21042.8	12183.6
F8	8	19797.2	11526
F9	8	17033	9015.11
F10	8	17383.7	9464.42
F11	8
F12	8
G1	8	19163.4	8403.56
G2	8	19218.3	9379.72
G3	8	20502.2	10067.2
G4	8	19569.7	9827.88
G5	8	20684.3	10246.9
G6	8	21716.8	10928.6
G7	8	20808.4	10181.6
G8	8	15250	6787.71
G9	8	19752.5	9900.49
G10	8	21914.1	11833.6
G11	8
G12	8
H1	8	18420.7	7767.05
H2	8	19340.5	8463.92
H3	8	18557.9	8147.71
H4	8	18862	8258.38
H5	8	19753.6	9027.87
H6	8	18307.7	8071.46
H7	8	19773	8938.61
H8	8	17266.4	7543.94
H9	8	19754.7	8955.7
H10	8	21023.1	10650.5
H11	8
H12	8
A1	9	17825.2	10918.6
A2	9	17880.2	8765.77
A3	9	18488.6	8969.98
A4	9	19009.5	10319.4
A5	9	17830.1	8714.92
A6	9	18287	9114.31
A7	9	19331.7	9665.63
A8	9	18863	9640.48
A9	9	17874.1	8493.96
A10	9	20961.7	10668.2
A11	9
A12	9
B1	9	17639.7	11608.4
B2	9	17620.8	12075.5
B3	9	19597.1	13435.8
B4	9	19581.2	14055.9
B5	9	18731	12958.1
B6	9	19326.4	13952.7
B7	9	19774.2	13514.6
B8	9	19712.3	13702.5
B9	9	19203.1	13399.7
B10	9	20465.5	15785.4
B11	9
B12	9
C1	9	17018.6	6571.95
C2	9	19532.9	8168.84
C3	9	19255.1	7257.58
C4	9	19881.5	8550.27
C5	9	19890	8417.55
C6	9	19820.6	8545
C7	9	19398	7387.33
C8	9	19617.6	8479.97
C9	9	15777.6	6156.42
C10	9	20361.8	9049.09
C11	9
C12	9
D1	9	17066.1	9847.02
D2	9	19064.6	12043.2
D3	9	18728.9	12180.2
D4	9	19557.4	12716.1
D5	9	17690.6	10672.9
D6	9	19228.3	13173.9
D7	9	18914.6	11859.1
D8	9	19299.3	12791.6
D9	9	19388.2	12746.8
D10	9	22410.6	16500.8
D11	9
D12	9
E1	9	18697.6	10465.1
E2	9	19546.8	11988.5
E3	9	19964.5	12423.3
E4	9	21548.2	13222.7
E5	9	19339.5	11666.9
E6	9	19631.1	12435.8
E7	9	19530.6	11919.6
E8	9	18536.4	11653.4
E9	9	20939.1	13315.5
E10	9	22831.2	15942.8
E11	9
E12	9
F1	9	18989.9	9902.65
F2	9	18856.4	10192.6
F3	9	19213.4	10919.5
F4	9	20934.9	12096.4
F5	9	21552.6	12536.3
F6	9	19968.7	11427.7
F7	9	21033.1	12234.3
F8	9	19789.7	11567.4
F9	9	17182.1	9133.96
F10	9	17430.6	9541.22
F11	9
F12	9
G1	9	19144.8	8428.67
G2	9	19301.4	9490.94
G3	9	20486.9	10077.3
G4	9	19695.5	9952.73
G5	9	20701	10283.1
G6	9	21750.6	10992.6
G7	9	20823.4	10232
G8	9	15247.3	6839.85
G9	9	19774.5	9919.56
G10	9	21933.9	11896
G11	9
G12	9
H1	9	18453.9	7806.25
H2	9	19390	8527.06
H3	9	18547.5	8175.73
H4	9	18849.1	8268.81
H5	9	19795.1	9088.17
H6	9	18296	8096.61
H7	9	19807.6	8984.22
H8	9	17263.6	7585
H9	9	19875.3	9026.52
H10	9	21046.9	10691.5
H11	9
H12	9
A1	10	17865.9	10952.1
A2	10	17812.7	8769.99
A3	10	18520.1	9029.85
A4	10	18966.7	10349
A5	10	17911.6	8785.87
A6	10	18304.9	9152.2
A7	10	19334.5	9704.94
A8	10	18852.1	9673.31
A9	10	17852.7	8512.27
A10	10	20967.3	10711.4
A11	10
A12	10
B1	10	17627.5	11622.1
B2	10	17596	12093.6
B3	10	19628	13491.1
B4	10	19631	14175.4
B5	10	18953	13132.5
B6	10	19262.7	13976.2
B7	10	19738.7	13532.5
B8	10	19724.9	13787.5
B9	10	19101.5	13343.1
B10	10	20457.2	15825.9
B11	10
B12	10
C1	10	17219.8	6717
C2	10	19481.3	8170.8
C3	10	19258.3	7299.07
C4	10	19792.1	8533.4
C5	10	19641	8315.6
C6	10	19832.9	8589.93
C7	10	19493.6	7483.1
C8	10	19633.2	8553.9
C9	10	15902.4	6230.11
C10	10	20388.8	9093.32
C11	10
C12	10
D1	10	17088.5	9918.66
D2	10	19014.6	12039.3
D3	10	18769.2	12265.8
D4	10	19649.2	12812.1
D5	10	17967.1	10868.7
D6	10	19211.7	13211.3
D7	10	18993.1	11901.8
D8	10	19389.8	12895
D9	10	19496.4	12851.9
D10	10	22367	16539.7
D11	10
D12	10
E1	10	18651.5	10478.8
E2	10	19429.8	11961.1
E3	10	19959.2	12471.7
E4	10	21786.8	13432
E5	10	19380.3	11750.2
E6	10	19700.4	12554.7
E7	10	19660.4	12021.2
E8	10	18650.2	11788.1
E9	10	20950.3	13371.9
E10	10	22806	15995.9
E11	10
E12	10
F1	10	19019.2	9953.61
F2	10	18760.4	10196.9
F3	10	19221.4	10994.4
F4	10	21083.5	12285.9
F5	10	21556.6	12601.3
F6	10	19985.2	11526.6
F7	10	20962.1	12247.5
F8	10	19805.6	11620.4
F9	10	17202.8	9201.85
F10	10	17390.8	9555.32
F11	10
F12	10
G1	10	19142.4	8467.69
G2	10	19264.1	9498.1
G3	10	20460.4	10108
G4	10	19694.2	9995.94
G5	10	20678.6	10331.5
G6	10	21761.2	11057.5
G7	10	20899.5	10316.7
G8	10	15281.7	6893.64
G9	10	19776.7	9955.82
G10	10	21932.6	11934.3
G11	10
G12	10
H1	10	18456.3	7850.97
H2	10	19365	8544.67
H3	10	18567	8205.66
H4	10	18851.5	8286.41
H5	10	19781.5	9110.08
H6	10	18342.2	8143.56
H7	10	19791.1	9008.31
H8	10	17309.6	7644.12
H9	10	19862.2	9056.71
H10	10	21038.7	10732.8
H11	10
H12	10
A1	11	17874.5	10979.9
A2	11	17841.1	8808.97
A3	11	18486.5	9052.96
A4	11	18971.3	10363.4
A5	11	17848.9	8780.74
A6	11	18285.3	9183.7
A7	11	19360.4	9754.52
A8	11	18862.1	9706.09
A9	11	17799	8529.66
A10	11	20977.4	10740
A11	11
A12	11
B1	11	17768.2	11766.5
B2	11	17557	12144.7
B3	11	19551.7	13483.9
B4	11	19620.8	14183.1
B5	11	18786.7	13114.6
B6	11	19245.8	14008.7
B7	11	19787	13598.9
B8	11	19721.2	13832.5
B9	11	19211.5	13450
B10	11	20437.7	15857.6
B11	11
B12	11
C1	11	17121.9	6715.93
C2	11	19471.4	8213.26
C3	11	19279.1	7365.33
C4	11	19928.1	8674.14
C5	11	19982.9	8546.13
C6	11	19783.5	8598.14
C7	11	19389	7451.58
C8	11	19604.2	8586.2
C9	11	15778.6	6199.53
C10	11	20358.7	9109.08
C11	11
C12	11
D1	11	17030.1	9894.85
D2	11	18985.8	12064.9
D3	11	18759.7	12286.7
D4	11	19644.1	12871.5
D5	11	17710.8	10750
D6	11	19241	13250.2
D7	11	19018.1	11934.7
D8	11	19369.9	12933.3
D9	11	19470.4	12884.4
D10	11	22350.4	16549.9
D11	11
D12	11
E1	11	18628.7	10497.2
E2	11	19552	12107.1
E3	11	20011.7	12539.4
E4	11	21633	13347.9
E5	11	19399.8	11788.9
E6	11	19669.8	12561.6
E7	11	19582	12008.3
E8	11	18632.1	11812.8
E9	11	20953.4	13414.2
E10	11	22829.4	16032
E11	11
E12	11
F1	11	19048.6	10033
F2	11	18809.4	10263.5
F3	11	19230.1	11021.8
F4	11	20974.3	12225.1
F5	11	21626.6	12667.3
F6	11	20045.7	11583.5
F7	11	20907.2	12269.9
F8	11	19827.3	11660.1
F9	11	17218.3	9256.9
F10	11	17451.8	9617.93
F11	11
F12	11
G1	11	19103	8469.83
G2	11	19216.8	9484.6
G3	11	20512	10180.8
G4	11	19740.6	10042.4
G5	11	20675.7	10360.2
G6	11	21831.5	11135.4
G7	11	20912.6	10355.2
G8	11	15290	6913.11
G9	11	19741	9969.89
G10	11	21999.5	12008.3
G11	11
G12	11
H1	11	18449.7	7846.4
H2	11	19339.3	8577.62
H3	11	18589.9	8242.94
H4	11	18842.1	8313.09
H5	11	19799.4	9145.72
H6	11	18330.8	8179.12
H7	11	19743.2	9019.74
H8	11	17316.7	7667.02
H9	11	19888.2	9089.14
H10	11	21054.2	10759.8
H11	11
H12	11
A1	12	17850.3	10981.8
A2	12	17789.8	8823.12
A3	12	18509	9111.42
A4	12	18948.6	10397.8
A5	12	17863.3	8809.42
A6	12	18308.1	9236.87
A7	12	19337.2	9782.21
A8	12	18818.4	9726.89
A9	12	17758.8	8551.73
A10	12	20920	10740.7
A11	12
A12	12
B1	12	17711.9	11780.3
B2	12	17527.4	12143.1
B3	12	19592.5	13561.8
B4	12	19613	14213.9
B5	12	18897.8	13202.3
B6	12	19275.1	14079.6
B7	12	19718.6	13611
B8	12	19766.1	13889.1
B9	12	19097.7	13417.4
B10	12	20466.4	15938.7
B11	12
B12	12
C1	12	17154.1	6753.44
C2	12	19475	8257.72
C3	12	19201.5	7374.52
C4	12	19921.3	8698.45
C5	12	19732.1	8467.79
C6	12	19798.4	8652.99
C7	12	19551.3	7565.37
C8	12	19642.9	8630.04
C9	12	15845.7	6286.87
C10	12	20362.8	9135.96
C11	12
C12	12
D1	12	17005	9923.78
D2	12	19026	12120.9
D3	12	18676.2	12311.2
D4	12	19622.6	12901
D5	12	17864.4	10868.1
D6	12	19225.7	13292.5
D7	12	19053.5	11962.1
D8	12	19388	12980.1
D9	12	19516	12978.2
D10	12	22389	16609.8
D11	12
D12	12
E1	12	18655.9	10568.8
E2	12	19567.7	12128.7
E3	12	19929.1	12521.3
E4	12	21637.3	13416.6
E5	12	19422.5	11835
E6	12	19635.7	12564.1
E7	12	19643.5	12078.1
E8	12	18617.8	11825.7
E9	12	21041.5	13536
E10	12	22832	16067.4
E11	12
E12	12
F1	12	19109.3	10096.2
F2	12	18860.6	10319.5
F3	12	19196.1	11047.4
F4	12	20987.6	12281.4
F5	12	21663	12737
F6	12	20074	11641.3
F7	12	20972.5	12320.1
F8	12	19853.8	11723.9
F9	12	17334.4	9365.73
F10	12	17410.9	9644.59
F11	12
F12	12
G1	12	19129.3	8512.2
G2	12	19265.4	9569.25
G3	12	20591.1	10251.2
G4	12	19797.1	10112
G5	12	20676.9	10391.9
G6	12	21858.1	11171.9
G7	12	20921.2	10392.7
G8	12	15320	6963.61
G9	12	19756.5	10028.7
G10	12	21986.9	12056.4
G11	12
G12	12
H1	12	18422.2	7875.84
H2	12	19334.5	8586.21
H3	12	18620.1	8252.2
H4	12	18857.5	8336.79
H5	12	19838.4	9180.54
H6	12	18367.2	8199.87
H7	12	19762.9	9055.1
H8	12	17330.1	7677.01
H9	12	19936.7	9147.09
H10	12	21088.1	10811
H11	12
H12	12
A1	13	17767.3	10986.9
A2	13	17776.2	8834.79
A3	13	18567.9	9156.8
A4	13	18935.5	10405.3
A5	13	17845.9	8829.04
A6	13	18323.2	9258.34
A7	13	19314.5	9808.59
A8	13	18913.8	9784.56
A9	13	17710.2	8533.54
A10	13	20940.7	10780.4
A11	13
A12	13
B1	13	17673.4	11811.3
B2	13	17494	12169.9
B3	13	19619.9	13608.4
B4	13	19607.4	14238.5
B5	13	18861.3	13194.7
B6	13	19234.6	14095.7
B7	13	19694.5	13632
B8	13	19748.6	13895.8
B9	13	19235.3	13512
B10	13	20491.5	15979.7
B11	13
B12	13
C1	13	17104.2	6742.6
C2	13	19477.2	8285.09
C3	13	19325.3	7462.71
C4	13	19923.8	8739.51
C5	13	19712.7	8529.47
C6	13	19809.8	8687.25
C7	13	19478.3	7586.89
C8	13	19640.2	8669.27
C9	13	15749.7	6267.36
C10	13	20421.9	9198.62
C11	13
C12	13
D1	13	17059.8	9965.07
D2	13	19031.9	12167
D3	13	18725.9	12380
D4	13	19565.1	12891.6
D5	13	17771.1	10840
D6	13	19221	13303.5
D7	13	19178.9	12061.4
D8	13	19363.5	12964.3
D9	13	19443	12970
D10	13	22429.3	16717.3
D11	13
D12	13
E1	13	18695.1	10624.6
E2	13	19495.2	12095.8
E3	13	19952.2	12600.2
E4	13	21647.8	13460.9
E5	13	19395.8	11859.3
E6	13	19680.4	12634.5
E7	13	19669.1	12114.2
E8	13	18655.6	11883.4
E9	13	21050.2	13588.1
E10	13	22873.3	16172.5
E11	13
E12	13
F1	13	19135.5	10152.6
F2	13	18820.9	10335.3
F3	13	19204.6	11084.7
F4	13	20986.4	12316.1
F5	13	21666.7	12761.7
F6	13	20067.3	11669.7
F7	13	20952.4	12344
F8	13	19810	11711.9
F9	13	17359.6	9425.77
F10	13	17432.9	9681.83
F11	13
F12	13
G1	13	19110.2	8524.98
G2	13	19277.5	9598.99
G3	13	20555.3	10251.9
G4	13	19684.8	10078.1
G5	13	20685.3	10430.7
G6	13	21874	11246.3
G7	13	20905.3	10415.5
G8	13	15358.5	7006.66
G9	13	19781.3	10042.1
G10	13	22099.7	12149.4
G11	13
G12	13
H1	13	18384.1	7837.21
H2	13	19370.3	8616.49
H3	13	18621.3	8303.08
H4	13	18849.9	8350.51
H5	13	19846.2	9217.78
H6	13	18351.1	8228.28
H7	13	19738.8	9051.84
H8	13	17319.4	7706.8
H9	13	19942.8	9163.28
H10	13	21029.9	10811.1
H11	13
H12	13
A1	14	17752.5	11005
A2	14	17806.7	8878.51
A3	14	18531	9160.94
A4	14	18960.6	10453.4
A5	14	17848.3	8886.39
A6	14	18282.7	9280.75
A7	14	19362.5	9850.41
A8	14	18862.2	9814.7
A9	14	17760.7	8597.96
A10	14	20990.1	10860.7
A11	14
A12	14
B1	14	17633.8	11793.3
B2	14	17499.3	12199
B3	14	19580.9	13630.5
B4	14	19620.4	14290
B5	14	18868.1	13237.6
B6	14	19264.9	14168.8
B7	14	19816.5	13734.6
B8	14	19787.5	13988.6
B9	14	19210.9	13557.2
B10	14	20463.5	16030
B11	14
B12	14
C1	14	17151.5	6802.37
C2	14	19454.4	8334.17
C3	14	19319	7506.1
C4	14	19981	8843.03
C5	14	19797	8599.47
C6	14	19776.3	8727.17
C7	14	19394.4	7596.89
C8	14	19679.5	8727.67
C9	14	15770.2	6318.55
C10	14	20387.2	9221.72
C11	14
C12	14
D1	14	17098.2	10036.7
D2	14	18982.7	12166.5
D3	14	18818.5	12477.5
D4	14	19696.1	13020.1
D5	14	17819.5	10901.6
D6	14	19203.2	13336.2
D7	14	19119.6	12063.4
D8	14	19422.9	13073.1
D9	14	19485.2	13044.2
D10	14	22433	16754.5
D11	14
D12	14
E1	14	18730.3	10640.5
E2	14	19438.5	12100.6
E3	14	19986.9	12640.5
E4	14	21646.1	13519.1
E5	14	19391.7	11871.9
E6	14	19705.7	12674.5
E7	14	19667.6	12163.6
E8	14	18714.6	11963.9
E9	14	21034.3	13594.3
E10	14	22853.1	16207.7
E11	14
E12	14
F1	14	19146.3	10194.5
F2	14	18750	10326.5
F3	14	19269	11160.4
F4	14	20917.1	12328.1
F5	14	21681.2	12833.1
F6	14	20087.4	11733.4
F7	14	20950.2	12407.2
F8	14	19840.5	11812.7
F9	14	17382.7	9459.23
F10	14	17464.4	9762.45
F11	14
F12	14
G1	14	19106.6	8556.58
G2	14	19350.6	9686.37
G3	14	20540.8	10288.7
G4	14	19662.2	10107.8
G5	14	20728.5	10501.8
G6	14	21845.2	11249.9
G7	14	20924.3	10463.4
G8	14	15434.1	7099.22
G9	14	19842.9	10124.7
G10	14	22109.1	12213.7
G11	14
G12	14
H1	14	18362.2	7833.93
H2	14	19372.3	8654.28
H3	14	18587.7	8313.87
H4	14	18870.3	8408.13
H5	14	19857.8	9233.36
H6	14	18357.2	8274.51
H7	14	19753.7	9105.1
H8	14	17363	7733.34
H9	14	19946	9203.59
H10	14	21111.5	10885.3
H11	14
H12	14
A1	15	17775.9	11004.5
A2	15	17785.9	8904.51
A3	15	18499.7	9195.04
A4	15	18942	10487.4
A5	15	17846.4	8924.45
A6	15	18276.3	9312.42
A7	15	19362.3	9889.31
A8	15	18796.6	9834.3
A9	15	17670.4	8586.53
A10	15	20950.9	10843.3
A11	15
A12	15
B1	15	17696.9	11848.8
B2	15	17522	12259.9
B3	15	19584.3	13672.9
B4	15	19670	14399.8
B5	15	18886	13294.6
B6	15	19246.9	14164
B7	15	19742.1	13763.1
B8	15	19789.2	14029.9
B9	15	19166.1	13542.3
B10	15	20469.1	16048.4
B11	15
B12	15
C1	15	17169.5	6861.7
C2	15	19463.7	8398.83
C3	15	19215.3	7520.4
C4	15	20016.9	8885.69
C5	15	19769.7	8638.01
C6	15	19758.2	8759.8
C7	15	19448.9	7627.6
C8	15	19642	8772.63
C9	15	15727.6	6330.74
C10	15	20321.6	9203.39
C11	15
C12	15
D1	15	17040.9	10033.6
D2	15	19048.1	12264.2
D3	15	18677.6	12412.2
D4	15	19675.3	13054.2
D5	15	17833.4	10935.8
D6	15	19203.5	13369.2
D7	15	19102.5	12078.2
D8	15	19369.3	13058.5
D9	15	19376.6	13002.1
D10	15	22378.9	16756.7
D11	15
D12	15
E1	15	18686.6	10679.3
E2	15	19594	12237.7
E3	15	19932.5	12637.6
E4	15	21686.5	13547.4
E5	15	19451.3	11962.3
E6	15	19668.5	12671.8
E7	15	19632.6	12169.5
E8	15	18651.2	11944.1
E9	15	21041.3	13626.9
E10	15	22888.4	16253.1
E11	15
E12	15
F1	15	19139.1	10222.8
F2	15	18832	10428.3
F3	15	19228.7	11153.1
F4	15	21001.8	12406
F5	15	21703.4	12906.6
F6	15	20066.6	11770.1
F7	15	20860.1	12415.4
F8	15	19892.1	11888.1
F9	15	17373.1	9480.73
F10	15	17425.6	9756.67
F11	15
F12	15
G1	15	19046.3	8552.94
G2	15	19202.5	9589.08
G3	15	20566.1	10324.7
G4	15	19778.6	10216.8
G5	15	20711.3	10505.7
G6	15	21906.2	11305.1
G7	15	20988.6	10528.5
G8	15	15387.6	7091.75
G9	15	19835.5	10156.8
G10	15	22071.7	12224.4
G11	15
G12	15
H1	15	18342.8	7854.96
H2	15	19310.7	8648.39
H3	15	18594.5	8336.82
H4	15	18873.2	8413.61
H5	15	19856.7	9269.12
H6	15	18373.8	8277.31
H7	15	19754.7	9121.55
H8	15	17338.1	7755.95
H9	15	19931.8	9226.19
H10	15	21043.9	10866.8
H11	15
H12	15
A1	16	17693.9	11009.9
A2	16	17799.8	8960.53
A3	16	18480.1	9237.14
A4	16	18927	10557.2
A5	16	17833.5	8974.46
A6	16	18282.3	9385.82
A7	16	19343.7	9949.95
A8	16	18853.1	9895.9
A9	16	17700.8	8659.78
A10	16	20953.4	10872.4
A11	16
A12	16
B1	16	17602.8	11876.6
B2	16	17517.2	12295.8
B3	16	19603.2	13722.8
B4	16	19672.3	14459.1
B5	16	18884.6	13342.6
B6	16	19266.3	14226.4
B7	16	19698.2	13767.2
B8	16	19779	14056.3
B9	16	19151.9	13593.4
B10	16	20452.6	16090.7
B11	16
B12	16
C1	16	17108.7	6869.24
C2	16	19466.5	8454.1
C3	16	19212.1	7578.43
C4	16	19862.2	8874.07
C5	16	19736.2	8697.75
C6	16	19792.1	8857
C7	16	19570.5	7755.4
C8	16	19632.6	8821.92
C9	16	15812.2	6413.52
C10	16	20364.8	9269.91
C11	16
C12	16
D1	16	17100.8	10103
D2	16	19044.8	12285
D3	16	18750.2	12492
D4	16	19684	13053
D5	16	17889.7	11018.6
D6	16	19248.5	13418.4
D7	16	19122.1	12113
D8	16	19360.9	13083.5
D9	16	19528.9	13138.9
D10	16	22425.1	16799.3
D11	16
D12	16
E1	16	18777.1	10754.4
E2	16	19440	12168.3
E3	16	19926.9	12671.3
E4	16	21767.8	13651.4
E5	16	19488.8	12031.2
E6	16	19669.7	12711.5
E7	16	19723.1	12247.3
E8	16	18650.4	11984.3
E9	16	21075.9	13741.4
E10	16	22970.6	16380.9
E11	16
E12	16
F1	16	19117.1	10255.2
F2	16	18770.7	10415.8
F3	16	19217.6	11200.6
F4	16	21084.3	12527
F5	16	21674.3	12902.4
F6	16	19983.7	11747.3
F7	16	20947.1	12482.3
F8	16	19839.3	11884.5
F9	16	17434.7	9557.52
F10	16	17492.3	9812.06
F11	16
F12	16
G1	16	19060.7	8578.94
G2	16	19344.6	9713.5
G3	16	20538.9	10333.6
G4	16	19713.7	10216.6
G5	16	20763.4	10550.8
G6	16	21889.4	11337.8
G7	16	20974.4	10558.8
G8	16	15366.9	7090.65
G9	16	19837.2	10201.6
G10	16	22064.3	12243.6
G11	16
G12	16
H1	16	18338.9	7860.66
H2	16	19353.8	8684.73
H3	16	18590.6	8369.13
H4	16	18884.9	8436.69
H5	16	19860.3	9292.13
H6	16	18349.9	8322.64
H7	16	19715.8	9133.03
H8	16	17329.4	7765.15
H9	16	19939.3	9254.16
H10	16	21108.2	10929.5
H11	16
H12	16
A1	17	17719.4	11060.2
A2	17	17782.1	9023.67
A3	17	18520.6	9326.87
A4	17	18956	10627.6
A5	17	17825.2	9050.38
A6	17	18287.9	9484.91
A7	17	19352	10034.6
A8	17	18858.1	9978.65
A9	17	17724.5	8718.64
A10	17	21051.7	10961.3
A11	17
A12	17
B1	17	17692.6	11920.2
B2	17	17499.7	12323.5
B3	17	19622.9	13777.9
B4	17	19645.1	14441.8
B5	17	18862.3	13333.5
B6	17	19247	14268.9
B7	17	19741.6	13837.5
B8	17	19802.6	14107.5
B9	17	19346.7	13763.6
B10	17	20464.2	16154.3
B11	17
B12	17
C1	17	17249.8	7063.25
C2	17	19458.2	8576.92
C3	17	19261.6	7710.72
C4	17	20031.7	9081.55
C5	17	19763.8	8837.54
C6	17	19852.3	8986.38
C7	17	19496.2	7811.17
C8	17	19672.6	8926.58
C9	17	15659.4	6404.93
C10	17	20404.5	9331.4
C11	17
C12	17
D1	17	17136.2	10147.8
D2	17	19068.2	12317.3
D3	17	18761.8	12539.8
D4	17	19676.8	13144.3
D5	17	17709.2	10888.8
D6	17	19223	13427.7
D7	17	19186.5	12155.1
D8	17	19412.3	13131.9
D9	17	19409.5	13116.8
D10	17	22543.5	16934.1
D11	17
D12	17
E1	17	18754.2	10776.9
E2	17	19463.4	12231.2
E3	17	19932.4	12718.4
E4	17	21658.4	13636.8
E5	17	19477.1	12033.1
E6	17	19690.3	12751.8
E7	17	19771.4	12276.1
E8	17	18669	12013.2
E9	17	20974.2	13706.6
E10	17	23002.4	16412.6
E11	17
E12	17
F1	17	19174.6	10314.6
F2	17	18760	10458.3
F3	17	19209.8	11244.2
F4	17	20917.2	12430.1
F5	17	21743.1	13000.7
F6	17	20004.2	11784.4
F7	17	20911.3	12517.9
F8	17	19843.5	11907.3
F9	17	17494.6	9629.07
F10	17	17595.7	9928.27
F11	17
F12	17
G1	17	19036.7	8593.6
G2	17	19327.7	9746.87
G3	17	20591.3	10427
G4	17	19776.3	10275.4
G5	17	20701.6	10571.8
G6	17	21934.8	11399.8
G7	17	20991	10593.7
G8	17	15404.9	7135.33
G9	17	19878.4	10255.2
G10	17	22186.1	12355.6
G11	17
G12	17
H1	17	18332.6	7893.33
H2	17	19302.1	8686.7
H3	17	18608	8389.69
H4	17	18825.6	8431.59
H5	17	19856.7	9320.26
H6	17	18406.4	8348.21
H7	17	19725.1	9167.92
H8	17	17368.5	7795.87
H9	17	19949.6	9282.36
H10	17	21095.5	10932.9
H11	17
H12	17
A1	18	17716.3	11127.4
A2	18	17825	9143.95
A3	18	18480.9	9399.44
A4	18	18930.8	10782.5
A5	18	17853.7	9207.3
A6	18	18318.3	9636.17
A7	18	19332	10162.2
A8	18	18882.6	10104.7
A9	18	17703.9	8826.68
A10	18	21033.3	10996.7
A11	18
A12	18
B1	18	17614.8	11903.5
B2	18	17477.6	12342.9
B3	18	19578	13785.6
B4	18	19739.3	14599.2
B5	18	18886.4	13433.3
B6	18	19220.1	14292.5
B7	18	19709.8	13862
B8	18	19828.6	14149.6
B9	18	19251	13705.3
B10	18	20475.1	16220.7
B11	18
B12	18
C1	18	17346.1	7241.68
C2	18	19446.6	8726.28
C3	18	19271.7	7879.81
C4	18	19928.3	9170.24
C5	18	19814.9	8986.57
C6	18	19834.7	9141.93
C7	18	19600.8	7992.11
C8	18	19693.8	9067.47
C9	18	15712.4	6528.15
C10	18	20346.8	9346.29
C11	18
C12	18
D1	18	17155.1	10204.6
D2	18	19068.2	12379.2
D3	18	18759.5	12567.8
D4	18	19785.3	13216.1
D5	18	17907.5	11100.3
D6	18	19229.2	13462.6
D7	18	19239.7	12203.9
D8	18	19411.2	13173.6
D9	18	19482.6	13200.9
D10	18	22414.8	16910.7
D11	18
D12	18
E1	18	18791.4	10846.9
E2	18	19490.7	12288.6
E3	18	20001	12802.9
E4	18	21847.4	13824.3
E5	18	19457	12071.9
E6	18	19671.4	12776.6
E7	18	19808.2	12320.4
E8	18	18684.6	12094.9
E9	18	21081.4	13842.5
E10	18	22964.3	16399.8
E11	18
E12	18
F1	18	19205.9	10354.6
F2	18	18819.9	10505.8
F3	18	19217.2	11293.7
F4	18	21062.9	12595.5
F5	18	21743.5	13056
F6	18	20129.8	11918.5
F7	18	20919	12582.3
F8	18	19789.5	11923.5
F9	18	17501.4	9677.02
F10	18	17536	9938.72
F11	18
F12	18
G1	18	18995.4	8598.95
G2	18	19321.1	9782.79
G3	18	20550.2	10404
G4	18	19736.6	10274.5
G5	18	20782.4	10627.6
G6	18	21957.8	11460.8
G7	18	20994.7	10650.8
G8	18	15414.1	7189.63
G9	18	19837.8	10239.9
G10	18	22124.6	12354.9
G11	18
G12	18
H1	18	18355.4	7944.22
H2	18	19293.5	8696.33
H3	18	18564.7	8414.37
H4	18	18789.5	8440.31
H5	18	19852.1	9351.57
H6	18	18402.4	8390.71
H7	18	19694.8	9174.63
H8	18	17352.2	7813.5
H9	18	20000.2	9324.84
H10	18	21100.2	10989.1
H11	18
H12	18
A1	19	17682	11237.6
A2	19	17792.6	9303.77
A3	19	18475.3	9583.32
A4	19	18929.5	11018.5
A5	19	17808.2	9444.17
A6	19	18292.1	9887.99
A7	19	19368.4	10393.2
A8	19	18840	10290.8
A9	19	17692.9	9024.53
A10	19	21061.4	11032.5
A11	19
A12	19
B1	19	17658.6	11951.4
B2	19	17514.4	12422.8
B3	19	19580.6	13842.1
B4	19	19698.9	14537.8
B5	19	18823.8	13398.9
B6	19	19268.1	14361.7
B7	19	19647.4	13889.1
B8	19	19856.3	14238.7
B9	19	19300.2	13773.6
B10	19	20477.4	16240.9
B11	19
B12	19
C1	19	17287.8	7461.56
C2	19	19493.5	9040.52
C3	19	19272.3	8153.37
C4	19	20059.1	9547.24
C5	19	19852.2	9316.76
C6	19	19801.1	9433.35
C7	19	19686.6	8226.07
C8	19	19673.1	9255.97
C9	19	15684.3	6696.04
C10	19	20351.4	9334.36
C11	19
C12	19
D1	19	17137.3	10215.7
D2	19	19119.9	12437.2
D3	19	18766.6	12595.8
D4	19	19718.4	13216.9
D5	19	17590.7	10872
D6	19	19249.5	13515.5
D7	19	19103.8	12189.2
D8	19	19406.3	13201.1
D9	19	19426.1	13195.1
D10	19	22393.8	16888.1
D11	19
D12	19
E1	19	18775.2	10888.8
E2	19	19517.5	12337.9
E3	19	19952	12778.7
E4	19	21695.6	13742.5
E5	19	19408.3	12063.4
E6	19	19737	12854.9
E7	19	19774.2	12362.9
E8	19	18649.5	12076.6
E9	19	21092.6	13866.4
E10	19	22941.8	16423.2
E11	19
E12	19
F1	19	19173.7	10407.7
F2	19	18861.7	10573.7
F3	19	19231.9	11315.8
F4	19	20969.1	12554
F5	19	21799.1	13122.5
F6	19	20105.3	11923.6
F7	19	20931.3	12611.9
F8	19	19889.6	12032.1
F9	19	17506.3	9702.89
F10	19	17536.6	9947.99
F11	19
F12	19
G1	19	19067.9	8662.59
G2	19	19397.4	9856.68
G3	19	20549.8	10426.8
G4	19	19836.8	10367
G5	19	20748.6	10662
G6	19	21926.5	11475.5
G7	19	21026	10682.8
G8	19	15420.2	7213.72
G9	19	19867.7	10306.1
G10	19	22158.4	12415
G11	19
G12	19
H1	19	18351.6	7939.13
H2	19	19353.7	8757.99
H3	19	18592.4	8424.63
H4	19	18812.2	8478.54
H5	19	19864.1	9383.81
H6	19	18448.3	8420.35
H7	19	19733.2	9219.46
H8	19	17401.8	7860.74
H9	19	19987.7	9362.34
H10	19	21119.8	11017
H11	19
H12	19
A1	20	17658.8	11461.6
A2	20	17855.6	9625.9
A3	20	18506.3	9887.58
A4	20	18911	11498.7
A5	20	17822.9	9961.18
A6	20	18275.9	10379.7
A7	20	19396.6	10804.4
A8	20	18846.7	10678.5
A9	20	17684.3	9388.48
A10	20	21063.5	11034.4
A11	20
A12	20
B1	20	17770.7	12132.6
B2	20	17443.6	12392.6
B3	20	19689.7	13952.2
B4	20	19660.4	14571.3
B5	20	18809.8	13470.6
B6	20	19229.3	14385.1
B7	20	19789.7	14003.1
B8	20	19870.6	14281.2
B9	20	19282.4	13817.2
B10	20	20436.5	16244
B11	20
B12	20
C1	20	17096.7	7820.4
C2	20	19525.2	9576.63
C3	20	19260.6	8637.29
C4	20	20062.2	10085.4
C5	20	20002.8	9913.76
C6	20	19817.3	9909.95
C7	20	19524.7	8544.24
C8	20	19665.7	9631.68
C9	20	15739.8	7004.16
C10	20	20397.1	9395.65
C11	20
C12	20
D1	20	17025.4	10159.1
D2	20	19122.5	12454.6
D3	20	18743.6	12616.7
D4	20	19706.4	13231.5
D5	20	17675.7	10988.5
D6	20	19231.3	13533.8
D7	20	19263.2	12285.1
D8	20	19437.6	13256.3
D9	20	19478.8	13250.1
D10	20	22514.5	17043.2
D11	20
D12	20
E1	20	18754	10879.4
E2	20	19471.9	12368.7
E3	20	19971.1	12857.7
E4	20	21759.1	13850.9
E5	20	19456.3	12137.6
E6	20	19738.1	12921.1
E7	20	19798.9	12436.4
E8	20	18654.3	12117.8
E9	20	21028.1	13887.6
E10	20	23018.3	16507
E11	20
E12	20
F1	20	19188.7	10448.3
F2	20	18834.8	10583.9
F3	20	19229.9	11353.3
F4	20	21029.8	12646.1
F5	20	21795.9	13139.9
F6	20	20096.2	11988.3
F7	20	20955.4	12676.8
F8	20	19799.7	11983.8
F9	20	17558.3	9765.96
F10	20	17699.6	10081.2
F11	20
F12	20
G1	20	19041.5	8682.81
G2	20	19344.7	9857.59
G3	20	20550.4	10464.6
G4	20	19789.1	10393.5
G5	20	20769.1	10688.9
G6	20	21931.1	11502.9
G7	20	21007	10703.5
G8	20	15382.7	7231.27
G9	20	19899.3	10323.7
G10	20	22155.4	12455.3
G11	20
G12	20
H1	20	18361.5	7996.06
H2	20	19334.5	8755.42
H3	20	18579.6	8468.29
H4	20	18848.7	8507.96
H5	20	19890.5	9394.42
H6	20	18462.9	8470.82
H7	20	19757.2	9267.7
H8	20	17376.5	7876.36
H9	20	20023.8	9408.76
H10	20	21141.3	11048
H11	20
H12	20
A1	21	17688.2	11924.9
A2	21	17807.7	10190
A3	21	18535.6	10476.8
A4	21	18932.4	12475.1
A5	21	17819.9	10912
A6	21	18299	11361.6
A7	21	19386.5	11580.4
A8	21	18910.2	11438.2
A9	21	17718.6	10129.9
A10	21	21130.2	11161.3
A11	21
A12	21
B1	21	17710.7	12085.8
B2	21	17458.1	12459.5
B3	21	19630.5	13970.5
B4	21	19692.1	14713.4
B5	21	18854.7	13559.3
B6	21	19276.1	14469.1
B7	21	19773.6	14033
B8	21	19894.7	14355
B9	21	19312.3	13903.5
B10	21	20472.2	16270.8
B11	21
B12	21
C1	21	17345.4	8784.08
C2	21	19517.1	10533.3
C3	21	19349.3	9615.25
C4	21	20010.7	10949.3
C5	21	19837.3	10815.9
C6	21	19840.6	10883.8
C7	21	19682.7	9371.36
C8	21	19721.2	10340.2
C9	21	15763	7533.58
C10	21	20409	9440.84
C11	21
C12	21
D1	21	17161.6	10296.2
D2	21	19110	12496.1
D3	21	18833.9	12713
D4	21	19761.7	13304.2
D5	21	17903.2	11170.1
D6	21	19257.7	13593.9
D7	21	19288.7	12319.2
D8	21	19515.8	13345.2
D9	21	19483.8	13299.1
D10	21	22505.6	17087
D11	21
D12	21
E1	21	18826.1	10994.7
E2	21	19534.1	12450.3
E3	21	19993.2	12951.7
E4	21	21856.9	13986.3
E5	21	19544.2	12314.9
E6	21	19710.4	12957.6
E7	21	19934.6	12553
E8	21	18765.8	12289.3
E9	21	21007.4	13930.2
E10	21	23041.6	16604.7
E11	21
E12	21
F1	21	19219	10497.8
F2	21	18918.2	10658.2
F3	21	19253.6	11404.8
F4	21	21051.5	12727
F5	21	21823.1	13219.5
F6	21	20174.8	12063.7
F7	21	21024.3	12760.7
F8	21	19888.3	12117.8
F9	21	17505.5	9774.5
F10	21	17634.3	10087.3
F11	21
F12	21
G1	21	19049.1	8714.17
[truncated: 1,847 more rows]

## Sheet: Amplification Data
Block Type	96well
Chemistry	TAQMAN
Experiment File Name	C:\Documents and Settings\Team181\Desktop\ap6\20150716_1\average_threshold_female_only\F_42.eds
Experiment Run End Time	Not Started
Instrument Type	steponeplus
Passive Reference	ROX
Well	Cycle	Target Name	Rn	ΔRn
A1	1	Target 1	0.589004	-0.00627669
A1	2	Target 1	0.592673	-0.0044768
A1	3	Target 1	0.595121	-0.00389875
A1	4	Target 1	0.600298	-0.000591281
A1	5	Target 1	0.603002	0.000243847
A1	6	Target 1	0.606444	0.00181617
A1	7	Target 1	0.607524	0.00102617
A1	8	Target 1	0.609363	0.000995424
A1	9	Target 1	0.612538	0.00230077
A1	10	Target 1	0.613015	0.000908118
A1	11	Target 1	0.614274	0.000297654
A1	12	Target 1	0.615213	-0.000632886
A1	13	Target 1	0.618381	0.000665072
A1	14	Target 1	0.619913	0.00032736
A1	15	Target 1	0.619067	-0.0023878
A1	16	Target 1	0.62224	-0.00108466
A1	17	Target 1	0.624187	-0.00100717
A1	18	Target 1	0.628086	0.00102196
A1	19	Target 1	0.635542	0.00660871
A1	20	Target 1	0.649061	0.0182582
A1	21	Target 1	0.674172	0.0414996
A1	22	Target 1	0.722886	0.0883443
A1	23	Target 1	0.815755	0.179343
A1	24	Target 1	0.965844	0.327563
A1	25	Target 1	1.18548	0.545327
A1	26	Target 1	1.46397	0.821948
A1	27	Target 1	1.75837	1.11448
A1	28	Target 1	2.04632	1.40056
A1	29	Target 1	2.30938	1.66175
A1	30	Target 1	2.53215	1.88265
A1	31	Target 1	2.73634	2.08497
A1	32	Target 1	2.89246	2.23922
A1	33	Target 1	3.02524	2.37013
A1	34	Target 1	3.13355	2.47657
A1	35	Target 1	3.22661	2.56776
A1	36	Target 1	3.29526	2.63454
A1	37	Target 1	3.36659	2.704
A1	38	Target 1	3.40577	2.74131
A1	39	Target 1	3.44186	2.77553
A1	40	Target 1	3.48617	2.81798
A2	1	Target 1	0.462992	-0.00899211
A2	2	Target 1	0.469372	-0.00479911
A2	3	Target 1	0.476332	-2.56254e-05
A2	4	Target 1	0.47886	0.000316198
A2	5	Target 1	0.481226	0.0004953
A2	6	Target 1	0.482863	-5.36682e-05
A2	7	Target 1	0.48531	0.000207003
A2	8	Target 1	0.487092	-0.000197096
A2	9	Target 1	0.49025	0.000774063
A2	10	Target 1	0.492344	0.000681249
A2	11	Target 1	0.493746	-0.000103128
A2	12	Target 1	0.495966	-6.94612e-05
A2	13	Target 1	0.497	-0.00122178
A2	14	Target 1	0.498604	-0.00180445
A2	15	Target 1	0.50065	-0.00194492
A2	16	Target 1	0.503406	-0.00137562
A2	17	Target 1	0.507459	0.00049146
A2	18	Target 1	0.512985	0.00383047
A2	19	Target 1	0.522901	0.0115604
A2	20	Target 1	0.539098	0.025571
A2	21	Target 1	0.572227	0.0565132
A2	22	Target 1	0.635407	0.117507
A2	23	Target 1	0.750705	0.230619
A2	24	Target 1	0.947618	0.425345
A2	25	Target 1	1.23105	0.706591
A2	26	Target 1	1.58535	1.0587
A2	27	Target 1	1.96691	1.43807
A2	28	Target 1	2.33155	1.80053
A2	29	Target 1	2.6669	2.13369
A2	30	Target 1	2.95968	2.42429
A2	31	Target 1	3.21106	2.67348
A2	32	Target 1	3.41945	2.87968
A2	33	Target 1	3.59692	3.05497
A2	34	Target 1	3.73724	3.1931
A2	35	Target 1	3.84433	3.298
A2	36	Target 1	3.94415	3.39564
A2	37	Target 1	4.02496	3.47427
A2	38	Target 1	4.08661	3.53372
A2	39	Target 1	4.13882	3.58375
A2	40	Target 1	4.18516	3.62791
A3	1	Target 1	0.456569	-0.0117351
A3	2	Target 1	0.464441	-0.00598521
A3	3	Target 1	0.47144	-0.00110831
A3	4	Target 1	0.474289	-0.000382209
A3	5	Target 1	0.476637	-0.000156224
A3	6	Target 1	0.478969	5.37577e-05
A3	7	Target 1	0.482221	0.00118395
A3	8	Target 1	0.484811	0.00165142
A3	9	Target 1	0.485163	-0.000118665
A3	10	Target 1	0.48757	0.000166359
A3	11	Target 1	0.489706	0.000179555
A3	12	Target 1	0.49227	0.000621399
A3	13	Target 1	0.493151	-0.000619337
A3	14	Target 1	0.494358	-0.00153532
A3	15	Target 1	0.497037	-0.000978078
A3	16	Target 1	0.499843	-0.000293912
A3	17	Target 1	0.503595	0.00133561
A3	18	Target 1	0.508603	0.00422122
A3	19	Target 1	0.518709	0.0122053
A3	20	Target 1	0.534281	0.0256552
A3	21	Target 1	0.565225	0.0544769
A3	22	Target 1	0.626753	0.113883
A3	23	Target 1	0.738335	0.223342
A3	24	Target 1	0.929916	0.412801
A3	25	Target 1	1.20272	0.68348
A3	26	Target 1	1.54414	1.02278
A3	27	Target 1	1.90957	1.38609
A3	28	Target 1	2.26073	1.73513
A3	29	Target 1	2.57046	2.04273
A3	30	Target 1	2.8481	2.31825
A3	31	Target 1	3.07797	2.546
A3	32	Target 1	3.27098	2.73689
A3	33	Target 1	3.42933	2.89311
A3	34	Target 1	3.55275	3.01442
A3	35	Target 1	3.66036	3.1199
A3	36	Target 1	3.74903	3.20645
A3	37	Target 1	3.81991	3.2752
A3	38	Target 1	3.87721	3.33039
A3	39	Target 1	3.92434	3.37539
A3	40	Target 1	3.9688	3.41773
A4	1	Target 1	0.518671	-0.00872376
A4	2	Target 1	0.524841	-0.00452058
A4	3	Target 1	0.528723	-0.00260628
A4	4	Target 1	0.532542	-0.000754856
A4	5	Target 1	0.537232	0.00196798
A4	6	Target 1	0.538962	0.00173151
A4	7	Target 1	0.539892	0.000694071
A4	8	Target 1	0.542713	0.00154824
A4	9	Target 1	0.542857	-0.000275142
A4	10	Target 1	0.545641	0.0005416
A4	11	Target 1	0.546269	-0.000798035
A4	12	Target 1	0.548737	-0.000296602
A4	13	Target 1	0.549514	-0.00148758
A4	14	Target 1	0.551322	-0.00164609
A4	15	Target 1	0.553662	-0.00127347
A4	16	Target 1	0.557783	0.000880388
A4	17	Target 1	0.560644	0.00177426
A4	18	Target 1	0.569576	0.00873898
A4	19	Target 1	0.582083	0.0192782
A4	20	Target 1	0.608041	0.0432697
A4	21	Target 1	0.65893	0.0921907
A4	22	Target 1	0.752191	0.183485
A4	23	Target 1	0.914956	0.344283
A4	24	Target 1	1.15851	0.585874
A4	25	Target 1	1.47205	0.89744
A4	26	Target 1	1.81852	1.24194
A4	27	Target 1	2.15618	1.57764
A4	28	Target 1	2.46274	1.88223
A4	29	Target 1	2.73453	2.15206
A4	30	Target 1	2.96224	2.3778
A4	31	Target 1	3.14859	2.56218
A4	32	Target 1	3.31037	2.72199
A4	33	Target 1	3.43373	2.84338
A4	34	Target 1	3.54359	2.95127
A4	35	Target 1	3.62963	3.03535
A4	36	Target 1	3.69675	3.1005
A4	37	Target 1	3.75686	3.15865
A4	38	Target 1	3.81304	3.21286
A4	39	Target 1	3.84892	3.24677
A4	40	Target 1	3.8839	3.27978
A5	1	Target 1	0.459063	-0.0105847
A5	2	Target 1	0.467347	-0.00454701
A5	3	Target 1	0.472071	-0.00206807
A5	4	Target 1	0.475871	-0.000513662
A5	5	Target 1	0.479272	0.000641604
A5	6	Target 1	0.482146	0.00127038
A5	7	Target 1	0.484764	0.00164223
A5	8	Target 1	0.485697	0.000329779
A5	9	Target 1	0.488776	0.00116333
A5	10	Target 1	0.490512	0.000653956
A5	11	Target 1	0.491949	-0.000155049
A5	12	Target 1	0.493157	-0.00119207
A5	13	Target 1	0.494737	-0.00185817
A5	14	Target 1	0.497884	-0.000956585
A5	15	Target 1	0.500071	-0.00101466
A5	16	Target 1	0.503236	-9.51018e-05
A5	17	Target 1	0.507729	0.00215209
A5	18	Target 1	0.515709	0.00788681
A5	19	Target 1	0.530327	0.0202588
A5	20	Target 1	0.558899	0.0465848
A5	21	Target 1	0.612348	0.0977886
A5	22	Target 1	0.709333	0.192528
A5	23	Target 1	0.88479	0.36574
A5	24	Target 1	1.14474	0.623448
A5	25	Target 1	1.47749	0.953945
A5	26	Target 1	1.85219	1.3264
A5	27	Target 1	2.21133	1.68329
A5	28	Target 1	2.54763	2.01735
A5	29	Target 1	2.83334	2.30082
A5	30	Target 1	3.0867	2.55193
A5	31	Target 1	3.28973	2.75272
A5	32	Target 1	3.46252	2.92326
A5	33	Target 1	3.59608	3.05457
A5	34	Target 1	3.7084	3.16464
A5	35	Target 1	3.79773	3.25173
A5	36	Target 1	3.87943	3.33119
A5	37	Target 1	3.93549	3.385
A5	38	Target 1	3.98911	3.43637
A5	39	Target 1	4.03267	3.47769
A5	40	Target 1	4.07433	3.51711
A6	1	Target 1	0.467251	-0.0127754
A6	2	Target 1	0.477318	-0.00494937
A6	3	Target 1	0.481306	-0.00320312
A6	4	Target 1	0.486259	-0.000491475
A6	5	Target 1	0.490451	0.0014603
A6	6	Target 1	0.492634	0.00140148
A6	7	Target 1	0.495321	0.00184714
A6	8	Target 1	0.497362	0.00164736
A6	9	Target 1	0.498403	0.000447296
A6	10	Target 1	0.499986	-0.000211438
A6	11	Target 1	0.502245	-0.000193449
A6	12	Target 1	0.504525	-0.00015451
A6	13	Target 1	0.50528	-0.00164014
A6	14	Target 1	0.507624	-0.00153754
A6	15	Target 1	0.509536	-0.00186714
A6	16	Target 1	0.513382	-0.000262266
A6	17	Target 1	0.518643	0.0027575
A6	18	Target 1	0.526041	0.00791499
A6	19	Target 1	0.540562	0.0201946
A6	20	Target 1	0.567942	0.045333
A6	21	Target 1	0.620885	0.096035
A6	22	Target 1	0.71926	0.192169
A6	23	Target 1	0.892563	0.363231
A6	24	Target 1	1.14825	0.616678
A6	25	Target 1	1.48472	0.950903
A6	26	Target 1	1.85652	1.32047
A6	27	Target 1	2.22162	1.68332
A6	28	Target 1	2.56325	2.02271
A6	29	Target 1	2.85456	2.31178
A6	30	Target 1	3.10407	2.55905
A6	31	Target 1	3.31473	2.76747
A6	32	Target 1	3.4896	2.94009
A6	33	Target 1	3.62847	3.07672
A6	34	Target 1	3.74486	3.19088
A6	35	Target 1	3.84285	3.28662
A6	36	Target 1	3.92017	3.3617
A6	37	Target 1	3.98669	3.42598
A6	38	Target 1	4.03628	3.47333
A6	39	Target 1	4.08575	3.52056
A6	40	Target 1	4.1248	3.55737
A7	1	Target 1	0.466716	-0.0143772
A7	2	Target 1	0.478279	-0.00505901
A7	3	Target 1	0.483725	-0.00185712
A7	4	Target 1	0.486991	-0.000835086
A7	5	Target 1	0.490966	0.00089606
A7	6	Target 1	0.49301	0.000694943
A7	7	Target 1	0.494939	0.00038016
A7	8	Target 1	0.497855	0.0010516
A7	9	Target 1	0.499989	0.000941852
A7	10	Target 1	0.50195	0.00065851
A7	11	Target 1	0.503839	0.000302987
A7	12	Target 1	0.505876	9.57605e-05
A7	13	Target 1	0.507836	-0.000188296
A7	14	Target 1	0.508738	-0.0015304
A7	15	Target 1	0.510751	-0.00176134
A7	16	Target 1	0.514375	-0.000381359
A7	17	Target 1	0.518533	0.00153173
A7	18	Target 1	0.525669	0.00642356
A7	19	Target 1	0.536604	0.0151142
A7	20	Target 1	0.557023	0.0332889
A7	21	Target 1	0.597344	0.0713657
A7	22	Target 1	0.672993	0.144771
A7	23	Target 1	0.810251	0.279784
A7	24	Target 1	1.03229	0.499578
A7	25	Target 1	1.34082	0.805862
A7	26	Target 1	1.703	1.1658
A7	27	Target 1	2.0829	1.54346
A7	28	Target 1	2.43953	1.89784
A7	29	Target 1	2.75806	2.21413
A7	30	Target 1	3.02982	2.48365
A7	31	Target 1	3.26374	2.71532
A7	32	Target 1	3.45879	2.90812
A7	33	Target 1	3.61419	3.06128
A7	34	Target 1	3.74272	3.18757
A7	35	Target 1	3.85641	3.29901
A7	36	Target 1	3.93683	3.37719
A7	37	Target 1	4.01518	3.4533
A7	38	Target 1	4.07178	3.50765
A7	39	Target 1	4.12362	3.55725
A7	40	Target 1	4.16975	3.60113
A8	1	Target 1	0.481395	-0.0127265
A8	2	Target 1	0.490517	-0.0056958
A8	3	Target 1	0.495843	-0.00246132
A8	4	Target 1	0.49949	-0.000906101
A8	5	Target 1	0.502899	0.000412513
A8	6	Target 1	0.506095	0.00151673
A8	7	Target 1	0.509151	0.00248135
A8	8	Target 1	0.510114	0.00135367
A8	9	Target 1	0.511079	0.000227421
A8	10	Target 1	0.513116	0.000172387
A8	11	Target 1	0.514583	-0.000451515
A8	12	Target 1	0.516881	-0.00024423
A8	13	Target 1	0.517323	-0.00189375
A8	14	Target 1	0.520338	-0.000970254
A8	15	Target 1	0.523196	-0.00020334
A8	16	Target 1	0.524894	-0.000596393
A8	17	Target 1	0.529145	0.00156283
A8	18	Target 1	0.535137	0.00546351
A8	19	Target 1	0.546222	0.0144576
A8	20	Target 1	0.566598	0.0327429
A8	21	Target 1	0.60487	0.0689229
A8	22	Target 1	0.678565	0.140527
A8	23	Target 1	0.810628	0.270498
A8	24	Target 1	1.02563	0.483411
A8	25	Target 1	1.32234	0.77803
A8	26	Target 1	1.67063	1.12423
A8	27	Target 1	2.02422	1.47573
A8	28	Target 1	2.359	1.80842
A8	29	Target 1	2.65207	2.0994
A8	30	Target 1	2.90814	2.35337
A8	31	Target 1	3.1182	2.56134
A8	32	Target 1	3.29449	2.73554
A8	33	Target 1	3.43905	2.87801
A8	34	Target 1	3.55653	2.9934
A8	35	Target 1	3.65322	3.08799
A8	36	Target 1	3.7324	3.16509
A8	37	Target 1	3.79923	3.22982
A8	38	Target 1	3.84939	3.27789
A8	39	Target 1	3.89662	3.32303
A8	40	Target 1	3.93719	3.36151
A9	1	Target 1	0.447444	-0.0121643
A9	2	Target 1	0.457205	-0.00435938
A9	3	Target 1	0.461698	-0.00182189
A9	4	Target 1	0.464253	-0.00122263
A9	5	Target 1	0.468051	0.000618861
A9	6	Target 1	0.471098	0.00171061
A9	7	Target 1	0.473101	0.00175815
A9	8	Target 1	0.474177	0.000878088
A9	9	Target 1	0.47521	-4.51862e-05
A9	10	Target 1	0.476807	-0.000404153
A9	11	Target 1	0.47922	5.37315e-05
A9	12	Target 1	0.481548	0.000425219
A9	13	Target 1	0.481843	-0.00123551
A9	14	Target 1	0.4841	-0.000933942
A9	15	Target 1	0.485927	-0.00106239
A9	16	Target 1	0.48923	0.000284024
A9	17	Target 1	0.491898	0.000997016
A9	18	Target 1	0.498573	0.00571625
A9	19	Target 1	0.510064	0.0152513
A9	20	Target 1	0.530894	0.0341257
A9	21	Target 1	0.571709	0.0729841
A9	22	Target 1	0.650008	0.149328
A9	23	Target 1	0.790737	0.2881
A9	24	Target 1	1.01985	0.515259
A9	25	Target 1	1.33586	0.829312
A9	26	Target 1	1.71068	1.20218
A9	27	Target 1	2.09813	1.58767
A9	28	Target 1	2.4633	1.95089
A9	29	Target 1	2.79556	2.28119
A9	30	Target 1	3.07136	2.55503
A9	31	Target 1	3.30244	2.78415
A9	32	Target 1	3.50169	2.98145
A9	33	Target 1	3.66688	3.14468
A9	34	Target 1	3.79587	3.27172
A9	35	Target 1	3.91532	3.38922
A9	36	Target 1	3.99109	3.46303
A9	37	Target 1	4.07774	3.54773
A9	38	Target 1	4.13635	3.60438
A9	39	Target 1	4.1765	3.64257
A9	40	Target 1	4.22842	3.69253
A10	1	Target 1	0.476769	-0.0194454
A10	2	Target 1	0.488474	-0.0092287
A10	3	Target 1	0.494463	-0.00472793
A10	4	Target 1	0.497009	-0.00367037
A10	5	Target 1	0.500639	-0.00152968
A10	6	Target 1	0.503904	0.000247369
A10	7	Target 1	0.505652	0.000506585
A10	8	Target 1	0.507126	0.00049287
A10	9	Target 1	0.508936	0.000813835
A10	10	Target 1	0.510862	0.00125186
A10	11	Target 1	0.511979	0.000879688
A10	12	Target 1	0.513415	0.000828064
A10	13	Target 1	0.514808	0.000731738
A10	14	Target 1	0.517421	0.00185683
A10	15	Target 1	0.517557	0.000503799
A10	16	Target 1	0.518886	0.000344708
A10	17	Target 1	0.520683	0.000653157
A10	18	Target 1	0.522825	0.00130672
A10	19	Target 1	0.523825	0.000818787
A10	20	Target 1	0.523866	-0.000628896
A10	21	Target 1	0.528214	0.00223033
A10	22	Target 1	0.528071	0.000599247
A10	23	Target 1	0.530026	0.00106601
A10	24	Target 1	0.531379	0.000930161
A10	25	Target 1	0.532576	0.000638569
A10	26	Target 1	0.533745	0.000319262
A10	27	Target 1	0.533845	-0.00106906
A10	28	Target 1	0.537216	0.000813314
A10	29	Target 1	0.537999	0.000108125
A10	30	Target 1	0.53947	9.08346e-05
A10	31	Target 1	0.54012	-0.000747927
A10	32	Target 1	0.542081	-0.000275089
A10	33	Target 1	0.54301	-0.000834842
A10	34	Target 1	0.544101	-0.00123271
A10	35	Target 1	0.547091	0.000269025
A10	36	Target 1	0.548117	-0.000193632
A10	37	Target 1	0.549227	-0.000571948
A10	38	Target 1	0.550183	-0.00110416
A10	39	Target 1	0.551061	-0.00171464
A10	40	Target 1	0.553602	-0.000661848
A11	1
A11	2
A11	3
A11	4
A11	5
A11	6
A11	7
A11	8
A11	9
A11	10
A11	11
A11	12
A11	13
A11	14
A11	15
A11	16
A11	17
A11	18
A11	19
A11	20
A11	21
A11	22
A11	23
A11	24
A11	25
A11	26
A11	27
A11	28
A11	29
A11	30
A11	31
A11	32
A11	33
A11	34
A11	35
A11	36
A11	37
A11	38
A11	39
A11	40
A12	1
A12	2
A12	3
A12	4
A12	5
A12	6
A12	7
A12	8
A12	9
A12	10
A12	11
A12	12
A12	13
A12	14
A12	15
A12	16
A12	17
A12	18
A12	19
A12	20
A12	21
A12	22
A12	23
A12	24
A12	25
A12	26
A12	27
A12	28
A12	29
A12	30
A12	31
A12	32
A12	33
A12	34
A12	35
A12	36
A12	37
A12	38
A12	39
A12	40
B1	1	Target 2	0.616808	-0.0195099
B1	2	Target 2	0.629415	-0.0093576
B1	3	Target 2	0.635372	-0.00585471
B1	4	Target 2	0.641932	-0.00174933
B1	5	Target 2	0.645061	-0.00107521
B1	6	Target 2	0.651775	0.00318442
B1	7	Target 2	0.654055	0.00301024
B1	8	Target 2	0.654102	0.000603211
B1	9	Target 2	0.658085	0.00213134
B1	10	Target 2	0.659319	0.0009114
B1	11	Target 2	0.66222	0.00135753
B1	12	Target 2	0.665103	0.00178661
B1	13	Target 2	0.668312	0.00254113
B1	14	Target 2	0.66879	0.000564208
B1	15	Target 2	0.669543	-0.00113674
B1	16	Target 2	0.6747	0.00156524
B1	17	Target 2	0.673739	-0.00184958
B1	18	Target 2	0.675763	-0.00228024
B1	19	Target 2	0.676804	-0.0036933
B1	20	Target 2	0.682727	-0.000225635
B1	21	Target 2	0.6824	-0.00300692
B1	22	Target 2	0.68505	-0.00281143
B1	23	Target 2	0.691474	0.00115811
B1	24	Target 2	0.69764	0.00486967
B1	25	Target 2	0.706536	0.0113118
B1	26	Target 2	0.727338	0.0296594
B1	27	Target 2	0.764508	0.0643748
B1	28	Target 2	0.830654	0.128067
B1	29	Target 2	0.950531	0.24549
B1	30	Target 2	1.14714	0.439645
B1	31	Target 2	1.44366	0.733705
B1	32	Target 2	1.8242	1.1118
B1	33	Target 2	2.25268	1.53782
B1	34	Target 2	2.68157	1.96426
B1	35	Target 2	3.08909	2.36932
B1	36	Target 2	3.45317	2.73095
B1	37	Target 2	3.76446	3.03978
B1	38	Target 2	3.99912	3.27199
B1	39	Target 2	4.17656	3.44698
B1	40	Target 2	4.32621	3.59417
B2	1	Target 2	0.654612	-0.0094565
B2	2	Target 2	0.661925	-0.004672
B2	3	Target 2	0.665303	-0.00382314
B2	4	Target 2	0.670118	-0.00153679
B2	5	Target 2	0.673414	-0.000769112
B2	6	Target 2	0.677535	0.00082284
B2	7	Target 2	0.680627	0.00138667
B2	8	Target 2	0.683375	0.00160599
B2	9	Target 2	0.685298	0.00100002
B2	10	Target 2	0.687292	0.000464923
B2	11	Target 2	0.691728	0.00237201
B2	12	Target 2	0.692807	0.000922631
B2	13	Target 2	0.695659	0.00124649
B2	14	Target 2	0.697113	0.000171497
B2	15	Target 2	0.699682	0.000211762
B2	16	Target 2	0.701924	-7.46656e-05
B2	17	Target 2	0.70421	-0.000317999
B2	18	Target 2	0.706213	-0.000843681
B2	19	Target 2	0.709292	-0.000293557
B2	20	Target 2	0.710441	-0.00167284
B2	21	Target 2	0.713682	-0.000960529
B2	22	Target 2	0.716815	-0.000355987
B2	23	Target 2	0.720143	0.000443462
B2	24	Target 2	0.728623	0.00639436
B2	25	Target 2	0.739773	0.0150158
B2	26	Target 2	0.762596	0.03531
B2	27	Target 2	0.803338	0.0735234
B2	28	Target 2	0.879141	0.146797
B2	29	Target 2	1.01411	0.27924
B2	30	Target 2	1.23558	0.498177
B2	31	Target 2	1.55784	0.817912
B2	32	Target 2	1.96723	1.22477
B2	33	Target 2	2.42375	1.67876
B2	34	Target 2	2.88208	2.13457
B2	35	Target 2	3.31248	2.56244
B2	36	Target 2	3.69567	2.94309
B2	37	Target 2	4.01125	3.25614
B2	38	Target 2	4.2606	3.50297
B2	39	Target 2	4.45323	3.69307
B2	40	Target 2	4.58205	3.81936
B3	1	Target 2	0.654244	-0.00884594
B3	2	Target 2	0.660177	-0.00542331
B3	3	Target 2	0.665349	-0.00276105
B3	4	Target 2	0.669154	-0.00146553
B3	5	Target 2	0.672378	-0.000752042
B3	6	Target 2	0.676145	0.000504798
B3	7	Target 2	0.678698	0.00054761
B3	8	Target 2	0.682239	0.00157914
B3	9	Target 2	0.6856	0.00243049
B3	10	Target 2	0.68734	0.00165976
B3	11	Target 2	0.689655	0.00146475
B3	12	Target 2	0.69219	0.00149004
B3	13	Target 2	0.693603	0.000393033
B3	14	Target 2	0.696111	0.000391559
B3	15	Target 2	0.698155	-7.49502e-05
B3	16	Target 2	0.700027	-0.000713002
B3	17	Target 2	0.702132	-0.00111752
B3	18	Target 2	0.704136	-0.00162367
B3	19	Target 2	0.706927	-0.00134262
B3	20	Target 2	0.708604	-0.00217552
B3	21	Target 2	0.711673	-0.0016173
B3	22	Target 2	0.713962	-0.00183741
B3	23	Target 2	0.719259	0.000949127
B3	24	Target 2	0.72489	0.00407028
B3	25	Target 2	0.734311	0.0109811
B3	26	Target 2	0.752441	0.0266008
B3	27	Target 2	0.787933	0.0595828
B3	28	Target 2	0.852438	0.121578
B3	29	Target 2	0.966062	0.232692
B3	30	Target 2	1.16103	0.425154
B3	31	Target 2	1.45133	0.712939
B3	32	Target 2	1.82413	1.08324
B3	33	Target 2	2.2524	1.50899
B3	34	Target 2	2.68765	1.94173
B3	35	Target 2	3.10491	2.35648
B3	36	Target 2	3.47188	2.72094
B3	37	Target 2	3.77766	3.02421
B3	38	Target 2	4.02898	3.27302
B3	39	Target 2	4.20234	3.44387
B3	40	Target 2	4.34187	3.58089
B4	1	Target 2	0.687595	-0.00996735
B4	2	Target 2	0.693982	-0.00601745
B4	3	Target 2	0.69795	-0.00448701
B4	4	Target 2	0.70289	-0.00198323
B4	5	Target 2	0.709188	0.00187792
B4	6	Target 2	0.7108	0.0010523
B4	7	Target 2	0.713269	0.00108416
B4	8	Target 2	0.716663	0.00204173
B4	9	Target 2	0.717826	0.00076741
B4	10	Target 2	0.722091	0.00259557
B4	11	Target 2	0.722861	0.000928394
B4	12	Target 2	0.724716	0.000347035
B4	13	Target 2	0.72618	-0.0006267
B4	14	Target 2	0.728323	-0.000920406
B4	15	Target 2	0.732067	0.000386987
B4	16	Target 2	0.734996	0.000879228
B4	17	Target 2	0.735136	-0.00141773
B4	18	Target 2	0.739599	0.000608376
B4	19	Target 2	0.738001	-0.00342755
B4	20	Target 2	0.74115	-0.00271459
B4	21	Target 2	0.74717	0.000867792
B4	22	Target 2	0.747935	-0.000803795
B4	23	Target 2	0.75412	0.00294411
B4	24	Target 2	0.764065	0.0104524
B4	25	Target 2	0.781094	0.0250437
B4	26	Target 2	0.815815	0.0573284
B4	27	Target 2	0.872921	0.111997
B4	28	Target 2	0.978637	0.215276
B4	29	Target 2	1.16185	0.39605
B4	30	Target 2	1.44363	0.675398
B4	31	Target 2	1.8074	1.03672
B4	32	Target 2	2.23424	1.46113
B4	33	Target 2	2.66817	1.89262
B4	34	Target 2	3.09948	2.32149
B4	35	Target 2	3.47903	2.69861
B4	36	Target 2	3.7931	3.01024
B4	37	Target 2	4.0532	3.26791
B4	38	Target 2	4.25136	3.46363
B4	39	Target 2	4.38414	3.59397
B4	40	Target 2	4.47442	3.68181
B5	1	Target 2	0.659581	-0.0105073
B5	2	Target 2	0.66536	-0.00719363
B5	3	Target 2	0.67189	-0.00313026
B5	4	Target 2	0.674932	-0.00255454
B5	5	Target 2	0.679556	-0.000396264
B5	6	Target 2	0.683215	0.00079678
B5	7	Target 2	0.686884	0.00199966
B5	8	Target 2	0.689369	0.00201813
B5	9	Target 2	0.6918	0.00198356
B5	10	Target 2	0.692899	0.000616225
B5	11	Target 2	0.69808	0.00333103
B5	12	Target 2	0.698617	0.00140187
B5	13	Target 2	0.699564	-0.000116504
B5	14	Target 2	0.701587	-0.000559966
B5	15	Target 2	0.70394	-0.00067292
B5	16	Target 2	0.706535	-0.000544296
B5	17	Target 2	0.706888	-0.00265716
B5	18	Target 2	0.711267	-0.000744693
B5	19	Target 2	0.711809	-0.00266879
B5	20	Target 2	0.716151	-0.00079292
B5	21	Target 2	0.719149	-0.000260772
B5	22	Target 2	0.721805	-7.09943e-05
B5	23	Target 2	0.727365	0.00302284
B5	24	Target 2	0.736368	0.00955974
B5	25	Target 2	0.754196	0.0249225
B5	26	Target 2	0.786358	0.0546177
B5	27	Target 2	0.842986	0.10878
B5	28	Target 2	0.948312	0.21164
B5	29	Target 2	1.12664	0.387506
B5	30	Target 2	1.39839	0.656783
B5	31	Target 2	1.75382	1.00975
B5	32	Target 2	2.17057	1.42404
B5	33	Target 2	2.5996	1.8506
B5	34	Target 2	3.01205	2.26058
B5	35	Target 2	3.37975	2.62581
B5	36	Target 2	3.68534	2.92894
B5	37	Target 2	3.93424	3.17537
B5	38	Target 2	4.13036	3.36902
B5	39	Target 2	4.27651	3.51271
B5	40	Target 2	4.37607	3.60981
B6	1	Target 2	0.688511	-0.0125752
B6	2	Target 2	0.697682	-0.00595842
B6	3	Target 2	0.70225	-0.00394472
B6	4	Target 2	0.708407	-0.000342261
B6	5	Target 2	0.711648	0.000344818
B6	6	Target 2	0.714847	0.000988803
B6	7	Target 2	0.717094	0.000681855
B6	8	Target 2	0.719847	0.000880712
B6	9	Target 2	0.721951	0.000430117
B6	10	Target 2	0.725556	0.00148126
B6	11	Target 2	0.727884	0.00125436
B6	12	Target 2	0.730455	0.00127113
B6	13	Target 2	0.732833	0.00109495
B6	14	Target 2	0.735473	0.0011805
B6	15	Target 2	0.735912	-0.000934853
B6	16	Target 2	0.738405	-0.000995395
B6	17	Target 2	0.741358	-0.000596564
B6	18	Target 2	0.743626	-0.000883545
B6	19	Target 2	0.745358	-0.00170571
B6	20	Target 2	0.74808	-0.00153755
B6	21	Target 2	0.750622	-0.00154964
B6	22	Target 2	0.754079	-0.000647625
B6	23	Target 2	0.76081	0.00352937
B6	24	Target 2	0.770175	0.0103396
B6	25	Target 2	0.788624	0.0262349
B6	26	Target 2	0.821271	0.0563276
B6	27	Target 2	0.881508	0.11401
B6	28	Target 2	0.99326	0.223208
B6	29	Target 2	1.17971	0.407103
B6	30	Target 2	1.46578	0.690618
B6	31	Target 2	1.84726	1.06955
B6	32	Target 2	2.28634	1.50607
B6	33	Target 2	2.73779	1.95497
B6	34	Target 2	3.17746	2.39209
B6	35	Target 2	3.57025	2.78232
B6	36	Target 2	3.90394	3.11345
B6	37	Target 2	4.17304	3.38
B6	38	Target 2	4.3759	3.5803
B6	39	Target 2	4.52636	3.72822
B6	40	Target 2	4.62702	3.82631
B7	1	Target 2	0.644012	-0.0147191
B7	2	Target 2	0.651875	-0.00955325
B7	3	Target 2	0.657613	-0.0065114
B7	4	Target 2	0.66449	-0.00233163
B7	5	Target 2	0.668909	-0.000609311
B7	6	Target 2	0.673708	0.00149353
B7	7	Target 2	0.676559	0.00164813
B7	8	Target 2	0.679914	0.00230663
B7	9	Target 2	0.68345	0.00314567
B7	10	Target 2	0.68558	0.00257846
B7	11	Target 2	0.687265	0.00156755
B7	12	Target 2	0.690264	0.00187009
B7	13	Target 2	0.692172	0.0010805
B7	14	Target 2	0.69309	-0.000697878
B7	15	Target 2	0.697144	0.000659605
B7	16	Target 2	0.698905	-0.000276141
B7	17	Target 2	0.700932	-0.000945812
B7	18	Target 2	0.703307	-0.00126703
B7	19	Target 2	0.706915	-0.00035593
B7	20	Target 2	0.707597	-0.0023704
B7	21	Target 2	0.709685	-0.0029788
B7	22	Target 2	0.716191	0.000830581
B7	23	Target 2	0.719221	0.00116358
B7	24	Target 2	0.728411	0.00765702
B7	25	Target 2	0.742835	0.0193847
B7	26	Target 2	0.772686	0.046539
B7	27	Target 2	0.826361	0.0975172
B7	28	Target 2	0.92408	0.19254
B7	29	Target 2	1.096	0.36176
B7	30	Target 2	1.35883	0.621894
B7	31	Target 2	1.72338	0.983753
B7	32	Target 2	2.15688	1.41455
B7	33	Target 2	2.61193	1.86691
B7	34	Target 2	3.06397	2.31625
B7	35	Target 2	3.46338	2.71297
B7	36	Target 2	3.81173	3.05861
B7	37	Target 2	4.0914	3.33559
B7	38	Target 2	4.31246	3.55395
B7	39	Target 2	4.4473	3.68609
B7	40	Target 2	4.56862	3.80472
B8	1	Target 2	0.669351	-0.0077667
B8	2	Target 2	0.674958	-0.0044379
B8	3	Target 2	0.679033	-0.00263964
B8	4	Target 2	0.682845	-0.00110495
B8	5	Target 2	0.686817	0.000589423
B8	6	Target 2	0.689163	0.000658913
B8	7	Target 2	0.692667	0.00188485
B8	8	Target 2	0.694594	0.00153526
B8	9	Target 2	0.695123	-0.000213725
B8	10	Target 2	0.698992	0.00137807
B8	11	Target 2	0.701401	0.00151008
B8	12	Target 2	0.702672	0.000503949
B8	13	Target 2	0.703635	-0.00081064
B8	14	Target 2	0.706941	0.000218187
B8	15	Target 2	0.708971	-2.92406e-05
B8	16	Target 2	0.710666	-0.000610991
B8	17	Target 2	0.712407	-0.00114738
B8	18	Target 2	0.713597	-0.0022344
B8	19	Target 2	0.717089	-0.0010202
B8	20	Target 2	0.71871	-0.0016758
B8	21	Target 2	0.72155	-0.00111392
B8	22	Target 2	0.725189	0.00024786
B8	23	Target 2	0.731292	0.00407429
B8	24	Target 2	0.738475	0.00897968
B8	25	Target 2	0.754312	0.0225392
B8	26	Target 2	0.781795	0.0477453
B8	27	Target 2	0.83279	0.0964634
B8	28	Target 2	0.926559	0.187955
B8	29	Target 2	1.08537	0.344489
B8	30	Target 2	1.33718	0.594021
B8	31	Target 2	1.68197	0.936536
B8	32	Target 2	2.09559	1.34787
B8	33	Target 2	2.53112	1.78113
B8	34	Target 2	2.95776	2.2055
B8	35	Target 2	3.34509	2.59054
B8	36	Target 2	3.67062	2.9138
B8	37	Target 2	3.93853	3.17943
B8	38	Target 2	4.14094	3.37956
B8	39	Target 2	4.28557	3.52192
B8	40	Target 2	4.38792	3.62199
B9	1	Target 2	0.668526	-0.0103078
B9	2	Target 2	0.674578	-0.0063144
B9	3	Target 2	0.678434	-0.00451613
B9	4	Target 2	0.684795	-0.000212733
B9	5	Target 2	0.687028	-3.7675e-05
B9	6	Target 2	0.6902	0.00107645
B9	7	Target 2	0.692029	0.000847809
B9	8	Target 2	0.695622	0.00238299
B9	9	Target 2	0.697789	0.00249182
B9	10	Target 2	0.698538	0.00118362
B9	11	Target 2	0.7001	0.000687587
B9	12	Target 2	0.702569	0.00109802
B9	13	Target 2	0.702456	-0.00107224
B9	14	Target 2	0.705701	0.000114664
B9	15	Target 2	0.706573	-0.00107069
B9	16	Target 2	0.70977	6.84085e-05
B9	17	Target 2	0.711418	-0.000341851
B9	18	Target 2	0.711929	-0.00188877
B9	19	Target 2	0.713652	-0.00222345
B9	20	Target 2	0.71657	-0.00136318
B9	21	Target 2	0.719929	-6.2668e-05
B9	22	Target 2	0.721261	-0.000787879
B9	23	Target 2	0.727733	0.0036259
B9	24	Target 2	0.73548	0.0093157
B9	25	Target 2	0.750253	0.0220306
B9	26	Target 2	0.775951	0.0456705
B9	27	Target 2	0.825038	0.0926999
B9	28	Target 2	0.913144	0.178748
B9	29	Target 2	1.06932	0.332862
B9	30	Target 2	1.31759	0.579076
B9	31	Target 2	1.66307	0.922497
B9	32	Target 2	2.07943	1.3368
B9	33	Target 2	2.52592	1.78123
B9	34	Target 2	2.96278	2.21604
B9	35	Target 2	3.36232	2.61352
B9	36	Target 2	3.71216	2.9613
B9	37	Target 2	4.00206	3.24914
B9	38	Target 2	4.22338	3.4684
B9	39	Target 2	4.37797	3.62094
B9	40	Target 2	4.49287	3.73378
B10	1	Target 2	0.741449	-0.0146697
B10	2	Target 2	0.747298	-0.0107312
B10	3	Target 2	0.75306	-0.00687919
B10	4	Target 2	0.756048	-0.00580124
B10	5	Target 2	0.761082	-0.00267826
B10	6	Target 2	0.763682	-0.00198792
B10	7	Target 2	0.767014	-0.000566529
B10	8	Target 2	0.769808	0.000317823
B10	9	Target 2	0.771316	-8.48076e-05
B10	10	Target 2	0.773607	0.000296184
B10	11	Target 2	0.7759	0.000678069
B10	12	Target 2	0.778775	0.00164295
B10	13	Target 2	0.779823	0.000781122
B10	14	Target 2	0.783344	0.00239217
B10	15	Target 2	0.784033	0.00117075
B10	16	Target 2	0.786734	0.00196105
B10	17	Target 2	0.789389	0.00270611
B10	18	Target 2	0.79222	0.00362658
B10	19	Target 2	0.793115	0.00261181
B10	20	Target 2	0.794856	0.0024417
B10	21	Target 2	0.794776	0.000451913
B10	22	Target 2	0.79911	0.00287603
B10	23	Target 2	0.800319	0.00217425
B10	24	Target 2	0.802837	0.00278167
B10	25	Target 2	0.803055	0.00108968
B10	26	Target 2	0.806025	0.00214927
B10	27	Target 2	0.808065	0.00227944
B10	28	Target 2	0.807305	-0.000391564
B10	29	Target 2	0.810397	0.000790991
B10	30	Target 2	0.810488	-0.00102832
B10	31	Target 2	0.81363	0.000202988
B10	32	Target 2	0.815082	-0.000255016
B10	33	Target 2	0.815828	-0.00141951
B10	34	Target 2	0.817082	-0.00207588
B10	35	Target 2	0.818989	-0.00207916
B10	36	Target 2	0.821899	-0.00107935
B10	37	Target 2	0.821655	-0.00323359
B10	38	Target 2	0.824047	-0.00275192
B10	39	Target 2	0.825599	-0.00311027
B10	40	Target 2	0.827309	-0.00331042
B11	1
B11	2
B11	3
B11	4
B11	5
B11	6
B11	7
B11	8
B11	9
B11	10
B11	11
B11	12
B11	13
B11	14
B11	15
B11	16
B11	17
B11	18
B11	19
B11	20
B11	21
B11	22
B11	23
B11	24
B11	25
B11	26
B11	27
B11	28
B11	29
B11	30
B11	31
B11	32
B11	33
B11	34
B11	35
B11	36
B11	37
B11	38
B11	39
B11	40
B12	1
B12	2
B12	3
B12	4
B12	5
B12	6
B12	7
B12	8
B12	9
B12	10
B12	11
B12	12
B12	13
B12	14
B12	15
B12	16
B12	17
B12	18
B12	19
B12	20
B12	21
B12	22
B12	23
B12	24
B12	25
B12	26
B12	27
B12	28
B12	29
B12	30
B12	31
B12	32
B12	33
B12	34
B12	35
B12	36
B12	37
B12	38
B12	39
B12	40
C1	1	Target 3	0.357205	-0.0104121
C1	2	Target 3	0.364368	-0.00562981
C1	3	Target 3	0.370204	-0.00217397
C1	4	Target 3	0.373781	-0.000977415
C1	5	Target 3	0.378517	0.00137872
C1	6	Target 3	0.380263	0.000744518
C1	7	Target 3	0.38332	0.00142117
C1	8	Target 3	0.385916	0.00163595
C1	9	Target 3	0.386162	-0.000497636
C1	10	Target 3	0.390074	0.00103423
C1	11	Target 3	0.392243	0.000822562
C1	12	Target 3	0.393692	-0.000109274
C1	13	Target 3	0.394208	-0.00197333
C1	14	Target 3	0.396605	-0.00195644
C1	15	Target 3	0.399644	-0.00129808
C1	16	Target 3	0.401506	-0.00181632
C1	17	Target 3	0.409468	0.00376532
C1	18	Target 3	0.417483	0.00939986
C1	19	Target 3	0.431608	0.021145
C1	20	Target 3	0.457422	0.0445788
C1	21	Target 3	0.506421	0.091197
C1	22	Target 3	0.592369	0.174765
C1	23	Target 3	0.738657	0.318673
C1	24	Target 3	0.95729	0.534925
C1	25	Target 3	1.23169	0.806944
C1	26	Target 3	1.53798	1.11086
C1	27	Target 3	1.84674	1.41723
C1	28	Target 3	2.13867	1.70678
C1	29	Target 3	2.41023	1.97596
C1	30	Target 3	2.65194	2.2153
C1	31	Target 3	2.8595	2.42047
C1	32	Target 3	3.03045	2.58904
C1	33	Target 3	3.16713	2.72334
C1	34	Target 3	3.2848	2.83863
C1	35	Target 3	3.37912	2.93057
C1	36	Target 3	3.44549	2.99457
C1	37	Target 3	3.51802	3.06471
C1	38	Target 3	3.54762	3.09193
C1	39	Target 3	3.59017	3.1321
C1	40	Target 3	3.61383	3.15338
C2	1	Target 3	0.391409	-0.00608637
C2	2	Target 3	0.397605	-0.00237758
C2	3	Target 3	0.401758	-0.000712401
C2	4	Target 3	0.4045	-0.00045711
C2	5	Target 3	0.407506	6.12471e-05
C2	6	Target 3	0.411155	0.00122238
C2	7	Target 3	0.413208	0.000787897
C2	8	Target 3	0.416291	0.00138386
C2	9	Target 3	0.41821	0.000815474
C2	10	Target 3	0.419417	-0.000464978
C2	11	Target 3	0.421812	-0.000557837
C2	12	Target 3	0.424017	-0.000840209
C2	13	Target 3	0.425375	-0.00196962
C2	14	Target 3	0.428395	-0.00143699
C2	15	Target 3	0.431512	-0.000807024
C2	16	Target 3	0.434291	-0.000516179
C2	17	Target 3	0.440786	0.00349149
C2	18	Target 3	0.44873	0.0089483
C2	19	Target 3	0.463772	0.0215028
C2	20	Target 3	0.490476	0.0457192
C2	21	Target 3	0.539693	0.092449
C2	22	Target 3	0.62727	0.177538
C2	23	Target 3	0.774103	0.321884
C2	24	Target 3	0.99583	0.541123
C2	25	Target 3	1.27702	0.819822
C2	26	Target 3	1.59434	1.13466
C2	27	Target 3	1.91529	1.45312
C2	28	Target 3	2.21752	1.75286
C2	29	Target 3	2.49467	2.02753
C2	30	Target 3	2.74418	2.27454
C2	31	Target 3	2.95842	2.4863
C2	32	Target 3	3.13863	2.66402
C2	33	Target 3	3.28892	2.81182
C2	34	Target 3	3.41338	2.9338
C2	35	Target 3	3.51176	3.02969
C2	36	Target 3	3.59506	3.1105
C2	37	Target 3	3.65583	3.16879
C2	38	Target 3	3.70462	3.21509
C2	39	Target 3	3.74629	3.25427
C2	40	Target 3	3.77913	3.28463
C3	1	Target 3	0.354258	-0.00420388
C3	2	Target 3	0.356604	-0.00426241
C3	3	Target 3	0.362569	-0.000701509
C3	4	Target 3	0.366311	0.000637301
C3	5	Target 3	0.368627	0.000549057
C3	6	Target 3	0.372036	0.00155378
C3	7	Target 3	0.373325	0.000438967
C3	8	Target 3	0.375736	0.000445912
C3	9	Target 3	0.376918	-0.000776758
C3	10	Target 3	0.37901	-0.00108882
C3	11	Target 3	0.382036	-0.000466426
C3	12	Target 3	0.38406	-0.00084721
C3	13	Target 3	0.386164	-0.00114729
C3	14	Target 3	0.388535	-0.00118019
C3	15	Target 3	0.391377	-0.000742484
C3	16	Target 3	0.394461	-6.18578e-05
C3	17	Target 3	0.400315	0.00338752
C3	18	Target 3	0.408881	0.0095496
C3	19	Target 3	0.423062	0.0213265
C3	20	Target 3	0.448444	0.0443043
C3	21	Target 3	0.496929	0.0903856
C3	22	Target 3	0.584153	0.175206
C3	23	Target 3	0.730578	0.319226
C3	24	Target 3	0.951104	0.537348
C3	25	Target 3	1.23036	0.814204
C3	26	Target 3	1.54359	1.12502
C3	27	Target 3	1.85894	1.43797
C3	28	Target 3	2.16347	1.7401
C3	29	Target 3	2.43544	2.00967
C3	30	Target 3	2.67017	2.24199
C3	31	Target 3	2.87775	2.44717
C3	32	Target 3	3.05399	2.621
C3	33	Target 3	3.20588	2.77048
C3	34	Target 3	3.32032	2.88252
C3	35	Target 3	3.41752	2.97732
C3	36	Target 3	3.49401	3.0514
C3	37	Target 3	3.55681	3.1118
C3	38	Target 3	3.60273	3.15532
C3	39	Target 3	3.64681	3.19699
C3	40	Target 3	3.67631	3.22409
C4	1	Target 3	0.399127	-0.00957312
C4	2	Target 3	0.40765	-0.00365827
C4	3	Target 3	0.412897	-0.00102048
C4	4	Target 3	0.416345	-0.000181686
C4	5	Target 3	0.419334	0.000199258
C4	6	Target 3	0.422717	0.000972847
C4	7	Target 3	0.426123	0.00177082
C4	8	Target 3	0.426875	-8.62458e-05
C4	9	Target 3	0.430061	0.000491096
C4	10	Target 3	0.431153	-0.00102634
C4	11	Target 3	0.435272	0.000484203
C4	12	Target 3	0.43664	-0.000757023
C4	13	Target 3	0.438646	-0.0013589
C4	14	Target 3	0.442572	-4.26097e-05
C4	15	Target 3	0.443909	-0.00131367
C4	16	Target 3	0.446782	-0.0010494
C4	17	Target 3	0.453359	0.00291813
C4	18	Target 3	0.460161	0.00711199
C4	19	Target 3	0.475955	0.0202972
C4	20	Target 3	0.502706	0.0444386
C4	21	Target 3	0.547173	0.0862977
C4	22	Target 3	0.635313	0.171828
C4	23	Target 3	0.782547	0.316454
C4	24	Target 3	1.00034	0.531642
C4	25	Target 3	1.28363	0.812317
C4	26	Target 3	1.60037	1.12645
C4	27	Target 3	1.91742	1.44089
C4	28	Target 3	2.22563	1.74649
C4	29	Target 3	2.50204	2.0203
C4	30	Target 3	2.7394	2.25505
C4	31	Target 3	2.95539	2.46842
C4	32	Target 3	3.12898	2.63941
C4	33	Target 3	3.28107	2.78889
C4	34	Target 3	3.39606	2.90127
C4	35	Target 3	3.49303	2.99563
C4	36	Target 3	3.56728	3.06727
C4	37	Target 3	3.62481	3.1222
C4	38	Target 3	3.67424	3.16902
C4	39	Target 3	3.71584	3.208
C4	40	Target 3	3.75414	3.2437
C5	1	Target 3	0.395424	-0.00654901
C5	2	Target 3	0.400993	-0.00357534
C5	3	Target 3	0.405611	-0.00155323
C5	4	Target 3	0.41061	0.000850705
C5	5	Target 3	0.4133	0.000944782
C5	6	Target 3	0.415948	0.000997314
C5	7	Target 3	0.41884	0.00129464
C5	8	Target 3	0.420417	0.000275574
C5	9	Target 3	0.423205	0.000468625
C5	10	Target 3	0.42338	-0.00195214
C5	11	Target 3	0.427672	-0.000255262
C5	12	Target 3	0.429137	-0.001386
C5	13	Target 3	0.432689	-0.000429474
C5	14	Target 3	0.434383	-0.00133112
C5	15	Target 3	0.436932	-0.00137774
C5	16	Target 3	0.440701	-0.000204076
C5	17	Target 3	0.447158	0.0036574
C5	18	Target 3	0.453525	0.0074295
C5	19	Target 3	0.469305	0.0206137
C5	20	Target 3	0.495619	0.0443321
C5	21	Target 3	0.545232	0.0913498
C5	22	Target 3	0.632891	0.176413
C5	23	Target 3	0.78551	0.326437
C5	24	Target 3	1.01033	0.548657
C5	25	Target 3	1.30513	0.840868
C5	26	Target 3	1.63269	1.16583
C5	27	Target 3	1.97389	1.50444
C5	28	Target 3	2.28895	1.8169
C5	29	Target 3	2.57915	2.10451
C5	30	Target 3	2.83564	2.3584
C5	31	Target 3	3.05691	2.57707
C5	32	Target 3	3.23897	2.75654
C5	33	Target 3	3.39306	2.90803
C5	34	Target 3	3.51453	3.02691
C5	35	Target 3	3.61449	3.12427
C5	36	Target 3	3.69665	3.20383
C5	37	Target 3	3.75475	3.25934
C5	38	Target 3	3.81008	3.31207
C5	39	Target 3	3.84266	3.34206
C5	40	Target 3	3.8731	3.3699
C6	1	Target 3	0.405336	-0.00720193
C6	2	Target 3	0.411678	-0.00316109
C6	3	Target 3	0.41579	-0.00135043
C6	4	Target 3	0.420154	0.000712724
C6	5	Target 3	0.422917	0.00117397
C6	6	Target 3	0.425321	0.00127672
C6	7	Target 3	0.426461	0.00011586
C6	8	Target 3	0.428856	0.000209435
C6	9	Target 3	0.431116	0.000168334
C6	10	Target 3	0.433115	-0.000134253
C6	11	Target 3	0.434612	-0.00093904
C6	12	Target 3	0.437055	-0.000796499
C6	13	Target 3	0.438533	-0.00161991
C6	14	Target 3	0.441295	-0.00115992
C6	15	Target 3	0.44335	-0.0014054
C6	16	Target 3	0.447503	0.000445466
C6	17	Target 3	0.452661	0.00330294
C6	18	Target 3	0.460906	0.00924641
C6	19	Target 3	0.476406	0.0224451
C6	20	Target 3	0.500066	0.0438034
C6	21	Target 3	0.548562	0.0899982
C6	22	Target 3	0.633053	0.172188
C6	23	Target 3	0.778975	0.315809
C6	24	Target 3	0.998992	0.533525
C6	25	Target 3	1.28578	0.818013
C6	26	Target 3	1.60978	1.13971
C6	27	Target 3	1.93942	1.46705
C6	28	Target 3	2.25548	1.7808
C6	29	Target 3	2.54335	2.06638
C6	30	Target 3	2.79632	2.31705
C6	31	Target 3	3.01656	2.53498
C6	32	Target 3	3.20491	2.72103
C6	33	Target 3	3.36056	2.87438
C6	34	Target 3	3.48609	2.99761
C6	35	Target 3	3.58537	3.09459
C6	36	Target 3	3.66145	3.16837
C6	37	Target 3	3.73137	3.23599
C6	38	Target 3	3.77972	3.28203
C6	39	Target 3	3.82028	3.32029
C6	40	Target 3	3.85358	3.3513
C7	1	Target 3	0.354062	-0.0090873
C7	2	Target 3	0.360018	-0.00534753
C7	3	Target 3	0.365863	-0.00171865
C7	4	Target 3	0.370483	0.000685557
C7	5	Target 3	0.37162	-0.000393946
C7	6	Target 3	0.376152	0.0019222
C7	7	Target 3	0.376747	0.000300979
C7	8	Target 3	0.379247	0.00058526
C7	9	Target 3	0.380829	-4.91152e-05
C7	10	Target 3	0.383876	0.000781473
C7	11	Target 3	0.38432	-0.00099004
C7	12	Target 3	0.38695	-0.000576566
C7	13	Target 3	0.389504	-0.000238431
C7	14	Target 3	0.391706	-0.000252322
C7	15	Target 3	0.392186	-0.00198837
C7	16	Target 3	0.396279	-0.00011193
C7	17	Target 3	0.400651	0.00204391
C7	18	Target 3	0.407744	0.00692108
C7	19	Target 3	0.417852	0.0148125
C7	20	Target 3	0.437612	0.0323569
C7	21	Target 3	0.476121	0.0686493
C7	22	Target 3	0.537617	0.127929
C7	23	Target 3	0.652874	0.24097
C7	24	Target 3	0.83807	0.42395
C7	25	Target 3	1.10367	0.687334
C7	26	Target 3	1.41201	0.99346
C7	27	Target 3	1.75183	1.33106
C7	28	Target 3	2.07703	1.65405
C7	29	Target 3	2.37572	1.95051
C7	30	Target 3	2.65143	2.22402
C7	31	Target 3	2.88303	2.4534
C7	32	Target 3	3.07594	2.6441
C7	33	Target 3	3.25706	2.823
C7	34	Target 3	3.38542	2.94914
C7	35	Target 3	3.50755	3.06905
C7	36	Target 3	3.59115	3.15044
C7	37	Target 3	3.67002	3.22709
C7	38	Target 3	3.71538	3.27023
C7	39	Target 3	3.77639	3.32902
C7	40	Target 3	3.80278	3.3532
C8	1	Target 3	0.409618	-0.00544587
C8	2	Target 3	0.414467	-0.00288194
C8	3	Target 3	0.418411	-0.0012243
C8	4	Target 3	0.421799	-0.000121313
C8	5	Target 3	0.424819	0.000612337
C8	6	Target 3	0.427797	0.00130522
C8	7	Target 3	0.429601	0.000823171
C8	8	Target 3	0.432189	0.00112585
C8	9	Target 3	0.432263	-0.00108542
C8	10	Target 3	0.435686	5.14587e-05
C8	11	Target 3	0.437979	5.85876e-05
C8	12	Target 3	0.439347	-0.000858871
C8	13	Target 3	0.441403	-0.00108804
C8	14	Target 3	0.443489	-0.00128789
C8	15	Target 3	0.446626	-0.000436851
C8	16	Target 3	0.449351	3.00734e-06
C8	17	Target 3	0.453757	0.00212306
C8	18	Target 3	0.460422	0.00650255
C8	19	Target 3	0.470488	0.014283
C8	20	Target 3	0.489771	0.0312803
C8	21	Target 3	0.52432	0.0635432
C8	22	Target 3	0.587836	0.124774
C8	23	Target 3	0.699312	0.233964
C8	24	Target 3	0.880568	0.412935
C8	25	Target 3	1.12955	0.659631
C8	26	Target 3	1.42553	0.953329
C8	27	Target 3	1.73833	1.26384
C8	28	Target 3	2.04427	1.56749
C8	29	Target 3	2.32321	1.84415
C8	30	Target 3	2.57134	2.08999
C8	31	Target 3	2.79075	2.30712
C8	32	Target 3	2.97374	2.48783
C8	33	Target 3	3.12663	2.63842
C8	34	Target 3	3.25516	2.76467
C8	35	Target 3	3.35382	2.86105
C8	36	Target 3	3.43429	2.93923
C8	37	Target 3	3.49842	3.00108
C8	38	Target 3	3.54902	3.04939
C8	39	Target 3	3.58876	3.08684
C8	40	Target 3	3.62296	3.11876
C9	1	Target 3	0.363889	-0.00709066
C9	2	Target 3	0.370085	-0.00320861
C9	3	Target 3	0.373814	-0.0017947
C9	4	Target 3	0.37685	-0.00107363
C9	5	Target 3	0.381116	0.000877704
C9	6	Target 3	0.384562	0.002009
C9	7	Target 3	0.385389	0.000521864
C9	8	Target 3	0.388065	0.000882949
C9	9	Target 3	0.3902	0.000703271
C9	10	Target 3	0.39177	-4.11312e-05
C9	11	Target 3	0.392908	-0.00121782
C9	12	Target 3	0.396755	0.000314053
C9	13	Target 3	0.397936	-0.000819746
C9	14	Target 3	0.400664	-0.000406239
C9	15	Target 3	0.402523	-0.000861618
C9	16	Target 3	0.405605	-9.42681e-05
C9	17	Target 3	0.409015	0.00100031
C9	18	Target 3	0.415477	0.00514766
C9	19	Target 3	0.426925	0.0142814
C9	20	Target 3	0.444996	0.030038
C9	21	Target 3	0.477928	0.0606545
C9	22	Target 3	0.539701	0.120113
C9	23	Target 3	0.650847	0.228945
C9	24	Target 3	0.82944	0.405223
C9	25	Target 3	1.08172	0.65519
C9	26	Target 3	1.39125	0.962404
C9	27	Target 3	1.71928	1.28812
C9	28	Target 3	2.04835	1.61488
C9	29	Target 3	2.35363	1.91784
C9	30	Target 3	2.61726	2.17916
C9	31	Target 3	2.85333	2.41291
C9	32	Target 3	3.051	2.60827
C9	33	Target 3	3.22603	2.78098
C9	34	Target 3	3.36513	2.91776
C9	35	Target 3	3.48937	3.03969
C9	36	Target 3	3.55757	3.10558
C9	37	Target 3	3.64101	3.18671
C9	38	Target 3	3.6895	3.23288
C9	39	Target 3	3.7282	3.26926
C9	40	Target 3	3.76665	3.3054
C10	1	Target 3	0.422426	-0.00856312
C10	2	Target 3	0.425653	-0.00688021
C10	3	Target 3	0.428616	-0.005462
C10	4	Target 3	0.432734	-0.00288881
C10	5	Target 3	0.434518	-0.00264848
C10	6	Target 3	0.437999	-0.000712304
C10	7	Target 3	0.440874	0.000618643
C10	8	Target 3	0.443186	0.00138528
C10	9	Target 3	0.444415	0.00107004
C10	10	Target 3	0.445996	0.00110661
C10	11	Target 3	0.447429	0.00099554
C10	12	Target 3	0.448659	0.000681487
C10	13	Target 3	0.45043	0.000907602
C10	14	Target 3	0.452329	0.0012621
C10	15	Target 3	0.452887	0.000275831
C10	16	Target 3	0.455193	0.00103773
C10	17	Target 3	0.457321	0.00162115
C10	18	Target 3	0.45935	0.00210493
C10	19	Target 3	0.458659	-0.000129642
C10	20	Target 3	0.460636	0.000302526
C10	21	Target 3	0.462581	0.000703103
C10	22	Target 3	0.464512	0.00108952
C10	23	Target 3	0.465699	0.000732198
C10	24	Target 3	0.467774	0.00126289
C10	25	Target 3	0.469713	0.00165757
C10	26	Target 3	0.470104	0.000504015
C10	27	Target 3	0.472067	0.000922831
C10	28	Target 3	0.471846	-0.000842982
C10	29	Target 3	0.474285	5.142e-05
C10	30	Target 3	0.474928	-0.000849977
C10	31	Target 3	0.477906	0.000583638
C10	32	Target 3	0.47792	-0.000946617
C10	33	Target 3	0.479746	-0.000665577
C10	34	Target 3	0.481128	-0.000827548
C10	35	Target 3	0.48302	-0.000479662
C10	36	Target 3	0.485298	0.000253242
C10	37	Target 3	0.484607	-0.00198214
C10	38	Target 3	0.486509	-0.00162433
C10	39	Target 3	0.488608	-0.00106985
C10	40	Target 3	0.490242	-0.000980558
C11	1
C11	2
C11	3
C11	4
C11	5
C11	6
C11	7
C11	8
C11	9
C11	10
C11	11
C11	12
C11	13
C11	14
C11	15
C11	16
C11	17
C11	18
C11	19
C11	20
C11	21
C11	22
C11	23
C11	24
C11	25
C11	26
C11	27
C11	28
C11	29
C11	30
C11	31
C11	32
C11	33
C11	34
C11	35
C11	36
C11	37
C11	38
C11	39
C11	40
C12	1
C12	2
C12	3
C12	4
C12	5
C12	6
C12	7
C12	8
C12	9
C12	10
C12	11
C12	12
C12	13
C12	14
C12	15
C12	16
C12	17
C12	18
C12	19
C12	20
C12	21
C12	22
C12	23
C12	24
C12	25
C12	26
C12	27
C12	28
C12	29
C12	30
C12	31
C12	32
C12	33
C12	34
C12	35
C12	36
C12	37
C12	38
C12	39
C12	40
D1	1	Target 4	0.542351	-0.0171822
D1	2	Target 4	0.552785	-0.008798
D1	3	Target 4	0.559047	-0.00458591
D1	4	Target 4	0.563792	-0.00189027
D1	5	Target 4	0.56875	0.00101803
D1	6	Target 4	0.569343	-0.000438456
D1	7	Target 4	0.573288	0.00145633
D1	8	Target 4	0.575129	0.00124773
D1	9	Target 4	0.576992	0.00106052
D1	10	Target 4	0.580428	0.00244748
D1	11	Target 4	0.581022	0.000991408
D1	12	Target 4	0.58358	0.00149937
D1	13	Target 4	0.584128	-2.59094e-06
D1	14	Target 4	0.587003	0.000822768
D1	15	Target 4	0.588799	0.000569045
D1	16	Target 4	0.590793	0.00051303
D1	17	Target 4	0.592186	-0.000143799
D1	18	Target 4	0.594846	0.000466447
D1	19	Target 4	0.59611	-0.000318831
D1	20	Target 4	0.5967	-0.00177842
D1	21	Target 4	0.599954	-0.000574329
D1	22	Target 4	0.600815	-0.00176355
D1	23	Target 4	0.601867	-0.00276149
D1	24	Target 4	0.605488	-0.00119012
D1	25	Target 4	0.609826	0.00109835
D1	26	Target 4	0.613035	0.00225726
D1	27	Target 4	0.620356	0.00752889
D1	28	Target 4	0.63428	0.0194029
D1	29	Target 4	0.659813	0.0428857
D1	30	Target 4	0.708923	0.0899459
D1	31	Target 4	0.797606	0.17658
D1	32	Target 4	0.955155	0.332078
D1	33	Target 4	1.19024	0.565119
D1	34	Target 4	1.50121	0.87403
D1	35	Target 4	1.86396	1.23474
D1	36	Target 4	2.24242	1.61114
D1	37	Target 4	2.61762	1.9843
D1	38	Target 4	2.97234	2.33697
D1	39	Target 4	3.28919	2.65176
D1	40	Target 4	3.57051	2.93104
D2	1	Target 4	0.603766	-0.0091793
D2	2	Target 4	0.610065	-0.0049853
D2	3	Target 4	0.613791	-0.00336294
D2	4	Target 4	0.617022	-0.00223655
D2	5	Target 4	0.620616	-0.000746693
D2	6	Target 4	0.623751	0.000283255
D2	7	Target 4	0.626553	0.000981443
D2	8	Target 4	0.628763	0.0010868
D2	9	Target 4	0.631705	0.00192459
D2	10	Target 4	0.633162	0.00127738
D2	11	Target 4	0.635466	0.00147697
D2	12	Target 4	0.63707	0.000976633
D2	13	Target 4	0.639295	0.00109672
D2	14	Target 4	0.640926	0.000623852
D2	15	Target 4	0.643854	0.00144739
D2	16	Target 4	0.645057	0.000546445
D2	17	Target 4	0.645962	-0.000653238
D2	18	Target 4	0.64921	0.000490138
D2	19	Target 4	0.650484	-0.000340414
D2	20	Target 4	0.651306	-0.00162289
D2	21	Target 4	0.653904	-0.00112896
D2	22	Target 4	0.655435	-0.00170214
D2	23	Target 4	0.657967	-0.00127432
D2	24	Target 4	0.660194	-0.00115239
D2	25	Target 4	0.662354	-0.00109608
D2	26	Target 4	0.66866	0.00310501
D2	27	Target 4	0.675432	0.00777311
D2	28	Target 4	0.689276	0.0195121
D2	29	Target 4	0.715345	0.0434774
D2	30	Target 4	0.761343	0.0873712
D2	31	Target 4	0.84928	0.173204
D2	32	Target 4	1.00177	0.323591
D2	33	Target 4	1.24085	0.560564
D2	34	Target 4	1.562	0.879608
D2	35	Target 4	1.93986	1.25537
D2	36	Target 4	2.34662	1.66002
D2	37	Target 4	2.75053	2.06183
D2	38	Target 4	3.13858	2.44778
D2	39	Target 4	3.49121	2.7983
D2	40	Target 4	3.80231	3.10729
D3	1	Target 4	0.621329	-0.0106466
D3	2	Target 4	0.626372	-0.00782792
D3	3	Target 4	0.630742	-0.00568203
D3	4	Target 4	0.636241	-0.00240711
D3	5	Target 4	0.639665	-0.00120768
D3	6	Target 4	0.644485	0.0013881
D3	7	Target 4	0.646404	0.00108299
D3	8	Target 4	0.648766	0.00122073
D3	9	Target 4	0.65034	0.000570508
D3	10	Target 4	0.653506	0.00151262
D3	11	Target 4	0.65495	0.000732219
D3	12	Target 4	0.65919	0.00274763
D3	13	Target 4	0.661118	0.00245229
D3	14	Target 4	0.663047	0.00215678
D3	15	Target 4	0.664551	0.00143616
D3	16	Target 4	0.666232	0.000893697
D3	17	Target 4	0.668368	0.000804769
D3	18	Target 4	0.669942	0.000154484
D3	19	Target 4	0.671185	-0.000825891
D3	20	Target 4	0.673119	-0.00111682
D3	21	Target 4	0.675006	-0.00145329
D3	22	Target 4	0.677688	-0.00099564
D3	23	Target 4	0.67813	-0.00277853
D3	24	Target 4	0.681366	-0.00176638
D3	25	Target 4	0.685323	-3.33176e-05
D3	26	Target 4	0.688694	0.00111372
D3	27	Target 4	0.697222	0.00741679
D3	28	Target 4	0.709489	0.0174595
D3	29	Target 4	0.737008	0.0427547
D3	30	Target 4	0.7865	0.0900223
D3	31	Target 4	0.877937	0.179235
D3	32	Target 4	1.03787	0.336944
D3	33	Target 4	1.28041	0.577261
D3	34	Target 4	1.61405	0.908677
D3	35	Target 4	2.00289	1.29529
D3	36	Target 4	2.41414	1.70431
D3	37	Target 4	2.83304	2.121
D3	38	Target 4	3.22392	2.50965
D3	39	Target 4	3.58891	2.87242
D3	40	Target 4	3.9045	3.18578
D4	1	Target 4	0.618396	-0.0128108
D4	2	Target 4	0.626814	-0.00660225
D4	3	Target 4	0.63254	-0.00308676
D4	4	Target 4	0.635906	-0.00193114
D4	5	Target 4	0.63826	-0.00178731
D4	6	Target 4	0.64289	0.000632351
D4	7	Target 4	0.645771	0.00130333
D4	8	Target 4	0.647498	0.000820121
D4	9	Target 4	0.650197	0.00130883
D4	10	Target 4	0.652045	0.000947095
D4	11	Target 4	0.655236	0.0019279
D4	12	Target 4	0.657458	0.00193977
D4	13	Target 4	0.658905	0.00117588
D4	14	Target 4	0.661051	0.00111169
D4	15	Target 4	0.663482	0.00133283
D4	16	Target 4	0.663126	-0.00123296
D4	17	Target 4	0.668012	0.00144199
D4	18	Target 4	0.667972	-0.000807783
D4	19	Target 4	0.67028	-0.000709547
D4	20	Target 4	0.67143	-0.00176985
D4	21	Target 4	0.673232	-0.00217837
D4	22	Target 4	0.676733	-0.000887801
D4	23	Target 4	0.678847	-0.000983399
D4	24	Target 4	0.681476	-0.000565086
D4	25	Target 4	0.686249	0.00199822
D4	26	Target 4	0.691484	0.00502286
D4	27	Target 4	0.703532	0.0148603
D4	28	Target 4	0.726136	0.0352547
D4	29	Target 4	0.768321	0.0752295
D4	30	Target 4	0.843121	0.147819
D4	31	Target 4	0.982865	0.285353
D4	32	Target 4	1.20109	0.501363
D4	33	Target 4	1.51289	0.810955
D4	34	Target 4	1.88585	1.18171
D4	35	Target 4	2.29297	1.58662
D4	36	Target 4	2.71183	2.00327
D4	37	Target 4	3.107	2.39623
D4	38	Target 4	3.45973	2.74674
D4	39	Target 4	3.79062	3.07542
D4	40	Target 4	4.0641	3.3467
D5	1	Target 4	0.57374	-0.0113285
D5	2	Target 4	0.581491	-0.0055589
D5	3	Target 4	0.584154	-0.00487737
D5	4	Target 4	0.588536	-0.00247678
D5	5	Target 4	0.591336	-0.00165797
D5	6	Target 4	0.596085	0.00110972
D5	7	Target 4	0.599205	0.00224771
D5	8	Target 4	0.599834	0.000895592
D5	9	Target 4	0.603308	0.00238823
D5	10	Target 4	0.604923	0.00202149
D5	11	Target 4	0.606975	0.00209226
D5	12	Target 4	0.608368	0.00150338
D5	13	Target 4	0.609979	0.00113331
D5	14	Target 4	0.611781	0.000953612
D5	15	Target 4	0.61322	0.000411582
D5	16	Target 4	0.615922	0.00113162
D5	17	Target 4	0.614867	-0.00190463
D5	18	Target 4	0.619868	0.00111472
D5	19	Target 4	0.618057	-0.00267761
D5	20	Target 4	0.621674	-0.0010424
D5	21	Target 4	0.623919	-0.000778698
D5	22	Target 4	0.625929	-0.000749955
D5	23	Target 4	0.625926	-0.00273436
D5	24	Target 4	0.630133	-0.000509005
D5	25	Target 4	0.635029	0.00240556
D5	26	Target 4	0.640868	0.00626253
D5	27	Target 4	0.651144	0.0145572
D5	28	Target 4	0.673353	0.034785
D5	29	Target 4	0.71384	0.0732904
D5	30	Target 4	0.789363	0.146832
D5	31	Target 4	0.922484	0.277971
D5	32	Target 4	1.13603	0.489538
D5	33	Target 4	1.43834	0.789861
D5	34	Target 4	1.80825	1.1578
D5	35	Target 4	2.20559	1.55316
D5	36	Target 4	2.61472	1.9603
D5	37	Target 4	2.99592	2.33952
D5	38	Target 4	3.3499	2.69151
D5	39	Target 4	3.67112	3.01076
D5	40	Target 4	3.94214	3.27979
D6	1	Target 4	0.656068	-0.0128623
D6	2	Target 4	0.66177	-0.00903002
D6	3	Target 4	0.668091	-0.00457919
D6	4	Target 4	0.673129	-0.001412
D6	5	Target 4	0.675212	-0.00119901
D6	6	Target 4	0.679316	0.00103423
D6	7	Target 4	0.68137	0.00121832
D6	8	Target 4	0.682841	0.000819119
D6	9	Target 4	0.685128	0.00123555
D6	10	Target 4	0.687669	0.00190625
D6	11	Target 4	0.688643	0.0010109
D6	12	Target 4	0.69139	0.0018873
D6	13	Target 4	0.692133	0.000759667
D6	14	Target 4	0.694478	0.00123516
D6	15	Target 4	0.696184	0.00107027
D6	16	Target 4	0.697117	0.000133075
D6	17	Target 4	0.698521	-0.000333241
D6	18	Target 4	0.70011	-0.000614366
D6	19	Target 4	0.702122	-0.000472059
D6	20	Target 4	0.70374	-0.000724514
D6	21	Target 4	0.705892	-0.000443209
D6	22	Target 4	0.706919	-0.00128587
D6	23	Target 4	0.708505	-0.00157027
D6	24	Target 4	0.711354	-0.000591593
D6	25	Target 4	0.714731	0.000915481
D6	26	Target 4	0.722096	0.00641023
D6	27	Target 4	0.732534	0.0149776
D6	28	Target 4	0.751802	0.0323752
D6	29	Target 4	0.79028	0.068983
D6	30	Target 4	0.862535	0.139368
D6	31	Target 4	0.989963	0.264926
D6	32	Target 4	1.19677	0.469867
D6	33	Target 4	1.48739	0.758615
D6	34	Target 4	1.84711	1.11646
D6	35	Target 4	2.24263	1.51011
D6	36	Target 4	2.64693	1.91254
D6	37	Target 4	3.03	2.29374
D6	38	Target 4	3.38906	2.65093
D6	39	Target 4	3.70462	2.96462
D6	40	Target 4	3.9875	3.24563
D7	1	Target 4	0.60638	-0.00808956
D7	2	Target 4	0.611211	-0.00460502
D7	3	Target 4	0.615512	-0.00165
D7	4	Target 4	0.619385	0.000877235
D7	5	Target 4	0.62146	0.0016059
D7	6	Target 4	0.622176	0.000975934
D7	7	Target 4	0.625416	0.00287029
D7	8	Target 4	0.626053	0.00216134
D7	9	Target 4	0.626979	0.00174041
D7	10	Target 4	0.626639	5.46717e-05
D7	11	Target 4	0.627547	-0.000383545
D7	12	Target 4	0.627817	-0.00145977
D7	13	Target 4	0.628891	-0.00173151
D7	14	Target 4	0.630941	-0.00102705
D7	15	Target 4	0.632286	-0.00102836
D7	16	Target 4	0.633456	-0.00120473
D7	17	Target 4	0.633524	-0.0024823
D7	18	Target 4	0.634306	-0.0030467
D7	19	Target 4	0.638053	-0.000646188
D7	20	Target 4	0.637749	-0.00229539
D7	21	Target 4	0.638674	-0.0027165
D7	22	Target 4	0.643448	0.000710642
D7	23	Target 4	0.643965	-0.000117567
D7	24	Target 4	0.645398	-3.09648e-05
D7	25	Target 4	0.64883	0.0020549
D7	26	Target 4	0.65489	0.00676926
D7	27	Target 4	0.663674	0.0142073
D7	28	Target 4	0.679888	0.0290744
D7	29	Target 4	0.712221	0.0600616
D7	30	Target 4	0.772001	0.118496
D7	31	Target 4	0.880584	0.225732
D7	32	Target 4	1.0628	0.406606
D7	33	Target 4	1.32758	0.670034
D7	34	Target 4	1.67356	1.01467
D7	35	Target 4	2.05842	1.39819
D7	36	Target 4	2.44945	1.78787
D7	37	Target 4	2.84902	2.18609
D7	38	Target 4	3.20471	2.54043
D7	39	Target 4	3.53806	2.87244
D7	40	Target 4	3.82566	3.15869
D8	1	Target 4	0.638548	-0.00688638
D8	2	Target 4	0.642558	-0.00489184
D8	3	Target 4	0.646058	-0.00340669
D8	4	Target 4	0.650462	-0.00101798
D8	5	Target 4	0.652992	-0.000502829
D8	6	Target 4	0.654992	-0.000518158
D8	7	Target 4	0.659611	0.00208566
D8	8	Target 4	0.660873	0.00133248
D8	9	Target 4	0.662803	0.0012467
D8	10	Target 4	0.665039	0.00146824
D8	11	Target 4	0.667702	0.00211572
D8	12	Target 4	0.669495	0.00189302
D8	13	Target 4	0.66952	-9.69502e-05
D8	14	Target 4	0.673078	0.00144596
D8	15	Target 4	0.674186	0.00053883
D8	16	Target 4	0.67577	0.000107997
D8	17	Target 4	0.676473	-0.00120451
D8	18	Target 4	0.678662	-0.00103012
D8	19	Target 4	0.680251	-0.00145666
D8	20	Target 4	0.681994	-0.00172847
D8	21	Target 4	0.683816	-0.00192207
D8	22	Target 4	0.686002	-0.00175126
D8	23	Target 4	0.686301	-0.003468
D8	24	Target 4	0.69088	-0.000903463
D8	25	Target 4	0.694312	0.000512732
D8	26	Target 4	0.702074	0.0062598
D8	27	Target 4	0.711554	0.0137251
D8	28	Target 4	0.73108	0.0312355
D8	29	Target 4	0.765493	0.0636333
D8	30	Target 4	0.830547	0.126672
D8	31	Target 4	0.949076	0.243186
D8	32	Target 4	1.14028	0.432373
D8	33	Target 4	1.41812	0.708203
D8	34	Target 4	1.76604	1.0541
D8	35	Target 4	2.15376	1.43981
D8	36	Target 4	2.55292	1.83696
D8	37	Target 4	2.93868	2.2207
D8	38	Target 4	3.29512	2.57513
D8	39	Target 4	3.61125	2.88924
D8	40	Target 4	3.89373	3.1697
D9	1	Target 4	0.623536	-0.0121349
D9	2	Target 4	0.628855	-0.00924999
D9	3	Target 4	0.6358	-0.00473933
D9	4	Target 4	0.639661	-0.00331309
D9	5	Target 4	0.64443	-0.000978115
D9	6	Target 4	0.647868	2.48136e-05
D9	7	Target 4	0.650659	0.000381271
D9	8	Target 4	0.653473	0.000760914
D9	9	Target 4	0.657452	0.00230559
D9	10	Target 4	0.65919	0.00160913
D9	11	Target 4	0.661744	0.00172872
D9	12	Target 4	0.665005	0.00255546
D9	13	Target 4	0.667078	0.0021935
D9	14	Target 4	0.669443	0.00212414
D9	15	Target 4	0.671021	0.00126728
D9	16	Target 4	0.672795	0.000606887
D9	17	Target 4	0.675795	0.00117238
D9	18	Target 4	0.677572	0.000514959
D9	19	Target 4	0.679243	-0.000247721
D9	20	Target 4	0.680232	-0.00169383
D9	21	Target 4	0.682574	-0.00178572
D9	22	Target 4	0.685798	-0.000996768
D9	23	Target 4	0.687316	-0.00191335
D9	24	Target 4	0.690185	-0.00147833
D9	25	Target 4	0.69327	-0.000828023
D9	26	Target 4	0.697262	0.000729229
D9	27	Target 4	0.70663	0.00766324
D9	28	Target 4	0.724336	0.0229348
D9	29	Target 4	0.755619	0.0517836
D9	30	Target 4	0.81902	0.11275
D9	31	Target 4	0.930855	0.22215
D9	32	Target 4	1.12277	0.411636
D9	33	Target 4	1.40469	0.691118
D9	34	Target 4	1.77132	1.05531
D9	35	Target 4	2.18714	1.46869
D9	36	Target 4	2.62849	1.90761
D9	37	Target 4	3.05148	2.32817
D9	38	Target 4	3.45438	2.72864
D9	39	Target 4	3.81384	3.08566
D9	40	Target 4	4.12942	3.3988
D10	1	Target 4	0.706939	-0.0153595
D10	2	Target 4	0.710986	-0.0130049
D10	3	Target 4	0.716727	-0.00895637
D10	4	Target 4	0.721069	-0.0063066
D10	5	Target 4	0.724239	-0.00482831
D10	6	Target 4	0.729048	-0.00171178
D10	7	Target 4	0.732344	-0.000108373
D10	8	Target 4	0.734678	0.000533848
D10	9	Target 4	0.736292	0.000455508
D10	10	Target 4	0.739467	0.00193845
D10	11	Target 4	0.740475	0.00125435
D10	12	Target 4	0.741872	0.000958634
D10	13	Target 4	0.745332	0.00272631
D10	14	Target 4	0.74687	0.00257209
D10	15	Target 4	0.748771	0.00278075
D10	16	Target 4	0.749126	0.00144344
D10	17	Target 4	0.751176	0.00180177
D10	18	Target 4	0.754443	0.00337638
D10	19	Target 4	0.754143	0.00138402
D10	20	Target 4	0.756986	0.00253514
D10	21	Target 4	0.759233	0.00308927
D10	22	Target 4	0.761182	0.00334609
D10	23	Target 4	0.76128	0.00175164
D10	24	Target 4	0.76413	0.00290998
D10	25	Target 4	0.764682	0.00176973
D10	26	Target 4	0.765746	0.00114153
D10	27	Target 4	0.76742	0.00112316
D10	28	Target 4	0.767649	-0.000340633
D10	29	Target 4	0.770589	0.000907887
D10	30	Target 4	0.771564	0.000190585
D10	31	Target 4	0.773571	0.000505279
D10	32	Target 4	0.773808	-0.000950464
D10	33	Target 4	0.774414	-0.00203696
D10	34	Target 4	0.775832	-0.00231044
D10	35	Target 4	0.778684	-0.00115097
D10	36	Target 4	0.779845	-0.00168278
D10	37	Target 4	0.780363	-0.0028566
D10	38	Target 4	0.780685	-0.00422693
D10	39	Target 4	0.783575	-0.00302865
D10	40	Target 4	0.783775	-0.00452165
D11	1
D11	2
D11	3
D11	4
D11	5
D11	6
D11	7
D11	8
D11	9
D11	10
D11	11
D11	12
D11	13
D11	14
D11	15
D11	16
D11	17
D11	18
D11	19
D11	20
D11	21
D11	22
D11	23
D11	24
D11	25
D11	26
D11	27
D11	28
D11	29
D11	30
D11	31
D11	32
D11	33
D11	34
D11	35
D11	36
D11	37
D11	38
D11	39
D11	40
D12	1
D12	2
D12	3
D12	4
D12	5
D12	6
D12	7
D12	8
D12	9
D12	10
D12	11
D12	12
D12	13
D12	14
D12	15
D12	16
D12	17
D12	18
D12	19
D12	20
D12	21
D12	22
D12	23
D12	24
D12	25
D12	26
D12	27
D12	28
D12	29
D12	30
D12	31
D12	32
D12	33
D12	34
D12	35
D12	36
D12	37
D12	38
D12	39
D12	40
E1	1	Target 5	0.524257	-0.0173879
E1	2	Target 5	0.535534	-0.00824437
E1	3	Target 5	0.542241	-0.00367023
E1	4	Target 5	0.548272	0.000227816
E1	5	Target 5	0.55059	0.000413205
E1	6	Target 5	0.553147	0.000836596
E1	7	Target 5	0.556008	0.00156463
E1	8	Target 5	0.556328	-0.00024835
E1	9	Target 5	0.559701	0.000991565
E1	10	Target 5	0.561823	0.000980974
E1	11	Target 5	0.563497	0.000522335
E1	12	Target 5	0.566513	0.0014054
E1	13	Target 5	0.568307	0.00106603
E1	14	Target 5	0.56809	-0.00128428
E1	15	Target 5	0.571496	-1.12897e-05
E1	16	Target 5	0.572741	-0.000899201
E1	17	Target 5	0.574637	-0.00113557
E1	18	Target 5	0.577223	-0.000683156
E1	19	Target 5	0.579956	-8.30977e-05
E1	20	Target 5	0.58011	-0.00206177
E1	21	Target 5	0.584012	-0.000292928
E1	22	Target 5	0.588799	0.00236135
E1	23	Target 5	0.595725	0.00715388
E1	24	Target 5	0.606245	0.0155407
E1	25	Target 5	0.630351	0.0375137
E1	26	Target 5	0.673355	0.0783849
E1	27	Target 5	0.753419	0.156316
E1	28	Target 5	0.902385	0.303149
E1	29	Target 5	1.15454	0.553174
E1	30	Target 5	1.53519	0.931687
E1	31	Target 5	2.02204	1.41641
E1	32	Target 5	2.54852	1.94075
E1	33	Target 5	3.05802	2.44812
E1	34	Target 5	3.50045	2.88842
E1	35	Target 5	3.86497	3.2508
E1	36	Target 5	4.14165	3.52535
E1	37	Target 5	4.34474	3.72631
E1	38	Target 5	4.48566	3.86509
E1	39	Target 5	4.56965	3.94695
E1	40	Target 5	4.62903	4.00419
E2	1	Target 5	0.585352	-0.0105119
E2	2	Target 5	0.591942	-0.00601687
E2	3	Target 5	0.596159	-0.00389506
E2	4	Target 5	0.600962	-0.00118657
E2	5	Target 5	0.605525	0.00128226
E2	6	Target 5	0.607758	0.00142012
E2	7	Target 5	0.609111	0.000678582
E2	8	Target 5	0.612054	0.00152682
E2	9	Target 5	0.613324	0.000702603
E2	10	Target 5	0.615605	0.000888986
E2	11	Target 5	0.619227	0.00241671
E2	12	Target 5	0.619835	0.000929338
E2	13	Target 5	0.620452	-0.000548202
E2	14	Target 5	0.622505	-0.000589925
E2	15	Target 5	0.624564	-0.00062551
E2	16	Target 5	0.625942	-0.00134166
E2	17	Target 5	0.62842	-0.000958521
E2	18	Target 5	0.630488	-0.000984926
E2	19	Target 5	0.632146	-0.00142159
E2	20	Target 5	0.635205	-0.000457128
E2	21	Target 5	0.637361	-0.000396033
E2	22	Target 5	0.642411	0.0025597
E2	23	Target 5	0.649325	0.00737862
E2	24	Target 5	0.662515	0.0184746
E2	25	Target 5	0.686135	0.04
E2	26	Target 5	0.732311	0.0840814
E2	27	Target 5	0.815956	0.165631
E2	28	Target 5	0.973575	0.321155
E2	29	Target 5	1.23802	0.583503
E2	30	Target 5	1.64443	0.987822
E2	31	Target 5	2.15998	1.50127
E2	32	Target 5	2.73259	2.07179
E2	33	Target 5	3.27851	2.61561
[truncated: 1,847 more rows]
