# Supplementary material for: Correction: MiR-277/4989 regulate transcriptional landscape during juvenile to adult transition in the parasitic helminth Schistosoma mansoni
Source: PLoS Negl Trop Dis. 2022 Jun 6;16(6):e0010521. doi: 10.1371/journal.pntd.0010521 (PMC9170109; doi:10.1371/journal.pntd.0010521)
Supplement: S6 Dataset — (XLS) [file pntd.0010521.s007.xls]

## Sheet: Sample Setup
Block Type	96well
Chemistry	TAQMAN
Experiment File Name	C:\Users\Jeffrey Philippson\Documents\Anna_StepOne\20150716_1\average_threshold_female_only\F_49.eds
Experiment Run End Time	Not Started
Instrument Type	steponeplus
Passive Reference	ROX
Well	Sample Name	Sample Color	Biogroup Name	Biogroup Color	Target Name	Target Color	Task	Reporter	Quencher	Comments
A1	Sample 1	RGB(132,193,241)			Target 1	RGB(139,189,249)	UNKNOWN	FAM	NFQ-MGB
A2	Sample 1	RGB(132,193,241)			Target 1	RGB(139,189,249)	UNKNOWN	FAM	NFQ-MGB
A3	Sample 1	RGB(132,193,241)			Target 1	RGB(139,189,249)	UNKNOWN	FAM	NFQ-MGB
A4	Sample 2	RGB(168,255,222)			Target 1	RGB(139,189,249)	UNKNOWN	FAM	NFQ-MGB
A5	Sample 2	RGB(168,255,222)			Target 1	RGB(139,189,249)	UNKNOWN	FAM	NFQ-MGB
A6	Sample 2	RGB(168,255,222)			Target 1	RGB(139,189,249)	UNKNOWN	FAM	NFQ-MGB
A7	Sample 3	RGB(223,221,142)			Target 1	RGB(139,189,249)	UNKNOWN	FAM	NFQ-MGB
A8	Sample 3	RGB(223,221,142)			Target 1	RGB(139,189,249)	UNKNOWN	FAM	NFQ-MGB
A9	Sample 3	RGB(223,221,142)			Target 1	RGB(139,189,249)	UNKNOWN	FAM	NFQ-MGB
A10					Target 1	RGB(139,189,249)	NTC	FAM	NFQ-MGB
A11
A12
B1	Sample 1	RGB(132,193,241)			Target 2	RGB(208,243,98)	UNKNOWN	FAM	NFQ-MGB
B2	Sample 1	RGB(132,193,241)			Target 2	RGB(208,243,98)	UNKNOWN	FAM	NFQ-MGB
B3	Sample 1	RGB(132,193,241)			Target 2	RGB(208,243,98)	UNKNOWN	FAM	NFQ-MGB
B4	Sample 2	RGB(168,255,222)			Target 2	RGB(208,243,98)	UNKNOWN	FAM	NFQ-MGB
B5	Sample 2	RGB(168,255,222)			Target 2	RGB(208,243,98)	UNKNOWN	FAM	NFQ-MGB
B6	Sample 2	RGB(168,255,222)			Target 2	RGB(208,243,98)	UNKNOWN	FAM	NFQ-MGB
B7	Sample 3	RGB(223,221,142)			Target 2	RGB(208,243,98)	UNKNOWN	FAM	NFQ-MGB
B8	Sample 3	RGB(223,221,142)			Target 2	RGB(208,243,98)	UNKNOWN	FAM	NFQ-MGB
B9	Sample 3	RGB(223,221,142)			Target 2	RGB(208,243,98)	UNKNOWN	FAM	NFQ-MGB
B10					Target 2	RGB(208,243,98)	NTC	FAM	NFQ-MGB
B11
B12
C1	Sample 1	RGB(132,193,241)			Target 3	RGB(244,165,230)	UNKNOWN	FAM	NFQ-MGB
C2	Sample 1	RGB(132,193,241)			Target 3	RGB(244,165,230)	UNKNOWN	FAM	NFQ-MGB
C3	Sample 1	RGB(132,193,241)			Target 3	RGB(244,165,230)	UNKNOWN	FAM	NFQ-MGB
C4	Sample 2	RGB(168,255,222)			Target 3	RGB(244,165,230)	UNKNOWN	FAM	NFQ-MGB
C5	Sample 2	RGB(168,255,222)			Target 3	RGB(244,165,230)	UNKNOWN	FAM	NFQ-MGB
C6	Sample 2	RGB(168,255,222)			Target 3	RGB(244,165,230)	UNKNOWN	FAM	NFQ-MGB
C7	Sample 3	RGB(223,221,142)			Target 3	RGB(244,165,230)	UNKNOWN	FAM	NFQ-MGB
C8	Sample 3	RGB(223,221,142)			Target 3	RGB(244,165,230)	UNKNOWN	FAM	NFQ-MGB
C9	Sample 3	RGB(223,221,142)			Target 3	RGB(244,165,230)	UNKNOWN	FAM	NFQ-MGB
C10					Target 3	RGB(244,165,230)	NTC	FAM	NFQ-MGB
C11
C12
D1	Sample 1	RGB(132,193,241)			Target 4	RGB(255,191,168)	UNKNOWN	FAM	NFQ-MGB
D2	Sample 1	RGB(132,193,241)			Target 4	RGB(255,191,168)	UNKNOWN	FAM	NFQ-MGB
D3	Sample 1	RGB(132,193,241)			Target 4	RGB(255,191,168)	UNKNOWN	FAM	NFQ-MGB
D4	Sample 2	RGB(168,255,222)			Target 4	RGB(255,191,168)	UNKNOWN	FAM	NFQ-MGB
D5	Sample 2	RGB(168,255,222)			Target 4	RGB(255,191,168)	UNKNOWN	FAM	NFQ-MGB
D6	Sample 2	RGB(168,255,222)			Target 4	RGB(255,191,168)	UNKNOWN	FAM	NFQ-MGB
D7	Sample 3	RGB(223,221,142)			Target 4	RGB(255,191,168)	UNKNOWN	FAM	NFQ-MGB
D8	Sample 3	RGB(223,221,142)			Target 4	RGB(255,191,168)	UNKNOWN	FAM	NFQ-MGB
D9	Sample 3	RGB(223,221,142)			Target 4	RGB(255,191,168)	UNKNOWN	FAM	NFQ-MGB
D10					Target 4	RGB(255,191,168)	NTC	FAM	NFQ-MGB
D11
D12
E1	Sample 1	RGB(132,193,241)			Target 5	RGB(243,124,98)	UNKNOWN	FAM	NFQ-MGB
E2	Sample 1	RGB(132,193,241)			Target 5	RGB(243,124,98)	UNKNOWN	FAM	NFQ-MGB
E3	Sample 1	RGB(132,193,241)			Target 5	RGB(243,124,98)	UNKNOWN	FAM	NFQ-MGB
E4	Sample 2	RGB(168,255,222)			Target 5	RGB(243,124,98)	UNKNOWN	FAM	NFQ-MGB
E5	Sample 2	RGB(168,255,222)			Target 5	RGB(243,124,98)	UNKNOWN	FAM	NFQ-MGB
E6	Sample 2	RGB(168,255,222)			Target 5	RGB(243,124,98)	UNKNOWN	FAM	NFQ-MGB
E7	Sample 3	RGB(223,221,142)			Target 5	RGB(243,124,98)	UNKNOWN	FAM	NFQ-MGB
E8	Sample 3	RGB(223,221,142)			Target 5	RGB(243,124,98)	UNKNOWN	FAM	NFQ-MGB
E9	Sample 3	RGB(223,221,142)			Target 5	RGB(243,124,98)	UNKNOWN	FAM	NFQ-MGB
E10					Target 5	RGB(243,124,98)	NTC	FAM	NFQ-MGB
E11
E12
F1	Sample 1	RGB(132,193,241)			Target 6	RGB(192,165,244)	UNKNOWN	FAM	NFQ-MGB
F2	Sample 1	RGB(132,193,241)			Target 6	RGB(192,165,244)	UNKNOWN	FAM	NFQ-MGB
F3	Sample 1	RGB(132,193,241)			Target 6	RGB(192,165,244)	UNKNOWN	FAM	NFQ-MGB
F4	Sample 2	RGB(168,255,222)			Target 6	RGB(192,165,244)	UNKNOWN	FAM	NFQ-MGB
F5	Sample 2	RGB(168,255,222)			Target 6	RGB(192,165,244)	UNKNOWN	FAM	NFQ-MGB
F6	Sample 2	RGB(168,255,222)			Target 6	RGB(192,165,244)	UNKNOWN	FAM	NFQ-MGB
F7	Sample 3	RGB(223,221,142)			Target 6	RGB(192,165,244)	UNKNOWN	FAM	NFQ-MGB
F8	Sample 3	RGB(223,221,142)			Target 6	RGB(192,165,244)	UNKNOWN	FAM	NFQ-MGB
F9	Sample 3	RGB(223,221,142)			Target 6	RGB(192,165,244)	UNKNOWN	FAM	NFQ-MGB
F10					Target 6	RGB(192,165,244)	NTC	FAM	NFQ-MGB
F11
F12
G1	Sample 1	RGB(132,193,241)			Target 7	RGB(249,128,228)	UNKNOWN	FAM	NFQ-MGB
G2	Sample 1	RGB(132,193,241)			Target 7	RGB(249,128,228)	UNKNOWN	FAM	NFQ-MGB
G3	Sample 1	RGB(132,193,241)			Target 7	RGB(249,128,228)	UNKNOWN	FAM	NFQ-MGB
G4	Sample 2	RGB(168,255,222)			Target 7	RGB(249,128,228)	UNKNOWN	FAM	NFQ-MGB
G5	Sample 2	RGB(168,255,222)			Target 7	RGB(249,128,228)	UNKNOWN	FAM	NFQ-MGB
G6	Sample 2	RGB(168,255,222)			Target 7	RGB(249,128,228)	UNKNOWN	FAM	NFQ-MGB
G7	Sample 3	RGB(223,221,142)			Target 7	RGB(249,128,228)	UNKNOWN	FAM	NFQ-MGB
G8	Sample 3	RGB(223,221,142)			Target 7	RGB(249,128,228)	UNKNOWN	FAM	NFQ-MGB
G9	Sample 3	RGB(223,221,142)			Target 7	RGB(249,128,228)	UNKNOWN	FAM	NFQ-MGB
G10					Target 7	RGB(249,128,228)	NTC	FAM	NFQ-MGB
G11
G12
H1	Sample 1	RGB(132,193,241)			Target 8	RGB(253,156,166)	UNKNOWN	FAM	NFQ-MGB
H2	Sample 1	RGB(132,193,241)			Target 8	RGB(253,156,166)	UNKNOWN	FAM	NFQ-MGB
H3	Sample 1	RGB(132,193,241)			Target 8	RGB(253,156,166)	UNKNOWN	FAM	NFQ-MGB
H4	Sample 2	RGB(168,255,222)			Target 8	RGB(253,156,166)	UNKNOWN	FAM	NFQ-MGB
H5	Sample 2	RGB(168,255,222)			Target 8	RGB(253,156,166)	UNKNOWN	FAM	NFQ-MGB
H6	Sample 2	RGB(168,255,222)			Target 8	RGB(253,156,166)	UNKNOWN	FAM	NFQ-MGB
H7	Sample 3	RGB(223,221,142)			Target 8	RGB(253,156,166)	UNKNOWN	FAM	NFQ-MGB
H8	Sample 3	RGB(223,221,142)			Target 8	RGB(253,156,166)	UNKNOWN	FAM	NFQ-MGB
H9	Sample 3	RGB(223,221,142)			Target 8	RGB(253,156,166)	UNKNOWN	FAM	NFQ-MGB
H10					Target 8	RGB(253,156,166)	NTC	FAM	NFQ-MGB
H11
H12

## Sheet: Results
Block Type	96well
Chemistry	TAQMAN
Experiment File Name	C:\Users\Jeffrey Philippson\Documents\Anna_StepOne\20150716_1\average_threshold_female_only\F_49.eds
Experiment Run End Time	Not Started
Instrument Type	steponeplus
Passive Reference	ROX
Well	Sample Name	Target Name	Task	Reporter	Quencher	RQ	RQ Min	RQ Max	Cт	Cт Mean	Cт SD	ΔCт	ΔCт Mean	ΔCт SE	HK Control ΔCт Mean	HK Control ΔCт SE	ΔΔCт	Automatic Ct Threshold	Ct Threshold	Automatic Baseline	Baseline Start	Baseline End	Efficiency	Comments
A1	Sample 1	Target 1	UNKNOWN	FAM	NFQ-MGB	1	0.786113	1.27208	23.0206	22.7887	0.201152		-7.81244	0.125049			0	FALSE	0.45	TRUE	3	16	1
A2	Sample 1	Target 1	UNKNOWN	FAM	NFQ-MGB	1	0.786113	1.27208	22.661	22.7887	0.201152		-7.81244	0.125049			0	FALSE	0.45	TRUE	3	16	1
A3	Sample 1	Target 1	UNKNOWN	FAM	NFQ-MGB	1	0.786113	1.27208	22.6846	22.7887	0.201152		-7.81244	0.125049			0	FALSE	0.45	TRUE	3	16	1
A4	Sample 2	Target 1	UNKNOWN	FAM	NFQ-MGB	1.74633	1.58336	1.92608	22.9008	22.824	0.0669146		-8.61677	0.0509069			-0.80433	FALSE	0.45	TRUE	3	16	1
A5	Sample 2	Target 1	UNKNOWN	FAM	NFQ-MGB	1.74633	1.58336	1.92608	22.7788	22.824	0.0669146		-8.61677	0.0509069			-0.80433	FALSE	0.45	TRUE	3	16	1
A6	Sample 2	Target 1	UNKNOWN	FAM	NFQ-MGB	1.74633	1.58336	1.92608	22.7922	22.824	0.0669146		-8.61677	0.0509069			-0.80433	FALSE	0.45	TRUE	3	16	1
A7	Sample 3	Target 1	UNKNOWN	FAM	NFQ-MGB	1.77766	1.59196	1.98503	21.7847	21.8162	0.0594966		-8.64243	0.0573328			-0.829983	FALSE	0.45	TRUE	3	15	1
A8	Sample 3	Target 1	UNKNOWN	FAM	NFQ-MGB	1.77766	1.59196	1.98503	21.8849	21.8162	0.0594966		-8.64243	0.0573328			-0.829983	FALSE	0.45	TRUE	3	15	1
A9	Sample 3	Target 1	UNKNOWN	FAM	NFQ-MGB	1.77766	1.59196	1.98503	21.7792	21.8162	0.0594966		-8.64243	0.0573328			-0.829983	FALSE	0.45	TRUE	3	15	1
A10		Target 1	NTC	FAM	NFQ-MGB				Undetermined									FALSE	0.45	TRUE	3	39	1
B1	Sample 1	Target 2	UNKNOWN	FAM	NFQ-MGB	1	0.885104	1.12981	29.4351	29.4414	0.0749418		-1.15982	0.0634197			0	FALSE	0.56	TRUE	3	22	1
B2	Sample 1	Target 2	UNKNOWN	FAM	NFQ-MGB	1	0.885104	1.12981	29.3697	29.4414	0.0749418		-1.15982	0.0634197			0	FALSE	0.56	TRUE	3	22	1
B3	Sample 1	Target 2	UNKNOWN	FAM	NFQ-MGB	1	0.885104	1.12981	29.5192	29.4414	0.0749418		-1.15982	0.0634197			0	FALSE	0.56	TRUE	3	23	1
B4	Sample 2	Target 2	UNKNOWN	FAM	NFQ-MGB	1.46045	1.35306	1.57636	29.6919	29.7345	0.0377892		-1.70624	0.0396863			-0.546414	FALSE	0.56	TRUE	3	23	1
B5	Sample 2	Target 2	UNKNOWN	FAM	NFQ-MGB	1.46045	1.35306	1.57636	29.7478	29.7345	0.0377892		-1.70624	0.0396863			-0.546414	FALSE	0.56	TRUE	3	22	1
B6	Sample 2	Target 2	UNKNOWN	FAM	NFQ-MGB	1.46045	1.35306	1.57636	29.7638	29.7345	0.0377892		-1.70624	0.0396863			-0.546414	FALSE	0.56	TRUE	3	23	1
B7	Sample 3	Target 2	UNKNOWN	FAM	NFQ-MGB	1.28496	1.17039	1.41074	28.9139	28.9371	0.0272591		-1.52155	0.0485261			-0.361724	FALSE	0.56	TRUE	3	22	1
B8	Sample 3	Target 2	UNKNOWN	FAM	NFQ-MGB	1.28496	1.17039	1.41074	28.9303	28.9371	0.0272591		-1.52155	0.0485261			-0.361724	FALSE	0.56	TRUE	3	22	1
B9	Sample 3	Target 2	UNKNOWN	FAM	NFQ-MGB	1.28496	1.17039	1.41074	28.9671	28.9371	0.0272591		-1.52155	0.0485261			-0.361724	FALSE	0.56	TRUE	3	22	1
B10		Target 2	NTC	FAM	NFQ-MGB				Undetermined									FALSE	0.56	TRUE	3	39	1
C1	Sample 1	Target 3	UNKNOWN	FAM	NFQ-MGB	1	0.913922	1.09418	23.0323	23.0444	0.010611		-7.55675	0.0467707			0	FALSE	0.43	TRUE	3	17	1
C2	Sample 1	Target 3	UNKNOWN	FAM	NFQ-MGB	1	0.913922	1.09418	23.052	23.0444	0.010611		-7.55675	0.0467707			0	FALSE	0.43	TRUE	3	16	1
C3	Sample 1	Target 3	UNKNOWN	FAM	NFQ-MGB	1	0.913922	1.09418	23.049	23.0444	0.010611		-7.55675	0.0467707			0	FALSE	0.43	TRUE	3	17	1
C4	Sample 2	Target 3	UNKNOWN	FAM	NFQ-MGB	1.01896	0.948953	1.09413	23.8487	23.8569	0.0284028		-7.58384	0.0369851			-0.0270958	FALSE	0.43	TRUE	3	17	1
C5	Sample 2	Target 3	UNKNOWN	FAM	NFQ-MGB	1.01896	0.948953	1.09413	23.8335	23.8569	0.0284028		-7.58384	0.0369851			-0.0270958	FALSE	0.43	TRUE	3	17	1
C6	Sample 2	Target 3	UNKNOWN	FAM	NFQ-MGB	1.01896	0.948953	1.09413	23.8885	23.8569	0.0284028		-7.58384	0.0369851			-0.0270958	FALSE	0.43	TRUE	3	17	1
C7	Sample 3	Target 3	UNKNOWN	FAM	NFQ-MGB	1.41155	1.27905	1.55776	22.3602	22.4047	0.0393467		-8.05402	0.0512167			-0.497276	FALSE	0.43	TRUE	3	16	1
C8	Sample 3	Target 3	UNKNOWN	FAM	NFQ-MGB	1.41155	1.27905	1.55776	22.4188	22.4047	0.0393467		-8.05402	0.0512167			-0.497276	FALSE	0.43	TRUE	3	16	1
C9	Sample 3	Target 3	UNKNOWN	FAM	NFQ-MGB	1.41155	1.27905	1.55776	22.435	22.4047	0.0393467		-8.05402	0.0512167			-0.497276	FALSE	0.43	TRUE	3	16	1
C10		Target 3	NTC	FAM	NFQ-MGB				Undetermined									FALSE	0.43	TRUE	3	39	1
D1	Sample 1	Target 4	UNKNOWN	FAM	NFQ-MGB	1	0.866368	1.15424	31.6476	31.532	0.101081		0.930803	0.074537			0	FALSE	0.53	TRUE	3	25	1
D2	Sample 1	Target 4	UNKNOWN	FAM	NFQ-MGB	1	0.866368	1.15424	31.4605	31.532	0.101081		0.930803	0.074537			0	FALSE	0.53	TRUE	3	25	1
D3	Sample 1	Target 4	UNKNOWN	FAM	NFQ-MGB	1	0.866368	1.15424	31.4878	31.532	0.101081		0.930803	0.074537			0	FALSE	0.53	TRUE	3	24	1
D4	Sample 2	Target 4	UNKNOWN	FAM	NFQ-MGB	2.64041	2.36223	2.95135	30.9667	30.9708	0.0821134		-0.469959	0.0578492			-1.40076	FALSE	0.53	TRUE	3	24	1
D5	Sample 2	Target 4	UNKNOWN	FAM	NFQ-MGB	2.64041	2.36223	2.95135	30.8908	30.9708	0.0821134		-0.469959	0.0578492			-1.40076	FALSE	0.53	TRUE	3	24	1
D6	Sample 2	Target 4	UNKNOWN	FAM	NFQ-MGB	2.64041	2.36223	2.95135	31.0549	30.9708	0.0821134		-0.469959	0.0578492			-1.40076	FALSE	0.53	TRUE	3	24	1
D7	Sample 3	Target 4	UNKNOWN	FAM	NFQ-MGB	1.30428	1.18033	1.44125	30.9939	31.0062	0.0419019		0.547544	0.0518879			-0.383259	FALSE	0.53	TRUE	3	24	1
D8	Sample 3	Target 4	UNKNOWN	FAM	NFQ-MGB	1.30428	1.18033	1.44125	31.0529	31.0062	0.0419019		0.547544	0.0518879			-0.383259	FALSE	0.53	TRUE	3	24	1
D9	Sample 3	Target 4	UNKNOWN	FAM	NFQ-MGB	1.30428	1.18033	1.44125	30.9719	31.0062	0.0419019		0.547544	0.0518879			-0.383259	FALSE	0.53	TRUE	3	24	1
D10		Target 4	NTC	FAM	NFQ-MGB				Undetermined									FALSE	0.53	TRUE	3	39	1
E1	Sample 1	Target 5	UNKNOWN	FAM	NFQ-MGB	1	0.875302	1.14246	27.8968	27.7942	0.0889871		-2.80695	0.0692064			0	FALSE	0.68	TRUE	3	21	1
E2	Sample 1	Target 5	UNKNOWN	FAM	NFQ-MGB	1	0.875302	1.14246	27.7489	27.7942	0.0889871		-2.80695	0.0692064			0	FALSE	0.68	TRUE	3	21	1
E3	Sample 1	Target 5	UNKNOWN	FAM	NFQ-MGB	1	0.875302	1.14246	27.7371	27.7942	0.0889871		-2.80695	0.0692064			0	FALSE	0.68	TRUE	3	20	1
E4	Sample 2	Target 5	UNKNOWN	FAM	NFQ-MGB	1.19379	1.09957	1.29608	28.3427	28.3782	0.0466646		-3.0625	0.0427183			-0.255545	FALSE	0.68	TRUE	3	21	1
E5	Sample 2	Target 5	UNKNOWN	FAM	NFQ-MGB	1.19379	1.09957	1.29608	28.3609	28.3782	0.0466646		-3.0625	0.0427183			-0.255545	FALSE	0.68	TRUE	3	21	1
E6	Sample 2	Target 5	UNKNOWN	FAM	NFQ-MGB	1.19379	1.09957	1.29608	28.4311	28.3782	0.0466646		-3.0625	0.0427183			-0.255545	FALSE	0.68	TRUE	3	21	1
E7	Sample 3	Target 5	UNKNOWN	FAM	NFQ-MGB	0.852693	0.76734	0.94754	27.9295	27.8816	0.0518569		-2.57705	0.054804			0.229902	FALSE	0.68	TRUE	3	21	1
E8	Sample 3	Target 5	UNKNOWN	FAM	NFQ-MGB	0.852693	0.76734	0.94754	27.8889	27.8816	0.0518569		-2.57705	0.054804			0.229902	FALSE	0.68	TRUE	3	21	1
E9	Sample 3	Target 5	UNKNOWN	FAM	NFQ-MGB	0.852693	0.76734	0.94754	27.8265	27.8816	0.0518569		-2.57705	0.054804			0.229902	FALSE	0.68	TRUE	3	20	1
E10		Target 5	NTC	FAM	NFQ-MGB				Undetermined									FALSE	0.68	TRUE	3	39	1
F1	Sample 1	Target 6	UNKNOWN	FAM	NFQ-MGB	1	0.818999	1.221	32.2219	32.0376	0.160763		1.43642	0.103754			0	FALSE	0.5	TRUE	3	25	1
F2	Sample 1	Target 6	UNKNOWN	FAM	NFQ-MGB	1	0.818999	1.221	31.9264	32.0376	0.160763		1.43642	0.103754			0	FALSE	0.5	TRUE	3	25	1
F3	Sample 1	Target 6	UNKNOWN	FAM	NFQ-MGB	1	0.818999	1.221	31.9645	32.0376	0.160763		1.43642	0.103754			0	FALSE	0.5	TRUE	3	26	1
F4	Sample 2	Target 6	UNKNOWN	FAM	NFQ-MGB	1.78705	1.65745	1.92678	32.0623	32.0396	0.0359729		0.598842	0.0391196			-0.837577	FALSE	0.5	TRUE	3	26	1
F5	Sample 2	Target 6	UNKNOWN	FAM	NFQ-MGB	1.78705	1.65745	1.92678	32.0583	32.0396	0.0359729		0.598842	0.0391196			-0.837577	FALSE	0.5	TRUE	3	26	1
F6	Sample 2	Target 6	UNKNOWN	FAM	NFQ-MGB	1.78705	1.65745	1.92678	31.9981	32.0396	0.0359729		0.598842	0.0391196			-0.837577	FALSE	0.5	TRUE	3	25	1
F7	Sample 3	Target 6	UNKNOWN	FAM	NFQ-MGB	1.23339	1.09193	1.39318	31.508	31.5925	0.0754954		1.13379	0.0633005			-0.302631	FALSE	0.5	TRUE	3	25	1
F8	Sample 3	Target 6	UNKNOWN	FAM	NFQ-MGB	1.23339	1.09193	1.39318	31.6534	31.5925	0.0754954		1.13379	0.0633005			-0.302631	FALSE	0.5	TRUE	3	25	1
F9	Sample 3	Target 6	UNKNOWN	FAM	NFQ-MGB	1.23339	1.09193	1.39318	31.616	31.5925	0.0754954		1.13379	0.0633005			-0.302631	FALSE	0.5	TRUE	3	25	1
F10		Target 6	NTC	FAM	NFQ-MGB				Undetermined									FALSE	0.5	TRUE	3	39	1
G1	Sample 1	Target 7	UNKNOWN	FAM	NFQ-MGB	1	0.772685	1.29419	34.3798	34.1294	0.21776		3.52823	0.134002			0	FALSE	0.34	TRUE	3	28	1
G2	Sample 1	Target 7	UNKNOWN	FAM	NFQ-MGB	1	0.772685	1.29419	34.0242	34.1294	0.21776		3.52823	0.134002			0	FALSE	0.34	TRUE	3	28	1
G3	Sample 1	Target 7	UNKNOWN	FAM	NFQ-MGB	1	0.772685	1.29419	33.9842	34.1294	0.21776		3.52823	0.134002			0	FALSE	0.34	TRUE	3	28	1
G4	Sample 2	Target 7	UNKNOWN	FAM	NFQ-MGB	2.04725	1.78849	2.34346	33.8307	33.9353	0.107209		2.49454	0.0702155			-1.03369	FALSE	0.34	TRUE	3	28	1
G5	Sample 2	Target 7	UNKNOWN	FAM	NFQ-MGB	2.04725	1.78849	2.34346	33.9303	33.9353	0.107209		2.49454	0.0702155			-1.03369	FALSE	0.34	TRUE	3	28	1
G6	Sample 2	Target 7	UNKNOWN	FAM	NFQ-MGB	2.04725	1.78849	2.34346	34.0449	33.9353	0.107209		2.49454	0.0702155			-1.03369	FALSE	0.34	TRUE	3	28	1
G7	Sample 3	Target 7	UNKNOWN	FAM	NFQ-MGB	1.14344	0.943321	1.38601	33.9674	33.7935	0.15382		3.33485	0.0999699			-0.193382	FALSE	0.34	TRUE	3	28	1
G8	Sample 3	Target 7	UNKNOWN	FAM	NFQ-MGB	1.14344	0.943321	1.38601	33.7381	33.7935	0.15382		3.33485	0.0999699			-0.193382	FALSE	0.34	TRUE	3	27	1
G9	Sample 3	Target 7	UNKNOWN	FAM	NFQ-MGB	1.14344	0.943321	1.38601	33.6751	33.7935	0.15382		3.33485	0.0999699			-0.193382	FALSE	0.34	TRUE	3	28	1
G10		Target 7	NTC	FAM	NFQ-MGB				Undetermined									FALSE	0.34	TRUE	3	39	1
H1	Sample 1	Target 8	UNKNOWN	FAM	NFQ-MGB				30.6508	30.6012	0.0803112							FALSE	0.48	TRUE	3	24	1
H2	Sample 1	Target 8	UNKNOWN	FAM	NFQ-MGB				30.6442	30.6012	0.0803112							FALSE	0.48	TRUE	3	24	1
H3	Sample 1	Target 8	UNKNOWN	FAM	NFQ-MGB				30.5085	30.6012	0.0803112							FALSE	0.48	TRUE	3	23	1
H4	Sample 2	Target 8	UNKNOWN	FAM	NFQ-MGB				31.42	31.4407	0.0574193							FALSE	0.48	TRUE	3	24	1
H5	Sample 2	Target 8	UNKNOWN	FAM	NFQ-MGB				31.5056	31.4407	0.0574193							FALSE	0.48	TRUE	3	25	1
H6	Sample 2	Target 8	UNKNOWN	FAM	NFQ-MGB				31.3965	31.4407	0.0574193							FALSE	0.48	TRUE	3	25	1
H7	Sample 3	Target 8	UNKNOWN	FAM	NFQ-MGB				30.4514	30.4587	0.0795066							FALSE	0.48	TRUE	3	24	1
H8	Sample 3	Target 8	UNKNOWN	FAM	NFQ-MGB				30.3831	30.4587	0.0795066							FALSE	0.48	TRUE	3	24	1
H9	Sample 3	Target 8	UNKNOWN	FAM	NFQ-MGB				30.5416	30.4587	0.0795066							FALSE	0.48	TRUE	3	24	1
H10		Target 8	NTC	FAM	NFQ-MGB				Undetermined									FALSE	0.48	TRUE	3	39	1
Analysis Type	Singleplex
Endogenous Control	Target 8
RQ Min/Max Confidence Level	95.0
Reference Sample	Sample 1

## Sheet: Raw Data
Block Type	96well
Chemistry	TAQMAN
Experiment File Name	C:\Users\Jeffrey Philippson\Documents\Anna_StepOne\20150716_1\average_threshold_female_only\F_49.eds
Experiment Run End Time	Not Started
Instrument Type	steponeplus
Passive Reference	ROX
Well	Cycle	BLUE	GREEN	YELLOW	RED
A1	1	18416	9118	9993	18863
A2	1	15882	6696	8457	19383
A3	1	17246	7458	9224	20617
A4	1	16965	7649	9211	19510
A5	1	15835	6740	8567	19469
A6	1	16429	7117	8989	20194
A7	1	16760	7388	9310	20514
A8	1	15938	7091	8985	19875
A9	1	14651	6321	8247	19010
A10	1	17757	8055	10236	22616
A11	1	-3429	-2009	-1507	-1212
A12	1	-2614	-1411	-973	-746
B1	1	20188	8985	9357	19528
B2	1	21945	9699	9894	20068
B3	1	22746	10098	10348	21094
B4	1	24722	11146	11334	22503
B5	1	24314	11041	11284	22310
B6	1	23151	10477	10839	21713
B7	1	23669	10837	11116	22291
B8	1	25004	11406	11572	22550
B9	1	25260	11628	11826	23195
B10	1	26494	12215	12020	23405
B11	1	-3411	-2092	-1687	-1530
B12	1	-4191	-2566	-2007	-1685
C1	1	13438	5822	8065	19089
C2	1	14863	6458	9002	20782
C3	1	13681	5810	8425	20234
C4	1	15925	6908	9507	21866
C5	1	16310	7080	9730	22237
C6	1	16163	7041	9860	22685
C7	1	15267	6560	9561	22459
C8	1	16221	7316	9885	22084
C9	1	11856	5445	7644	17501
C10	1	17067	7799	10489	23429
C11	1	-3967	-2430	-1924	-1679
C12	1	-3014	-1745	-1328	-975
D1	1	18617	8087	9134	19731
D2	1	22338	9764	10488	21476
D3	1	21487	9378	9991	20595
D4	1	23158	10009	10864	22491
D5	1	20977	9055	10000	21117
D6	1	23257	10428	11129	22159
D7	1	22359	10108	11125	22665
D8	1	22729	10199	10847	21510
D9	1	23390	10506	11111	22431
D10	1	28238	12953	13311	25524
D11	1	-4139	-2450	-1887	-1627
D12	1	-2637	-1429	-993	-746
E1	1	18474	8161	9444	20606
E2	1	21824	9675	10597	21781
E3	1	21832	9557	10561	22114
E4	1	22046	9704	10996	22902
E5	1	20954	9267	10282	21352
E6	1	20878	9268	10390	21591
E7	1	23499	10554	11579	23593
E8	1	20970	9424	10370	21057
E9	1	24946	11282	12222	24664
E10	1	27058	12371	13191	26145
E11	1	-3803	-2272	-1715	-1422
E12	1	-3188	-1747	-1187	-865
F1	1	17937	7906	9657	21194
F2	1	19156	8159	9840	21643
F3	1	19329	8255	9827	21307
F4	1	23426	10198	11959	25020
F5	1	22342	9905	11593	24238
F6	1	22004	9588	11205	23560
F7	1	21334	9380	10927	23086
F8	1	21308	9407	10921	22517
F9	1	18450	7987	9597	20658
F10	1	17338	7527	9026	19653
F11	1	-3296	-1912	-1438	-1187
F12	1	-3462	-2044	-1568	-1267
G1	1	15200	6304	8531	20379
G2	1	17639	7510	9631	21384
G3	1	18513	7812	10056	22583
G4	1	17652	7358	9509	21420
G5	1	20337	8622	10787	23690
G6	1	18539	7909	10178	22656
G7	1	18652	8035	10242	22592
G8	1	15471	6653	8638	19187
G9	1	19551	8452	10480	22706
G10	1	20911	9179	11292	24497
G11	1	-3184	-1937	-1521	-1308
G12	1	-3065	-1772	-1375	-1155
H1	1	13607	5531	7896	19517
H2	1	15031	6492	8892	20630
H3	1	15178	6345	8624	20179
H4	1	15906	6885	9189	20791
H5	1	16562	7294	9535	21322
H6	1	15900	6676	8868	20395
H7	1	16551	7225	9700	22256
H8	1	14799	6241	8446	19641
H9	1	18416	8126	10576	23661
H10	1	18826	8428	10472	23014
H11	1	-4787	-2949	-2408	-2103
H12	1	-3553	-2073	-1630	-1415
A1	2	18935	9328	10200	19172
A2	2	16305	6895	8610	19602
A3	2	17881	7771	9507	21066
A4	2	17443	7885	9412	19808
A5	2	16333	6949	8752	19735
A6	2	16833	7321	9164	20407
A7	2	17316	7676	9546	20865
A8	2	16488	7335	9224	20265
A9	2	15197	6582	8456	19283
A10	2	18481	8424	10566	23115
A11	2	-3528	-2053	-1531	-1242
A12	2	-2674	-1446	-1014	-762
B1	2	20751	9252	9533	19706
B2	2	22286	9891	10003	20257
B3	2	23073	10261	10475	21329
B4	2	25155	11368	11503	22709
B5	2	24437	11140	11309	22318
B6	2	23435	10628	10971	21843
B7	2	23915	10950	11189	22346
B8	2	25357	11629	11706	22692
B9	2	25314	11677	11823	23135
B10	2	26686	12307	12073	23418
B11	2	-3432	-2106	-1693	-1557
B12	2	-4260	-2601	-2046	-1735
C1	2	13780	5977	8185	19167
C2	2	15205	6628	9148	21018
C3	2	14014	6013	8599	20476
C4	2	16088	6996	9555	21908
C5	2	16562	7205	9823	22297
C6	2	16492	7230	9995	22857
C7	2	15856	6881	9851	22907
C8	2	16456	7454	9977	22190
C9	2	12173	5632	7806	17734
C10	2	17119	7873	10514	23364
C11	2	-4022	-2501	-1963	-1741
C12	2	-3064	-1781	-1349	-1012
D1	2	19090	8393	9367	19973
D2	2	22288	9762	10467	21348
D3	2	21592	9420	10013	20609
D4	2	23558	10236	11047	22692
D5	2	21112	9113	10027	21105
D6	2	23451	10558	11205	22195
D7	2	22729	10307	11285	22879
D8	2	22919	10295	10913	21565
D9	2	23778	10709	11279	22648
D10	2	28321	13030	13336	25521
D11	2	-4200	-2498	-1917	-1653
D12	2	-2707	-1483	-1012	-779
E1	2	18765	8303	9543	20719
E2	2	22046	9785	10657	21866
E3	2	22118	9725	10676	22128
E4	2	22285	9822	11094	23003
E5	2	21245	9430	10407	21502
E6	2	21211	9448	10542	21782
E7	2	23667	10636	11655	23638
E8	2	21151	9520	10459	21134
E9	2	25336	11512	12302	24555
E10	2	27492	12582	13322	26299
E11	2	-3874	-2331	-1771	-1427
E12	2	-3263	-1772	-1212	-886
F1	2	18261	8070	9777	21319
F2	2	19284	8218	9862	21568
F3	2	19373	8299	9837	21255
F4	2	23867	10412	12129	25261
F5	2	22606	10055	11725	24355
F6	2	22543	9861	11450	23947
F7	2	21712	9568	11080	23285
F8	2	21501	9524	11000	22584
F9	2	18743	8141	9686	20759
F10	2	17623	7641	9111	19832
F11	2	-3342	-1948	-1461	-1210
F12	2	-3544	-2076	-1579	-1305
G1	2	15300	6369	8578	20306
G2	2	17583	7475	9583	21266
G3	2	18747	7934	10162	22658
G4	2	17872	7481	9628	21564
G5	2	20348	8628	10787	23615
G6	2	18662	7988	10214	22676
G7	2	18886	8167	10344	22716
G8	2	15572	6731	8685	19216
G9	2	19694	8534	10528	22739
G10	2	21002	9262	11318	24464
G11	2	-3238	-1987	-1553	-1330
G12	2	-3140	-1800	-1395	-1162
H1	2	13832	5645	7970	19577
H2	2	15348	6620	8976	20730
H3	2	15644	6574	8784	20438
H4	2	15930	6975	9190	20607
H5	2	17029	7529	9737	21612
H6	2	16385	6906	9023	20650
H7	2	17100	7475	9932	22559
H8	2	15291	6479	8658	19954
H9	2	18966	8365	10779	23925
H10	2	19361	8654	10649	23353
H11	2	-4839	-3006	-2453	-2110
H12	2	-3644	-2123	-1672	-1436
A1	3	19157	9456	10315	19305
A2	3	16379	6931	8601	19453
A3	3	18186	7929	9634	21242
A4	3	17703	8001	9491	19942
A5	3	16680	7119	8905	19964
A6	3	17160	7469	9288	20601
A7	3	17694	7818	9679	21019
A8	3	16829	7502	9341	20411
A9	3	15428	6693	8560	19440
A10	3	18833	8566	10698	23343
A11	3	-3568	-2088	-1545	-1230
A12	3	-2728	-1485	-1056	-792
B1	3	20945	9323	9615	19798
B2	3	22335	9914	10018	20213
B3	3	23267	10380	10557	21406
B4	3	24896	11256	11335	22329
B5	3	24836	11340	11453	22527
B6	3	23688	10775	11073	21970
B7	3	24257	11148	11319	22534
B8	3	25511	11700	11722	22576
B9	3	25721	11902	12013	23366
B10	3	26887	12404	12141	23509
B11	3	-3460	-2114	-1687	-1547
B12	3	-4293	-2630	-2066	-1739
C1	3	13951	6069	8251	19201
C2	3	15311	6691	9205	21025
C3	3	14187	6066	8647	20548
C4	3	16287	7090	9629	21981
C5	3	16689	7257	9856	22315
C6	3	16700	7343	10064	22986
C7	3	15983	6923	9902	22937
C8	3	16660	7553	10059	22286
C9	3	12364	5705	7905	17809
C10	3	17244	7940	10557	23392
C11	3	-4053	-2492	-1989	-1719
C12	3	-3068	-1794	-1364	-1007
D1	3	19254	8472	9377	19936
D2	3	22373	9806	10497	21363
D3	3	21818	9578	10115	20686
D4	3	23845	10358	11137	22809
D5	3	21355	9243	10108	21225
D6	3	23627	10646	11269	22254
D7	3	22843	10376	11320	22852
D8	3	23197	10431	11030	21691
D9	3	23970	10776	11300	22645
D10	3	28648	13163	13455	25680
D11	3	-4226	-2535	-1930	-1665
D12	3	-2708	-1484	-1038	-765
E1	3	18996	8403	9600	20788
E2	3	22115	9825	10681	21871
E3	3	22410	9878	10777	22286
E4	3	22505	9942	11142	23078
E5	3	21548	9575	10505	21653
E6	3	21529	9585	10673	21960
E7	3	23841	10750	11718	23677
E8	3	21315	9604	10527	21197
E9	3	25500	11601	12383	24587
E10	3	27884	12794	13483	26504
E11	3	-3916	-2358	-1774	-1462
E12	3	-3290	-1791	-1226	-892
F1	3	18604	8207	9894	21482
F2	3	19463	8291	9927	21599
F3	3	19614	8407	9913	21357
F4	3	24130	10572	12207	25378
F5	3	22791	10140	11761	24414
F6	3	22796	9983	11530	24035
F7	3	21954	9665	11138	23345
F8	3	21887	9721	11166	22852
F9	3	18933	8243	9757	20832
F10	3	17777	7717	9156	19872
F11	3	-3386	-1974	-1500	-1269
F12	3	-3579	-2123	-1595	-1324
G1	3	15558	6499	8649	20458
G2	3	17634	7522	9568	21223
G3	3	18873	7983	10187	22660
G4	3	18055	7579	9702	21671
G5	3	20443	8696	10791	23608
G6	3	18815	8051	10277	22711
G7	3	19093	8239	10406	22803
G8	3	15749	6808	8740	19303
G9	3	19955	8663	10638	22890
G10	3	21191	9335	11357	24492
G11	3	-3257	-1957	-1558	-1326
G12	3	-3167	-1846	-1412	-1189
H1	3	14092	5751	8059	19706
H2	3	15559	6718	9074	20796
H3	3	15966	6710	8936	20613
H4	3	16121	7049	9254	20709
H5	3	17314	7669	9845	21764
H6	3	16572	7005	9108	20742
H7	3	17342	7606	10020	22632
H8	3	15567	6600	8737	20112
H9	3	18645	8267	10486	23053
H10	3	19681	8843	10811	23549
H11	3	-4871	-3007	-2481	-2142
H12	3	-3654	-2126	-1694	-1460
A1	4	19453	9580	10376	19443
A2	4	16392	6933	8588	19403
A3	4	18437	8050	9764	21418
A4	4	17910	8089	9568	20079
A5	4	16912	7245	8987	20124
A6	4	17395	7559	9365	20724
A7	4	17873	7916	9702	21086
A8	4	17022	7584	9390	20469
A9	4	15580	6744	8597	19447
A10	4	19091	8692	10817	23498
A11	4	-3604	-2094	-1569	-1273
A12	4	-2777	-1482	-1050	-799
B1	4	20971	9345	9596	19694
B2	4	22453	9959	10051	20233
B3	4	23385	10422	10591	21438
B4	4	24967	11322	11329	22305
B5	4	25151	11492	11609	22740
B6	4	23912	10871	11136	22058
B7	4	24410	11224	11361	22549
B8	4	25428	11655	11684	22434
B9	4	25829	11934	12026	23327
B10	4	27159	12546	12221	23599
B11	4	-3489	-2138	-1718	-1547
B12	4	-4326	-2636	-2061	-1736
C1	4	14178	6194	8350	19403
C2	4	15394	6733	9181	21039
C3	4	14422	6209	8752	20715
C4	4	16546	7204	9728	22116
C5	4	16800	7322	9890	22337
C6	4	16882	7437	10157	23110
C7	4	16049	6984	9893	22890
C8	4	16917	7687	10193	22422
C9	4	12537	5810	7967	17936
C10	4	17323	7992	10564	23402
C11	4	-4069	-2489	-1988	-1733
C12	4	-3090	-1787	-1381	-1011
D1	4	19597	8663	9530	20161
D2	4	22456	9849	10505	21389
D3	4	22010	9647	10179	20774
D4	4	24099	10476	11224	22903
D5	4	21420	9305	10145	21186
D6	4	23837	10730	11338	22336
D7	4	22871	10397	11282	22759
D8	4	23344	10522	11086	21747
D9	4	24313	10939	11418	22814
D10	4	28872	13296	13530	25740
D11	4	-4259	-2528	-1938	-1691
D12	4	-2725	-1486	-1021	-793
E1	4	19265	8519	9700	20929
E2	4	22203	9862	10717	21872
E3	4	22505	9902	10794	22275
E4	4	22837	10088	11285	23266
E5	4	21783	9694	10603	21750
E6	4	21725	9710	10742	22033
E7	4	23992	10795	11701	23605
E8	4	21521	9736	10591	21317
E9	4	25702	11721	12433	24665
E10	4	28090	12871	13534	26556
E11	4	-3920	-2356	-1780	-1440
E12	4	-3283	-1788	-1236	-904
F1	4	18766	8292	9931	21554
F2	4	19486	8323	9905	21569
F3	4	19733	8457	9943	21371
F4	4	24338	10668	12293	25453
F5	4	22972	10232	11828	24450
F6	4	22963	10069	11571	24054
F7	4	22087	9737	11146	23294
F8	4	22044	9802	11203	22901
F9	4	19186	8368	9861	20965
F10	4	17948	7802	9221	19937
F11	4	-3380	-1976	-1483	-1222
F12	4	-3594	-2108	-1607	-1303
G1	4	15622	6531	8671	20436
G2	4	17679	7555	9593	21203
G3	4	19157	8130	10295	22838
G4	4	18335	7691	9789	21790
G5	4	20562	8730	10823	23649
G6	4	18977	8133	10346	22770
G7	4	19206	8293	10461	22929
G8	4	15828	6851	8772	19336
G9	4	20058	8722	10646	22902
G10	4	21454	9468	11478	24725
G11	4	-3255	-1989	-1571	-1328
G12	4	-3166	-1827	-1406	-1180
H1	4	14329	5863	8178	19838
H2	4	15729	6790	9096	20820
H3	4	16147	6804	8985	20751
H4	4	16209	7113	9266	20706
H5	4	17498	7741	9907	21873
H6	4	16691	7043	9149	20795
H7	4	17482	7675	10076	22710
H8	4	15733	6693	8831	20226
H9	4	18753	8317	10533	23071
H10	4	19881	8896	10847	23575
H11	4	-4880	-3019	-2455	-2133
H12	4	-3693	-2140	-1707	-1469
A1	5	19548	9665	10460	19497
A2	5	16566	7038	8625	19478
A3	5	18603	8102	9774	21456
A4	5	18088	8164	9639	20129
A5	5	17004	7262	9010	20114
A6	5	17539	7624	9424	20778
A7	5	18063	8000	9790	21191
A8	5	17224	7669	9467	20553
A9	5	15769	6858	8676	19556
A10	5	19299	8801	10891	23608
A11	5	-3607	-2102	-1577	-1280
A12	5	-2742	-1498	-1048	-809
B1	5	21245	9487	9665	19827
B2	5	22431	9988	9999	20072
B3	5	23491	10509	10649	21467
B4	5	25274	11420	11443	22426
B5	5	25198	11507	11608	22687
B6	5	24089	10974	11196	22118
B7	5	24723	11374	11472	22728
B8	5	25599	11762	11730	22508
B9	5	26046	12046	12077	23402
B10	5	27328	12635	12271	23614
B11	5	-3469	-2132	-1706	-1566
B12	5	-4281	-2636	-2054	-1744
C1	5	14227	6215	8345	19335
C2	5	15541	6811	9247	21098
C3	5	14473	6230	8755	20692
C4	5	16599	7228	9740	22117
C5	5	17034	7436	9999	22483
C6	5	17053	7516	10233	23162
C7	5	16299	7092	10000	23057
C8	5	17085	7732	10221	22538
C9	5	12713	5897	8058	18070
C10	5	17415	8031	10587	23424
C11	5	-4066	-2487	-1964	-1729
C12	5	-3065	-1800	-1369	-1012
D1	5	19629	8684	9558	20187
D2	5	22640	9955	10578	21462
D3	5	22195	9746	10240	20878
D4	5	24305	10605	11331	23025
D5	5	21652	9377	10202	21266
D6	5	23994	10797	11389	22395
D7	5	23365	10635	11500	23154
D8	5	23526	10625	11173	21862
D9	5	24540	11047	11499	22909
D10	5	28970	13358	13531	25750
D11	5	-4230	-2517	-1939	-1668
D12	5	-2711	-1496	-1015	-762
E1	5	19370	8588	9740	20961
E2	5	22404	9940	10765	21981
E3	5	22696	10011	10868	22373
E4	5	23030	10200	11378	23332
E5	5	21872	9713	10613	21738
E6	5	21848	9727	10751	22054
E7	5	24314	10931	11840	23857
E8	5	21822	9859	10744	21501
E9	5	25891	11787	12476	24701
E10	5	28193	12928	13549	26541
E11	5	-3943	-2348	-1767	-1468
E12	5	-3277	-1796	-1225	-882
F1	5	18963	8377	10014	21654
F2	5	19757	8428	9997	21702
F3	5	19871	8536	9987	21441
F4	5	24497	10721	12339	25493
F5	5	23071	10269	11824	24462
F6	5	23112	10131	11624	24100
F7	5	22341	9882	11269	23523
F8	5	22174	9843	11246	22899
F9	5	19343	8442	9918	21059
F10	5	18068	7851	9242	19906
F11	5	-3380	-1971	-1487	-1260
F12	5	-3587	-2140	-1614	-1324
G1	5	15748	6583	8722	20512
G2	5	17816	7619	9623	21255
G3	5	19281	8180	10328	22844
G4	5	18309	7667	9751	21704
G5	5	20790	8835	10915	23784
G6	5	19152	8202	10385	22876
G7	5	19406	8396	10526	22984
G8	5	16030	6918	8825	19445
G9	5	20251	8803	10705	23000
G10	5	21546	9498	11485	24701
G11	5	-3261	-2002	-1568	-1324
G12	5	-3169	-1837	-1395	-1188
H1	5	14389	5902	8170	19818
H2	5	15915	6872	9186	20931
H3	5	16301	6879	9080	20834
H4	5	16344	7156	9315	20757
H5	5	17621	7793	9975	21950
H6	5	16829	7117	9188	20857
H7	5	17194	7579	9796	21924
H8	5	15855	6735	8865	20261
H9	5	18893	8366	10574	23115
H10	5	20104	9013	10944	23718
H11	5	-4862	-3017	-2452	-2143
H12	5	-3686	-2153	-1703	-1466
A1	6	19673	9701	10491	19595
A2	6	16739	7129	8710	19557
A3	6	18731	8164	9829	21547
A4	6	18157	8217	9647	20190
A5	6	17076	7314	9023	20105
A6	6	17648	7679	9456	20827
A7	6	18140	8044	9839	21230
A8	6	17285	7711	9501	20592
A9	6	15769	6849	8626	19354
A10	6	19403	8859	10925	23620
A11	6	-3608	-2096	-1577	-1266
A12	6	-2772	-1500	-1050	-795
B1	6	21399	9593	9759	19930
B2	6	22453	9985	10004	20057
B3	6	23645	10585	10689	21543
B4	6	25373	11495	11483	22443
B5	6	25197	11530	11576	22610
B6	6	24220	11028	11220	22166
B7	6	24905	11458	11556	22834
B8	6	25711	11787	11735	22527
B9	6	26064	12045	12067	23347
B10	6	27509	12756	12366	23708
B11	6	-3483	-2133	-1699	-1574
B12	6	-4302	-2635	-2070	-1749
C1	6	14383	6299	8404	19398
C2	6	15651	6859	9293	21183
C3	6	14574	6268	8786	20726
C4	6	16700	7300	9774	22181
C5	6	17363	7602	10147	22750
C6	6	17158	7563	10274	23230
C7	6	16328	7112	9992	23029
C8	6	17155	7781	10243	22548
C9	6	12846	5967	8082	18133
C10	6	17554	8109	10633	23507
C11	6	-4084	-2518	-1989	-1729
C12	6	-3088	-1792	-1366	-1004
D1	6	19649	8664	9526	20098
D2	6	22746	9998	10607	21491
D3	6	22445	9866	10348	21025
D4	6	24426	10626	11337	23061
D5	6	21685	9413	10212	21252
D6	6	24082	10856	11429	22450
D7	6	23585	10738	11594	23264
D8	6	23653	10681	11206	21907
D9	6	24841	11188	11614	23107
D10	6	29167	13439	13617	25826
D11	6	-4266	-2528	-1927	-1663
D12	6	-2729	-1501	-1038	-770
E1	6	19325	8558	9695	20878
E2	6	22536	10019	10813	22036
E3	6	22889	10099	10927	22451
E4	6	23065	10211	11354	23345
E5	6	22016	9813	10694	21833
E6	6	21961	9788	10820	22115
E7	6	24482	11063	11925	23948
E8	6	21913	9889	10745	21553
E9	6	26055	11874	12563	24765
E10	6	28338	12977	13649	26639
E11	6	-3940	-2338	-1766	-1463
E12	6	-3311	-1817	-1224	-898
F1	6	18988	8409	10010	21638
F2	6	19852	8466	10032	21727
F3	6	20019	8607	10040	21472
F4	6	24656	10795	12394	25530
F5	6	23280	10375	11927	24595
F6	6	23297	10198	11696	24187
F7	6	22457	9914	11305	23556
F8	6	22418	9949	11318	23020
F9	6	19510	8503	9973	21146
F10	6	18191	7926	9286	19989
F11	6	-3367	-1964	-1480	-1218
F12	6	-3629	-2130	-1606	-1336
G1	6	15836	6636	8772	20577
G2	6	17843	7616	9623	21253
G3	6	19407	8246	10381	22900
G4	6	18530	7787	9870	21887
G5	6	20815	8854	10902	23736
G6	6	19309	8285	10452	22982
G7	6	19456	8426	10548	23013
G8	6	16134	7000	8886	19526
G9	6	20370	8871	10770	23039
G10	6	21680	9563	11544	24753
G11	6	-3284	-1989	-1570	-1332
G12	6	-3170	-1837	-1433	-1199
H1	6	14207	5830	8050	19408
H2	6	15968	6893	9189	20924
H3	6	16371	6916	9072	20853
H4	6	16353	7163	9301	20728
H5	6	17724	7838	10014	21979
H6	6	16872	7138	9207	20891
H7	6	17253	7616	9833	21953
H8	6	15943	6784	8915	20305
H9	6	18968	8409	10610	23156
H10	6	20201	9056	10960	23743
H11	6	-4849	-3026	-2460	-2135
H12	6	-3681	-2157	-1689	-1466
A1	7	19734	9715	10523	19581
A2	7	16785	7148	8721	19582
A3	7	18830	8211	9853	21560
A4	7	18234	8232	9665	20191
A5	7	17239	7355	9097	20243
A6	7	17697	7705	9487	20850
A7	7	18212	8075	9834	21229
A8	7	17395	7783	9520	20645
A9	7	15816	6879	8617	19372
A10	7	19402	8816	10870	23544
A11	7	-3617	-2114	-1574	-1257
A12	7	-2778	-1512	-1074	-781
B1	7	21560	9659	9790	20025
B2	7	22560	10058	10036	20084
B3	7	23757	10616	10728	21552
B4	7	25399	11505	11473	22444
B5	7	25558	11694	11734	22866
B6	7	24315	11072	11291	22199
B7	7	25013	11498	11564	22828
B8	7	25827	11842	11795	22548
B9	7	26223	12131	12121	23433
B10	7	27571	12765	12350	23655
B11	7	-3486	-2124	-1689	-1553
B12	7	-4306	-2645	-2070	-1744
C1	7	14513	6351	8468	19528
C2	7	15735	6890	9338	21206
C3	7	14683	6325	8812	20755
C4	7	16923	7418	9895	22337
C5	7	17328	7591	10080	22655
C6	7	17263	7606	10278	23278
C7	7	16457	7163	10045	23107
C8	7	17238	7820	10261	22564
C9	7	12837	5956	8085	18081
C10	7	17542	8108	10645	23449
C11	7	-4069	-2508	-1984	-1731
C12	7	-3108	-1784	-1367	-1013
D1	7	19769	8742	9574	20188
D2	7	22855	10044	10652	21536
D3	7	22502	9874	10362	21031
D4	7	24555	10726	11397	23110
D5	7	21920	9523	10294	21409
D6	7	24295	10941	11497	22533
D7	7	23712	10811	11641	23346
D8	7	23823	10736	11234	21964
D9	7	24850	11204	11615	23042
D10	7	29221	13474	13618	25812
D11	7	-4223	-2524	-1961	-1653
D12	7	-2733	-1488	-1047	-757
E1	7	19543	8696	9787	21001
E2	7	22632	10071	10850	22068
E3	7	22944	10121	10938	22454
E4	7	23058	10208	11337	23269
E5	7	22134	9875	10700	21877
E6	7	22116	9887	10867	22211
E7	7	24566	11071	11937	23928
E8	7	22079	9976	10793	21618
E9	7	26170	11943	12552	24777
E10	7	28438	13042	13662	26665
E11	7	-3941	-2337	-1776	-1474
E12	7	-3311	-1805	-1203	-890
F1	7	19132	8471	10071	21721
F2	7	19936	8525	10066	21764
F3	7	20024	8633	10043	21481
F4	7	24722	10847	12421	25588
F5	7	23421	10418	11970	24672
F6	7	23361	10250	11720	24191
F7	7	22546	9977	11337	23587
F8	7	22467	9971	11317	22996
F9	7	19679	8575	10032	21195
F10	7	18259	7960	9313	20008
F11	7	-3347	-1962	-1473	-1243
F12	7	-3599	-2130	-1617	-1317
G1	7	15895	6668	8789	20572
G2	7	18028	7704	9672	21361
G3	7	19583	8319	10466	23013
G4	7	18664	7868	9915	21965
G5	7	20875	8875	10929	23744
G6	7	19369	8297	10447	22982
G7	7	19571	8479	10585	23069
G8	7	16204	7045	8895	19534
G9	7	20451	8893	10772	23049
G10	7	21790	9614	11568	24805
G11	7	-3285	-1991	-1559	-1320
G12	7	-3169	-1844	-1419	-1201
H1	7	14238	5845	8048	19405
H2	7	16015	6945	9190	20920
H3	7	16447	6957	9141	20920
H4	7	16437	7214	9344	20759
H5	7	17789	7878	9995	21993
H6	7	16939	7173	9210	20924
H7	7	17324	7645	9876	21961
H8	7	16001	6810	8921	20320
H9	7	19037	8463	10611	23184
H10	7	20300	9119	11000	23811
H11	7	-4877	-3010	-2448	-2121
H12	7	-3695	-2147	-1703	-1471
A1	8	19812	9748	10515	19577
A2	8	16886	7173	8765	19611
A3	8	18926	8272	9932	21639
A4	8	18315	8276	9721	20222
A5	8	17280	7388	9102	20233
A6	8	17827	7757	9506	20897
A7	8	18297	8132	9878	21258
A8	8	17469	7790	9579	20679
A9	8	15898	6927	8670	19390
A10	8	19690	8980	11029	23815
A11	8	-3605	-2103	-1566	-1275
A12	8	-2786	-1500	-1079	-808
B1	8	21636	9683	9824	20000
B2	8	22631	10101	10072	20111
B3	8	23900	10677	10780	21637
B4	8	25647	11639	11563	22521
B5	8	25671	11754	11777	22874
B6	8	24539	11185	11368	22286
B7	8	25037	11517	11535	22795
B8	8	25924	11891	11804	22555
B9	8	26401	12200	12171	23522
B10	8	27751	12848	12386	23740
B11	8	-3482	-2132	-1710	-1563
B12	8	-4327	-2646	-2064	-1755
C1	8	14520	6362	8445	19469
C2	8	15783	6921	9336	21193
C3	8	14801	6392	8872	20821
C4	8	16928	7393	9874	22297
C5	8	17441	7647	10112	22672
C6	8	17442	7690	10385	23393
C7	8	16800	7343	10218	23350
C8	8	17389	7881	10293	22640
C9	8	12984	6042	8128	18152
C10	8	17764	8188	10721	23602
C11	8	-4069	-2507	-1987	-1746
C12	8	-3102	-1811	-1365	-1015
D1	8	19896	8785	9604	20217
D2	8	22889	10039	10649	21501
D3	8	22600	9940	10386	21062
D4	8	24766	10798	11465	23247
D5	8	21918	9511	10279	21368
D6	8	24385	10992	11519	22599
D7	8	23802	10802	11663	23341
D8	8	23971	10812	11301	22039
D9	8	25046	11316	11678	23183
D10	8	29536	13628	13732	26007
D11	8	-4233	-2523	-1949	-1661
D12	8	-2731	-1494	-1025	-765
E1	8	19568	8676	9812	20996
E2	8	22801	10132	10913	22143
E3	8	23016	10132	10961	22459
E4	8	23405	10370	11501	23517
E5	8	22275	9921	10736	21901
E6	8	22250	9933	10942	22267
E7	8	24824	11203	12058	24133
E8	8	22120	9977	10796	21619
E9	8	26359	12024	12643	24887
E10	8	28734	13171	13773	26816
E11	8	-3922	-2351	-1773	-1475
E12	8	-3326	-1802	-1248	-889
F1	8	19237	8526	10106	21766
F2	8	20123	8627	10139	21860
F3	8	20146	8651	10064	21471
F4	8	24980	10947	12487	25683
F5	8	23441	10455	11958	24622
F6	8	23448	10307	11728	24248
F7	8	22767	10058	11423	23729
F8	8	22615	10053	11369	23111
F9	8	19850	8669	10106	21286
F10	8	18415	8038	9359	20088
F11	8	-3379	-1975	-1497	-1257
F12	8	-3609	-2138	-1608	-1333
G1	8	16070	6766	8857	20647
G2	8	18021	7686	9668	21295
G3	8	19711	8389	10483	23079
G4	8	18652	7868	9874	21883
G5	8	21031	8960	10992	23826
G6	8	19544	8382	10514	23083
G7	8	19659	8504	10590	23049
G8	8	16335	7093	8946	19582
G9	8	20574	8951	10827	23104
G10	8	21873	9644	11593	24795
G11	8	-3303	-2009	-1578	-1337
G12	8	-3177	-1853	-1404	-1202
H1	8	14309	5878	8064	19437
H2	8	16112	6960	9215	20939
H3	8	16525	6997	9165	20952
H4	8	16515	7267	9389	20789
H5	8	17895	7929	10044	22053
H6	8	17018	7213	9258	20949
H7	8	17371	7687	9867	21978
H8	8	16079	6837	8961	20340
H9	8	19104	8472	10648	23204
H10	8	20402	9136	11042	23859
H11	8	-4880	-3038	-2489	-2129
H12	8	-3687	-2174	-1710	-1466
A1	9	19808	9768	10537	19548
A2	9	16939	7170	8748	19603
A3	9	19003	8312	9942	21671
A4	9	18405	8312	9743	20303
A5	9	17339	7425	9112	20250
A6	9	17862	7787	9520	20904
A7	9	18388	8163	9875	21269
A8	9	17566	7847	9590	20712
A9	9	16013	6956	8690	19452
A10	9	19786	9024	11048	23832
A11	9	-3595	-2117	-1581	-1271
A12	9	-2784	-1502	-1080	-791
B1	9	21644	9668	9781	19957
B2	9	22687	10107	10074	20088
B3	9	23993	10730	10818	21656
B4	9	25694	11659	11558	22516
B5	9	25711	11756	11744	22824
B6	9	24640	11235	11382	22326
B7	9	25220	11608	11583	22849
B8	9	26110	11994	11872	22661
B9	9	26492	12254	12199	23509
B10	9	27981	12931	12495	23864
B11	9	-3520	-2141	-1722	-1575
B12	9	-4337	-2650	-2075	-1757
C1	9	14640	6427	8500	19546
C2	9	15847	6956	9372	21191
C3	9	14825	6390	8884	20788
C4	9	17044	7466	9895	22324
C5	9	17705	7784	10256	22877
C6	9	17538	7756	10412	23439
C7	9	16850	7369	10213	23329
C8	9	17515	7941	10384	22702
C9	9	13114	6089	8185	18226
C10	9	17941	8277	10782	23727
C11	9	-4077	-2504	-1980	-1738
C12	9	-3076	-1801	-1353	-1003
D1	9	20013	8869	9676	20318
D2	9	22914	10076	10646	21504
D3	9	22841	10037	10509	21230
D4	9	24840	10849	11489	23266
D5	9	21950	9529	10268	21312
D6	9	24502	11050	11559	22632
D7	9	24020	10931	11758	23465
D8	9	24076	10861	11359	22095
D9	9	25263	11412	11767	23295
D10	9	29698	13701	13797	26081
D11	9	-4235	-2513	-1954	-1655
D12	9	-2728	-1523	-1035	-779
E1	9	19679	8782	9822	21076
E2	9	22747	10103	10842	22059
E3	9	23201	10229	11001	22572
E4	9	23424	10398	11476	23497
E5	9	22329	9944	10725	21866
E6	9	22495	10069	11030	22448
E7	9	24899	11213	12071	24110
E8	9	22190	10024	10827	21645
E9	9	26493	12087	12682	24960
E10	9	29036	13324	13915	27010
E11	9	-3926	-2340	-1763	-1444
E12	9	-3285	-1789	-1214	-893
F1	9	19338	8571	10152	21786
F2	9	20009	8534	10055	21704
F3	9	20319	8756	10141	21608
F4	9	25086	10998	12538	25737
F5	9	23562	10504	11986	24660
F6	9	23682	10416	11826	24370
F7	9	22909	10114	11448	23760
F8	9	22748	10105	11414	23152
F9	9	19949	8711	10145	21331
F10	9	18552	8111	9412	20146
F11	9	-3386	-1960	-1471	-1249
F12	9	-3606	-2125	-1620	-1319
G1	9	16110	6779	8883	20658
G2	9	18201	7795	9743	21489
G3	9	19705	8359	10448	22993
G4	9	18795	7895	9916	21988
G5	9	21146	9007	11027	23925
G6	9	19639	8421	10549	23083
G7	9	19767	8571	10631	23119
G8	9	16408	7133	8966	19618
G9	9	20692	8997	10846	23142
G10	9	22001	9717	11639	24872
G11	9	-3263	-1994	-1559	-1349
G12	9	-3152	-1818	-1420	-1186
H1	9	14293	5899	8070	19383
H2	9	16114	6979	9230	20915
H3	9	16626	7032	9182	20982
H4	9	16590	7283	9405	20829
H5	9	17936	7925	10078	22094
H6	9	17130	7264	9282	21016
H7	9	17465	7700	9915	22003
H8	9	16153	6883	8973	20416
H9	9	19148	8523	10680	23233
H10	9	20481	9165	11072	23851
H11	9	-4869	-3013	-2469	-2128
H12	9	-3696	-2181	-1710	-1470
A1	10	19895	9773	10555	19611
A2	10	16930	7193	8750	19577
A3	10	19049	8336	9974	21689
A4	10	18486	8353	9767	20309
A5	10	17395	7441	9153	20263
A6	10	18004	7825	9575	20964
A7	10	18443	8171	9902	21334
A8	10	17582	7844	9598	20697
A9	10	16027	6993	8690	19468
A10	10	19831	9059	11095	23854
A11	10	-3578	-2100	-1556	-1265
A12	10	-2779	-1532	-1067	-783
B1	10	21728	9725	9849	20026
B2	10	22712	10134	10071	20073
B3	10	24091	10790	10817	21692
B4	10	25791	11713	11587	22563
B5	10	25905	11881	11849	22983
B6	10	24758	11297	11448	22379
B7	10	25365	11680	11634	22924
B8	10	26178	12013	11908	22688
B9	10	26682	12336	12278	23642
B10	10	28025	12952	12486	23840
B11	10	-3518	-2159	-1711	-1568
B12	10	-4323	-2655	-2069	-1750
C1	10	14709	6464	8523	19565
C2	10	15923	6984	9365	21192
C3	10	14925	6452	8894	20802
C4	10	17165	7512	9938	22396
C5	10	17650	7714	10185	22709
C6	10	17631	7802	10428	23459
C7	10	16865	7366	10211	23347
C8	10	17589	7983	10389	22739
C9	10	13074	6065	8156	18162
C10	10	18003	8312	10814	23734
C11	10	-4051	-2504	-1977	-1746
C12	10	-3091	-1793	-1362	-1000
D1	10	20009	8890	9661	20270
D2	10	23070	10154	10712	21569
D3	10	22842	10031	10476	21187
D4	10	24981	10888	11544	23317
D5	10	22075	9586	10314	21389
D6	10	24545	11043	11562	22610
D7	10	23979	10928	11715	23369
D8	10	24180	10901	11367	22107
D9	10	25266	11409	11752	23274
D10	10	29778	13740	13801	26097
D11	10	-4216	-2525	-1936	-1655
D12	10	-2726	-1498	-1032	-757
E1	10	19722	8787	9865	21060
E2	10	22926	10211	10925	22130
E3	10	23201	10250	11040	22529
E4	10	23629	10484	11566	23606
E5	10	22490	10016	10799	21975
E6	10	22315	9981	10934	22255
E7	10	24960	11249	12055	24086
E8	10	22328	10107	10891	21724
E9	10	26481	12088	12650	24879
E10	10	29107	13356	13908	26981
E11	10	-3902	-2340	-1758	-1450
E12	10	-3304	-1808	-1214	-892
F1	10	19369	8592	10151	21804
F2	10	20253	8669	10142	21866
F3	10	20301	8744	10119	21561
F4	10	25253	11066	12588	25826
F5	10	23662	10544	12013	24681
F6	10	23618	10394	11781	24287
F7	10	22941	10126	11458	23687
F8	10	22941	10206	11501	23267
F9	10	20046	8751	10138	21347
F10	10	18644	8155	9435	20213
F11	10	-3364	-1983	-1476	-1218
F12	10	-3608	-2120	-1607	-1325
G1	10	16152	6789	8845	20658
G2	10	18145	7763	9711	21333
G3	10	19855	8449	10503	23098
G4	10	18829	7925	9932	21950
G5	10	21162	9015	11010	23865
G6	10	19644	8427	10531	23081
G7	10	19807	8578	10652	23144
G8	10	16519	7170	9029	19690
G9	10	20746	9041	10881	23161
G10	10	22039	9718	11630	24842
G11	10	-3338	-2026	-1584	-1360
G12	10	-3182	-1832	-1418	-1190
H1	10	14260	5856	8068	19349
H2	10	16176	7013	9230	20910
H3	10	16638	7047	9208	21008
H4	10	16601	7292	9398	20831
H5	10	17967	7971	10089	22070
H6	10	17185	7265	9302	20995
H7	10	17507	7721	9900	22030
H8	10	16189	6913	8981	20417
H9	10	19209	8537	10705	23251
H10	10	20529	9188	11054	23857
H11	10	-4868	-3034	-2457	-2121
H12	10	-3710	-2170	-1697	-1472
A1	11	19917	9824	10591	19666
A2	11	17046	7224	8791	19652
A3	11	19076	8328	9933	21652
A4	11	18527	8360	9762	20334
A5	11	17453	7471	9159	20281
A6	11	18044	7854	9587	20983
A7	11	18479	8184	9899	21310
A8	11	17667	7891	9640	20736
A9	11	16093	6990	8709	19489
A10	11	19896	9072	11085	23868
A11	11	-3593	-2126	-1574	-1266
A12	11	-2787	-1497	-1040	-800
B1	11	21872	9786	9896	20124
B2	11	22822	10173	10101	20112
B3	11	24104	10809	10826	21665
B4	11	25708	11654	11545	22501
B5	11	26008	11902	11865	23027
B6	11	24824	11318	11431	22412
B7	11	25466	11723	11688	22995
B8	11	26246	12045	11906	22698
B9	11	26801	12403	12310	23676
B10	11	28125	13026	12521	23854
B11	11	-3498	-2154	-1715	-1574
B12	11	-4317	-2655	-2060	-1742
C1	11	14836	6489	8553	19570
C2	11	15939	6983	9325	21138
C3	11	15004	6484	8920	20889
C4	11	17321	7592	10026	22512
C5	11	17745	7791	10212	22765
C6	11	17714	7807	10449	23468
C7	11	16924	7406	10185	23273
C8	11	17719	8052	10419	22767
C9	11	13192	6128	8177	18219
C10	11	18029	8335	10811	23703
C11	11	-4081	-2514	-1962	-1733
C12	11	-3109	-1803	-1359	-1001
D1	11	20018	8885	9644	20215
D2	11	23137	10192	10716	21583
D3	11	23080	10127	10559	21339
D4	11	25105	10954	11564	23344
D5	11	22309	9703	10425	21539
D6	11	24637	11095	11582	22648
D7	11	24001	10937	11706	23363
D8	11	24269	10936	11401	22135
D9	11	25360	11443	11777	23275
D10	11	29828	13752	13805	26082
D11	11	-4238	-2535	-1950	-1663
D12	11	-2721	-1501	-1025	-765
E1	11	19747	8780	9854	21024
E2	11	23145	10298	11050	22311
E3	11	23368	10324	11068	22628
E4	11	23700	10506	11566	23630
E5	11	22531	10037	10799	21973
E6	11	22386	10024	10937	22259
E7	11	25073	11321	12109	24187
E8	11	22324	10091	10882	21685
E9	11	26543	12106	12683	24883
E10	11	29104	13371	13888	26974
E11	11	-3926	-2371	-1768	-1446
E12	11	-3278	-1794	-1217	-889
F1	11	19409	8604	10158	21847
F2	11	20436	8755	10240	22031
F3	11	20466	8808	10181	21656
F4	11	25273	11080	12587	25813
F5	11	23739	10570	12054	24706
F6	11	23739	10429	11832	24333
F7	11	23006	10136	11461	23701
F8	11	22947	10188	11483	23205
F9	11	20143	8803	10204	21397
F10	11	18721	8184	9459	20203
F11	11	-3384	-1976	-1475	-1237
F12	11	-3589	-2128	-1580	-1320
G1	11	16189	6813	8875	20663
G2	11	18255	7806	9737	21406
G3	11	19786	8414	10501	23018
G4	11	18952	7980	9989	22052
G5	11	21241	9062	11046	23910
G6	11	19741	8472	10563	23136
G7	11	19880	8610	10679	23166
G8	11	16594	7210	9059	19720
G9	11	20835	9079	10908	23202
G10	11	22123	9731	11638	24841
G11	11	-3276	-2003	-1589	-1330
G12	11	-3162	-1842	-1404	-1188
H1	11	14244	5837	8040	19319
H2	11	16272	7063	9257	20993
H3	11	16710	7078	9180	20980
H4	11	16664	7319	9417	20844
H5	11	18042	7997	10111	22114
H6	11	17210	7288	9312	21009
H7	11	17513	7751	9911	22027
H8	11	16263	6911	8996	20435
H9	11	19296	8585	10706	23292
H10	11	20605	9240	11102	23918
H11	11	-4899	-3036	-2466	-2128
H12	11	-3733	-2184	-1705	-1457
A1	12	19909	9803	10574	19637
A2	12	17097	7266	8808	19677
A3	12	19148	8372	9971	21671
A4	12	18545	8379	9764	20332
A5	12	17512	7500	9170	20285
A6	12	18123	7892	9605	21032
A7	12	18598	8276	9986	21385
A8	12	17734	7917	9625	20773
A9	12	16137	7027	8745	19481
A10	12	19979	9132	11121	23929
A11	12	-3607	-2105	-1583	-1271
A12	12	-2760	-1498	-1035	-797
B1	12	21826	9790	9872	20016
B2	12	22896	10224	10121	20128
B3	12	24189	10827	10829	21665
B4	12	25825	11730	11585	22557
B5	12	26023	11900	11830	22950
B6	12	24892	11362	11477	22433
B7	12	25580	11781	11722	23008
B8	12	26306	12075	11947	22731
B9	12	27028	12517	12394	23798
B10	12	28226	13069	12534	23921
B11	12	-3513	-2147	-1712	-1552
B12	12	-4307	-2649	-2065	-1733
C1	12	14916	6554	8594	19639
C2	12	16070	7042	9393	21229
C3	12	15097	6538	8954	20943
C4	12	17466	7682	10087	22608
C5	12	17967	7907	10302	22982
C6	12	17774	7827	10465	23492
C7	12	17059	7462	10241	23395
C8	12	17745	8050	10434	22759
C9	12	13254	6144	8191	18220
C10	12	18096	8369	10839	23741
C11	12	-4076	-2513	-1971	-1741
C12	12	-3112	-1802	-1370	-1008
D1	12	20083	8884	9642	20250
D2	12	23157	10178	10711	21553
D3	12	23145	10179	10609	21371
D4	12	25158	11000	11581	23332
D5	12	22299	9708	10394	21493
D6	12	24657	11115	11582	22633
D7	12	24072	10974	11693	23358
D8	12	24373	11008	11417	22182
D9	12	25296	11396	11704	23116
D10	12	29954	13804	13866	26145
D11	12	-4231	-2501	-1939	-1660
D12	12	-2748	-1498	-1042	-778
E1	12	19780	8795	9849	21000
E2	12	23011	10230	10948	22181
E3	12	23459	10358	11100	22649
E4	12	23650	10519	11540	23556
E5	12	22707	10117	10856	22085
E6	12	22507	10072	10991	22329
E7	12	25173	11361	12135	24191
E8	12	22522	10178	10934	21797
E9	12	26660	12159	12695	24906
E10	12	29271	13442	13954	27057
E11	12	-3889	-2338	-1780	-1438
E12	12	-3297	-1787	-1218	-882
F1	12	19551	8654	10198	21897
F2	12	20343	8722	10184	21884
F3	12	20544	8837	10204	21665
F4	12	25236	11067	12530	25724
F5	12	23849	10646	12094	24792
F6	12	23765	10437	11810	24311
F7	12	23134	10232	11481	23748
F8	12	23057	10243	11497	23253
F9	12	20332	8886	10268	21496
F10	12	18888	8267	9487	20326
F11	12	-3363	-1946	-1471	-1226
F12	12	-3573	-2124	-1608	-1336
G1	12	16249	6842	8899	20694
G2	12	18370	7886	9787	21484
G3	12	19816	8425	10487	23022
G4	12	19025	8032	10043	22103
G5	12	21264	9063	11043	23912
G6	12	19791	8478	10589	23121
G7	12	19955	8639	10693	23176
G8	12	16706	7241	9093	19779
G9	12	20919	9116	10931	23263
G10	12	22223	9805	11666	24886
G11	12	-3341	-2024	-1613	-1359
G12	12	-3162	-1815	-1399	-1188
H1	12	14252	5845	8023	19325
H2	12	16284	7082	9274	20987
H3	12	16732	7083	9215	20976
H4	12	16684	7352	9438	20859
H5	12	18092	8012	10122	22126
H6	12	17270	7325	9332	21064
H7	12	17575	7762	9953	22015
H8	12	16309	6956	9018	20454
H9	12	19400	8620	10753	23351
H10	12	20662	9276	11128	23970
H11	12	-4886	-3029	-2451	-2121
H12	12	-3705	-2179	-1716	-1457
A1	13	19925	9815	10571	19591
A2	13	17163	7309	8821	19657
A3	13	19248	8424	10014	21736
A4	13	18607	8426	9778	20301
A5	13	17596	7550	9191	20298
A6	13	18146	7931	9606	21017
A7	13	18676	8280	9976	21380
A8	13	17802	7942	9646	20780
A9	13	16275	7104	8762	19554
A10	13	20088	9193	11145	23954
A11	13	-3614	-2109	-1557	-1258
A12	13	-2752	-1500	-1054	-790
B1	13	21904	9812	9876	20020
B2	13	22977	10264	10131	20174
B3	13	24296	10875	10861	21693
B4	13	26025	11840	11647	22587
B5	13	26063	11926	11849	22949
B6	13	24967	11408	11491	22427
B7	13	25664	11791	11728	23002
B8	13	26412	12117	11968	22745
B9	13	27118	12568	12429	23830
B10	13	28330	13117	12565	23913
B11	13	-3483	-2154	-1698	-1570
B12	13	-4323	-2641	-2065	-1763
C1	13	14945	6582	8604	19649
C2	13	16116	7087	9426	21263
C3	13	15229	6614	9015	20994
C4	13	17386	7636	10007	22481
C5	13	18058	7929	10332	22968
C6	13	17882	7903	10527	23577
C7	13	17116	7495	10252	23370
C8	13	17819	8106	10421	22780
C9	13	13433	6237	8280	18351
C10	13	18162	8407	10850	23765
C11	13	-4068	-2475	-1978	-1726
C12	13	-3094	-1795	-1363	-998
D1	13	20205	8966	9720	20330
D2	13	23195	10217	10721	21580
D3	13	23135	10172	10560	21325
D4	13	25204	11012	11599	23370
D5	13	22287	9705	10378	21467
D6	13	24864	11191	11679	22745
D7	13	24325	11083	11829	23572
D8	13	24461	11044	11456	22214
D9	13	25486	11523	11792	23285
D10	13	30089	13877	13895	26185
D11	13	-4212	-2514	-1912	-1645
D12	13	-2723	-1487	-1029	-767
E1	13	19890	8847	9907	21072
E2	13	23090	10278	10984	22199
E3	13	23466	10367	11072	22609
E4	13	23692	10509	11542	23555
E5	13	22795	10182	10899	22136
E6	13	22659	10160	11037	22381
E7	13	25200	11361	12149	24170
E8	13	22628	10254	10988	21844
E9	13	26808	12239	12756	25033
E10	13	29339	13484	13963	27061
E11	13	-3906	-2314	-1765	-1447
E12	13	-3308	-1788	-1235	-887
F1	13	19590	8709	10230	21866
F2	13	20464	8792	10235	21978
F3	13	20617	8891	10215	21674
F4	13	25447	11149	12627	25822
F5	13	23929	10674	12120	24765
F6	13	23912	10489	11836	24371
F7	13	23178	10259	11500	23760
F8	13	23136	10301	11526	23287
F9	13	20436	8943	10297	21541
F10	13	19004	8321	9548	20348
F11	13	-3342	-1965	-1492	-1232
F12	13	-3606	-2138	-1599	-1320
G1	13	16321	6875	8953	20738
G2	13	18401	7860	9781	21441
G3	13	19905	8456	10497	23052
G4	13	19040	8056	10004	22073
G5	13	21376	9104	11080	23939
G6	13	19886	8547	10607	23168
G7	13	19984	8689	10697	23203
G8	13	16749	7284	9102	19763
G9	13	21020	9169	10988	23312
G10	13	22303	9866	11737	24930
G11	13	-3312	-2009	-1589	-1352
G12	13	-3166	-1829	-1409	-1177
H1	13	14266	5851	8018	19320
H2	13	16290	7094	9270	20947
H3	13	16762	7105	9199	20972
H4	13	16696	7351	9416	20821
H5	13	18155	8039	10131	22140
H6	13	17305	7340	9327	21068
H7	13	17607	7789	9950	22055
H8	13	16344	6979	9034	20482
H9	13	19375	8626	10742	23305
H10	13	20750	9309	11138	23968
H11	13	-4867	-3020	-2456	-2128
H12	13	-3722	-2181	-1717	-1486
A1	14	19983	9835	10583	19630
A2	14	17237	7318	8830	19673
A3	14	19360	8475	10049	21776
A4	14	18685	8454	9799	20317
A5	14	17692	7595	9226	20345
A6	14	18284	7959	9649	21064
A7	14	18795	8339	10007	21423
A8	14	17908	7991	9680	20797
A9	14	16280	7109	8767	19470
A10	14	20154	9208	11195	23977
A11	14	-3603	-2094	-1553	-1251
A12	14	-2745	-1488	-1049	-786
B1	14	21888	9805	9855	19981
B2	14	22962	10233	10111	20114
B3	14	24403	10924	10907	21776
B4	14	26154	11872	11708	22674
B5	14	26216	11979	11888	22969
B6	14	25069	11451	11520	22469
B7	14	25790	11860	11788	23078
B8	14	26471	12153	11981	22752
B9	14	27073	12522	12373	23759
B10	14	28377	13129	12561	23929
B11	14	-3490	-2154	-1704	-1578
B12	14	-4337	-2646	-2071	-1748
C1	14	15126	6648	8669	19738
C2	14	16184	7122	9426	21244
C3	14	15292	6629	9024	20986
C4	14	17466	7641	10026	22471
C5	14	18111	7962	10350	23016
C6	14	17970	7956	10523	23594
C7	14	17366	7620	10384	23533
C8	14	17949	8176	10485	22812
C9	14	13457	6223	8267	18290
C10	14	18313	8464	10936	23888
C11	14	-4083	-2505	-1973	-1722
C12	14	-3124	-1779	-1379	-1007
D1	14	20350	9031	9780	20420
D2	14	23303	10254	10742	21602
D3	14	23164	10185	10572	21315
D4	14	25306	11042	11643	23434
D5	14	22558	9839	10517	21674
D6	14	24947	11275	11691	22795
D7	14	24254	11049	11757	23455
D8	14	24564	11078	11478	22261
D9	14	25722	11602	11867	23417
D10	14	30236	13934	13936	26271
D11	14	-4251	-2542	-1938	-1665
D12	14	-2706	-1504	-997	-755
E1	14	19850	8836	9856	21019
E2	14	23172	10323	10995	22235
E3	14	23470	10375	11067	22576
E4	14	23791	10575	11614	23623
E5	14	22818	10174	10903	22112
E6	14	22801	10209	11091	22451
E7	14	25388	11443	12197	24263
E8	14	22736	10269	11014	21897
E9	14	26904	12275	12792	25037
E10	14	29411	13505	13990	27103
E11	14	-3922	-2365	-1765	-1457
E12	14	-3285	-1796	-1213	-890
F1	14	19615	8711	10212	21873
F2	14	20426	8754	10168	21829
F3	14	20579	8883	10182	21640
F4	14	25537	11212	12652	25853
F5	14	23948	10692	12104	24755
F6	14	24113	10584	11946	24491
F7	14	23245	10285	11506	23774
F8	14	23344	10368	11612	23401
F9	14	20558	8980	10336	21595
F10	14	19003	8327	9548	20297
F11	14	-3393	-1980	-1508	-1254
F12	14	-3588	-2111	-1604	-1315
G1	14	16416	6936	8964	20775
G2	14	18367	7839	9765	21415
G3	14	20055	8543	10582	23141
G4	14	19120	8060	10032	22094
G5	14	21424	9123	11079	23948
G6	14	19983	8587	10645	23220
G7	14	20062	8707	10700	23193
G8	14	16805	7302	9117	19796
G9	14	21028	9147	10956	23261
G10	14	22367	9874	11733	24931
G11	14	-3314	-1995	-1582	-1347
G12	14	-3163	-1833	-1433	-1207
H1	14	14248	5858	8027	19266
H2	14	16339	7097	9280	20931
H3	14	16800	7103	9223	21078
H4	14	16738	7358	9425	20829
H5	14	18161	8032	10124	22133
H6	14	17407	7371	9390	21121
H7	14	17667	7806	9945	22084
H8	14	16418	6989	9051	20518
H9	14	19419	8637	10738	23339
H10	14	20757	9318	11148	23958
H11	14	-4892	-3034	-2458	-2129
H12	14	-3743	-2168	-1721	-1467
A1	15	20007	9860	10566	19603
A2	15	17245	7347	8835	19638
A3	15	19451	8516	10072	21791
A4	15	18764	8463	9816	20346
A5	15	17738	7621	9224	20314
A6	15	18374	8001	9646	21081
A7	15	18907	8411	10031	21403
A8	15	18066	8078	9708	20840
A9	15	16461	7202	8816	19587
A10	15	20241	9236	11194	24013
A11	15	-3588	-2087	-1553	-1267
A12	15	-2778	-1512	-1059	-794
B1	15	21934	9837	9869	19979
B2	15	23097	10304	10178	20194
B3	15	24451	10942	10914	21735
B4	15	26158	11911	11688	22641
B5	15	26207	12000	11881	22960
B6	15	25209	11507	11546	22535
B7	15	25832	11892	11789	23077
B8	15	26556	12199	12000	22755
B9	15	27322	12638	12506	23911
B10	15	28473	13165	12610	23949
B11	15	-3492	-2147	-1714	-1554
B12	15	-4325	-2655	-2064	-1740
C1	15	15192	6695	8681	19760
C2	15	16309	7166	9466	21275
C3	15	15377	6666	9044	21020
C4	15	17600	7736	10072	22556
C5	15	18331	8052	10442	23150
C6	15	18110	8012	10573	23637
C7	15	17477	7664	10364	23474
C8	15	18093	8245	10526	22871
C9	15	13620	6338	8326	18427
C10	15	18394	8482	10959	23916
C11	15	-4058	-2495	-1956	-1727
C12	15	-3067	-1785	-1358	-1008
D1	15	20396	9018	9774	20377
D2	15	23348	10263	10753	21580
D3	15	23357	10268	10643	21425
D4	15	25379	11106	11649	23443
D5	15	22550	9836	10457	21579
D6	15	25001	11286	11722	22819
D7	15	24587	11229	11952	23752
D8	15	24698	11159	11545	22350
D9	15	25727	11628	11877	23420
D10	15	30410	14058	14013	26374
D11	15	-4246	-2529	-1944	-1660
D12	15	-2721	-1497	-1027	-772
E1	15	20023	8910	9927	21135
E2	15	23163	10317	10980	22181
E3	15	23616	10451	11130	22655
E4	15	23896	10604	11633	23641
E5	15	22857	10204	10906	22100
E6	15	22813	10223	11084	22472
E7	15	25462	11494	12245	24349
E8	15	22882	10371	11084	21998
E9	15	26996	12314	12820	25077
E10	15	29658	13639	14105	27256
E11	15	-3907	-2357	-1775	-1440
E12	15	-3303	-1800	-1222	-885
F1	15	19733	8769	10255	21928
F2	15	20495	8781	10188	21878
F3	15	20759	8958	10256	21723
F4	15	25705	11308	12732	25998
F5	15	24023	10724	12109	24751
F6	15	24038	10564	11874	24380
F7	15	23353	10307	11554	23861
F8	15	23393	10413	11638	23407
F9	15	20624	9031	10352	21619
F10	15	19195	8383	9617	20406
F11	15	-3390	-1974	-1481	-1252
F12	15	-3600	-2142	-1590	-1319
G1	15	16482	6969	8993	20815
G2	15	18524	7919	9828	21531
G3	15	20119	8549	10565	23156
G4	15	19254	8110	10084	22181
G5	15	21451	9154	11096	23961
G6	15	20039	8603	10647	23216
G7	15	20164	8749	10734	23221
G8	15	16778	7293	9089	19760
G9	15	21088	9198	10979	23276
G10	15	22449	9910	11758	24947
G11	15	-3310	-2025	-1582	-1347
G12	15	-3166	-1842	-1407	-1200
H1	15	14309	5866	8022	19301
H2	15	16362	7084	9274	20922
H3	15	16860	7153	9224	21046
H4	15	16777	7385	9435	20853
H5	15	18208	8062	10129	22121
H6	15	17425	7374	9379	21130
H7	15	17698	7833	9968	22069
H8	15	16494	7042	9076	20543
H9	15	19468	8672	10781	23349
H10	15	20849	9356	11180	24019
H11	15	-4867	-3038	-2463	-2122
H12	15	-3727	-2171	-1725	-1466
A1	16	20112	9907	10601	19629
A2	16	17412	7409	8870	19702
A3	16	19628	8601	10108	21843
A4	16	18883	8545	9835	20372
A5	16	17885	7689	9279	20346
A6	16	18527	8091	9738	21123
A7	16	19098	8496	10079	21448
A8	16	18264	8167	9772	20899
A9	16	16548	7214	8804	19488
A10	16	20256	9251	11191	24029
A11	16	-3589	-2090	-1557	-1254
A12	16	-2769	-1499	-1070	-785
B1	16	22060	9894	9930	20028
B2	16	23028	10284	10123	20104
B3	16	24528	10997	10933	21802
B4	16	26349	11975	11755	22749
B5	16	26359	12074	11930	23041
B6	16	25226	11532	11567	22532
B7	16	25939	11941	11829	23126
B8	16	26639	12255	12011	22788
B9	16	27236	12630	12454	23814
B10	16	28618	13250	12645	24011
B11	16	-3506	-2137	-1693	-1562
B12	16	-4322	-2633	-2064	-1745
C1	16	15334	6745	8706	19775
C2	16	16366	7194	9455	21267
C3	16	15552	6763	9095	21053
C4	16	17729	7809	10127	22646
C5	16	18328	8060	10406	23022
C6	16	18200	8050	10590	23615
C7	16	17672	7768	10413	23543
C8	16	18298	8332	10560	22890
C9	16	13780	6417	8357	18437
C10	16	18473	8540	10982	23948
C11	16	-4076	-2530	-1970	-1737
C12	16	-3088	-1768	-1354	-1007
D1	16	20433	9057	9785	20401
D2	16	23475	10372	10823	21704
D3	16	23361	10279	10651	21369
D4	16	25540	11175	11700	23532
D5	16	22740	9921	10544	21711
D6	16	25044	11313	11701	22821
D7	16	24632	11238	11952	23718
D8	16	24725	11172	11529	22329
D9	16	25796	11649	11874	23395
D10	16	30461	14067	14025	26380
D11	16	-4233	-2518	-1942	-1673
D12	16	-2723	-1474	-1009	-756
E1	16	19977	8909	9927	21087
E2	16	23403	10412	11089	22333
E3	16	23583	10416	11112	22579
E4	16	24061	10685	11679	23773
E5	16	22924	10223	10925	22095
E6	16	22932	10291	11153	22523
E7	16	25480	11502	12246	24307
E8	16	22968	10398	11103	22018
E9	16	27108	12379	12834	25133
E10	16	29808	13689	14136	27288
E11	16	-3912	-2351	-1763	-1452
E12	16	-3269	-1775	-1205	-877
F1	16	19786	8786	10273	21972
F2	16	20734	8901	10308	22043
F3	16	20691	8907	10210	21641
F4	16	25784	11327	12712	25958
F5	16	24109	10743	12123	24797
F6	16	24317	10709	12007	24584
F7	16	23443	10370	11612	23883
F8	16	23527	10474	11646	23456
F9	16	20754	9064	10405	21703
F10	16	19316	8486	9664	20510
F11	16	-3365	-1959	-1498	-1247
F12	16	-3570	-2111	-1580	-1321
G1	16	16510	6984	9002	20812
G2	16	18492	7924	9797	21443
G3	16	20230	8612	10611	23230
G4	16	19221	8115	10055	22128
G5	16	21616	9244	11157	24062
G6	16	20164	8668	10702	23306
G7	16	20204	8762	10740	23225
G8	16	16880	7355	9112	19836
G9	16	21115	9206	10976	23274
G10	16	22581	9979	11804	25054
G11	16	-3312	-2015	-1571	-1351
G12	16	-3169	-1830	-1398	-1175
H1	16	14338	5888	8046	19282
H2	16	16423	7133	9306	20983
H3	16	16885	7191	9267	21070
H4	16	16815	7391	9453	20851
H5	16	18283	8098	10184	22188
H6	16	17525	7454	9438	21167
H7	16	17740	7846	9976	22073
H8	16	16536	7074	9091	20557
H9	16	19545	8714	10790	23389
H10	16	20846	9369	11183	24002
H11	16	-4891	-3027	-2482	-2126
H12	16	-3729	-2181	-1716	-1467
A1	17	20297	9992	10644	19638
A2	17	17639	7514	8921	19734
A3	17	19798	8677	10137	21834
A4	17	19110	8647	9889	20427
A5	17	18077	7773	9312	20404
A6	17	18752	8204	9771	21134
A7	17	19423	8619	10140	21473
A8	17	18591	8315	9837	20901
A9	17	16946	7415	8932	19609
A10	17	20390	9321	11274	24087
A11	17	-3592	-2096	-1547	-1250
A12	17	-2773	-1507	-1050	-799
B1	17	22102	9906	9928	20031
B2	17	23157	10337	10182	20148
B3	17	24626	11052	10965	21800
B4	17	26378	12003	11751	22718
B5	17	26467	12129	11973	23098
B6	17	25380	11608	11613	22603
B7	17	26017	11975	11827	23149
B8	17	26747	12293	12053	22829
B9	17	27489	12717	12535	23898
B10	17	28649	13271	12661	23993
B11	17	-3512	-2138	-1730	-1586
B12	17	-4358	-2654	-2082	-1726
C1	17	15541	6862	8765	19789
C2	17	16570	7302	9483	21255
C3	17	15764	6870	9114	21087
C4	17	17909	7883	10172	22650
C5	17	18474	8107	10401	22975
C6	17	18336	8118	10608	23625
C7	17	18002	7915	10518	23590
C8	17	18597	8454	10630	22904
C9	17	14046	6576	8439	18513
C10	17	18477	8552	10977	23887
C11	17	-4078	-2530	-1963	-1741
C12	17	-3101	-1786	-1352	-999
D1	17	20538	9125	9820	20439
D2	17	23558	10372	10800	21701
D3	17	23507	10362	10696	21452
D4	17	25634	11225	11736	23562
D5	17	22746	9915	10547	21684
D6	17	25026	11284	11680	22726
D7	17	24537	11201	11875	23582
D8	17	24749	11182	11515	22302
D9	17	25838	11701	11927	23459
D10	17	30527	14077	14019	26366
D11	17	-4231	-2524	-1931	-1641
D12	17	-2725	-1487	-1007	-750
E1	17	20113	8954	9951	21144
E2	17	23508	10466	11096	22391
E3	17	23740	10484	11155	22683
E4	17	24168	10737	11721	23805
E5	17	23032	10251	10942	22123
E6	17	22951	10276	11127	22494
E7	17	25570	11549	12250	24304
E8	17	23038	10456	11109	22047
E9	17	27144	12404	12843	25116
E10	17	29831	13708	14151	27300
E11	17	-3905	-2332	-1763	-1427
E12	17	-3297	-1782	-1212	-888
F1	17	19857	8817	10290	21947
F2	17	20825	8957	10335	22115
F3	17	20826	8988	10274	21698
F4	17	25844	11346	12742	25958
F5	17	24276	10842	12197	24894
F6	17	24397	10730	12024	24626
F7	17	23501	10401	11598	23862
F8	17	23554	10455	11658	23442
F9	17	20789	9094	10398	21676
F10	17	19424	8494	9714	20501
F11	17	-3403	-1954	-1481	-1237
F12	17	-3606	-2129	-1586	-1314
G1	17	16515	6969	8980	20764
G2	17	18607	7952	9829	21492
G3	17	20282	8634	10634	23218
G4	17	19272	8135	10074	22101
G5	17	21605	9220	11145	24004
G6	17	20161	8662	10718	23259
G7	17	20289	8794	10772	23284
G8	17	16901	7337	9131	19792
G9	17	21224	9241	11000	23334
G10	17	22615	10011	11785	25026
G11	17	-3322	-2006	-1578	-1339
G12	17	-3140	-1824	-1381	-1188
H1	17	14379	5913	8083	19328
H2	17	16466	7159	9309	20964
H3	17	16916	7197	9272	21057
H4	17	16909	7451	9489	20927
H5	17	18304	8124	10174	22193
H6	17	17569	7455	9401	21163
H7	17	17819	7894	10003	22126
H8	17	16565	7071	9092	20562
H9	17	19611	8737	10824	23400
H10	17	20907	9388	11192	23986
H11	17	-4892	-3038	-2447	-2139
H12	17	-3730	-2173	-1719	-1470
A1	18	20592	10132	10702	19645
A2	18	17961	7691	8961	19758
A3	18	20197	8858	10227	21879
A4	18	19445	8800	9967	20467
A5	18	18442	7934	9381	20412
A6	18	19120	8375	9834	21207
A7	18	20106	8961	10284	21559
A8	18	19198	8595	9957	20999
A9	18	17480	7669	9005	19621
A10	18	20422	9331	11260	24092
A11	18	-3606	-2111	-1570	-1251
A12	18	-2788	-1516	-1049	-799
B1	18	22138	9919	9907	20006
B2	18	23247	10390	10182	20196
B3	18	24689	11056	10963	21800
B4	18	26519	12048	11809	22812
B5	18	26497	12151	11946	23039
B6	18	25405	11615	11612	22581
B7	18	26172	12062	11891	23229
B8	18	26824	12310	12073	22837
B9	18	27432	12712	12492	23842
B10	18	28734	13331	12679	24042
B11	18	-3490	-2144	-1710	-1564
B12	18	-4334	-2649	-2086	-1750
C1	18	15754	6947	8750	19723
C2	18	16952	7471	9575	21319
C3	18	16072	7011	9190	21116
C4	18	18257	8040	10261	22766
C5	18	18876	8306	10555	23235
C6	18	18553	8229	10667	23638
C7	18	18482	8143	10569	23555
C8	18	19116	8728	10731	22972
C9	18	14489	6768	8552	18572
C10	18	18554	8582	11001	23931
C11	18	-4106	-2517	-1975	-1745
C12	18	-3072	-1774	-1375	-1005
D1	18	20488	9102	9815	20385
D2	18	23611	10405	10830	21703
D3	18	23534	10355	10696	21452
D4	18	25647	11231	11747	23577
D5	18	22767	9905	10523	21624
D6	18	25191	11380	11756	22856
D7	18	24804	11342	12023	23781
D8	18	24825	11220	11559	22333
D9	18	26042	11782	11982	23503
D10	18	30615	14139	14062	26400
D11	18	-4277	-2558	-1940	-1673
D12	18	-2735	-1501	-1020	-752
E1	18	20035	8950	9898	21031
E2	18	23476	10471	11086	22317
E3	18	23812	10525	11182	22703
E4	18	24125	10710	11677	23728
E5	18	23129	10325	11000	22189
E6	18	23105	10373	11182	22585
E7	18	25667	11580	12280	24340
E8	18	23113	10461	11149	22050
E9	18	27252	12447	12891	25145
E10	18	29946	13749	14168	27342
E11	18	-3953	-2363	-1771	-1446
E12	18	-3301	-1804	-1202	-901
F1	18	19855	8828	10262	21911
F2	18	20748	8910	10288	21995
F3	18	20935	9018	10309	21771
F4	18	25960	11407	12793	26047
F5	18	24349	10872	12231	24925
F6	18	24438	10746	12027	24613
F7	18	23622	10470	11647	23935
F8	18	23608	10500	11675	23429
F9	18	20894	9150	10437	21744
F10	18	19486	8552	9735	20547
F11	18	-3380	-1983	-1497	-1230
F12	18	-3607	-2120	-1584	-1337
G1	18	16641	7033	9038	20863
G2	18	18714	8005	9856	21542
G3	18	20266	8633	10621	23209
G4	18	19439	8211	10141	22276
G5	18	21718	9255	11172	24076
G6	18	20286	8722	10727	23324
G7	18	20388	8859	10821	23330
G8	18	16911	7319	9100	19749
G9	18	21326	9291	11044	23378
G10	18	22709	10043	11829	25073
G11	18	-3308	-1993	-1579	-1325
G12	18	-3172	-1832	-1400	-1187
H1	18	14395	5902	8039	19271
H2	18	16510	7164	9321	20965
H3	18	16996	7224	9298	21113
H4	18	16919	7443	9525	20904
H5	18	18351	8121	10165	22185
H6	18	17631	7504	9464	21216
H7	18	17861	7888	10029	22141
H8	18	16687	7122	9154	20608
H9	18	19637	8750	10817	23398
H10	18	20965	9441	11201	24048
H11	18	-4898	-3029	-2459	-2127
H12	18	-3745	-2177	-1722	-1490
A1	19	21094	10347	10809	19698
A2	19	18610	7962	9113	19811
A3	19	20913	9204	10361	21937
A4	19	19954	9013	10054	20462
A5	19	19048	8214	9516	20499
A6	19	19731	8655	9977	21250
A7	19	21313	9503	10503	21644
A8	19	20289	9096	10156	21041
A9	19	18626	8197	9222	19681
A10	19	20472	9357	11279	24089
A11	19	-3612	-2103	-1560	-1270
A12	19	-2800	-1526	-1067	-798
B1	19	22193	9955	9916	20035
B2	19	23375	10429	10245	20245
B3	19	24745	11076	10981	21779
B4	19	26404	11979	11763	22683
B5	19	26616	12189	12003	23114
B6	19	25520	11671	11652	22605
B7	19	26233	12090	11928	23255
B8	19	26898	12364	12071	22844
B9	19	27501	12729	12502	23851
B10	19	28758	13313	12667	23987
B11	19	-3502	-2135	-1701	-1564
B12	19	-4335	-2656	-2084	-1752
C1	19	16376	7280	8942	19861
C2	19	17554	7755	9744	21391
C3	19	16652	7306	9325	21149
C4	19	18655	8236	10364	22836
C5	19	19168	8454	10563	23102
C6	19	19031	8473	10751	23736
C7	19	19514	8626	10772	23639
C8	19	19974	9160	10924	23011
C9	19	15229	7116	8716	18630
C10	19	18540	8580	10955	23861
C11	19	-4084	-2520	-1968	-1742
C12	19	-3101	-1807	-1359	-1017
D1	19	20511	9113	9808	20399
D2	19	23648	10413	10849	21699
D3	19	23634	10407	10733	21509
D4	19	25713	11266	11762	23558
D5	19	22844	9959	10563	21653
D6	19	25219	11408	11747	22843
D7	19	24775	11332	11989	23748
D8	19	24962	11281	11591	22368
D9	19	26084	11792	11983	23533
D10	19	30597	14126	14052	26373
D11	19	-4246	-2529	-1922	-1671
D12	19	-2738	-1504	-1039	-760
E1	19	20135	8986	9931	21077
E2	19	23622	10537	11132	22396
E3	19	23881	10543	11195	22664
E4	19	24086	10689	11653	23638
E5	19	23255	10388	11012	22228
E6	19	23114	10368	11180	22541
E7	19	25828	11655	12349	24441
E8	19	23266	10551	11193	22109
E9	19	27311	12480	12891	25153
E10	19	29947	13767	14162	27309
E11	19	-3953	-2338	-1784	-1461
E12	19	-3294	-1793	-1219	-896
F1	19	19938	8854	10292	21924
F2	19	20902	8989	10333	22063
F3	19	20945	9053	10276	21701
F4	19	25895	11375	12741	25944
F5	19	24390	10889	12209	24906
F6	19	24424	10733	11999	24549
F7	19	23687	10491	11670	23978
F8	19	23837	10614	11770	23608
F9	19	20961	9180	10433	21698
F10	19	19539	8560	9726	20556
F11	19	-3380	-1966	-1487	-1231
F12	19	-3585	-2134	-1597	-1333
G1	19	16637	7027	9023	20808
G2	19	18675	7984	9843	21483
G3	19	20311	8659	10633	23185
G4	19	19535	8266	10185	22311
G5	19	21753	9280	11174	24077
G6	19	20321	8733	10755	23364
G7	19	20407	8871	10797	23312
G8	19	17041	7411	9171	19856
G9	19	21433	9366	11071	23424
G10	19	22794	10091	11843	25094
G11	19	-3305	-2000	-1598	-1341
G12	19	-3179	-1834	-1399	-1192
H1	19	14443	5944	8057	19325
H2	19	16546	7194	9330	20980
H3	19	17040	7236	9292	21094
H4	19	16907	7437	9479	20861
H5	19	18415	8151	10186	22197
H6	19	17665	7496	9444	21229
H7	19	17879	7897	10007	22109
H8	19	16716	7142	9158	20637
H9	19	19678	8763	10813	23379
H10	19	21016	9440	11225	24066
H11	19	-4904	-3023	-2481	-2131
H12	19	-3766	-2174	-1728	-1479
A1	20	22159	10831	11023	19839
A2	20	19824	8497	9352	19901
A3	20	22229	9802	10642	22066
A4	20	21084	9545	10280	20567
A5	20	20238	8755	9727	20566
A6	20	20952	9189	10215	21336
A7	20	23676	10601	11022	21870
A8	20	22485	10117	10612	21243
A9	20	20759	9180	9692	19930
A10	20	20419	9312	11204	23990
A11	20	-3583	-2106	-1553	-1233
A12	20	-2776	-1513	-1063	-782
B1	20	22353	10046	9996	20068
B2	20	23427	10464	10249	20229
B3	20	24829	11129	10999	21833
B4	20	26526	12056	11787	22733
B5	20	26688	12228	11995	23072
B6	20	25599	11701	11663	22630
B7	20	26348	12149	11924	23225
B8	20	26952	12384	12080	22841
B9	20	27896	12948	12674	24127
B10	20	28781	13310	12636	23930
B11	20	-3501	-2135	-1712	-1578
B12	20	-4349	-2648	-2082	-1755
C1	20	17437	7739	9141	19941
C2	20	18665	8331	9965	21531
C3	20	17671	7775	9498	21158
C4	20	19369	8607	10525	22883
C5	20	20032	8887	10815	23369
C6	20	19763	8824	10914	23816
C7	20	21186	9504	11151	23767
C8	20	21738	10015	11300	23146
C9	20	16487	7779	8967	18674
C10	20	18521	8584	10926	23787
C11	20	-4060	-2521	-1986	-1744
C12	20	-3089	-1799	-1352	-1013
D1	20	20585	9115	9799	20391
D2	20	23784	10462	10891	21753
D3	20	23720	10448	10754	21540
D4	20	25780	11280	11767	23538
D5	20	22852	9966	10529	21617
D6	20	25368	11440	11793	22896
D7	20	24886	11365	11999	23741
D8	20	25019	11296	11612	22388
D9	20	26065	11771	11940	23425
D10	20	30603	14124	14026	26314
D11	20	-4202	-2519	-1935	-1655
D12	20	-2741	-1497	-1023	-755
E1	20	20232	9003	9928	21061
E2	20	23898	10669	11232	22523
E3	20	23969	10608	11204	22676
E4	20	24171	10744	11647	23613
E5	20	23281	10392	11028	22232
E6	20	23302	10460	11239	22588
E7	20	25908	11686	12313	24345
E8	20	23221	10539	11146	22020
E9	20	27391	12535	12892	25100
E10	20	30060	13798	14200	27360
E11	20	-3903	-2355	-1741	-1454
E12	20	-3283	-1811	-1218	-875
F1	20	20021	8901	10316	21944
F2	20	21118	9098	10435	22238
F3	20	20977	9055	10282	21712
F4	20	25975	11424	12761	25991
F5	20	24392	10901	12209	24877
F6	20	24664	10849	12091	24692
F7	20	23731	10502	11649	23906
F8	20	23783	10553	11693	23470
F9	20	21047	9226	10473	21744
F10	20	19642	8626	9770	20572
F11	20	-3374	-1980	-1491	-1235
F12	20	-3572	-2132	-1592	-1309
G1	20	16736	7049	9049	20869
G2	20	18746	8016	9829	21457
G3	20	20431	8702	10672	23277
G4	20	19642	8317	10213	22377
G5	20	21903	9350	11232	24145
G6	20	20329	8743	10719	23301
G7	20	20524	8891	10828	23357
G8	20	17067	7417	9166	19823
G9	20	21481	9384	11091	23424
G10	20	22748	10054	11808	25018
G11	20	-3329	-2033	-1600	-1349
G12	20	-3167	-1827	-1407	-1169
H1	20	14537	5979	8102	19353
H2	20	16675	7231	9357	21069
H3	20	17084	7251	9310	21127
H4	20	16976	7500	9496	20915
H5	20	18447	8210	10207	22255
H6	20	17796	7549	9486	21282
H7	20	17975	7924	10049	22170
H8	20	16753	7177	9166	20638
H9	20	19728	8778	10850	23399
H10	20	21141	9486	11282	24120
H11	20	-4885	-3033	-2452	-2137
H12	20	-3727	-2186	-1716	-1491
A1	21	24112	11725	11403	19994
A2	21	22136	9554	9792	20062
A3	21	24783	10970	11138	22267
A4	21	23153	10482	10676	20730
A5	21	22447	9746	10164	20754
A6	21	23275	10274	10672	21549
A7	21	27866	12530	11811	22173
A8	21	26511	11977	11433	21591
A9	21	24549	10950	10389	20130
A10	21	20569	9394	11275	24077
A11	21	-3608	-2090	-1553	-1254
A12	21	-2787	-1524	-1046	-791
B1	21	22458	10095	10016	20128
B2	21	23428	10470	10235	20186
B3	21	24938	11211	11016	21863
B4	21	26577	12097	11794	22736
B5	21	26743	12272	12025	23144
B6	21	25816	11808	11750	22739
B7	21	26496	12211	11993	23288
B8	21	27113	12479	12132	22881
B9	21	27832	12897	12596	23975
B10	21	28981	13412	12724	24082
B11	21	-3490	-2147	-1703	-1563
B12	21	-4346	-2668	-2056	-1745
C1	21	19212	8648	9512	20035
C2	21	20531	9214	10311	21628
C3	21	19747	8824	10021	21533
C4	21	20727	9250	10781	23046
C5	21	21271	9480	11005	23315
C6	21	21148	9495	11255	23975
C7	21	24467	11072	11845	24064
C8	21	24833	11550	11965	23465
C9	21	18979	9010	9487	18919
C10	21	18719	8668	11029	23953
C11	21	-4093	-2520	-1984	-1731
C12	21	-3078	-1782	-1368	-987
D1	21	20568	9133	9801	20338
D2	21	23787	10504	10871	21732
D3	21	23872	10522	10817	21599
D4	21	25784	11291	11752	23507
D5	21	22838	9958	10523	21605
D6	21	25372	11454	11802	22874
D7	21	24838	11354	11960	23680
D8	21	25121	11366	11646	22419
D9	21	26187	11829	12002	23519
D10	21	30875	14238	14137	26489
D11	21	-4257	-2530	-1935	-1665
D12	21	-2719	-1506	-1021	-759
E1	21	20436	9106	9991	21117
E2	21	23997	10705	11227	22467
E3	21	24239	10747	11281	22777
E4	21	24305	10768	11658	23588
E5	21	23508	10504	11100	22301
E6	21	23406	10506	11276	22628
E7	21	26129	11784	12367	24431
E8	21	23481	10649	11229	22082
E9	21	27636	12609	12966	25192
E10	21	30229	13907	14260	27471
E11	21	-3947	-2361	-1781	-1462
E12	21	-3290	-1773	-1211	-864
F1	21	20064	8944	10354	21971
F2	21	20914	8987	10309	21990
F3	21	21156	9135	10345	21804
F4	21	25936	11391	12710	25872
F5	21	24567	10951	12283	24963
F6	21	24754	10868	12112	24718
F7	21	23785	10542	11645	23912
F8	21	23924	10639	11754	23565
F9	21	21153	9251	10512	21809
F10	21	19744	8658	9797	20630
F11	21	-3381	-2001	-1488	-1234
F12	21	-3580	-2129	-1585	-1305
G1	21	16812	7133	9089	20916
[truncated: 1,847 more rows]

## Sheet: Multicomponent Data
Block Type	96well
Chemistry	TAQMAN
Experiment File Name	C:\Users\Jeffrey Philippson\Documents\Anna_StepOne\20150716_1\average_threshold_female_only\F_49.eds
Experiment Run End Time	Not Started
Instrument Type	steponeplus
Passive Reference	ROX
Well	Cycle	FAM	ROX
A1	1	11012.5	17678.8
A2	1	8786.56	18032.6
A3	1	9604.04	19180
A4	1	9832.92	18251.2
A5	1	8898	18165.4
A6	1	9298.28	18841.3
A7	1	9425.66	19090.5
A8	1	9126.1	18620.3
A9	1	8030.37	17673.9
A10	1	10167.9	21199.5
A11	1
A12	1
B1	1	11834.2	17901.5
B2	1	12779.3	18334.8
B3	1	13211.7	19270.9
B4	1	14711.5	20651.9
B5	1	14394.7	20508.5
B6	1	13689.1	19939.9
B7	1	13904.3	20353.3
B8	1	14960.7	20706.6
B9	1	14798.3	21142.4
B10	1	15887.1	21373.3
B11	1
B12	1
C1	1	7418.75	17934.4
C2	1	8082.16	19568.5
C3	1	7284.3	19030.4
C4	1	8913.09	20585
C5	1	9055.75	20936.6
C6	1	8972	21367
C7	1	8261.6	21097.5
C8	1	9199.63	20834.4
C9	1	6432.42	16481
C10	1	9684.15	22086.7
C11	1
C12	1
D1	1	10745.2	18213.1
D2	1	12906.3	19735.3
D3	1	12389.2	18875.9
D4	1	13571	20702.2
D5	1	12155.2	19465.3
D6	1	13711.7	20419.9
D7	1	12991.5	20861.1
D8	1	13492.9	19835.7
D9	1	13557.3	20489.4
D10	1	16897.7	23454.9
D11	1
D12	1
E1	1	10629.1	19102.3
E2	1	12587	20098.7
E3	1	12504.3	20367
E4	1	12872.8	21235.5
E5	1	12188.9	19756.1
E6	1	12162.8	19976.4
E7	1	13651.3	21689.4
E8	1	12371.8	19494.8
E9	1	14428.5	22626.5
E10	1	16067.1	24120.1
E11	1
E12	1
F1	1	10241.3	19759.7
F2	1	10760.4	20081.9
F3	1	10882	19733.6
F4	1	13608.8	23266.5
F5	1	12907.1	22574
F6	1	12720	21859.5
F7	1	12215.9	21315.1
F8	1	12458.8	20936.8
F9	1	10385.8	19081.1
F10	1	9990.57	18243.6
F11	1
F12	1
G1	1	8393.65	19031.2
G2	1	9802.71	19970.1
G3	1	10227.7	21048.9
G4	1	9986.99	19994
G5	1	11523.1	22091
G6	1	10475.9	21159.9
G7	1	10459	21004.6
G8	1	8806.92	17964.7
G9	1	10942.7	21044.9
G10	1	12031.7	22833.9
G11	1
G12	1
H1	1	7391.69	18260.1
H2	1	8188.6	19379.6
H3	1	8233.23	18864.7
H4	1	8970.09	19528.8
H5	1	9312.8	20024.3
H6	1	8883.52	19056.7
H7	1	9137.41	20794.3
H8	1	8297.84	18396.8
H9	1	10171.8	22064.6
H10	1	10810.4	21502
H11	1
H12	1
A1	2	11326.3	17957.1
A2	2	9049.44	18223.7
A3	2	9993.4	19589.9
A4	2	10132.9	18521.5
A5	2	9202.93	18401.4
A6	2	9555.78	19035.8
A7	2	9774.72	19405.4
A8	2	9461.45	18976.6
A9	2	8371.61	17912.1
A10	2	10622.3	21656.7
A11	2
A12	2
B1	2	12195	18046.1
B2	2	12997	18494
B3	2	13411.3	19479.4
B4	2	14989.8	20835.2
B5	2	14485.5	20506.8
B6	2	13874.1	20061.5
B7	2	14062.6	20394.1
B8	2	15200	20829.5
B9	2	14844.6	21079.9
B10	2	16014.1	21377.5
B11	2
B12	2
C1	2	7639.46	17999.7
C2	2	8292.64	19782.2
C3	2	7498.72	19257.5
C4	2	9021.07	20617.2
C5	2	9221.24	20988.4
C6	2	9186.98	21520.7
C7	2	8630.54	21510.9
C8	2	9355.57	20927.8
C9	2	6634.44	16697
C10	2	9736.83	22027.7
C11	2
C12	2
D1	2	11065.1	18440
D2	2	12889.8	19619.5
D3	2	12455.6	18882.5
D4	2	13834	20888.5
D5	2	12244.3	19446.9
D6	2	13848.4	20450.2
D7	2	13227.5	21053.8
D8	2	13617.2	19881.9
D9	2	13803	20684.6
D10	2	16962.5	23447.9
D11	2
D12	2
E1	2	10815.2	19198.1
E2	2	12728	20165.7
E3	2	12703.5	20378.4
E4	2	13026.7	21327
E5	2	12378.4	19892.6
E6	2	12377	20152.3
E7	2	13761.4	21731.9
E8	2	12490.8	19568.7
E9	2	14707.8	22501.8
E10	2	16345.2	24244.3
E11	2
E12	2
F1	2	10450.5	19868.4
F2	2	10851.5	20005.9
F3	2	10921.8	19683.8
F4	2	13886.6	23480.9
F5	2	13082.3	22686.5
F6	2	13055.6	22214.3
F7	2	12454.5	21491.9
F8	2	12589.6	20996.5
F9	2	10575.4	19160.4
F10	2	10160.7	18395.6
F11	2
F12	2
G1	2	8471.89	18967.5
G2	2	9772.58	19857
G3	2	10381.4	21119.4
G4	2	10129.4	20132.1
G5	2	11537	22022.6
G6	2	10561.3	21172.9
G7	2	10610.9	21116.4
G8	2	8880.27	17991.5
G9	2	11038.7	21070.2
G10	2	12104.8	22799.3
G11	2
G12	2
H1	2	7538.81	18308.8
H2	2	8384.75	19456.8
H3	2	8522.94	19087.6
H4	2	9020.34	19358.3
H5	2	9606.21	20289
H6	2	9186.01	19273
H7	2	9477.55	21067.7
H8	2	8605.49	18682
H9	2	10510.3	22293.5
H10	2	11133.5	21794.7
H11	2
H12	2
A1	3	11471.3	18083.4
A2	3	9111.24	18078.4
A3	3	10185.6	19748.2
A4	3	10293.7	18634.5
A5	3	9418.79	18611.2
A6	3	9757.19	19207.7
A7	3	10005	19537.9
A8	3	9679.39	19101.5
A9	3	8513.05	18054.8
A10	3	10833.7	21858.9
A11	3
A12	3
B1	3	12312.7	18130.9
B2	3	13033.8	18453.3
B3	3	13541.5	19548.5
B4	3	14846.2	20474.5
B5	3	14737.8	20689.4
B6	3	14040.2	20174.3
B7	3	14284.1	20557.3
B8	3	15310.4	20712.1
B9	3	15105.7	21291.4
B10	3	16141.5	21454.9
B11	3
B12	3
C1	3	7754.12	18029.1
C2	3	8367.2	19792.4
C3	3	7600.13	19316.5
C4	3	9148.67	20681.3
C5	3	9302.29	20999.7
C6	3	9318.67	21631.2
C7	3	8708.84	21538.3
C8	3	9485.68	21014
C9	3	6752.63	16771
C10	3	9820.1	22050.1
C11	3
C12	3
D1	3	11175.8	18389.9
D2	3	12946.3	19631.6
D3	3	12613.5	18952.8
D4	3	14012.8	20986.8
D5	3	12400.3	19549.1
D6	3	13962.6	20500.9
D7	3	13309.7	21025.6
D8	3	13795.5	19996.7
D9	3	13923.4	20664.6
D10	3	17163.3	23587.4
D11	3
D12	3
E1	3	10960.4	19249.6
E2	3	12775.5	20168.7
E3	3	12887.8	20514.1
E4	3	13170.2	21381.5
E5	3	12568.4	20021.2
E6	3	12572.7	20313.6
E7	3	13882.3	21762.8
E8	3	12597.8	19625.8
E9	3	14818.6	22534
E10	3	16598.6	24427.6
E11	3
E12	3
F1	3	10659.9	20009.4
F2	3	10965.7	20032.2
F3	3	11071.7	19768.9
F4	3	14061.1	23576.2
F5	3	13199	22728.1
F6	3	13217.7	22286.6
F7	3	12605.5	21533.5
F8	3	12831.6	21239.7
F9	3	10698.9	19222.7
F10	3	10260.8	18426
F11	3
F12	3
G1	3	8632.49	19093.4
G2	3	9814.58	19806.6
G3	3	10462.1	21113.8
G4	3	10246.5	20228
G5	3	11605.4	22005.1
G6	3	10659.1	21205.4
G7	3	10734.8	21188.1
G8	3	8989.79	18065
G9	3	11201.5	21205.3
G10	3	12223.5	22813.8
G11	3
G12	3
H1	3	7697.6	18420.5
H2	3	8520.76	19520.2
H3	3	8720.26	19252
H4	3	9135.8	19446.9
H5	3	9785.8	20423.6
H6	3	9307.1	19358.2
H7	3	9637.29	21128.8
H8	3	8774.25	18814.4
H9	3	10381.2	21462.9
H10	3	11343.7	21978.7
H11	3
H12	3
A1	4	11651.4	18190.1
A2	4	9122.64	18028.2
A3	4	10339.9	19914.7
A4	4	10418.9	18756.2
A5	4	9564.41	18750.8
A6	4	9898.67	19313.6
A7	4	10120	19581.5
A8	4	9800.78	19145.4
A9	4	8608.08	18053.9
A10	4	10996.3	22002.2
A11	4
A12	4
B1	4	12339.9	18028.4
B2	4	13107.9	18467.3
B3	4	13613.7	19573.6
B4	4	14902.1	20441.2
B5	4	14933.7	20889.9
B6	4	14179.5	20245.5
B7	4	14385.5	20564.2
B8	4	15264.6	20583.9
B9	4	15175.6	21247.5
B10	4	16318.6	21525.8
B11	4
B12	4
C1	4	7894.21	18211.7
C2	4	8419.3	19787.1
C3	4	7750.8	19467.8
C4	4	9309.5	20801.6
C5	4	9377.61	21016
C6	4	9433.56	21748.1
C7	4	8762.85	21483.9
C8	4	9652.33	21145.2
C9	4	6862.2	16880.3
C10	4	9874.57	22050.8
C11	4
C12	4
D1	4	11395	18595.1
D2	4	12999.3	19646.8
D3	4	12728.3	19028.4
D4	4	14174.7	21067.1
D5	4	12455.7	19516.6
D6	4	14092.3	20570.5
D7	4	13336.2	20926.9
D8	4	13895	20045.2
D9	4	14137.1	20807.9
D10	4	17314.8	23635.2
D11	4
D12	4
E1	4	11126	19374.1
E2	4	12833.5	20170.1
E3	4	12946.5	20498.7
E4	4	13376	21554.1
E5	4	12720.4	20109.5
E6	4	12705.7	20374.7
E7	4	13979.7	21675.3
E8	4	12734	19726.2
E9	4	14951.3	22592
E10	4	16726	24465.2
E11	4
E12	4
F1	4	10763.1	20065
F2	4	10987.5	19994.7
F3	4	11148	19776.3
F4	4	14194.5	23644.8
F5	4	13319.1	22758.9
F6	4	13328.7	22295.5
F7	4	12699.3	21473.3
F8	4	12933.5	21275.5
F9	4	10857.8	19340.9
F10	4	10371.2	18482.9
F11	4
F12	4
G1	4	8677.64	19072.6
G2	4	9849.95	19790.3
G3	4	10639.1	21270.6
G4	4	10418.8	20328.3
G5	4	11675.7	22038.2
G6	4	10764.6	21259.5
G7	4	10800	21303.2
G8	4	9041.67	18094.6
G9	4	11270.3	21204.7
G10	4	12384.2	23026.5
G11	4
G12	4
H1	4	7846.99	18546.4
H2	4	8628.29	19527.9
H3	4	8829.79	19367.7
H4	4	9199.48	19436.3
H5	4	9895.92	20518.6
H6	4	9377.81	19404.5
H7	4	9725.07	21198
H8	4	8881.71	18924.6
H9	4	10452	21479.7
H10	4	11463.3	21990.2
H11	4
H12	4
A1	5	11723	18251
A2	5	9236.46	18084.2
A3	5	10438.5	19932.2
A4	5	10532.4	18801.7
A5	5	9620.08	18739
A6	5	9990.27	19362.7
A7	5	10237.5	19678.7
A8	5	9927.14	19220.2
A9	5	8731.01	18150.3
A10	5	11129.2	22097.1
A11	5
A12	5
B1	5	12513.5	18134.5
B2	5	13115.4	18308.1
B3	5	13692.2	19602.8
B4	5	15086.8	20549.5
B5	5	14967.2	20836.9
B6	5	14297.6	20295.1
B7	5	14579.5	20718.6
B8	5	15378.7	20642.2
B9	5	15314.7	21301.9
B10	5	16432.3	21533.3
B11	5
B12	5
C1	5	7931.09	18143.5
C2	5	8515.11	19841.8
C3	5	7785.61	19442
C4	5	9344.36	20799.9
C5	5	9524.07	21151.8
C6	5	9544.14	21797.3
C7	5	8913.76	21634.9
C8	5	9745.33	21238.6
C9	5	6969.85	17005.4
C10	5	9932.73	22066.4
C11	5
C12	5
D1	5	11416.6	18622.8
D2	5	13120.8	19711.2
D3	5	12845.1	19116.8
D4	5	14312.3	21183
D5	5	12593.8	19579.3
D6	5	14190.5	20620.1
D7	5	13634.9	21284.2
D8	5	14013	20152
D9	5	14280.3	20888.6
D10	5	17381.5	23631.6
D11	5
D12	5
E1	5	11198.5	19401.4
E2	5	12952.6	20258.4
E3	5	13070.2	20584.7
E4	5	13506.4	21617.7
E5	5	12774.4	20092.2
E6	5	12774.4	20383.1
E7	5	14170	21903.2
E8	5	12918.7	19902.3
E9	5	15067.4	22614.2
E10	5	16797.1	24443.3
E11	5
E12	5
F1	5	10885.3	20156.3
F2	5	11150.7	20109.7
F3	5	11237	19834.8
F4	5	14291.9	23676.5
F5	5	13380	22756.8
F6	5	13422.6	22335.2
F7	5	12856.7	21682.5
F8	5	13015.7	21272.2
F9	5	10954	19422.3
F10	5	10451	18447.2
F11	5
F12	5
G1	5	8754.03	19141.3
G2	5	9935.69	19829.2
G3	5	10719	21271.2
G4	5	10404.2	20243.3
G5	5	11816.8	22159.9
G6	5	10868.2	21345.4
G7	5	10930.8	21346.8
G8	5	9160.23	18185
G9	5	11387.2	21286.1
G10	5	12443	22996.4
G11	5
G12	5
H1	5	7889.85	18518.2
H2	5	8742.39	19632.3
H3	5	8927.84	19452.3
H4	5	9280.82	19481.6
H5	5	9971.54	20593.9
H6	5	9466.59	19454.7
H7	5	9603.4	20444.7
H8	5	8956.36	18952.2
H9	5	10536.8	21514.5
H10	5	11604.7	22119.9
H11	5
H12	5
A1	6	11791.9	18333.8
A2	6	9348.52	18159.5
A3	6	10516.6	20014.7
A4	6	10577.6	18849.5
A5	6	9672.87	18725.5
A6	6	10059.6	19402.9
A7	6	10288.6	19718.7
A8	6	9968.73	19257.6
A9	6	8745.13	17954.8
A10	6	11199.8	22105.1
A11	6
A12	6
B1	6	12618.1	18235.4
B2	6	13128.1	18294.1
B3	6	13788.2	19663.9
B4	6	15158.9	20563.9
B5	6	14977.2	20757.3
B6	6	14378.1	20329.7
B7	6	14692.4	20816.4
B8	6	15443.6	20648.4
B9	6	15328.7	21247.8
B10	6	16556.2	21622.7
B11	6
B12	6
C1	6	8032.9	18198.5
C2	6	8580.27	19918.7
C3	6	7847.45	19469.9
C4	6	9412.55	20854.3
C5	6	9725.69	21396
C6	6	9608.27	21858
C7	6	8936.28	21603.5
C8	6	9795.18	21245.1
C9	6	7053.43	17051.5
C10	6	10021.8	22137
C11	6
C12	6
D1	6	11428.3	18532.2
D2	6	13186.9	19733.3
D3	6	13000.2	19250.7
D4	6	14379.7	21203.9
D5	6	12622.1	19565.1
D6	6	14249.5	20670.1
D7	6	13773	21383.8
D8	6	14092.8	20187.1
D9	6	14463.2	21062.4
D10	6	17505.1	23702.3
D11	6
D12	6
E1	6	11171.7	19319.2
E2	6	13040	20305.4
E3	6	13190.9	20649
E4	6	13525.4	21617.8
E5	6	12872.1	20183.4
E6	6	12848.4	20444.8
E7	6	14288.6	21987.3
E8	6	12970.5	19938.5
E9	6	15175	22676.9
E10	6	16884.1	24544.8
E11	6
E12	6
F1	6	10907.6	20136.8
F2	6	11210.4	20131.5
F3	6	11333.5	19860.6
F4	6	14395.1	23707.4
F5	6	13511.9	22882
F6	6	13534.5	22413.5
F7	6	12925.6	21709.4
F8	6	13166.4	21373.3
F9	6	11053	19496.4
F10	6	10530.7	18518.9
F11	6
F12	6
G1	6	8811.24	19203.6
G2	6	9949.58	19824.8
G3	6	10800.2	21321.8
G4	6	10543.2	20416.3
G5	6	11838.4	22109.7
G6	6	10967.1	21441.2
G7	6	10963.5	21372.9
G8	6	9232.63	18262.2
G9	6	11467.3	21325.4
G10	6	12529.5	23044.5
G11	6
G12	6
H1	6	7803.45	18136.3
H2	6	8776.7	19620.6
H3	6	8972.18	19457.8
H4	6	9289.01	19450.2
H5	6	10037.4	20619.6
H6	6	9492.87	19485.6
H7	6	9643.41	20474.2
H8	6	9014.63	18996
H9	6	10585.5	21552.3
H10	6	11665.9	22135.3
H11	6
H12	6
A1	7	11831	18324.4
A2	7	9376.04	18179.7
A3	7	10581.2	20021.5
A4	7	10623.5	18847.6
A5	7	9762.29	18853.6
A6	7	10091.9	19426.9
A7	7	10334.6	19707.2
A8	7	10041.9	19296.5
A9	7	8775.42	17961.6
A10	7	11191.9	22022.2
A11	7
A12	7
B1	7	12713.9	18310.6
B2	7	13202.4	18314
B3	7	13857	19671.1
B4	7	15174.7	20558.6
B5	7	15197.1	20991.6
B6	7	14440.8	20369.7
B7	7	14761	20800.3
B8	7	15520.8	20671.6
B9	7	15429.6	21320.3
B10	7	16595	21563.6
B11	7
B12	7
C1	7	8107.52	18319
C2	7	8633.08	19943.2
C3	7	7918.44	19490.2
C4	7	9554.48	21003.7
C5	7	9708.93	21294.3
C6	7	9671.07	21889.5
C7	7	9013.61	21673.6
C8	7	9848.86	21254.9
C9	7	7050.98	17007.6
C10	7	10020.6	22090.2
C11	7
C12	7
D1	7	11506.4	18611.9
D2	7	13254.7	19774.3
D3	7	13032.9	19254.1
D4	7	14472.4	21249
D5	7	12765.7	19702.4
D6	7	14380.9	20739.9
D7	7	13853.9	21454.8
D8	7	14194.2	20227.2
D9	7	14478.1	21003.1
D10	7	17543.7	23683
D11	7
D12	7
E1	7	11316.6	19429.3
E2	7	13103.1	20333.3
E3	7	13226	20648.4
E4	7	13526.4	21545.5
E5	7	12947	20210
E6	7	12949.9	20524.9
E7	7	14338	21963.9
E8	7	13078	19990.9
E9	7	15251.7	22668.6
E10	7	16952	24558.9
E11	7
E12	7
F1	7	10996	20212.5
F2	7	11268.2	20163.9
F3	7	11341.9	19867.9
F4	7	14439.8	23758.7
F5	7	13593.6	22948.1
F6	7	13582.5	22415.7
F7	7	12987.6	21734.9
F8	7	13199.9	21345.6
F9	7	11159.5	19537
F10	7	10575.3	18535.8
F11	7
F12	7
G1	7	8851.98	19197
G2	7	10062.7	19913.7
G3	7	10906.1	21427.8
G4	7	10630.7	20482.9
G5	7	11876.5	22118.3
G6	7	11001.9	21433
G7	7	11034.9	21419.9
G8	7	9280.95	18263.1
G9	7	11515.1	21325.1
G10	7	12597.8	23084.8
G11	7
G12	7
H1	7	7823.83	18129.2
H2	7	8815.01	19610.2
H3	7	9020.25	19529.6
H4	7	9346.26	19480.5
H5	7	10079.7	20617.9
H6	7	9534.61	19507.7
H7	7	9690.12	20486.1
H8	7	9051.14	19004.2
H9	7	10633.1	21567.7
H10	7	11730.8	22195.5
H11	7
H12	7
A1	8	11880.6	18309
A2	8	9435.86	18207.8
A3	8	10644.3	20104.1
A4	8	10678.2	18882.6
A5	8	9793.47	18840.7
A6	8	10171.2	19459.2
A7	8	10393.8	19735.3
A8	8	10083.8	19337.4
A9	8	8832.17	17983.3
A10	8	11372.5	22276.7
A11	8
A12	8
B1	8	12764.4	18290
B2	8	13250.4	18340.1
B3	8	13943.3	19745.8
B4	8	15338.8	20624.6
B5	8	15274	20998.2
B6	8	14585.1	20443.5
B7	8	14779.9	20758.4
B8	8	15584.7	20668.7
B9	8	15535.9	21393
B10	8	16706.4	21628.5
B11	8
B12	8
C1	8	8117.72	18258
C2	8	8667.46	19924.6
C3	8	7995	19552.7
C4	8	9553.3	20962
C5	8	9783.46	21305.6
C6	8	9783.47	22003.6
C7	8	9228.61	21900
C8	8	9940.16	21314.7
C9	8	7146.24	17064.6
C10	8	10150.4	22224.1
C11	8
C12	8
D1	8	11584	18632.3
D2	8	13274.8	19738.8
D3	8	13099.9	19276.3
D4	8	14595.4	21368.2
D5	8	12764.5	19661.8
D6	8	14437.1	20794.3
D7	8	13901.5	21448.1
D8	8	14289.6	20296.6
D9	8	14600.4	21122.3
D10	8	17740	23853.3
D11	8
D12	8
E1	8	11326.9	19431
E2	8	13204.9	20399.9
E3	8	13268	20652.1
E4	8	13740.2	21776
E5	8	13033.7	20226.4
E6	8	13032.2	20582.6
E7	8	14496.4	22151.3
E8	8	13100.3	19988.5
E9	8	15367	22771.2
E10	8	17135.5	24692
E11	8
E12	8
F1	8	11063.7	20250.5
F2	8	11388.2	20248.6
F3	8	11413.7	19852
F4	8	14598.2	23833.8
F5	8	13617.1	22896.1
F6	8	13638.5	22457.7
F7	8	13117.5	21861.3
F8	8	13292.6	21445.9
F9	8	11269.3	19618.7
F10	8	10673.7	18602
F11	8
F12	8
G1	8	8966.84	19262.9
G2	8	10060.5	19854.9
G3	8	10986.5	21475.8
G4	8	10628.9	20398.2
G5	8	11977.1	22191.7
G6	8	11111.4	21522.5
G7	8	11090.2	21393.2
G8	8	9361.77	18306.4
G9	8	11592.8	21375.5
G10	8	12651.7	23073.8
G11	8
G12	8
H1	8	7867.99	18154.1
H2	8	8870.15	19624.3
H3	8	9070.08	19555.8
H4	8	9400.96	19511.1
H5	8	10146.4	20673.8
H6	8	9587.19	19535.1
H7	8	9723.52	20491.5
H8	8	9100.14	19025.5
H9	8	10671.1	21589.5
H10	8	11787.9	22240.2
H11	8
H12	8
A1	9	11887.1	18289.4
A2	9	9463.31	18190
A3	9	10692.8	20126
A4	9	10729.6	18951.2
A5	9	9833.2	18851.4
A6	9	10197.5	19464.9
A7	9	10448.9	19733.1
A8	9	10147.5	19358
A9	9	8895.93	18031.1
A10	9	11434.2	22285.9
A11	9
A12	9
B1	9	12766.3	18238.1
B2	9	13284	18314.1
B3	9	14006.3	19762.7
B4	9	15369	20613
B5	9	15298.5	20939.1
B6	9	14648.7	20471.1
B7	9	14897.8	20798.1
B8	9	15704.5	20761.1
B9	9	15600.5	21377.9
B10	9	16845.5	21745.8
B11	9
B12	9
C1	9	8194.22	18328.8
C2	9	8712.39	19925.9
C3	9	8011.13	19524.5
C4	9	9632.17	20977.8
C5	9	9948.35	21501
C6	9	9848.52	22040.3
C7	9	9263.36	21873.3
C8	9	10022.3	21383
C9	9	7223.3	17132.3
C10	9	10259.9	22332.5
C11	9
C12	9
D1	9	11662.4	18729.2
D2	9	13296.8	19736.3
D3	9	13243.4	19435.5
D4	9	14647.2	21382.9
D5	9	12790.3	19604.4
D6	9	14513.3	20821.7
D7	9	14043.7	21559.6
D8	9	14356.4	20351.9
D9	9	14734.1	21222.3
D10	9	17842	23919.7
D11	9
D12	9
E1	9	11405.8	19489.6
E2	9	13172.9	20309.5
E3	9	13382.3	20742.1
E4	9	13757.5	21747.3
E5	9	13070.8	20185.3
E6	9	13185.9	20740.6
E7	9	14541.7	22126.5
E8	9	13148.9	20012.2
E9	9	15449.3	22831.2
E10	9	17326.2	24871.5
E11	9
E12	9
F1	9	11129.5	20270.4
F2	9	11314.5	20098.9
F3	9	11523.2	19975.9
F4	9	14665.8	23885
F5	9	13692.2	22924.4
F6	9	13785.3	22568.5
F7	9	13205.7	21879.2
F8	9	13375.7	21480.8
F9	9	11330.3	19658.4
F10	9	10762.9	18652.9
F11	9
F12	9
G1	9	8991.91	19276.2
G2	9	10169.4	20028.4
G3	9	10982.3	21390
G4	9	10705.7	20489.5
G5	9	12043.5	22277.4
G6	9	11173.7	21522
G7	9	11160.3	21453.9
G8	9	9408.77	18335.6
G9	9	11664.5	21400.5
G10	9	12734.2	23140.4
G11	9
G12	9
H1	9	7869.55	18108.4
H2	9	8878.92	19606.5
H3	9	9130.83	19575.9
H4	9	9442.63	19543.6
H5	9	10165.7	20717.1
H6	9	9655.17	19588.7
H7	9	9777.35	20518.3
H8	9	9145.36	19087.6
H9	9	10706.2	21618.3
H10	9	11839.5	22232.9
H11	9
H12	9
A1	10	11930.4	18342.3
A2	10	9466.66	18167.3
A3	10	10723.3	20146.3
A4	10	10783.9	18954
A5	10	9868.24	18869.5
A6	10	10280.7	19519.5
A7	10	10475.9	19793.3
A8	10	10157.1	19345.6
A9	10	8911	18042.2
A10	10	11467.7	22314
A11	10
A12	10
B1	10	12823	18309.8
B2	10	13305.3	18296
B3	10	14070	19781.7
B4	10	15431.9	20651.8
B5	10	15424.8	21088.9
B6	10	14726.1	20524.2
B7	10	14989	20862.3
B8	10	15745.4	20788.7
B9	10	15713.8	21497.1
B10	10	16875.6	21716.1
B11	10
B12	10
C1	10	8239.8	18344.2
C2	10	8759.44	19915.5
C3	10	8079.09	19527.1
C4	10	9704.62	21041.3
C5	10	9912.71	21337.4
C6	10	9908.7	22051.7
C7	10	9268.92	21887.2
C8	10	10069.4	21408.3
C9	10	7200.51	17071.5
C10	10	10302.8	22340.8
C11	10
C12	10
D1	10	11668.7	18681.2
D2	10	13396.8	19795.4
D3	10	13244.8	19386.9
D4	10	14731.1	21429.7
D5	10	12867.1	19672.4
D6	10	14536.7	20799
D7	10	14027.4	21465
D8	10	14421.4	20352.8
D9	10	14736.1	21198.7
D10	10	17893.1	23925.2
D11	10
D12	10
E1	10	11433.8	19484
E2	10	13293	20375.6
E3	10	13393.6	20714.9
E4	10	13884.2	21848.2
E5	10	13169.2	20286.4
E6	10	13079.3	20560.6
E7	10	14584.5	22092
E8	10	13240.1	20085
E9	10	15449	22750.1
E10	10	17374	24834.7
E11	10
E12	10
F1	10	11149.6	20282.1
F2	10	11467.7	20239.7
F3	10	11513.9	19929.5
F4	10	14767.2	23960.3
F5	10	13755.2	22939.8
F6	10	13750.3	22487.8
F7	10	13232.9	21813.4
F8	10	13499.1	21586.5
F9	10	11390.1	19658.2
F10	10	10818.6	18708.5
F11	10
F12	10
G1	10	9014.67	19259.7
G2	10	10144.4	19886.1
G3	10	11077.6	21481.4
G4	10	10735.3	20455.7
G5	10	12058.4	22216.6
G6	10	11177	21513.8
G7	10	11182.3	21478.3
G8	10	9474.87	18406.7
G9	10	11704.3	21420.6
G10	10	12756.7	23106.9
G11	10
G12	10
H1	10	7844.21	18082.7
H2	10	8920.89	19594.1
H3	10	9139.84	19605.3
H4	10	9450.16	19541.7
H5	10	10196.3	20694
H6	10	9687.77	19570.6
H7	10	9801.71	20532.2
H8	10	9172.32	19086
H9	10	10741.8	21635
H10	10	11869.3	22226.7
H11	10
H12	10
A1	11	11951.9	18398.1
A2	11	9531.53	18233.8
A3	11	10737.2	20098
A4	11	10805.2	18970.4
A5	11	9905.43	18880.3
A6	11	10308.2	19534.8
A7	11	10500.3	19766.6
A8	11	10213.2	19382.8
A9	11	8944.54	18059.9
A10	11	11503.8	22316.1
A11	11
A12	11
B1	11	12909.1	18394.6
B2	11	13371.7	18327.1
B3	11	14084.7	19758.2
B4	11	15375.9	20594.3
B5	11	15482.3	21121.9
B6	11	14762.8	20540.7
B7	11	15050.1	20929.9
B8	11	15788.7	20788.8
B9	11	15792.4	21521.6
B10	11	16947.9	21725.8
B11	11
B12	11
C1	11	8315.04	18344
C2	11	8770.63	19853.2
C3	11	8122.4	19603.3
C4	11	9802.9	21153.1
C5	11	9978.98	21383
C6	11	9954.75	22057.6
C7	11	9315.57	21805.1
C8	11	10155.3	21426.4
C9	11	7274.77	17113.3
C10	11	10324.7	22308.4
C11	11
C12	11
D1	11	11676.1	18626.1
D2	11	13440.9	19800.6
D3	11	13385.8	19519.7
D4	11	14812.5	21444.7
D5	11	13014	19812.3
D6	11	14596.4	20827.4
D7	11	14041.4	21454.1
D8	11	14477.2	20377.9
D9	11	14795.9	21195.7
D10	11	17924.2	23907.4
D11	11
D12	11
E1	11	11447.9	19446.2
E2	11	13421.3	20549.9
E3	11	13493.3	20791.5
E4	11	13925.7	21861.6
E5	11	13196.5	20279.5
E6	11	13127.6	20556
E7	11	14656.4	22183.7
E8	11	13236.8	20048.5
E9	11	15488	22756.5
E10	11	17375.5	24821.9
E11	11
E12	11
F1	11	11170.6	20318.1
F2	11	11576.5	20395.1
F3	11	11612.3	20013.8
F4	11	14782.4	23945.7
F5	11	13802.9	22966
F6	11	13822.5	22530.9
F7	11	13269.1	21819.4
F8	11	13502.1	21525.8
F9	11	11453.5	19710.7
F10	11	10869	18697.8
F11	11
F12	11
G1	11	9041.56	19268.6
G2	11	10208.4	19946.3
G3	11	11039.6	21418
G4	11	10809.2	20549.8
G5	11	12110.2	22258
G6	11	11237	21561
G7	11	11228.7	21497.2
G8	11	9524.02	18433.4
G9	11	11758.7	21454.3
G10	11	12805.3	23099.3
G11	11
G12	11
H1	11	7832.02	18049.6
H2	11	8978.22	19664.6
H3	11	9187.18	19562.8
H4	11	9490.49	19551.7
H5	11	10240.2	20731.4
H6	11	9706.12	19582.6
H7	11	9813.12	20531
H8	11	9210.89	19099.3
H9	11	10796.3	21660.3
H10	11	11920.3	22286
H11	11
H12	11
A1	12	11944.1	18368.6
A2	12	9567.69	18254.3
A3	12	10786.7	20117.4
A4	12	10819.7	18966.6
A5	12	9944.41	18880.1
A6	12	10356.6	19574.5
A7	12	10584.4	19844
A8	12	10251.6	19403.3
A9	12	8979.83	18057.6
A10	12	11559.8	22370.6
A11	12
A12	12
B1	12	12893.5	18295.2
B2	12	13423.3	18337.8
B3	12	14134.8	19749.6
B4	12	15454.6	20641.7
B5	12	15494.7	21040.8
B6	12	14810.7	20564.9
B7	12	15126	20937.4
B8	12	15827.7	20823.6
B9	12	15934.6	21627
B10	12	17007.6	21777.4
B11	12
B12	12
C1	12	8370.06	18407.4
C2	12	8850.35	19939.6
C3	12	8182.14	19650.1
C4	12	9897.88	21239.3
C5	12	10112.2	21577.4
C6	12	9990.58	22077
C7	12	9393.52	21914.5
C8	12	10170.2	21421.4
C9	12	7312.46	17111.2
C10	12	10367.2	22342.6
C11	12
C12	12
D1	12	11707.4	18650.2
D2	12	13450.7	19770.8
D3	12	13433	19554.9
D4	12	14854.1	21431.9
D5	12	13012.2	19762.3
D6	12	14613.3	20811.1
D7	12	14088.2	21436.3
D8	12	14547.5	20411.1
D9	12	14761.2	21040
D10	12	18002.5	23967.3
D11	12
D12	12
E1	12	11471	19419.2
E2	12	13339.6	20418.8
E3	12	13550.1	20809.4
E4	12	13906.8	21791.8
E5	12	13303.7	20376.1
E6	12	13201.1	20620.9
E7	12	14720.7	22183
E8	12	13357.7	20140.9
E9	12	15561.9	22765.7
E10	12	17478.9	24896.2
E11	12
E12	12
F1	12	11256.7	20358.5
F2	12	11529.4	20257.2
F3	12	11661.6	20019.6
F4	12	14763.7	23852.8
F5	12	13875.1	23040.9
F6	12	13839.1	22501.4
F7	12	13357.9	21849.7
F8	12	13571.3	21559.5
F9	12	11568.9	19794.9
F10	12	10969.9	18795.5
F11	12
F12	12
G1	12	9079.41	19296.4
G2	12	10285	20016.2
G3	12	11057.2	21413.6
G4	12	10859.8	20602.5
G5	12	12122.5	22256.5
G6	12	11267.9	21550.4
G7	12	11275.8	21501.2
G8	12	9588.64	18484
G9	12	11808.2	21505.2
G10	12	12874.6	23134.6
G11	12
G12	12
H1	12	7836.78	18048.5
H2	12	8990.77	19662.5
H3	12	9202.43	19567.6
H4	12	9509.13	19568.2
H5	12	10270.2	20739.9
H6	12	9743.66	19630.2
H7	12	9852.36	20526.5
H8	12	9246.15	19116.5
H9	12	10857.4	21714.8
H10	12	11956.7	22333
H11	12
H12	12
A1	13	11959.3	18324.4
A2	13	9616.1	18231.8
A3	13	10849.2	20176.3
A4	13	10867.8	18935
A5	13	10001.7	18887.6
A6	13	10379.7	19557.3
A7	13	10627.1	19827.9
A8	13	10294.7	19408.1
A9	13	9066.48	18109.7
A10	13	11632.2	22386.4
A11	13
A12	13
B1	13	12940.4	18291.1
B2	13	13472.7	18371.9
B3	13	14202.9	19771.4
B4	13	15589.6	20662.8
B5	13	15523.6	21040.7
B6	13	14863.4	20554.2
B7	13	15174.2	20924.6
B8	13	15894.8	20830.1
B9	13	15994.1	21654.5
B10	13	17077.3	21767
B11	13
B12	13
C1	13	8392.11	18415.2
C2	13	8884.59	19973.6
C3	13	8269.87	19697.7
C4	13	9850.02	21111
C5	13	10169.3	21564.1
C6	13	10063.1	22157.8
C7	13	9434.95	21888.2
C8	13	10221	21426.1
C9	13	7423.36	17232.4
C10	13	10410.4	22359
C11	13
C12	13
D1	13	11790.2	18729.8
D2	13	13478.6	19792.4
D3	13	13427.7	19499.9
D4	13	14879.5	21466.3
D5	13	13006.5	19735.5
D6	13	14738.5	20916.9
D7	13	14238.3	21638
D8	13	14603	20441.3
D9	13	14882.8	21192.1
D10	13	18090.8	23994.9
D11	13
D12	13
E1	13	11539.6	19488.1
E2	13	13393.9	20435.8
E3	13	13558.4	20763.8
E4	13	13927.1	21787.8
E5	13	13364.6	20423.4
E6	13	13302	20662.2
E7	13	14737.8	22165.9
E8	13	13432.2	20185.5
E9	13	15652	22878.6
E10	13	17525.7	24893.7
E11	13
E12	13
F1	13	11295.4	20334.3
F2	13	11605.2	20341.6
F3	13	11713.6	20021.2
F4	13	14894	23945.7
F5	13	13928.6	23015.6
F6	13	13926.8	22545.8
F7	13	13388	21860.5
F8	13	13626.5	21588.3
F9	13	11635.8	19830.3
F10	13	11046.7	18819.7
F11	13
F12	13
G1	13	9125.2	19343.7
G2	13	10298.9	19973.8
G3	13	11110.2	21433
G4	13	10874	20561.1
G5	13	12192.3	22279.1
G6	13	11332.6	21585.2
G7	13	11301.3	21521.2
G8	13	9623.98	18466.3
G9	13	11873.6	21553.5
G10	13	12932.7	23184.9
G11	13
G12	13
H1	13	7845.88	18040.8
H2	13	9000.43	19624.3
H3	13	9223.42	19555
H4	13	9517.31	19526.2
H5	13	10309.9	20747.7
H6	13	9765.44	19628
H7	13	9872.31	20556.6
H8	13	9269.08	19141.9
H9	13	10849.3	21672.8
H10	13	12012.5	22323.8
H11	13
H12	13
A1	14	11992.5	18356.2
A2	14	9656.88	18240.9
A3	14	10919.7	20209.1
A4	14	10916.3	18946.7
A5	14	10061.9	18928.9
A6	14	10458.8	19597.4
A7	14	10703	19860.7
A8	14	10364	19421
A9	14	9078.56	18035.5
A10	14	11672.1	22415
A11	14
A12	14
B1	14	12932.3	18251.6
B2	14	13461.6	18315
B3	14	14266.8	19846.6
B4	14	15662.7	20745.1
B5	14	15619	21053
B6	14	14926.5	20588.4
B7	14	15254.9	20994.7
B8	14	15935.3	20832.8
B9	14	15962.4	21580.6
B10	14	17103.8	21774.8
B11	14
B12	14
C1	14	8500.98	18493.6
C2	14	8931.32	19948
C3	14	8308.54	19686.2
C4	14	9896.07	21099.8
C5	14	10202.5	21605.8
C6	14	10121.4	22160.4
C7	14	9591.74	22042.8
C8	14	10308.7	21458.4
C9	14	7437.77	17171.9
C10	14	10499.7	22477.5
C11	14
C12	14
D1	14	11879.2	18811.2
D2	14	13544.5	19805.9
D3	14	13448	19491.1
D4	14	14938.6	21525.6
D5	14	13173.9	19930.5
D6	14	14799.8	20953.1
D7	14	14198.6	21520.2
D8	14	14663.8	20478.3
D9	14	15019.8	21304.3
D10	14	18178.4	24066.9
D11	14
D12	14
E1	14	11517.2	19429.4
E2	14	13446	20461
E3	14	13565.3	20732
E4	14	13994.5	21858
E5	14	13377.4	20401.2
E6	14	13387	20724.9
E7	14	14852.7	22240.2
E8	14	13490.8	20229.4
E9	14	15713.6	22881.4
E10	14	17567.3	24931.2
E11	14
E12	14
F1	14	11307.7	20332.4
F2	14	11585.9	20193.1
F3	14	11692.8	19984.8
F4	14	14956.4	23969.3
F5	14	13943.2	22999
F6	14	14053.4	22662.6
F7	14	13429.3	21866.5
F8	14	13749.8	21692.9
F9	14	11707	19875.8
F10	14	11051.9	18774
F11	14
F12	14
G1	14	9188.33	19367.8
G2	14	10277.1	19950
G3	14	11207.9	21519.6
G4	14	10917.7	20580.3
G5	14	12221.8	22281.1
G6	14	11391.9	21631.8
G7	14	11348.5	21504.1
G8	14	9656.5	18494
G9	14	11875.5	21498
G10	14	12968.5	23177.6
G11	14
G12	14
H1	14	7843.11	17996.9
H2	14	9029.4	19607.9
H3	14	9234.54	19653.3
H4	14	9541.38	19531.7
H5	14	10311.6	20738.9
H6	14	9826.56	19683.2
H7	14	9905.69	20573.7
H8	14	9309.18	19171.4
H9	14	10872	21696.6
H10	14	12019.8	22316.8
H11	14
H12	14
A1	15	12012.8	18323.3
A2	15	9671.8	18209
A3	15	10978.3	20218.4
A4	15	10959.4	18969.6
A5	15	10095.6	18894.8
A6	15	10515.6	19600.6
A7	15	10783.7	19835.3
A8	15	10467.9	19448.3
A9	15	9189.69	18131.5
A10	15	11722.4	22436.7
A11	15
A12	15
B1	15	12965.7	18248.1
B2	15	13547.4	18390.3
B3	15	14301.2	19806.4
B4	15	15676	20707.3
B5	15	15619.7	21042.7
B6	15	15010.9	20638.7
B7	15	15285.4	20988.2
B8	15	15992.9	20830.7
B9	15	16116.7	21725.7
B10	15	17165	21796.3
B11	15
B12	15
C1	15	8546.53	18508.2
C2	15	9008.23	19973.4
C3	15	8360.98	19712.4
C4	15	9986.45	21172.4
C5	15	10335.8	21728
C6	15	10209.1	22197.7
C7	15	9666.17	21970.2
C8	15	10400.1	21506.2
C9	15	7543.35	17289.8
C10	15	10546.4	22500.6
C11	15
C12	15
D1	15	11904	18766.9
D2	15	13573.4	19784.6
D3	15	13565.1	19587.9
D4	15	14992.9	21525.3
D5	15	13174	19827.9
D6	15	14831	20978.2
D7	15	14404.6	21802.7
D8	15	14751.7	20561.4
D9	15	15029.1	21308.4
D10	15	18297.6	24159.3
D11	15
D12	15
E1	15	11621.8	19534.2
E2	15	13443.9	20409.2
E3	15	13658	20803.7
E4	15	14057.5	21868.2
E5	15	13406.8	20386.2
E6	15	13394.7	20739.7
E7	15	14899.6	22321.7
E8	15	13589.5	20322.1
E9	15	15770.1	22914.1
E10	15	17725.9	25072.2
E11	15
E12	15
F1	15	11382.6	20380.3
F2	15	11625.9	20234.9
F3	15	11803.7	20060.1
F4	15	15062.1	24102.7
F5	15	13991.9	22988
F6	15	14013.8	22549.5
F7	15	13487.2	21946.7
F8	15	13788	21699.3
F9	15	11753.4	19892.8
F10	15	11163	18870.6
F11	15
F12	15
G1	15	9229.86	19404.4
G2	15	10373.3	20053.6
G3	15	11241.4	21520.8
G4	15	10997.3	20658.5
G5	15	12243.6	22294
G6	15	11426.3	21622.4
G7	15	11412.7	21527.1
G8	15	9641.24	18456.2
G9	15	11919.9	21509.9
G10	15	13021.2	23189.6
G11	15
G12	15
H1	15	7874.38	18020.1
H2	15	9039.03	19596.2
H3	15	9282	19616.6
H4	15	9567.4	19551.1
H5	15	10345.5	20723.8
H6	15	9835.54	19685.8
H7	15	9931.49	20563.1
H8	15	9362.15	19191.5
H9	15	10908.2	21712.1
H10	15	12075	22370.1
H11	15
H12	15
A1	16	12080.2	18344.6
A2	16	9772.25	18257.2
A3	16	11091	20254
A4	16	11042	18983.1
A5	16	10191.2	18922.8
A6	16	10621	19647.2
A7	16	10905.2	19866.4
A8	16	10594.4	19496.9
A9	16	9247.76	18029.4
A10	16	11732.6	22447.9
A11	16
A12	16
B1	16	13046.2	18295.5
B2	16	13511	18300.7
B3	16	14350.6	19861.8
B4	16	15788.7	20802.6
B5	16	15714.9	21111.8
B6	16	15027.5	20639.7
B7	16	15352.4	21030.9
B8	16	16048.9	20852.8
B9	16	16075.2	21632.5
B10	16	17260.1	21843.9
B11	16
B12	16
C1	16	8634.76	18512.7
C2	16	9045.74	19955.7
C3	16	8478.07	19735.4
C4	16	10068.9	21253.7
C5	16	10345.4	21602.5
C6	16	10269.4	22172.5
C7	16	9792.39	22021.7
C8	16	10531.6	21509.2
C9	16	7648.93	17287.6
C10	16	10601.4	22525.6
C11	16
C12	16
D1	16	11931.9	18786.2
D2	16	13660.3	19899.3
D3	16	13575.6	19539.5
D4	16	15091.4	21601.5
D5	16	13289.8	19950.1
D6	16	14859.3	20967.8
D7	16	14434	21767.2
D8	16	14770.2	20534.4
D9	16	15073.3	21276.7
D10	16	18327.2	24162.7
D11	16
D12	16
E1	16	11601	19496.1
E2	16	13587.3	20550.1
E3	16	13638	20735.2
E4	16	14157.1	21980.3
E5	16	13448.9	20380.1
E6	16	13474.4	20791.5
E7	16	14915.1	22282.4
E8	16	13641.6	20336
E9	16	15841.3	22953.4
E10	16	17817.4	25092.8
E11	16
E12	16
F1	16	11412.3	20419
F2	16	11774.3	20389.8
F3	16	11760.1	19981.7
F4	16	15111.4	24051.9
F5	16	14039.4	23024
F6	16	14188.5	22738.2
F7	16	13551.9	21972.1
F8	16	13871	21729.4
F9	16	11825.9	19968.8
F10	16	11246.9	18961
F11	16
F12	16
G1	16	9249.26	19401
G2	16	10363.9	19968.4
G3	16	11311.7	21587
G4	16	10983.7	20605.3
G5	16	12348.5	22382.7
G6	16	11504.4	21704.3
G7	16	11437.3	21527.7
G8	16	9705.99	18518.2
G9	16	11936.3	21503.8
G10	16	13102.3	23282.9
G11	16
G12	16
H1	16	7898.23	18006.6
H2	16	9079.71	19652.3
H3	16	9304.69	19647.2
H4	16	9590.43	19550.8
H5	16	10391.6	20791.6
H6	16	9908.7	19723.5
H7	16	9957.22	20564.1
H8	16	9392.12	19203
H9	16	10956.3	21740.4
H10	16	12078.2	22355.6
H11	16
H12	16
A1	17	12201.5	18343.4
A2	17	9919.17	18273.7
A3	17	11203	20234.1
A4	17	11187	19021.8
A5	17	10311.4	18961.9
A6	17	10769.9	19639.3
A7	17	11110.3	19867.8
A8	17	10809.2	19479.3
A9	17	9505.18	18125.4
A10	17	11821.2	22508.5
A11	17
A12	17
B1	17	13071.2	18292.8
B2	17	13592.1	18342.8
B3	17	14418.5	19857.4
B4	17	15813.4	20769.6
B5	17	15783.6	21162.9
B6	17	15124.9	20698.4
B7	17	15400.3	21041
B8	17	16115.1	20889.9
B9	17	16228.1	21701.5
B10	17	17284.2	21828.6
B11	17
B12	17
C1	17	8776.1	18517.3
C2	17	9183.96	19927.9
C3	17	8615.65	19745
C4	17	10185.6	21249.9
C5	17	10439.1	21542.2
C6	17	10359	22170.1
C7	17	10006.4	22054.9
C8	17	10724.4	21507.9
C9	17	7827.32	17345.2
C10	17	10611.3	22468.5
C11	17
C12	17
D1	17	12003.3	18817.3
D2	17	13703.7	19881
D3	17	13668.7	19608.9
D4	17	15153.5	21627.8
D5	17	13294.1	19926.6
D6	17	14849.6	20879.6
D7	17	14382.2	21633.6
D8	17	14787	20503.1
D9	17	15105.3	21343.6
D10	17	18365.7	24141.2
D11	17
D12	17
E1	17	11681.2	19538.6
E2	17	13651.7	20591
E3	17	13731.2	20822.2
E4	17	14226.8	22008.9
E5	17	13512.2	20398.3
E6	17	13482	20756.3
E7	17	14975.2	22269.3
E8	17	13691.1	20354.1
E9	17	15868.8	22936.1
E10	17	17834.2	25104.9
E11	17
E12	17
F1	17	11461	20393.4
F2	17	11831.4	20450.8
F3	17	11850.2	20035.1
F4	17	15149.9	24054.4
F5	17	14148.7	23112.5
F6	17	14233.8	22772
F7	17	13591.7	21941.5
F8	17	13882.7	21718.7
F9	17	11854.1	19937.4
F10	17	11310.2	18957
F11	17
F12	17
G1	17	9251.15	19351.4
G2	17	10429.4	20009.1
G3	17	11347.3	21577.1
G4	17	11019.2	20581
G5	17	12341.3	22329.3
G6	17	11506.2	21667.9
G7	17	11487	21579.8
G8	17	9717.62	18483.5
G9	17	11998.8	21551.5
G10	17	13129.6	23247
G11	17
G12	17
H1	17	7924.38	18053.9
H2	17	9111.02	19630.6
H3	17	9324.27	19633.7
H4	17	9651.05	19617.8
H5	17	10408.2	20789.7
H6	17	9930.78	19703.9
H7	17	10007.9	20609.3
H8	17	9406.6	19205
H9	17	10998	21752.7
H10	17	12117.2	22337
H11	17
H12	17
A1	18	12396	18331.5
A2	18	10134.7	18266.6
A3	18	11461.7	20253.1
A4	18	11404.9	19041.4
A5	18	10549.6	18946.8
A6	18	11005.8	19679.1
A7	18	11559.5	19901.9
A8	18	11201.5	19530.4
A9	18	9855.55	18089.7
A10	18	11839.5	22504.9
A11	18
A12	18
B1	18	13094.6	18259.7
B2	18	13648.7	18374.1
B3	18	14453.1	19850.1
B4	18	15895.3	20855.4
B5	18	15808.7	21097.8
B6	18	15141.9	20675.6
B7	18	15500.7	21112
B8	18	16161	20894.7
B9	18	16199.4	21644.5
B10	18	17341.2	21866.5
B11	18
B12	18
C1	18	8915.54	18428.2
C2	18	9428.71	19966.9
C3	18	8816.48	19756.5
C4	18	10405.7	21339.3
C5	18	10688.9	21773.3
C6	18	10504.4	22173.1
C7	18	10325	21978.6
C8	18	11069.4	21535.4
C9	18	8111.58	17376.6
C10	18	10657.5	22506
C11	18
C12	18
D1	18	11975.3	18773.6
D2	18	13741.6	19885.2
D3	18	13681.5	19606.4
D4	18	15161.2	21643.1
D5	18	13306.9	19863.8
D6	18	14954.4	20998.3
D7	18	14549.6	21822.8
D8	18	14836.9	20535.1
D9	18	15233	21374.3
D10	18	18427.5	24173
D11	18
D12	18
E1	18	11645.2	19429.3
E2	18	13642.2	20524.8
E3	18	13779.4	20839.3
E4	18	14201.2	21931.9
E5	18	13579.6	20462.3
E6	18	13583.3	20834.7
E7	18	15033.1	22299.1
E8	18	13734.6	20361.4
E9	18	15936.9	22963.4
E10	18	17903.1	25134.1
E11	18
E12	18
F1	18	11464.1	20352.3
F2	18	11787.4	20338.8
F3	18	11910.9	20098.6
F4	18	15222.3	24135.4
F5	18	14194.3	23142.2
F6	18	14260.9	22756.4
F7	18	13669.4	22006
F8	18	13924.7	21704.9
F9	18	11919.7	19996.4
F10	18	11354.9	18995.6
F11	18
F12	18
G1	18	9328.89	19442.2
G2	18	10496.5	20048.8
G3	18	11338.6	21566.7
G4	18	11116.3	20738.1
G5	18	12405.6	22389.1
G6	18	11582.7	21713.4
G7	18	11554.4	21622.8
G8	18	9720.45	18435.3
G9	18	12063.8	21591.3
G10	18	13186.2	23291.6
G11	18
G12	18
H1	18	7932.67	17988.2
H2	18	9136.33	19630.5
H3	18	9369.83	19682.3
H4	18	9658.41	19607.8
H5	18	10433	20775.2
H6	18	9974.89	19762.3
H7	18	10029	20626.6
H8	18	9484.1	19250.8
H9	18	11014.9	21745.3
H10	18	12156.6	22386.8
H11	18
H12	18
A1	19	12718.3	18351.5
A2	19	10551.5	18282.4
A3	19	11931.6	20257.3
A4	19	11735.1	19003.4
A5	19	10942.8	18993.4
A6	19	11405.5	19687.4
A7	19	12342.3	19894
A8	19	11916.1	19497.4
A9	19	10603.3	18063.4
A10	19	11873.9	22501.8
A11	19
A12	19
B1	19	13130.8	18281.2
B2	19	13725.6	18422.6
B3	19	14490.9	19830.3
B4	19	15825.2	20740.5
B5	19	15878.4	21168.9
B6	19	15217.2	20695.3
B7	19	15539.9	21139.1
B8	19	16213.1	20890.5
B9	19	16240.1	21647.4
B10	19	17353.5	21812
B11	19
B12	19
C1	19	9328.29	18533.1
C2	19	9822.72	20009.3
C3	19	9203.49	19755.1
C4	19	10666.8	21385.3
C5	19	10893.8	21621.2
C6	19	10816.1	22227.2
C7	19	10998.9	21986
C8	19	11642.2	21524.4
C9	19	8595.61	17384
C10	19	10652.6	22430.8
C11	19
C12	19
D1	19	11988.7	18781.2
D2	19	13764.8	19883.3
D3	19	13744.4	19656.2
D4	19	15207.6	21622.6
D5	19	13361	19892.1
D6	19	14976.8	20979.7
D7	19	14532.8	21786.2
D8	19	14924.1	20559.7
D9	19	15255.1	21396.4
D10	19	18416.4	24148.2
D11	19
D12	19
E1	19	11705.4	19468.9
E2	19	13731.5	20591.8
E3	19	13825.1	20800.6
E4	19	14181.4	21848.9
E5	19	13659.8	20485.5
E6	19	13590.6	20794.1
E7	19	15132.2	22390.3
E8	19	13836.1	20408.3
E9	19	15975.7	22962.6
E10	19	17910.4	25101.8
E11	19
E12	19
F1	19	11515.4	20363.6
F2	19	11885.2	20394.3
F3	19	11929.7	20023.2
F4	19	15185.4	24035.2
F5	19	14220.9	23113.5
F6	19	14254.2	22692.6
F7	19	13706.6	22043.7
F8	19	14065.7	21866.1
F9	19	11966.9	19945.5
F10	19	11383.8	18995.1
F11	19
F12	19
G1	19	9329.16	19389.1
G2	19	10475.2	19997
G3	19	11372	21543.2
G4	19	11180.7	20771
G5	19	12430.5	22386
G6	19	11602.2	21753.7
G7	19	11567.8	21596.7
G8	19	9807.62	18535.7
G9	19	12136.5	21625.8
G10	19	13242.4	23303.8
G11	19
G12	19
H1	19	7964.97	18035.3
H2	19	9162.03	19641.7
H3	19	9397.82	19658.4
H4	19	9651.58	19556.6
H5	19	10474.7	20784.7
H6	19	9988.91	19764.6
H7	19	10042.5	20588.9
H8	19	9502.33	19274.1
H9	19	11041.6	21722.1
H10	19	12183.4	22405.2
H11	19
H12	19
A1	20	13405.7	18414.2
A2	20	11336.5	18288.6
A3	20	12785.8	20297.5
A4	20	12474.5	19030.6
A5	20	11719	18975.7
A6	20	12195.3	19690.3
A7	20	13883.3	19958.4
A8	20	13351	19552.5
A9	20	11985.7	18157.7
A10	20	11838.5	22397.6
A11	20
A12	20
B1	20	13240.2	18315.2
B2	20	13763.7	18402.6
B3	20	14544.8	19873.1
B4	20	15906.4	20777
B5	20	15929.8	21120
B6	20	15265.3	20711.7
B7	20	15618.4	21096.2
B8	20	16247.6	20884.2
B9	20	16488.1	21895
B10	20	17367.9	21749.3
B11	20
B12	20
C1	20	10011.8	18538.2
C2	20	10557	20063.3
C3	20	9872.63	19690.9
C4	20	11145	21389.3
C5	20	11453.2	21832.4
C6	20	11295.8	22259.3
C7	20	12117.6	22002.4
C8	20	12806	21545.8
C9	20	9439.68	17336
C10	20	10647.9	22357.4
C11	20
C12	20
D1	20	12028.9	18763.6
D2	20	13846.7	19928.5
D3	20	13798.6	19679.7
D4	20	15248.9	21598.9
D5	20	13368.3	19848.3
D6	20	15062.4	21024.8
D7	20	14601.4	21769.8
D8	20	14957.8	20577.7
D9	20	15247.6	21289.6
D10	20	18422.5	24086.9
D11	20
D12	20
E1	20	11762.6	19443.1
E2	20	13905.1	20702.2
E3	20	13887.5	20802.1
E4	20	14242.2	21813.8
E5	20	13675.2	20491.2
E6	20	13712.9	20831.2
E7	20	15189.3	22283.6
E8	20	13813.8	20319.3
E9	20	16037	22904.5
E10	20	17976.3	25146.2
E11	20
E12	20
F1	20	11570.9	20378.4
F2	20	12016.6	20555.4
F3	20	11946.6	20031.5
F4	20	15237.4	24073.2
F5	20	14227.5	23086.9
F6	20	14403.8	22819.3
F7	20	13738.3	21967.8
F8	20	14029	21727.1
F9	20	12022	19987.7
F10	20	11456.2	19009.5
F11	20
F12	20
G1	20	9383.67	19440.7
G2	20	10522.7	19960.6
G3	20	11440.2	21623.2
G4	20	11246.5	20825.6
G5	20	12525.2	22446.6
G6	20	11612.4	21685
G7	20	11632.9	21633.2
G8	20	9825.49	18501.8
G9	20	12167.6	21626.1
G10	20	13213.1	23231.4
G11	20
G12	20
H1	20	8023.88	18063.2
H2	20	9233.27	19714.8
H3	20	9422.9	19688.3
H4	20	9700.3	19600.4
H5	20	10502.3	20837.2
H6	20	10069.8	19809.3
H7	20	10097.3	20645
H8	20	9531.04	19272.2
H9	20	11072.1	21745.4
H10	20	12260.2	22456.2
H11	20
H12	20
A1	21	14676	18432.6
A2	21	12841	18284.6
A3	21	14447.5	20315.9
A4	21	13820.7	19050.3
A5	21	13153.3	19014.3
A6	21	13710.7	19738.1
A7	21	16613.1	19945.1
A8	21	15979.7	19629.5
A9	21	14463.1	18064.7
A10	21	11935.5	22478.2
A11	21
A12	21
B1	21	13304.2	18362.2
B2	21	13768.9	18359.4
B3	21	14621.3	19890.3
B4	21	15943.9	20774.9
B5	21	15965.3	21186.1
B6	21	15403.1	20809.2
B7	21	15710.8	21155.6
B8	21	16356.7	20915.6
B9	21	16451.5	21744.1
B10	21	17492.1	21887.3
B11	21
B12	21
C1	21	11195.4	18516.7
C2	21	11781.2	20026.4
C3	21	11234	19927.9
C4	21	12030.5	21449.8
C5	21	12277.8	21692.9
C6	21	12206.2	22336.6
C7	21	14267.9	22066.6
C8	21	14850	21656.7
C9	21	11077.8	17392.4
C10	21	10766.4	22513.6
C11	21
C12	21
D1	21	12028.9	18717.8
D2	21	13859.5	19901.3
D3	21	13896	19733.1
D4	21	15255.5	21565.7
D5	21	13359.6	19837.4
D6	21	15070.3	21007
D7	21	14576.5	21708.8
D8	21	15028.9	20602.5
D9	21	15321.5	21377
D10	21	18587.5	24244.7
D11	21
D12	21
E1	21	11895.5	19487.4
E2	21	13971.8	20638.8
E3	21	14060.7	20882.3
E4	21	14322.6	21780.3
E5	21	13822.2	20547.6
E6	21	13778.4	20865.8
E7	21	15326.7	22349.3
E8	21	13979.5	20369.3
E9	21	16181.4	22979.9
E10	21	18087.5	25241.7
E11	21
E12	21
F1	21	11604.2	20408
F2	21	11896.6	20320.4
F3	21	12056.8	20111.3
F4	21	15215.6	23956.4
F5	21	14330.1	23166.9
F6	21	14455.5	22839.1
F7	21	13776.2	21964.3
F8	21	14121.1	21812.9
F9	21	12080.7	20045.3
F10	21	11515.2	19057.8
F11	21
F12	21
G1	21	9443.03	19483.6
[truncated: 1,847 more rows]

## Sheet: Amplification Data
Block Type	96well
Chemistry	TAQMAN
Experiment File Name	C:\Users\Jeffrey Philippson\Documents\Anna_StepOne\20150716_1\average_threshold_female_only\F_49.eds
Experiment Run End Time	Not Started
Instrument Type	steponeplus
Passive Reference	ROX
Well	Cycle	Target Name	Rn	ΔRn
A1	1	Target 1	0.622922	-0.0127801
A1	2	Target 1	0.630743	-0.00643291
A1	3	Target 1	0.634355	-0.00429513
A1	4	Target 1	0.640536	0.000411257
A1	5	Target 1	0.642323	0.000724663
A1	6	Target 1	0.643179	0.000106388
A1	7	Target 1	0.645638	0.00109106
A1	8	Target 1	0.648895	0.0028733
A1	9	Target 1	0.649943	0.00244713
A1	10	Target 1	0.650433	0.00146307
A1	11	Target 1	0.64963	-0.000814244
A1	12	Target 1	0.650243	-0.00167606
A1	13	Target 1	0.652644	-0.000749207
A1	14	Target 1	0.653323	-0.00154451
A1	15	Target 1	0.655606	-0.000735788
A1	16	Target 1	0.658514	0.000698066
A1	17	Target 1	0.665168	0.00587819
A1	18	Target 1	0.676213	0.0154491
A1	19	Target 1	0.693038	0.0307997
A1	20	Target 1	0.728008	0.0642949
A1	21	Target 1	0.796201	0.131014
A1	22	Target 1	0.914982	0.248321
A1	23	Target 1	1.10421	0.436072
A1	24	Target 1	1.36279	0.693182
A1	25	Target 1	1.66601	0.994924
A1	26	Target 1	1.9716	1.29904
A1	27	Target 1	2.25967	1.58564
A1	28	Target 1	2.51825	1.84274
A1	29	Target 1	2.73955	2.06257
A1	30	Target 1	2.93077	2.25231
A1	31	Target 1	3.08571	2.40578
A1	32	Target 1	3.21117	2.52977
A1	33	Target 1	3.32065	2.63778
A1	34	Target 1	3.4011	2.71674
A1	35	Target 1	3.47209	2.78626
A1	36	Target 1	3.53203	2.84473
A1	37	Target 1	3.58337	2.8946
A1	38	Target 1	3.6177	2.92745
A1	39	Target 1	3.65313	2.96141
A1	40	Target 1	3.68572	2.99252
A2	1	Target 1	0.487259	-0.0142103
A2	2	Target 1	0.496576	-0.00708197
A2	3	Target 1	0.503984	-0.00186156
A2	4	Target 1	0.50602	-0.00201467
A2	5	Target 1	0.510746	0.000523673
A2	6	Target 1	0.514801	0.00239039
A2	7	Target 1	0.515743	0.00114414
A2	8	Target 1	0.518232	0.00144486
A2	9	Target 1	0.520247	0.00127089
A2	10	Target 1	0.521082	-8.16957e-05
A2	11	Target 1	0.522739	-0.000613291
A2	12	Target 1	0.524132	-0.00140834
A2	13	Target 1	0.527436	-0.000293414
A2	14	Target 1	0.529408	-0.000509164
A2	15	Target 1	0.531154	-0.000951769
A2	16	Target 1	0.535254	0.00095995
A2	17	Target 1	0.542812	0.00632987
A2	18	Target 1	0.554823	0.0161522
A2	19	Target 1	0.577141	0.036282
A2	20	Target 1	0.61987	0.0768225
A2	21	Target 1	0.702287	0.157052
A2	22	Target 1	0.849152	0.301728
A2	23	Target 1	1.08146	0.531848
A2	24	Target 1	1.39679	0.844985
A2	25	Target 1	1.76672	1.21273
A2	26	Target 1	2.13956	1.58338
A2	27	Target 1	2.49065	1.93229
A2	28	Target 1	2.80373	2.24318
A2	29	Target 1	3.07564	2.5129
A2	30	Target 1	3.30388	2.73895
A2	31	Target 1	3.49027	2.92315
A2	32	Target 1	3.64163	3.07232
A2	33	Target 1	3.76763	3.19614
A2	34	Target 1	3.86825	3.29457
A2	35	Target 1	3.94896	3.37308
A2	36	Target 1	4.03211	3.45405
A2	37	Target 1	4.08479	3.50455
A2	38	Target 1	4.13881	3.55637
A2	39	Target 1	4.18462	3.6
A2	40	Target 1	4.22584	3.63903
A3	1	Target 1	0.500731	-0.0130122
A3	2	Target 1	0.510131	-0.00573295
A3	3	Target 1	0.515772	-0.00221167
A3	4	Target 1	0.519211	-0.00089314
A3	5	Target 1	0.523701	0.00147706
A3	6	Target 1	0.525444	0.00109942
A3	7	Target 1	0.528492	0.00202754
A3	8	Target 1	0.529458	0.000873013
A3	9	Target 1	0.531292	0.000587344
A3	10	Target 1	0.532273	-0.000552339
A3	11	Target 1	0.534241	-0.000704076
A3	12	Target 1	0.536188	-0.000877032
A3	13	Target 1	0.537719	-0.00146627
A3	14	Target 1	0.540338	-0.000967538
A3	15	Target 1	0.542987	-0.000439305
A3	16	Target 1	0.547593	0.002047
A3	17	Target 1	0.553672	0.00600608
A3	18	Target 1	0.565923	0.0161363
A3	19	Target 1	0.589004	0.0370974
A3	20	Target 1	0.629921	0.0758939
A3	21	Target 1	0.711146	0.154999
A3	22	Target 1	0.856662	0.298395
A3	23	Target 1	1.08442	0.524032
A3	24	Target 1	1.39333	0.830825
A3	25	Target 1	1.74829	1.18367
A3	26	Target 1	2.10662	1.53987
A3	27	Target 1	2.44045	1.87158
A3	28	Target 1	2.738	2.16702
A3	29	Target 1	2.9901	2.417
A3	30	Target 1	3.2106	2.63538
A3	31	Target 1	3.38581	2.80846
A3	32	Target 1	3.52259	2.94312
A3	33	Target 1	3.64535	3.06376
A3	34	Target 1	3.7414	3.15769
A3	35	Target 1	3.81684	3.23101
A3	36	Target 1	3.88781	3.29987
A3	37	Target 1	3.94105	3.35098
A3	38	Target 1	3.98408	3.39189
A3	39	Target 1	4.02556	3.43125
A3	40	Target 1	4.06219	3.46576
A4	1	Target 1	0.538754	-0.0116517
A4	2	Target 1	0.547087	-0.00531431
A4	3	Target 1	0.552398	-0.00199751
A4	4	Target 1	0.555492	-0.000899197
A4	5	Target 1	0.560182	0.0017964
A4	6	Target 1	0.561162	0.000781134
A4	7	Target 1	0.563653	0.00127798
A4	8	Target 1	0.565503	0.0011327
A4	9	Target 1	0.566172	-0.000193764
A4	10	Target 1	0.568948	0.000587929
A4	11	Target 1	0.569582	-0.000773522
A4	12	Target 1	0.570463	-0.00188696
A4	13	Target 1	0.573955	-0.000390009
A4	14	Target 1	0.576158	-0.000181891
A4	15	Target 1	0.577736	-0.000599145
A4	16	Target 1	0.581676	0.00134585
A4	17	Target 1	0.588116	0.00579115
A4	18	Target 1	0.598955	0.0146355
A4	19	Target 1	0.617525	0.0312099
A4	20	Target 1	0.655496	0.0671861
A4	21	Target 1	0.725488	0.135183
A4	22	Target 1	0.855428	0.263129
A4	23	Target 1	1.06524	0.470942
A4	24	Target 1	1.35156	0.755271
A4	25	Target 1	1.68718	1.0889
A4	26	Target 1	2.03191	1.43163
A4	27	Target 1	2.34951	1.74723
A4	28	Target 1	2.63106	2.02679
A4	29	Target 1	2.87991	2.27365
A4	30	Target 1	3.09074	2.48248
A4	31	Target 1	3.25588	2.64562
A4	32	Target 1	3.39412	2.78187
A4	33	Target 1	3.50804	2.89379
A4	34	Target 1	3.59879	2.98255
A4	35	Target 1	3.67203	3.0538
A4	36	Target 1	3.73654	3.11631
A4	37	Target 1	3.78691	3.16468
A4	38	Target 1	3.83216	3.20794
A4	39	Target 1	3.86026	3.23404
A4	40	Target 1	3.90668	3.27847
A5	1	Target 1	0.489832	-0.0138166
A5	2	Target 1	0.500122	-0.00573223
A5	3	Target 1	0.506082	-0.00197861
A5	4	Target 1	0.510081	-0.000186284
A5	5	Target 1	0.513372	0.000898539
A5	6	Target 1	0.516561	0.00188144
A5	7	Target 1	0.517794	0.000908589
A5	8	Target 1	0.519805	0.000712806
A5	9	Target 1	0.521616	0.000317526
A5	10	Target 1	0.522974	-0.000530451
A5	11	Target 1	0.524644	-0.00106628
A5	12	Target 1	0.526714	-0.0012024
A5	13	Target 1	0.529536	-0.000587021
A5	14	Target 1	0.531565	-0.000763552
A5	15	Target 1	0.534304	-0.000231502
A5	16	Target 1	0.538569	0.0018272
A5	17	Target 1	0.543799	0.00485132
A5	18	Target 1	0.556804	0.0156499
A5	19	Target 1	0.576139	0.0327789
A5	20	Target 1	0.617578	0.0720117
A5	21	Target 1	0.69176	0.143988
A5	22	Target 1	0.831124	0.281145
A5	23	Target 1	1.05289	0.5007
A5	24	Target 1	1.36174	0.807353
A5	25	Target 1	1.72488	1.16828
A5	26	Target 1	2.09707	1.53827
A5	27	Target 1	2.45106	1.89005
A5	28	Target 1	2.75851	2.1953
A5	29	Target 1	3.03329	2.46787
A5	30	Target 1	3.25419	2.68656
A5	31	Target 1	3.45149	2.88166
A5	32	Target 1	3.60545	3.03341
A5	33	Target 1	3.72096	3.14671
A5	34	Target 1	3.82319	3.24674
A5	35	Target 1	3.91687	3.33821
A5	36	Target 1	3.97859	3.39772
A5	37	Target 1	4.03993	3.45686
A5	38	Target 1	4.08419	3.49891
A5	39	Target 1	4.12513	3.53764
A5	40	Target 1	4.16529	3.5756
A6	1	Target 1	0.493505	-0.0125467
A6	2	Target 1	0.50199	-0.00625641
A6	3	Target 1	0.507982	-0.00245997
A6	4	Target 1	0.512523	-0.000114305
A6	5	Target 1	0.515955	0.00112301
A6	6	Target 1	0.518461	0.00143359
A6	7	Target 1	0.519483	0.000260908
A6	8	Target 1	0.522695	0.00127757
A6	9	Target 1	0.523889	0.000277082
A6	10	Target 1	0.526687	0.000879666
A6	11	Target 1	0.527683	-0.000319778
A6	12	Target 1	0.529085	-0.00111272
A6	13	Target 1	0.530734	-0.00165848
A6	14	Target 1	0.533683	-0.000904617
A6	15	Target 1	0.536493	-0.000289576
A6	16	Target 1	0.540585	0.00160762
A6	17	Target 1	0.548383	0.00721026
A6	18	Target 1	0.559266	0.015898
A6	19	Target 1	0.579331	0.033768
A6	20	Target 1	0.619356	0.0715976
A6	21	Target 1	0.694632	0.144678
A6	22	Target 1	0.830405	0.278257
A6	23	Target 1	1.05265	0.498309
A6	24	Target 1	1.35631	0.799767
A6	25	Target 1	1.71603	1.1573
A6	26	Target 1	2.08677	1.52584
A6	27	Target 1	2.43531	1.87219
A6	28	Target 1	2.74035	2.17503
A6	29	Target 1	3.01061	2.44309
A6	30	Target 1	3.24272	2.67301
A6	31	Target 1	3.42521	2.8533
A6	32	Target 1	3.58073	3.00663
A6	33	Target 1	3.70469	3.12839
A6	34	Target 1	3.80812	3.22963
A6	35	Target 1	3.88726	3.30657
A6	36	Target 1	3.95466	3.37178
A6	37	Target 1	4.01265	3.42758
A6	38	Target 1	4.06624	3.47897
A6	39	Target 1	4.10662	3.51715
A6	40	Target 1	4.14309	3.55143
A7	1	Target 1	0.493736	-0.0160598
A7	2	Target 1	0.50371	-0.00836013
A7	3	Target 1	0.512083	-0.00226133
A7	4	Target 1	0.516816	0.000197419
A7	5	Target 1	0.520233	0.00134004
A7	6	Target 1	0.521768	0.00060177
A7	7	Target 1	0.524404	0.000963269
A7	8	Target 1	0.526657	0.000941927
A7	9	Target 1	0.52951	0.00152062
A7	10	Target 1	0.529263	-0.00100048
A7	11	Target 1	0.531216	-0.00132151
A7	12	Target 1	0.533382	-0.0014297
A7	13	Target 1	0.535965	-0.00112053
A7	14	Target 1	0.538903	-0.000456778
A7	15	Target 1	0.543659	0.00202528
A7	16	Target 1	0.548927	0.00501886
A7	17	Target 1	0.55921	0.0130281
A7	18	Target 1	0.580826	0.0323698
A7	19	Target 1	0.620404	0.0696736
A7	20	Target 1	0.695612	0.142608
A7	21	Target 1	0.832945	0.277667
A7	22	Target 1	1.05771	0.500157
A7	23	Target 1	1.3673	0.807477
A7	24	Target 1	1.7314	1.1693
A7	25	Target 1	2.11055	1.54617
A7	26	Target 1	2.46971	1.90306
A7	27	Target 1	2.78601	2.21709
A7	28	Target 1	3.05504	2.48385
A7	29	Target 1	3.28266	2.70919
A7	30	Target 1	3.47329	2.89754
A7	31	Target 1	3.63387	3.05585
A7	32	Target 1	3.76151	3.18121
A7	33	Target 1	3.8657	3.28313
A7	34	Target 1	3.94809	3.36325
A7	35	Target 1	4.01768	3.43057
A7	36	Target 1	4.0764	3.48701
A7	37	Target 1	4.12882	3.53716
A7	38	Target 1	4.17271	3.57877
A7	39	Target 1	4.20674	3.61053
A7	40	Target 1	4.24296	3.64447
A8	1	Target 1	0.490115	-0.015399
A8	2	Target 1	0.498586	-0.00913788
A8	3	Target 1	0.506735	-0.00319867
A8	4	Target 1	0.511913	-0.000230187
A8	5	Target 1	0.516495	0.00214267
A8	6	Target 1	0.517653	0.0010907
A8	7	Target 1	0.520399	0.00162731
A8	8	Target 1	0.521465	0.000483555
A8	9	Target 1	0.524204	0.0010129
A8	10	Target 1	0.525034	-0.000367015
A8	11	Target 1	0.526922	-0.000688468
A8	12	Target 1	0.528341	-0.00147889
A8	13	Target 1	0.530434	-0.00159578
A8	14	Target 1	0.533649	-0.000590496
A8	15	Target 1	0.538242	0.00179237
A8	16	Target 1	0.543389	0.0047298
A8	17	Target 1	0.55491	0.0140409
A8	18	Target 1	0.57354	0.0304618
A8	19	Target 1	0.611165	0.0658769
A8	20	Target 1	0.682828	0.13533
A8	21	Target 1	0.814069	0.264362
A8	22	Target 1	1.02602	0.474106
A8	23	Target 1	1.32031	0.766185
A8	24	Target 1	1.66528	1.10894
A8	25	Target 1	2.02125	1.46271
A8	26	Target 1	2.35174	1.79099
A8	27	Target 1	2.64249	2.07953
A8	28	Target 1	2.89477	2.32959
A8	29	Target 1	3.10214	2.53476
A8	30	Target 1	3.277	2.7074
A8	31	Target 1	3.41738	2.84558
A8	32	Target 1	3.53035	2.95634
A8	33	Target 1	3.62378	3.04756
A8	34	Target 1	3.70245	3.12401
A8	35	Target 1	3.76332	3.18268
A8	36	Target 1	3.81688	3.23403
A8	37	Target 1	3.86298	3.27792
A8	38	Target 1	3.89845	3.31118
A8	39	Target 1	3.93329	3.34381
A8	40	Target 1	3.95998	3.36829
A9	1	Target 1	0.454363	-0.0162652
A9	2	Target 1	0.467371	-0.00584015
A9	3	Target 1	0.471512	-0.00428201
A9	4	Target 1	0.476799	-0.00157764
A9	5	Target 1	0.481039	7.93875e-05
A9	6	Target 1	0.487062	0.00352011
A9	7	Target 1	0.488564	0.00243938
A9	8	Target 1	0.491132	0.00242375
A9	9	Target 1	0.493366	0.00207506
A9	10	Target 1	0.493897	2.36909e-05
A9	11	Target 1	0.495271	-0.00118498
A9	12	Target 1	0.497288	-0.00175172
A9	13	Target 1	0.500643	-0.000978863
A9	14	Target 1	0.503371	-0.000834035
A9	15	Target 1	0.506836	4.78645e-05
A9	16	Target 1	0.512926	0.00355505
A9	17	Target 1	0.524413	0.0124591
A9	18	Target 1	0.544815	0.0302782
A9	19	Target 1	0.587002	0.0698825
A9	20	Target 1	0.660086	0.140384
A9	21	Target 1	0.800629	0.278344
A9	22	Target 1	1.02593	0.50106
A9	23	Target 1	1.3408	0.813344
A9	24	Target 1	1.70862	1.17859
A9	25	Target 1	2.09015	1.55753
A9	26	Target 1	2.4456	1.9104
A9	27	Target 1	2.7608	2.22301
A9	28	Target 1	3.03612	2.49575
A9	29	Target 1	3.26684	2.72389
A9	30	Target 1	3.45547	2.90994
A9	31	Target 1	3.62032	3.07221
A9	32	Target 1	3.74562	3.19493
A9	33	Target 1	3.84926	3.29598
A9	34	Target 1	3.93719	3.38132
A9	35	Target 1	4.0045	3.44606
A9	36	Target 1	4.06917	3.50815
A9	37	Target 1	4.11863	3.55502
A9	38	Target 1	4.16642	3.60023
A9	39	Target 1	4.20378	3.635
A9	40	Target 1	4.22616	3.6548
A10	1	Target 1	0.479627	-0.0196001
A10	2	Target 1	0.490486	-0.0102678
A10	3	Target 1	0.49562	-0.00666024
A10	4	Target 1	0.499782	-0.00402393
A10	5	Target 1	0.503647	-0.00168557
A10	6	Target 1	0.506663	-0.000196201
A10	7	Target 1	0.50821	-0.000175785
A10	8	Target 1	0.510511	0.000598929
A10	9	Target 1	0.513067	0.00162935
A10	10	Target 1	0.513923	0.000958886
A10	11	Target 1	0.515493	0.00100219
A10	12	Target 1	0.516742	0.0007253
A10	13	Target 1	0.519612	0.0020687
A10	14	Target 1	0.520728	0.0016583
A10	15	Target 1	0.522465	0.00186861
A10	16	Target 1	0.522658	0.000536124
A10	17	Target 1	0.525188	0.0015399
A10	18	Target 1	0.526086	0.000911102
A10	19	Target 1	0.527687	0.000985818
A10	20	Target 1	0.528561	0.000333239
A10	21	Target 1	0.530981	0.00122686
A10	22	Target 1	0.533036	0.00175589
A10	23	Target 1	0.534201	0.00139418
A10	24	Target 1	0.534453	0.000120579
A10	25	Target 1	0.536119	0.000259609
A10	26	Target 1	0.537728	0.000342551
A10	27	Target 1	0.539997	0.00108538
A10	28	Target 1	0.54084	0.000401863
A10	29	Target 1	0.541773	-0.00019141
A10	30	Target 1	0.543502	1.14567e-05
A10	31	Target 1	0.544282	-0.000735536
A10	32	Target 1	0.546172	-0.000371856
A10	33	Target 1	0.547867	-0.000202547
A10	34	Target 1	0.54869	-0.000906446
A10	35	Target 1	0.550517	-0.000605112
A10	36	Target 1	0.551591	-0.00105808
A10	37	Target 1	0.5527	-0.00147545
A10	38	Target 1	0.554347	-0.00135448
A10	39	Target 1	0.555456	-0.00177216
A10	40	Target 1	0.556407	-0.00234702
A11	1
A11	2
A11	3
A11	4
A11	5
A11	6
A11	7
A11	8
A11	9
A11	10
A11	11
A11	12
A11	13
A11	14
A11	15
A11	16
A11	17
A11	18
A11	19
A11	20
A11	21
A11	22
A11	23
A11	24
A11	25
A11	26
A11	27
A11	28
A11	29
A11	30
A11	31
A11	32
A11	33
A11	34
A11	35
A11	36
A11	37
A11	38
A11	39
A11	40
A12	1
A12	2
A12	3
A12	4
A12	5
A12	6
A12	7
A12	8
A12	9
A12	10
A12	11
A12	12
A12	13
A12	14
A12	15
A12	16
A12	17
A12	18
A12	19
A12	20
A12	21
A12	22
A12	23
A12	24
A12	25
A12	26
A12	27
A12	28
A12	29
A12	30
A12	31
A12	32
A12	33
A12	34
A12	35
A12	36
A12	37
A12	38
A12	39
A12	40
B1	1	Target 2	0.661077	-0.018365
B1	2	Target 2	0.675771	-0.00593643
B1	3	Target 2	0.679104	-0.00486752
B1	4	Target 2	0.684468	-0.00176841
B1	5	Target 2	0.690036	0.00153567
B1	6	Target 2	0.691959	0.00119368
B1	7	Target 2	0.694347	0.00131685
B1	8	Target 2	0.69789	0.00259592
B1	9	Target 2	0.69998	0.0024213
B1	10	Target 2	0.700337	0.000513733
B1	11	Target 2	0.701789	-0.000299314
B1	12	Target 2	0.704747	0.000393848
B1	13	Target 2	0.707471	0.000853242
B1	14	Target 2	0.708555	-0.000326672
B1	15	Target 2	0.710521	-0.00062539
B1	16	Target 2	0.71308	-0.000330863
B1	17	Target 2	0.714554	-0.0011215
B1	18	Target 2	0.71713	-0.000810402
B1	19	Target 2	0.718267	-0.00193804
B1	20	Target 2	0.722907	0.000436865
B1	21	Target 2	0.724546	-0.000187831
B1	22	Target 2	0.728014	0.00101483
B1	23	Target 2	0.734034	0.00477
B1	24	Target 2	0.745035	0.0135069
B1	25	Target 2	0.764419	0.0306265
B1	26	Target 2	0.799233	0.0631752
B1	27	Target 2	0.863106	0.124784
B1	28	Target 2	0.981368	0.240781
B1	29	Target 2	1.17821	0.435355
B1	30	Target 2	1.47251	0.727395
B1	31	Target 2	1.84836	1.10098
B1	32	Target 2	2.26764	1.51799
B1	33	Target 2	2.69364	1.94173
B1	34	Target 2	3.10756	2.35338
B1	35	Target 2	3.47413	2.7177
B1	36	Target 2	3.77934	3.02063
B1	37	Target 2	4.0196	3.25863
B1	38	Target 2	4.19113	3.4279
B1	39	Target 2	4.34213	3.57664
B1	40	Target 2	4.43289	3.66513
B2	1	Target 2	0.697	-0.00880729
B2	2	Target 2	0.702769	-0.00527885
B2	3	Target 2	0.706313	-0.00397633
B2	4	Target 2	0.709788	-0.00274279
B2	5	Target 2	0.716371	0.00159926
B2	6	Target 2	0.717613	0.00060008
B2	7	Target 2	0.720894	0.00164075
B2	8	Target 2	0.722482	0.000986973
B2	9	Target 2	0.725345	0.00160904
B2	10	Target 2	0.727224	0.00124667
B2	11	Target 2	0.729609	0.00139118
B2	12	Target 2	0.732004	0.00154428
B2	13	Target 2	0.733331	0.000631043
B2	14	Target 2	0.735005	6.35175e-05
B2	15	Target 2	0.736658	-0.000524095
B2	16	Target 2	0.738277	-0.00114699
B2	17	Target 2	0.741003	-0.000661424
B2	18	Target 2	0.742824	-0.00108161
B2	19	Target 2	0.74504	-0.00110691
B2	20	Target 2	0.747919	-0.000469051
B2	21	Target 2	0.749964	-0.000664822
B2	22	Target 2	0.753932	0.00106124
B2	23	Target 2	0.760775	0.00566376
B2	24	Target 2	0.771771	0.0144185
B2	25	Target 2	0.790497	0.0309036
B2	26	Target 2	0.827313	0.0654788
B2	27	Target 2	0.89376	0.129684
B2	28	Target 2	1.01636	0.250047
B2	29	Target 2	1.21944	0.450879
B2	30	Target 2	1.52233	0.751531
B2	31	Target 2	1.91214	1.1391
B2	32	Target 2	2.35175	1.57647
B2	33	Target 2	2.80202	2.0245
B2	34	Target 2	3.23549	2.45573
B2	35	Target 2	3.61953	2.83753
B2	36	Target 2	3.93897	3.15472
B2	37	Target 2	4.20397	3.41748
B2	38	Target 2	4.38838	3.59965
B2	39	Target 2	4.52903	3.73807
B2	40	Target 2	4.62556	3.83235
B3	1	Target 2	0.685578	-0.00335005
B3	2	Target 2	0.688486	-0.00281855
B3	3	Target 2	0.692711	-0.0009705
B3	4	Target 2	0.695515	-0.000542948
B3	5	Target 2	0.698478	4.33912e-05
B3	6	Target 2	0.701193	0.000381954
B3	7	Target 2	0.704434	0.00124611
B3	8	Target 2	0.70614	0.000575089
B3	9	Target 2	0.708726	0.00078431
B3	10	Target 2	0.711265	0.00094692
B3	11	Target 2	0.712851	0.000156988
B3	12	Target 2	0.715702	0.000631211
B3	13	Target 2	0.718359	0.000911301
B3	14	Target 2	0.718855	-0.000969038
B3	15	Target 2	0.72205	-0.000150778
B3	16	Target 2	0.722523	-0.0020546
B3	17	Target 2	0.726099	-0.000855228
B3	18	Target 2	0.728112	-0.00121821
B3	19	Target 2	0.730749	-0.000958507
B3	20	Target 2	0.731882	-0.00220143
B3	21	Target 2	0.735097	-0.0013638
B3	22	Target 2	0.740192	0.00135531
B3	23	Target 2	0.745466	0.00425246
B3	24	Target 2	0.754717	0.0111272
B3	25	Target 2	0.774784	0.028817
B3	26	Target 2	0.808227	0.0598839
B3	27	Target 2	0.870292	0.119572
B3	28	Target 2	0.980861	0.227764
B3	29	Target 2	1.17387	0.418392
B3	30	Target 2	1.45798	0.700129
B3	31	Target 2	1.8272	1.06697
B3	32	Target 2	2.24838	1.48578
B3	33	Target 2	2.68674	1.92176
B3	34	Target 2	3.09611	2.32875
B3	35	Target 2	3.45912	2.68939
B3	36	Target 2	3.77005	2.99794
B3	37	Target 2	4.01626	3.24177
B3	38	Target 2	4.20118	3.42432
B3	39	Target 2	4.33779	3.55855
B3	40	Target 2	4.42591	3.6443
B4	1	Target 2	0.712353	-0.0126379
B4	2	Target 2	0.719446	-0.00777798
B4	3	Target 2	0.72511	-0.00434759
B4	4	Target 2	0.729022	-0.0026688
B4	5	Target 2	0.734168	0.000243265
B4	6	Target 2	0.737162	0.00100432
B4	7	Target 2	0.738116	-0.000274772
B4	8	Target 2	0.743716	0.00309107
B4	9	Target 2	0.745601	0.00274306
B4	10	Target 2	0.747239	0.00214787
B4	11	Target 2	0.746608	-0.000717244
B4	12	Target 2	0.748709	-0.000848768
B4	13	Target 2	0.754476	0.00268384
B4	14	Target 2	0.755005	0.000980068
B4	15	Target 2	0.757024	0.000765813
B4	16	Target 2	0.758974	0.000481582
B4	17	Target 2	0.761374	0.000648379
B4	18	Target 2	0.762168	-0.000791229
B4	19	Target 2	0.763009	-0.00218333
B4	20	Target 2	0.765581	-0.00184428
B4	21	Target 2	0.76746	-0.0021986
B4	22	Target 2	0.771321	-0.00057185
B4	23	Target 2	0.775783	0.00165721
B4	24	Target 2	0.784781	0.00842176
B4	25	Target 2	0.801763	0.0231698
B4	26	Target 2	0.834269	0.0534432
B4	27	Target 2	0.888574	0.105515
B4	28	Target 2	0.989272	0.203979
B4	29	Target 2	1.16504	0.37751
B4	30	Target 2	1.43738	0.647624
B4	31	Target 2	1.79936	1.00737
B4	32	Target 2	2.22113	1.4269
B4	33	Target 2	2.66515	1.86869
B4	34	Target 2	3.0921	2.29341
B4	35	Target 2	3.47569	2.67476
B4	36	Target 2	3.80272	2.99956
B4	37	Target 2	4.05826	3.25286
B4	38	Target 2	4.25964	3.45201
B4	39	Target 2	4.3928	3.58294
B4	40	Target 2	4.49266	3.68056
B5	1	Target 2	0.701889	-0.00783102
B5	2	Target 2	0.706375	-0.00566948
B5	3	Target 2	0.712336	-0.00203194
B5	4	Target 2	0.714876	-0.00181613
B5	5	Target 2	0.718302	-0.000714002
B5	6	Target 2	0.721542	0.000202282
B5	7	Target 2	0.723959	0.000295545
B5	8	Target 2	0.727394	0.00140727
B5	9	Target 2	0.730619	0.00230806
B5	10	Target 2	0.73142	0.000785262
B5	11	Target 2	0.732997	3.84573e-05
B5	12	Target 2	0.736413	0.00113028
B5	13	Target 2	0.737791	0.000185108
B5	14	Target 2	0.741892	0.0019619
B5	15	Target 2	0.742284	3.04573e-05
B5	16	Target 2	0.744363	-0.000214536
B5	17	Target 2	0.745814	-0.0010874
B5	18	Target 2	0.749307	8.19609e-05
B5	19	Target 2	0.750081	-0.0014679
B5	20	Target 2	0.754253	0.00037959
B5	21	Target 2	0.753574	-0.00262337
B5	22	Target 2	0.75967	0.00114911
B5	23	Target 2	0.764017	0.00317267
B5	24	Target 2	0.774676	0.0115078
B5	25	Target 2	0.789309	0.0238166
B5	26	Target 2	0.818571	0.0507549
B5	27	Target 2	0.873802	0.103662
B5	28	Target 2	0.971351	0.198887
B5	29	Target 2	1.1445	0.369714
B5	30	Target 2	1.40484	0.627728
B5	31	Target 2	1.75813	0.978698
B5	32	Target 2	2.16482	1.38306
B5	33	Target 2	2.59109	1.80701
B5	34	Target 2	3.00856	2.22215
B5	35	Target 2	3.38793	2.5992
B5	36	Target 2	3.69789	2.90684
B5	37	Target 2	3.95367	3.16029
B5	38	Target 2	4.13712	3.34142
B5	39	Target 2	4.29171	3.49368
B5	40	Target 2	4.38612	3.58577
B6	1	Target 2	0.686515	-0.00817714
B6	2	Target 2	0.69158	-0.00544095
B6	3	Target 2	0.695944	-0.0034066
B6	4	Target 2	0.700379	-0.00130108
B6	5	Target 2	0.704483	0.000474047
B6	6	Target 2	0.707245	0.000906164
B6	7	Target 2	0.708936	0.000268675
B6	8	Target 2	0.713435	0.00243773
B6	9	Target 2	0.715581	0.00225496
B6	10	Target 2	0.717502	0.00184642
B6	11	Target 2	0.71871	0.000725176
B6	12	Target 2	0.720194	-0.000120452
B6	13	Target 2	0.72313	0.000486902
B6	14	Target 2	0.724993	1.9882e-05
B6	15	Target 2	0.727315	1.27716e-05
B6	16	Target 2	0.728085	-0.00154644
B6	17	Target 2	0.730729	-0.00123133
B6	18	Target 2	0.732354	-0.00193599
B6	19	Target 2	0.7353	-0.00131893
B6	20	Target 2	0.73704	-0.00190855
B6	21	Target 2	0.740205	-0.00107351
B6	22	Target 2	0.744599	0.000991358
B6	23	Target 2	0.749355	0.0034188
B6	24	Target 2	0.758243	0.00997726
B6	25	Target 2	0.773326	0.0227303
B6	26	Target 2	0.803033	0.050108
B6	27	Target 2	0.855728	0.100475
B6	28	Target 2	0.955118	0.197535
B6	29	Target 2	1.12331	0.363395
B6	30	Target 2	1.38572	0.623478
B6	31	Target 2	1.74394	0.97937
B6	32	Target 2	2.15756	1.39066
B6	33	Target 2	2.59881	1.82958
B6	34	Target 2	3.02722	2.25567
B6	35	Target 2	3.40875	2.63486
B6	36	Target 2	3.73812	2.9619
B6	37	Target 2	3.99987	3.22132
B6	38	Target 2	4.19652	3.41565
B6	39	Target 2	4.33792	3.55471
B6	40	Target 2	4.43816	3.65262
B7	1	Target 2	0.683145	-0.0105816
B7	2	Target 2	0.689541	-0.00666237
B7	3	Target 2	0.694842	-0.00383761
B7	4	Target 2	0.699539	-0.00161765
B7	5	Target 2	0.703691	5.75287e-05
B7	6	Target 2	0.705811	-0.00029922
B7	7	Target 2	0.709654	0.00106673
B7	8	Target 2	0.711998	0.000933852
B7	9	Target 2	0.716309	0.00276799
B7	10	Target 2	0.718475	0.00245738
B7	11	Target 2	0.719073	0.000578982
B7	12	Target 2	0.722437	0.00146583
B7	13	Target 2	0.725187	0.00173969
B7	14	Target 2	0.726609	0.000684678
B7	15	Target 2	0.728284	-0.000117496
B7	16	Target 2	0.729991	-0.000886768
B7	17	Target 2	0.731918	-0.00143669
B7	18	Target 2	0.734214	-0.00161749
B7	19	Target 2	0.735126	-0.00318248
B7	20	Target 2	0.740339	-0.000446348
B7	21	Target 2	0.742631	-0.00063066
B7	22	Target 2	0.748058	0.00231976
B7	23	Target 2	0.755799	0.00758355
B7	24	Target 2	0.770123	0.0194306
B7	25	Target 2	0.79704	0.043871
B7	26	Target 2	0.84467	0.0890247
B7	27	Target 2	0.935019	0.176897
B7	28	Target 2	1.09399	0.33339
B7	29	Target 2	1.34496	0.581884
B7	30	Target 2	1.69284	0.927286
B7	31	Target 2	2.11571	1.34768
B7	32	Target 2	2.57496	1.80445
B7	33	Target 2	3.0223	2.24932
B7	34	Target 2	3.43192	2.65646
B7	35	Target 2	3.79371	3.01577
B7	36	Target 2	4.08093	3.30052
B7	37	Target 2	4.30126	3.51837
B7	38	Target 2	4.45768	3.67231
B7	39	Target 2	4.5844	3.79655
B7	40	Target 2	4.64874	3.85842
B8	1	Target 2	0.722511	-0.0135365
B8	2	Target 2	0.729734	-0.00859574
B8	3	Target 2	0.739198	-0.0014135
B8	4	Target 2	0.74158	-0.00131384
B8	5	Target 2	0.745013	-0.000163171
B8	6	Target 2	0.747934	0.000474779
B8	7	Target 2	0.750828	0.00108746
B8	8	Target 2	0.754024	0.00200054
B8	9	Target 2	0.756437	0.00213131
B8	10	Target 2	0.757399	0.000811609
B8	11	Target 2	0.759481	0.00061116
B8	12	Target 2	0.760086	-0.00106617
B8	13	Target 2	0.763071	-0.00036391
B8	14	Target 2	0.764917	-0.000800274
B8	15	Target 2	0.767756	-0.000243029
B8	16	Target 2	0.76963	-0.000651081
B8	17	Target 2	0.77143	-0.00113394
B8	18	Target 2	0.773448	-0.00139798
B8	19	Target 2	0.776099	-0.00102909
B8	20	Target 2	0.777986	-0.00142421
B8	21	Target 2	0.782031	0.000338601
B8	22	Target 2	0.78752	0.00354474
B8	23	Target 2	0.796456	0.0101983
B8	24	Target 2	0.811351	0.0228116
B8	25	Target 2	0.837757	0.0469349
B8	26	Target 2	0.886814	0.0937099
B8	27	Target 2	0.975892	0.180506
B8	28	Target 2	1.12974	0.332071
B8	29	Target 2	1.37513	0.575178
B8	30	Target 2	1.71935	0.917115
B8	31	Target 2	2.12655	1.32203
B8	32	Target 2	2.56079	1.754
B8	33	Target 2	2.98772	2.17864
B8	34	Target 2	3.3811	2.56974
B8	35	Target 2	3.70908	2.89544
B8	36	Target 2	3.98443	3.1685
B8	37	Target 2	4.19009	3.37188
B8	38	Target 2	4.34521	3.52472
B8	39	Target 2	4.44443	3.62166
B8	40	Target 2	4.51764	3.69258
B9	1	Target 2	0.699933	-0.00837265
B9	2	Target 2	0.704208	-0.0065353
B9	3	Target 2	0.709477	-0.00370439
B9	4	Target 2	0.714231	-0.00138794
B9	5	Target 2	0.718938	0.000880298
B9	6	Target 2	0.721428	0.000932492
B9	7	Target 2	0.723702	0.000768977
B9	8	Target 2	0.726213	0.000841616
B9	9	Target 2	0.729747	0.00193802
B9	10	Target 2	0.730974	0.000727315
B9	11	Target 2	0.733792	0.00110733
B9	12	Target 2	0.736791	0.00166879
B9	13	Target 2	0.738602	0.00104161
B9	14	Target 2	0.739666	-0.000331997
B9	15	Target 2	0.741828	-0.000607927
B9	16	Target 2	0.743102	-0.00177208
B9	17	Target 2	0.747786	0.000473382
B9	18	Target 2	0.74843	-0.00132002
B9	19	Target 2	0.75021	-0.00197837
B9	20	Target 2	0.753055	-0.00157064
B9	21	Target 2	0.756596	-0.000467496
B9	22	Target 2	0.762263	0.00276103
B9	23	Target 2	0.770375	0.00843585
B9	24	Target 2	0.783957	0.0195796
B9	25	Target 2	0.809664	0.0428486
B9	26	Target 2	0.857185	0.0879321
B9	27	Target 2	0.944008	0.172317
B9	28	Target 2	1.0926	0.31847
B9	29	Target 2	1.33503	0.558461
B9	30	Target 2	1.67446	0.89545
B9	31	Target 2	2.08573	1.30429
B9	32	Target 2	2.5279	1.74402
B9	33	Target 2	2.96678	2.18046
B9	34	Target 2	3.37765	2.5889
B9	35	Target 2	3.72723	2.93604
B9	36	Target 2	4.01703	3.2234
B9	37	Target 2	4.24278	3.44671
B9	38	Target 2	4.40435	3.60584
B9	39	Target 2	4.51715	3.71621
B9	40	Target 2	4.59102	3.78764
B10	1	Target 2	0.743318	-0.0147129
B10	2	Target 2	0.749112	-0.0108944
B10	3	Target 2	0.752349	-0.00963379
B10	4	Target 2	0.758098	-0.00586019
B10	5	Target 2	0.76311	-0.00282419
B10	6	Target 2	0.765687	-0.00222328
B10	7	Target 2	0.769582	-0.00030385
B10	8	Target 2	0.772424	0.00056272
B10	9	Target 2	0.774656	0.000818222
B10	10	Target 2	0.777101	0.00128765
B10	11	Target 2	0.780082	0.00229345
B10	12	Target 2	0.780972	0.00120749
B10	13	Target 2	0.784547	0.00280678
B10	14	Target 2	0.785485	0.00176886
B10	15	Target 2	0.787516	0.00182403
B10	16	Target 2	0.790156	0.00248753
B10	17	Target 2	0.791812	0.00216833
B10	18	Target 2	0.793047	0.00142748
B10	19	Target 2	0.795591	0.00199572
B10	20	Target 2	0.798552	0.00298115
B10	21	Target 2	0.799193	0.00164598
B10	22	Target 2	0.801452	0.00192896
B10	23	Target 2	0.804174	0.00267501
B10	24	Target 2	0.804943	0.00146865
B10	25	Target 2	0.80736	0.00190988
B10	26	Target 2	0.807678	0.000251773
B10	27	Target 2	0.810664	0.00126247
B10	28	Target 2	0.81196	0.000582593
B10	29	Target 2	0.81464	0.00128668
B10	30	Target 2	0.816644	0.00131449
B10	31	Target 2	0.817236	-6.92511e-05
B10	32	Target 2	0.818537	-0.000744237
B10	33	Target 2	0.820567	-0.0006899
B10	34	Target 2	0.821918	-0.00131464
B10	35	Target 2	0.823597	-0.00161102
B10	36	Target 2	0.82459	-0.0025941
B10	37	Target 2	0.825199	-0.00396103
B10	38	Target 2	0.828705	-0.002431
B10	39	Target 2	0.829416	-0.00369542
B10	40	Target 2	0.829796	-0.00529082
B11	1
B11	2
B11	3
B11	4
B11	5
B11	6
B11	7
B11	8
B11	9
B11	10
B11	11
B11	12
B11	13
B11	14
B11	15
B11	16
B11	17
B11	18
B11	19
B11	20
B11	21
B11	22
B11	23
B11	24
B11	25
B11	26
B11	27
B11	28
B11	29
B11	30
B11	31
B11	32
B11	33
B11	34
B11	35
B11	36
B11	37
B11	38
B11	39
B11	40
B12	1
B12	2
B12	3
B12	4
B12	5
B12	6
B12	7
B12	8
B12	9
B12	10
B12	11
B12	12
B12	13
B12	14
B12	15
B12	16
B12	17
B12	18
B12	19
B12	20
B12	21
B12	22
B12	23
B12	24
B12	25
B12	26
B12	27
B12	28
B12	29
B12	30
B12	31
B12	32
B12	33
B12	34
B12	35
B12	36
B12	37
B12	38
B12	39
B12	40
C1	1	Target 3	0.41366	-0.0117618
C1	2	Target 3	0.424421	-0.00373978
C1	3	Target 3	0.430088	-0.000810738
C1	4	Target 3	0.433469	-0.000169205
C1	5	Target 3	0.437131	0.000754437
C1	6	Target 3	0.441404	0.00228855
C1	7	Target 3	0.442574	0.000719854
C1	8	Target 3	0.444612	2.01035e-05
C1	9	Target 3	0.447069	-0.000262056
C1	10	Target 3	0.449177	-0.000892814
C1	11	Target 3	0.453284	0.000475628
C1	12	Target 3	0.454713	-0.000833997
C1	13	Target 3	0.455716	-0.00256923
C1	14	Target 3	0.459672	-0.00135203
C1	15	Target 3	0.461771	-0.00199194
C1	16	Target 3	0.466424	-7.74906e-05
C1	17	Target 3	0.473941	0.00470093
C1	18	Target 3	0.483798	0.0118188
C1	19	Target 3	0.50333	0.0286126
C1	20	Target 3	0.540064	0.0626083
C1	21	Target 3	0.604614	0.124419
C1	22	Target 3	0.718655	0.235722
C1	23	Target 3	0.902557	0.416885
C1	24	Target 3	1.15011	0.661701
C1	25	Target 3	1.45794	0.96679
C1	26	Target 3	1.77784	1.28395
C1	27	Target 3	2.08966	1.59303
C1	28	Target 3	2.38152	1.88215
C1	29	Target 3	2.64814	2.14604
C1	30	Target 3	2.87253	2.36769
C1	31	Target 3	3.06806	2.56048
C1	32	Target 3	3.23575	2.72543
C1	33	Target 3	3.36473	2.85167
C1	34	Target 3	3.48375	2.96796
C1	35	Target 3	3.56111	3.04258
C1	36	Target 3	3.63313	3.11186
C1	37	Target 3	3.68432	3.16031
C1	38	Target 3	3.72773	3.20098
C1	39	Target 3	3.76022	3.23073
C1	40	Target 3	3.78783	3.2556
C2	1	Target 3	0.41302	-0.00616266
C2	2	Target 3	0.419198	-0.00222857
C2	3	Target 3	0.422747	-0.000923136
C2	4	Target 3	0.425494	-0.00042022
C2	5	Target 3	0.42915	0.000991339
C2	6	Target 3	0.430766	0.000362602
C2	7	Target 3	0.432884	0.00023648
C2	8	Target 3	0.435012	0.000121058
C2	9	Target 3	0.43724	0.000104699
C2	10	Target 3	0.439829	0.000449842
C2	11	Target 3	0.441774	0.000150181
C2	12	Target 3	0.443857	-1.07491e-05
C2	13	Target 3	0.444818	-0.00129421
C2	14	Target 3	0.447729	-0.00062661
C2	15	Target 3	0.451012	0.000411884
C2	16	Target 3	0.453291	0.000446844
C2	17	Target 3	0.46086	0.00577139
C2	18	Target 3	0.472216	0.014884
C2	19	Target 3	0.490908	0.0313315
C2	20	Target 3	0.526187	0.0643662
C2	21	Target 3	0.588283	0.124218
C2	22	Target 3	0.700684	0.234375
C2	23	Target 3	0.878987	0.410434
C2	24	Target 3	1.12819	0.657389
C2	25	Target 3	1.42483	0.951787
C2	26	Target 3	1.73864	1.26336
C2	27	Target 3	2.05117	1.57364
C2	28	Target 3	2.33909	1.85932
C2	29	Target 3	2.60305	2.12104
C2	30	Target 3	2.83103	2.34677
C2	31	Target 3	3.02244	2.53594
C2	32	Target 3	3.18567	2.69692
C2	33	Target 3	3.31848	2.82748
C2	34	Target 3	3.42703	2.93379
C2	35	Target 3	3.51525	3.01977
C2	36	Target 3	3.5848	3.08707
C2	37	Target 3	3.63506	3.13509
C2	38	Target 3	3.6797	3.17749
C2	39	Target 3	3.71769	3.21323
C2	40	Target 3	3.74784	3.24113
C3	1	Target 3	0.382772	-0.00647652
C3	2	Target 3	0.389392	-0.00250972
C3	3	Target 3	0.393452	-0.00110367
C3	4	Target 3	0.398133	0.000923321
C3	5	Target 3	0.400452	0.000588176
C3	6	Target 3	0.403055	0.00053681
C3	7	Target 3	0.406279	0.00110697
C3	8	Target 3	0.408896	0.00106922
C3	9	Target 3	0.410311	-0.000169288
C3	10	Target 3	0.413738	0.000603559
C3	11	Target 3	0.414338	-0.00145011
C3	12	Target 3	0.416391	-0.00205174
C3	13	Target 3	0.419839	-0.00125783
C3	14	Target 3	0.422049	-0.00170172
C3	15	Target 3	0.424149	-0.00225561
C3	16	Target 3	0.429587	0.000528861
C3	17	Target 3	0.436346	0.00463304
C3	18	Target 3	0.446257	0.0118902
C3	19	Target 3	0.46588	0.0288594
C3	20	Target 3	0.501381	0.0617062
C3	21	Target 3	0.563732	0.121403
C3	22	Target 3	0.677755	0.232772
C3	23	Target 3	0.859424	0.411787
C3	24	Target 3	1.11016	0.659872
C3	25	Target 3	1.41148	0.958531
C3	26	Target 3	1.7294	1.2738
C3	27	Target 3	2.04228	1.58402
C3	28	Target 3	2.32511	1.8642
C3	29	Target 3	2.57998	2.11642
C3	30	Target 3	2.80394	2.33773
C3	31	Target 3	2.99782	2.52895
C3	32	Target 3	3.15747	2.68594
C3	33	Target 3	3.2851	2.81092
C3	34	Target 3	3.38626	2.90942
C3	35	Target 3	3.47467	2.99518
C3	36	Target 3	3.53517	3.05303
C3	37	Target 3	3.59338	3.10859
C3	38	Target 3	3.63854	3.15109
C3	39	Target 3	3.66702	3.17692
C3	40	Target 3	3.69773	3.20497
C4	1	Target 3	0.432989	-0.00659347
C4	2	Target 3	0.43755	-0.00438457
C4	3	Target 3	0.442364	-0.00192283
C4	4	Target 3	0.447537	0.000897579
C4	5	Target 3	0.449251	0.000258836
C4	6	Target 3	0.451348	3.44047e-06
C4	7	Target 3	0.454896	0.001199
C4	8	Target 3	0.455743	-0.00030553
C4	9	Target 3	0.45916	0.000758811
C4	10	Target 3	0.461217	0.000463688
C4	11	Target 3	0.463426	0.00032032
C4	12	Target 3	0.466017	0.000559106
C4	13	Target 3	0.466581	-0.00122944
C4	14	Target 3	0.469014	-0.0011492
C4	15	Target 3	0.471674	-0.000841066
C4	16	Target 3	0.473748	-0.00111923
C4	17	Target 3	0.479327	0.00210652
C4	18	Target 3	0.487631	0.00805886
C4	19	Target 3	0.49879	0.0168649
C4	20	Target 3	0.521057	0.0367801
C4	21	Target 3	0.560869	0.0742396
C4	22	Target 3	0.632838	0.143856
C4	23	Target 3	0.75618	0.264846
C4	24	Target 3	0.954636	0.46095
C4	25	Target 3	1.22088	0.724842
C4	26	Target 3	1.53131	1.03292
C4	27	Target 3	1.8563	1.35556
C4	28	Target 3	2.16647	1.66337
C4	29	Target 3	2.45355	1.9481
C4	30	Target 3	2.71171	2.20391
C4	31	Target 3	2.92928	2.41913
C4	32	Target 3	3.11856	2.60605
C4	33	Target 3	3.27991	2.76506
C4	34	Target 3	3.40132	2.88411
C4	35	Target 3	3.50978	2.99022
C4	36	Target 3	3.59355	3.07164
C4	37	Target 3	3.65579	3.13153
C4	38	Target 3	3.71101	3.18439
C4	39	Target 3	3.75316	3.22419
C4	40	Target 3	3.7825	3.25118
C5	1	Target 3	0.432531	-0.00685025
C5	2	Target 3	0.439349	-0.0027286
C5	3	Target 3	0.442972	-0.00180173
C5	4	Target 3	0.446214	-0.00125666
C5	5	Target 3	0.450273	0.000106371
C5	6	Target 3	0.454557	0.00169429
C5	7	Target 3	0.455941	0.000381839
C5	8	Target 3	0.459197	0.000941275
C5	9	Target 3	0.462692	0.00174071
C5	10	Target 3	0.464569	0.000920747
C5	11	Target 3	0.466679	0.000335029
C5	12	Target 3	0.46865	-0.00039061
C5	13	Target 3	0.471585	-0.000151608
C5	14	Target 3	0.472214	-0.00221936
C5	15	Target 3	0.475689	-0.00143981
C5	16	Target 3	0.478899	-0.000926624
C5	17	Target 3	0.484588	0.00206614
C5	18	Target 3	0.490918	0.0057002
C5	19	Target 3	0.503847	0.015933
C5	20	Target 3	0.524599	0.033989
C5	21	Target 3	0.565983	0.0726759
C5	22	Target 3	0.638772	0.14277
C5	23	Target 3	0.765226	0.266527
C5	24	Target 3	0.965065	0.46367
C5	25	Target 3	1.24025	0.736163
C5	26	Target 3	1.56182	1.05503
C5	27	Target 3	1.89694	1.38746
C5	28	Target 3	2.22668	1.7145
C5	29	Target 3	2.52279	2.00791
C5	30	Target 3	2.79781	2.28024
C5	31	Target 3	3.02461	2.50434
C5	32	Target 3	3.23168	2.70872
C5	33	Target 3	3.39555	2.86988
C5	34	Target 3	3.52961	3.00126
C5	35	Target 3	3.62611	3.09505
C5	36	Target 3	3.72613	3.19238
C5	37	Target 3	3.78912	3.25267
C5	38	Target 3	3.84255	3.3034
C5	39	Target 3	3.87643	3.33459
C5	40	Target 3	3.91484	3.3703
C6	1	Target 3	0.4199	-0.00728154
C6	2	Target 3	0.42689	-0.00267584
C6	3	Target 3	0.430798	-0.00115301
C6	4	Target 3	0.433764	-0.000571748
C6	5	Target 3	0.437859	0.00113789
C6	6	Target 3	0.439576	0.000470485
C6	7	Target 3	0.441813	0.000321735
C6	8	Target 3	0.444631	0.000755382
C6	9	Target 3	0.446841	0.000580077
C6	10	Target 3	0.44934	0.00069472
C6	11	Target 3	0.451307	0.000276825
C6	12	Target 3	0.452533	-0.000882135
C6	13	Target 3	0.454155	-0.00164502
C6	14	Target 3	0.456735	-0.00145024
C6	15	Target 3	0.45992	-0.000650234
C6	16	Target 3	0.463162	0.000206397
C6	17	Target 3	0.467249	0.00190888
C6	18	Target 3	0.473745	0.00601986
C6	19	Target 3	0.486613	0.0165031
C6	20	Target 3	0.507463	0.0349674
C6	21	Target 3	0.546467	0.0715866
C6	22	Target 3	0.616677	0.139412
C6	23	Target 3	0.739568	0.259918
C6	24	Target 3	0.933636	0.451602
C6	25	Target 3	1.19843	0.714009
C6	26	Target 3	1.50851	1.0217
C6	27	Target 3	1.83388	1.34469
C6	28	Target 3	2.1422	1.65062
C6	29	Target 3	2.43376	1.9398
C6	30	Target 3	2.69001	2.19367
C6	31	Target 3	2.91232	2.41359
C6	32	Target 3	3.09528	2.59417
C6	33	Target 3	3.25456	2.75106
C6	34	Target 3	3.38222	2.87633
C6	35	Target 3	3.48478	2.97651
C6	36	Target 3	3.56751	3.05686
C6	37	Target 3	3.62614	3.1131
C6	38	Target 3	3.67924	3.16382
C6	39	Target 3	3.72321	3.2054
C6	40	Target 3	3.75321	3.23302
C7	1	Target 3	0.391591	-0.00782572
C7	2	Target 3	0.401217	-0.00103196
C7	3	Target 3	0.404342	-0.000738805
C7	4	Target 3	0.40788	-3.2557e-05
C7	5	Target 3	0.412008	0.00126369
C7	6	Target 3	0.41365	7.32556e-05
C7	7	Target 3	0.415879	-0.000529683
C7	8	Target 3	0.421397	0.00215618
C7	9	Target 3	0.423501	0.00142834
C7	10	Target 3	0.423485	-0.00141937
C7	11	Target 3	0.42722	-0.000516511
C7	12	Target 3	0.428643	-0.00192498
C7	13	Target 3	0.431052	-0.00234803
C7	14	Target 3	0.435142	-0.00108999
C7	15	Target 3	0.439968	0.000904015
C7	16	Target 3	0.444671	0.00277443
C7	17	Target 3	0.453704	0.00897587
C7	18	Target 3	0.469776	0.0222162
C7	19	Target 3	0.500269	0.0498768
C7	20	Target 3	0.550737	0.0975129
C7	21	Target 3	0.646585	0.190528
C7	22	Target 3	0.806372	0.347484
C7	23	Target 3	1.04201	0.580291
C7	24	Target 3	1.33662	0.872066
C7	25	Target 3	1.66546	1.19808
C7	26	Target 3	1.99106	1.52085
C7	27	Target 3	2.29948	1.82643
C7	28	Target 3	2.57264	2.09676
C7	29	Target 3	2.81177	2.33306
C7	30	Target 3	3.02742	2.54588
C7	31	Target 3	3.21889	2.73452
C7	32	Target 3	3.35586	2.86865
C7	33	Target 3	3.47176	2.98172
C7	34	Target 3	3.56182	3.06895
C7	35	Target 3	3.63211	3.1364
C7	36	Target 3	3.6879	3.18937
C7	37	Target 3	3.73983	3.23846
C7	38	Target 3	3.78277	3.27857
C7	39	Target 3	3.79902	3.29198
C7	40	Target 3	3.83926	3.32939
C8	1	Target 3	0.44156	-0.00605923
C8	2	Target 3	0.447041	-0.00317742
C8	3	Target 3	0.451398	-0.00141895
C8	4	Target 3	0.456479	0.00106267
C8	5	Target 3	0.458851	0.000835205
C8	6	Target 3	0.461056	0.000442038
C8	7	Target 3	0.46337	0.000156546
C8	8	Target 3	0.466352	0.000539252
C8	9	Target 3	0.468704	0.000293129
C8	10	Target 3	0.470351	-0.000659131
C8	11	Target 3	0.47396	0.000350527
C8	12	Target 3	0.47477	-0.00143822
C8	13	Target 3	0.477036	-0.00177137
C8	14	Target 3	0.480406	-0.00100058
C8	15	Target 3	0.483587	-0.000417839
C8	16	Target 3	0.489631	0.00302673
C8	17	Target 3	0.498626	0.00942292
C8	18	Target 3	0.514007	0.0222052
C8	19	Target 3	0.540882	0.0464807
C8	20	Target 3	0.594364	0.097364
C8	21	Target 3	0.6857	0.186101
C8	22	Target 3	0.841197	0.338999
C8	23	Target 3	1.0656	0.560799
C8	24	Target 3	1.34833	0.840933
C8	25	Target 3	1.66006	1.15007
C8	26	Target 3	1.96619	1.4536
C8	27	Target 3	2.2551	1.73991
C8	28	Target 3	2.51391	1.99611
C8	29	Target 3	2.74521	2.22482
C8	30	Target 3	2.93941	2.41642
C8	31	Target 3	3.1007	2.57511
C8	32	Target 3	3.23448	2.70629
C8	33	Target 3	3.34547	2.81468
C8	34	Target 3	3.42864	2.89526
C8	35	Target 3	3.49968	2.9637
C8	36	Target 3	3.55899	3.02041
C8	37	Target 3	3.60315	3.06196
C8	38	Target 3	3.63544	3.09166
C8	39	Target 3	3.6618	3.11542
C8	40	Target 3	3.68603	3.13705
C9	1	Target 3	0.390292	-0.00797148
C9	2	Target 3	0.397344	-0.00368337
C9	3	Target 3	0.402638	-0.00115211
C9	4	Target 3	0.406522	-3.14479e-05
C9	5	Target 3	0.409862	0.000544334
C9	6	Target 3	0.413653	0.00157272
C9	7	Target 3	0.414579	-0.000265065
C9	8	Target 3	0.418775	0.00116819
C9	9	Target 3	0.421619	0.00124839
C9	10	Target 3	0.421785	-0.001349
C9	11	Target 3	0.425093	-0.000804095
C9	12	Target 3	0.42735	-0.00131091
C9	13	Target 3	0.430779	-0.000644918
C9	14	Target 3	0.433135	-0.00105184
C9	15	Target 3	0.436288	-0.000662261
C9	16	Target 3	0.442452	0.00273801
C9	17	Target 3	0.451267	0.0087902
C9	18	Target 3	0.466809	0.0215688
C9	19	Target 3	0.494455	0.0464507
C9	20	Target 3	0.544514	0.0937469
C9	21	Target 3	0.636934	0.183404
C9	22	Target 3	0.791597	0.335303
C9	23	Target 3	1.01753	0.55847
C9	24	Target 3	1.3023	0.840482
C9	25	Target 3	1.61997	1.15539
C9	26	Target 3	1.93175	1.46441
C9	27	Target 3	2.22392	1.75381
C9	28	Target 3	2.49203	2.01916
C9	29	Target 3	2.72428	2.24865
C9	30	Target 3	2.92344	2.44504
C9	31	Target 3	3.1012	2.62004
C9	32	Target 3	3.23341	2.74948
C9	33	Target 3	3.34779	2.8611
C9	34	Target 3	3.43536	2.94591
C9	35	Target 3	3.50587	3.01365
C9	36	Target 3	3.561	3.06602
C9	37	Target 3	3.60491	3.10717
C9	38	Target 3	3.64633	3.14583
C9	39	Target 3	3.67106	3.16779
C9	40	Target 3	3.69369	3.18766
C10	1	Target 3	0.43846	-0.00786548
C10	2	Target 3	0.442027	-0.00580951
C10	3	Target 3	0.445353	-0.00399485
C10	4	Target 3	0.44781	-0.00304905
C10	5	Target 3	0.45013	-0.0022412
C10	6	Target 3	0.452716	-0.00116566
C10	7	Target 3	0.453624	-0.00176931
C10	8	Target 3	0.456731	-0.000173789
C10	9	Target 3	0.459413	0.000997172
C10	10	Target 3	0.461166	0.00123809
C10	11	Target 3	0.462816	0.00137712
C10	12	Target 3	0.464011	0.00106127
C10	13	Target 3	0.465603	0.00114143
C10	14	Target 3	0.467122	0.00114909
C10	15	Target 3	0.468717	0.00123268
C10	16	Target 3	0.47064	0.00164479
C10	17	Target 3	0.472272	0.00176551
C10	18	Target 3	0.473537	0.00151923
C10	19	Target 3	0.474912	0.00138246
C10	20	Target 3	0.47626	0.00121878
C10	21	Target 3	0.478217	0.00166471
C10	22	Target 3	0.479609	0.00154526
C10	23	Target 3	0.480666	0.00109072
C10	24	Target 3	0.481734	0.000647523
C10	25	Target 3	0.481643	-0.00095498
C10	26	Target 3	0.484277	0.000168207
C10	27	Target 3	0.484721	-0.000899225
C10	28	Target 3	0.486951	-0.000180157
C10	29	Target 3	0.488669	2.6549e-05
C10	30	Target 3	0.490085	-6.94468e-05
C10	31	Target 3	0.491656	-9.51686e-06
C10	32	Target 3	0.493939	0.000761735
C10	33	Target 3	0.493931	-0.000757381
C10	34	Target 3	0.495088	-0.00111164
C10	35	Target 3	0.49744	-0.00027137
C10	36	Target 3	0.498551	-0.000671379
C10	37	Target 3	0.499307	-0.00142642
C10	38	Target 3	0.500761	-0.00148383
C10	39	Target 3	0.502353	-0.00140312
C10	40	Target 3	0.504367	-0.000900182
C11	1
C11	2
C11	3
C11	4
C11	5
C11	6
C11	7
C11	8
C11	9
C11	10
C11	11
C11	12
C11	13
C11	14
C11	15
C11	16
C11	17
C11	18
C11	19
C11	20
C11	21
C11	22
C11	23
C11	24
C11	25
C11	26
C11	27
C11	28
C11	29
C11	30
C11	31
C11	32
C11	33
C11	34
C11	35
C11	36
C11	37
C11	38
C11	39
C11	40
C12	1
C12	2
C12	3
C12	4
C12	5
C12	6
C12	7
C12	8
C12	9
C12	10
C12	11
C12	12
C12	13
C12	14
C12	15
C12	16
C12	17
C12	18
C12	19
C12	20
C12	21
C12	22
C12	23
C12	24
C12	25
C12	26
C12	27
C12	28
C12	29
C12	30
C12	31
C12	32
C12	33
C12	34
C12	35
C12	36
C12	37
C12	38
C12	39
C12	40
D1	1	Target 4	0.589969	-0.0172032
D1	2	Target 4	0.600058	-0.00894933
D1	3	Target 4	0.607713	-0.00312916
D1	4	Target 4	0.612799	0.000122225
D1	5	Target 4	0.613045	-0.00146706
D1	6	Target 4	0.61667	0.00032288
D1	7	Target 4	0.618231	4.88304e-05
D1	8	Target 4	0.621717	0.00170019
D1	9	Target 4	0.622686	0.000834207
D1	10	Target 4	0.624625	0.000937574
D1	11	Target 4	0.626867	0.00134546
D1	12	Target 4	0.62774	0.000382978
D1	13	Target 4	0.629489	0.000296922
D1	14	Target 4	0.631497	0.000469788
D1	15	Target 4	0.634309	0.00144744
D1	16	Target 4	0.635139	0.000441859
D1	17	Target 4	0.637885	0.00135299
D1	18	Target 4	0.637879	-0.000488305
D1	19	Target 4	0.638336	-0.00186546
D1	20	Target 4	0.641077	-0.000960229
D1	21	Target 4	0.642644	-0.00122754
D1	22	Target 4	0.64497	-0.000736686
D1	23	Target 4	0.646193	-0.00134857
D1	24	Target 4	0.649073	-0.000303275
D1	25	Target 4	0.653035	0.00182295
D1	26	Target 4	0.662784	0.00973727
D1	27	Target 4	0.679144	0.0242622
D1	28	Target 4	0.708077	0.0513605
D1	29	Target 4	0.762908	0.104356
D1	30	Target 4	0.864086	0.203699
D1	31	Target 4	1.03463	0.372407
D1	32	Target 4	1.28643	0.622378
D1	33	Target 4	1.60692	0.941033
D1	34	Target 4	1.97236	1.30463
D1	35	Target 4	2.35093	1.68137
D1	36	Target 4	2.71947	2.04807
D1	37	Target 4	3.05856	2.38533
D1	38	Target 4	3.36616	2.6911
D1	39	Target 4	3.63089	2.95399
D1	40	Target 4	3.85329	3.17456
D2	1	Target 4	0.65397	-0.00302749
D2	2	Target 4	0.656991	-0.00205857
D2	3	Target 4	0.659464	-0.00163711
D2	4	Target 4	0.661646	-0.00150755
D2	5	Target 4	0.665652	0.000446697
D2	6	Target 4	0.668255	0.000997551
D2	7	Target 4	0.6703	0.000989968
D2	8	Target 4	0.672522	0.00115977
D2	9	Target 4	0.67372	0.000306634
D2	10	Target 4	0.676763	0.00129689
D2	11	Target 4	0.678811	0.00129307
D2	12	Target 4	0.68033	0.00075977
D2	13	Target 4	0.680997	-0.000624859
D2	14	Target 4	0.683863	0.000188851
D2	15	Target 4	0.68606	0.000333975
D2	16	Target 4	0.68647	-0.00130832
D2	17	Target 4	0.689289	-0.000541762
D2	18	Target 4	0.691048	-0.000834791
D2	19	Target 4	0.692276	-0.00165896
D2	20	Target 4	0.69482	-0.00116664
D2	21	Target 4	0.696411	-0.00162751
D2	22	Target 4	0.699399	-0.00069209
D2	23	Target 4	0.70092	-0.00122258
D2	24	Target 4	0.70496	0.000764801
D2	25	Target 4	0.710531	0.0042842
D2	26	Target 4	0.719425	0.0111261
D2	27	Target 4	0.736817	0.026466
D2	28	Target 4	0.76793	0.0555266
D2	29	Target 4	0.829198	0.114743
D2	30	Target 4	0.939504	0.222997
D2	31	Target 4	1.12766	0.409098
D2	32	Target 4	1.40082	0.680211
D2	33	Target 4	1.75254	1.02988
D2	34	Target 4	2.15061	1.42589
D2	35	Target 4	2.56462	1.83785
D2	36	Target 4	2.96906	2.24024
D2	37	Target 4	3.34507	2.6142
D2	38	Target 4	3.68604	2.95311
D2	39	Target 4	3.98171	3.24674
D2	40	Target 4	4.23549	3.49846
D3	1	Target 4	0.656354	-0.00785478
D3	2	Target 4	0.659639	-0.00658424
D3	3	Target 4	0.665523	-0.00271501
D3	4	Target 4	0.668912	-0.00133981
D3	5	Target 4	0.671925	-0.000341081
D3	6	Target 4	0.675313	0.00103185
D3	7	Target 4	0.676888	0.000593338
D3	8	Target 4	0.679587	0.0012776
D3	9	Target 4	0.681403	0.00107929
D3	10	Target 4	0.683181	0.000843314
D3	11	Target 4	0.68576	0.00140717
D3	12	Target 4	0.686938	0.000571096
D3	13	Target 4	0.688605	0.00022354
D3	14	Target 4	0.689956	-0.000439563
D3	15	Target 4	0.692525	0.000115116
D3	16	Target 4	0.694781	0.00035687
D3	17	Target 4	0.697068	0.000629679
D3	18	Target 4	0.697808	-0.000644968
D3	19	Target 4	0.699238	-0.00122904
D3	20	Target 4	0.701161	-0.00132053
D3	21	Target 4	0.704196	-0.000299684
D3	22	Target 4	0.706198	-0.000311964
D3	23	Target 4	0.707031	-0.00149369
D3	24	Target 4	0.712545	0.00200647
D3	25	Target 4	0.71653	0.0039767
D3	26	Target 4	0.726956	0.0123888
D3	27	Target 4	0.744104	0.0275219
D3	28	Target 4	0.775482	0.0568861
D3	29	Target 4	0.833465	0.112855
D3	30	Target 4	0.943509	0.220884
D3	31	Target 4	1.12662	0.401978
D3	32	Target 4	1.39998	0.673327
D3	33	Target 4	1.74913	1.02047
D3	34	Target 4	2.15032	1.41964
D3	35	Target 4	2.56614	1.83344
D3	36	Target 4	2.97358	2.23887
D3	37	Target 4	3.35269	2.61597
D3	38	Target 4	3.70237	2.96363
D3	39	Target 4	3.99128	3.25053
D3	40	Target 4	4.24954	3.50677
D4	1	Target 4	0.655531	-0.0117779
D4	2	Target 4	0.662279	-0.00713071
D4	3	Target 4	0.667698	-0.00381266
D4	4	Target 4	0.672838	-0.000773446
D4	5	Target 4	0.675651	-6.05965e-05
D4	6	Target 4	0.67816	0.000347613
D4	7	Target 4	0.681085	0.00117228
D4	8	Target 4	0.683043	0.00102909
D4	9	Target 4	0.684995	0.000881008
D4	10	Target 4	0.687416	0.0012016
D4	11	Target 4	0.690733	0.00241715
D4	12	Target 4	0.693084	0.00266783
D4	13	Target 4	0.693157	0.000640474
D4	14	Target 4	0.693994	-0.000623703
D4	15	Target 4	0.696523	-0.00019487
D4	16	Target 4	0.698628	-0.000190541
D4	17	Target 4	0.700647	-0.000272401
D4	18	Target 4	0.700513	-0.00250694
D4	19	Target 4	0.70332	-0.00180023
D4	20	Target 4	0.706004	-0.00121714
D4	21	Target 4	0.707397	-0.00192407
D4	22	Target 4	0.71119	-0.000232041
D4	23	Target 4	0.713608	8.49742e-05
D4	24	Target 4	0.71879	0.00316663
D4	25	Target 4	0.726475	0.00875091
D4	26	Target 4	0.736768	0.016943
D4	27	Target 4	0.761171	0.0392461
D4	28	Target 4	0.806392	0.0823659
D4	29	Target 4	0.890163	0.164037
D4	30	Target 4	1.03528	0.307057
D4	31	Target 4	1.26702	0.536692
D4	32	Target 4	1.58416	0.851733
D4	33	Target 4	1.9651	1.23057
D4	34	Target 4	2.37662	1.63999
D4	35	Target 4	2.79346	2.05473
D4	36	Target 4	3.18644	2.44561
D4	37	Target 4	3.54055	2.79762
D4	38	Target 4	3.85094	3.1059
D4	39	Target 4	4.12678	3.37965
D4	40	Target 4	4.33961	3.59038
D5	1	Target 4	0.624456	-0.00930392
D5	2	Target 4	0.629629	-0.00626486
D5	3	Target 4	0.634312	-0.00371623
D5	4	Target 4	0.638207	-0.0019557
D5	5	Target 4	0.643221	0.000923025
D5	6	Target 4	0.645133	0.000700516
D5	7	Target 4	0.647926	0.0013592
D5	8	Target 4	0.649201	0.000500295
D5	9	Target 4	0.652423	0.00158748
D5	10	Target 4	0.654067	0.00109675
D5	11	Target 4	0.656866	0.00176128
D5	12	Target 4	0.658435	0.0011958
D5	13	Target 4	0.659039	-0.000334252
D5	14	Target 4	0.660992	-0.000515634
D5	15	Target 4	0.664416	0.000773014
D5	16	Target 4	0.666153	0.000376162
D5	17	Target 4	0.667155	-0.00075657
D5	18	Target 4	0.669907	-0.000138712
D5	19	Target 4	0.671675	-0.000505941
D5	20	Target 4	0.673527	-0.000787935
D5	21	Target 4	0.673454	-0.00299522
D5	22	Target 4	0.678245	-0.000339598
D5	23	Target 4	0.680544	-0.000174736
D5	24	Target 4	0.6848	0.00194701
D5	25	Target 4	0.692129	0.00714172
D5	26	Target 4	0.70685	0.0197274
D5	27	Target 4	0.731636	0.0423793
D5	28	Target 4	0.776828	0.0854365
D5	29	Target 4	0.86611	0.172584
D5	30	Target 4	1.0187	0.323044
D5	31	Target 4	1.25474	0.556946
D5	32	Target 4	1.57414	0.874207
D5	33	Target 4	1.95832	1.25625
D5	34	Target 4	2.35794	1.65375
D5	35	Target 4	2.76532	2.05899
D5	36	Target 4	3.13479	2.42633
D5	37	Target 4	3.48585	2.77525
D5	38	Target 4	3.79081	3.07808
D5	39	Target 4	4.05218	3.33731
D5	40	Target 4	4.26149	3.54448
D6	1	Target 4	0.671489	-0.00899662
D6	2	Target 4	0.67718	-0.00521178
D6	3	Target 4	0.681072	-0.00322594
D6	4	Target 4	0.685074	-0.00113113
D6	5	Target 4	0.688187	7.49701e-05
D6	6	Target 4	0.689378	-0.000640762
D6	7	Target 4	0.693393	0.00146835
D6	8	Target 4	0.694283	0.000451076
D6	9	Target 4	0.697026	0.00128828
D6	10	Target 4	0.698913	0.0012679
D6	11	Target 4	0.700828	0.00127624
D6	12	Target 4	0.702188	0.000730146
D6	13	Target 4	0.70462	0.00125562
D6	14	Target 4	0.70633	0.00105815
D6	15	Target 4	0.706974	-0.00020362
D6	16	Target 4	0.708671	-0.000413965
D6	17	Target 4	0.711199	0.000208129
D6	18	Target 4	0.712172	-0.000725577
D6	19	Target 4	0.71387	-0.000934432
D6	20	Target 4	0.71641	-0.000301251
D6	21	Target 4	0.717398	-0.00121988
D6	22	Target 4	0.720589	6.49003e-05
D6	23	Target 4	0.721355	-0.00107581
D6	24	Target 4	0.725066	0.000728598
D6	25	Target 4	0.733866	0.00762158
D6	26	Target 4	0.744551	0.0164002
D6	27	Target 4	0.767677	0.0376189
D6	28	Target 4	0.809069	0.0771046
D6	29	Target 4	0.887118	0.153247
D6	30	Target 4	1.02553	0.289753
D6	31	Target 4	1.24448	0.506799
D6	32	Target 4	1.54725	0.807657
D6	33	Target 4	1.91366	1.17217
D6	34	Target 4	2.30651	1.56311
D6	35	Target 4	2.70365	1.95834
D6	36	Target 4	3.08866	2.34145
D6	37	Target 4	3.43222	2.6831
D6	38	Target 4	3.73681	2.98578
D6	39	Target 4	4.00208	3.24914
D6	40	Target 4	4.21961	3.46477
D7	1	Target 4	0.622761	-0.0102535
D7	2	Target 4	0.628269	-0.0067636
D7	3	Target 4	0.633024	-0.00402726
D7	4	Target 4	0.637275	-0.00179447
D7	5	Target 4	0.64061	-0.000477799
D7	6	Target 4	0.644085	0.000978346
D7	7	Target 4	0.645724	0.000599383
D7	8	Target 4	0.648147	0.00100368
D7	9	Target 4	0.651391	0.00222934
D7	10	Target 4	0.653499	0.00231958
D7	11	Target 4	0.654486	0.00128789
D7	12	Target 4	0.657211	0.00199445
D7	13	Target 4	0.658022	0.000787395
D7	14	Target 4	0.659783	0.000529667
D7	15	Target 4	0.66068	-0.000591195
D7	16	Target 4	0.663106	-0.000183734
D7	17	Target 4	0.664809	-0.000499218
D7	18	Target 4	0.666717	-0.000608947
D7	19	Target 4	0.667064	-0.00228056
D7	20	Target 4	0.67072	-0.000643392
D7	21	Target 4	0.671454	-0.00192727
D7	22	Target 4	0.675025	-0.00037445
D7	23	Target 4	0.676997	-0.000420819
D7	24	Target 4	0.681536	0.00209939
D7	25	Target 4	0.68759	0.00613582
D7	26	Target 4	0.70028	0.0168069
D7	27	Target 4	0.723427	0.037936
D7	28	Target 4	0.767795	0.0802854
D7	29	Target 4	0.852193	0.162665
D7	30	Target 4	0.994074	0.302527
D7	31	Target 4	1.21604	0.522474
D7	32	Target 4	1.52128	0.825699
D7	33	Target 4	1.88635	1.18875
D7	34	Target 4	2.27791	1.57829
D7	35	Target 4	2.67177	1.97013
D7	36	Target 4	3.05084	2.34718
D7	37	Target 4	3.37781	2.67213
D7	38	Target 4	3.66613	2.95844
D7	39	Target 4	3.93104	3.22133
D7	40	Target 4	4.12676	3.41503
D8	1	Target 4	0.680231	-0.00733783
D8	2	Target 4	0.684907	-0.00482118
D8	3	Target 4	0.689891	-0.00199662
D8	4	Target 4	0.693182	-0.000864836
D8	5	Target 4	0.695364	-0.000842767
D8	6	Target 4	0.698109	-0.000257374
D8	7	Target 4	0.70174	0.00121458
D8	8	Target 4	0.704038	0.00135264
D8	9	Target 4	0.70541	0.000565991
D8	10	Target 4	0.708569	0.0015657
D8	11	Target 4	0.710439	0.00127573
D8	12	Target 4	0.712724	0.0014011
D8	13	Target 4	0.714385	0.000902878
D8	14	Target 4	0.716068	0.000426771
D8	15	Target 4	0.717448	-0.000353021
D8	16	Target 4	0.719292	-0.000668135
D8	17	Target 4	0.721208	-0.000911068
D8	18	Target 4	0.722515	-0.001764
D8	19	Target 4	0.725889	-0.000549118
D8	20	Target 4	0.726895	-0.00170245
D8	21	Target 4	0.729467	-0.00128968
D8	22	Target 4	0.731772	-0.00114494
D8	23	Target 4	0.735848	0.000772438
D8	24	Target 4	0.740102	0.00286619
D8	25	Target 4	0.747573	0.0081787
D8	26	Target 4	0.76021	0.0186555
D8	27	Target 4	0.782443	0.0387291
D8	28	Target 4	0.824732	0.0788595
D8	29	Target 4	0.902386	0.154353
D8	30	Target 4	1.04106	0.290873
D8	31	Target 4	1.26104	0.50869
D8	32	Target 4	1.56201	0.807495
D8	33	Target 4	1.92914	1.17247
D8	34	Target 4	2.32599	1.56716
D8	35	Target 4	2.72963	1.96864
D8	36	Target 4	3.1182	2.35505
D8	37	Target 4	3.46254	2.69724
D8	38	Target 4	3.76784	3.00038
D8	39	Target 4	4.03301	3.26338
D8	40	Target 4	4.24938	3.4776
D9	1	Target 4	0.661676	-0.0131231
D9	2	Target 4	0.667311	-0.00967867
D9	3	Target 4	0.673781	-0.00540078
D9	4	Target 4	0.679408	-0.00196421
D9	5	Target 4	0.683637	7.32609e-05
D9	6	Target 4	0.686682	0.000926925
D9	7	Target 4	0.689333	0.0013866
D9	8	Target 4	0.69123	0.0010927
D9	9	Target 4	0.694273	0.00194439
D9	10	Target 4	0.695143	0.000622964
D9	11	Target 4	0.698062	0.00135086
D9	12	Target 4	0.701579	0.00267683
D9	13	Target 4	0.702277	0.00118374
D9	14	Target 4	0.705013	0.00172764
D9	15	Target 4	0.705314	-0.000162238
D9	16	Target 4	0.708441	0.000773382
D9	17	Target 4	0.707723	-0.00213538
D9	18	Target 4	0.712677	0.000627124
D9	19	Target 4	0.712975	-0.00126597
D9	20	Target 4	0.716203	-0.000229442
D9	21	Target 4	0.716728	-0.00189533
D9	22	Target 4	0.718836	-0.00197847
D9	23	Target 4	0.722055	-0.000950998
D9	24	Target 4	0.726794	0.00159639
D9	25	Target 4	0.734775	0.00738645
D9	26	Target 4	0.746907	0.0173268
D9	27	Target 4	0.770083	0.0383123
D9	28	Target 4	0.813389	0.0794271
D9	29	Target 4	0.897644	0.161491
D9	30	Target 4	1.04409	0.305743
D9	31	Target 4	1.27445	0.533919
D9	32	Target 4	1.59669	0.853965
D9	33	Target 4	1.9823	1.23738
D9	34	Target 4	2.40062	1.65351
D9	35	Target 4	2.83154	2.08224
D9	36	Target 4	3.24326	2.49177
D9	37	Target 4	3.61241	2.85873
D9	38	Target 4	3.95398	3.1981
D9	39	Target 4	4.2467	3.48864
D9	40	Target 4	4.48139	3.72113
D10	1	Target 4	0.720433	-0.0118933
D10	2	Target 4	0.723412	-0.0105172
D10	3	Target 4	0.727648	-0.00788367
D10	4	Target 4	0.732584	-0.00455087
D10	5	Target 4	0.735519	-0.00321852
D10	6	Target 4	0.738541	-0.00179896
D10	7	Target 4	0.740774	-0.00116887
D10	8	Target 4	0.743712	0.000166584
D10	9	Target 4	0.745912	0.000763118
D10	10	Target 4	0.747876	0.00112457
D10	11	Target 4	0.749734	0.00138041
D10	12	Target 4	0.751126	0.001169
D10	13	Target 4	0.753942	0.00238214
D10	14	Target 4	0.755331	0.00216877
D10	15	Target 4	0.757372	0.00260747
D10	16	Target 4	0.75849	0.00212248
D10	17	Target 4	0.760762	0.00279191
D10	18	Target 4	0.762316	0.00274322
D10	19	Target 4	0.762638	0.00146221
D10	20	Target 4	0.764833	0.0020538
D10	21	Target 4	0.766662	0.00228013
D10	22	Target 4	0.767909	0.00192513
D10	23	Target 4	0.768886	0.00129858
D10	24	Target 4	0.770267	0.00107716
D10	25	Target 4	0.771489	0.00069612
D10	26	Target 4	0.772476	8.06535e-05
D10	27	Target 4	0.774951	0.000953038
D10	28	Target 4	0.775793	0.000191898
D10	29	Target 4	0.776838	-0.000365931
D10	30	Target 4	0.778896	8.93998e-05
D10	31	Target 4	0.780113	-0.000295874
D10	32	Target 4	0.781867	-0.000144526
D10	33	Target 4	0.78291	-0.000704263
D10	34	Target 4	0.784381	-0.000836574
D10	35	Target 4	0.785893	-0.000927281
D10	36	Target 4	0.786863	-0.00155979
D10	37	Target 4	0.787345	-0.00268053
D10	38	Target 4	0.788534	-0.00309465
D10	39	Target 4	0.790934	-0.00229749
D10	40	Target 4	0.79193	-0.00290431
D11	1
D11	2
D11	3
D11	4
D11	5
D11	6
D11	7
D11	8
D11	9
D11	10
D11	11
D11	12
D11	13
D11	14
D11	15
D11	16
D11	17
D11	18
D11	19
D11	20
D11	21
D11	22
D11	23
D11	24
D11	25
D11	26
D11	27
D11	28
D11	29
D11	30
D11	31
D11	32
D11	33
D11	34
D11	35
D11	36
D11	37
D11	38
D11	39
D11	40
D12	1
D12	2
D12	3
D12	4
D12	5
D12	6
D12	7
D12	8
D12	9
D12	10
D12	11
D12	12
D12	13
D12	14
D12	15
D12	16
D12	17
D12	18
D12	19
D12	20
D12	21
D12	22
D12	23
D12	24
D12	25
D12	26
D12	27
D12	28
D12	29
D12	30
D12	31
D12	32
D12	33
D12	34
D12	35
D12	36
D12	37
D12	38
D12	39
D12	40
E1	1	Target 5	0.556431	-0.0124527
E1	2	Target 5	0.563347	-0.00743115
E1	3	Target 5	0.569383	-0.00328886
E1	4	Target 5	0.574272	-0.000294265
E1	5	Target 5	0.577201	0.000740116
E1	6	Target 5	0.578271	-8.40946e-05
E1	7	Target 5	0.582447	0.00219769
E1	8	Target 5	0.582928	0.000784171
E1	9	Target 5	0.585226	0.0011877
E1	10	Target 5	0.586828	0.000895935
E1	11	Target 5	0.588695	0.000868757
E1	12	Target 5	0.590703	0.000982009
E1	13	Target 5	0.592135	0.000519658
E1	14	Target 5	0.59277	-0.000739488
E1	15	Target 5	0.594943	-0.000461132
E1	16	Target 5	0.595045	-0.00225279
E1	17	Target 5	0.597851	-0.00134185
E1	18	Target 5	0.599365	-0.001722
E1	19	Target 5	0.601235	-0.0017456
E1	20	Target 5	0.604976	0.000100892
E1	21	Target 5	0.610423	0.00365315
E1	22	Target 5	0.619989	0.0113252
E1	23	Target 5	0.635294	0.0247359
E1	24	Target 5	0.665442	0.0529892
E1	25	Target 5	0.722854	0.108508
E1	26	Target 5	0.831274	0.215033
E1	27	Target 5	1.02267	0.404532
E1	28	Target 5	1.33015	0.710116
E1	29	Target 5	1.76322	1.14129
E1	30	Target 5	2.27159	1.64777
E1	31	Target 5	2.78856	2.16284
E1	32	Target 5	3.26872	2.64111
E1	33	Target 5	3.67164	3.04214
E1	34	Target 5	3.99463	3.36324
E1	35	Target 5	4.2325	3.59921
E1	36	Target 5	4.39802	3.76284
E1	37	Target 5	4.50615	3.86908
E1	38	Target 5	4.57784	3.93887
E1	39	Target 5	4.61961	3.97875
E1	40	Target 5	4.65409	4.01133
E2	1	Target 5	0.626258	-0.00472365
E2	2	Target 5	0.631172	-0.00190192
E2	3	Target 5	0.633434	-0.00173296
E2	4	Target 5	0.636265	-0.000994477
E2	5	Target 5	0.63937	1.82472e-05
E2	6	Target 5	0.642196	0.000751009
E2	7	Target 5	0.644417	0.000879975
E2	8	Target 5	0.647303	0.00167264
E2	9	Target 5	0.648607	0.00088423
E2	10	Target 5	0.652397	0.00258139
E2	11	Target 5	0.653107	0.0011992
E2	12	Target 5	0.6533	-0.000700653
E2	13	Target 5	0.655412	-0.00068124
E2	14	Target 5	0.657153	-0.00103257
E2	15	Target 5	0.658719	-0.00155955
E2	16	Target 5	0.661179	-0.00119223
E2	17	Target 5	0.662993	-0.00147006
E2	18	Target 5	0.664668	-0.00188815
E2	19	Target 5	0.666847	-0.00180221
E2	20	Target 5	0.671673	0.000931535
E2	21	Target 5	0.67697	0.00413586
E2	22	Target 5	0.686334	0.0114074
E2	23	Target 5	0.703941	0.0269217
E2	24	Target 5	0.737337	0.0582255
E2	25	Target 5	0.798493	0.117288
E2	26	Target 5	0.913972	0.230675
E2	27	Target 5	1.12075	0.435362
E2	28	Target 5	1.45485	0.767369
E2	29	Target 5	1.92	1.23042
E2	30	Target 5	2.47077	1.7791
E2	31	Target 5	3.03716	2.3434
E2	32	Target 5	3.56199	2.86613
E2	33	Target 5	4.01	3.31206
[truncated: 1,847 more rows]

## Sheet: BioGroup Analysis Result
Block Type	96well
Chemistry	TAQMAN
Experiment File Name	C:\Users\Jeffrey Philippson\Documents\Anna_StepOne\20150716_1\average_threshold_female_only\F_49.eds
Experiment Run End Time	Not Started
Instrument Type	steponeplus
Passive Reference	ROX
Biogroup Name	Target Name	Task	RQ	RQ Min	RQ Max	Cт Mean	ΔCт Mean	ΔCт SE	ΔΔCт
Analysis Type	Singleplex
Endogenous Control	Target 8
RQ Min/Max Confidence Level	95.0
Reference Biogroup Name

## Sheet: Technical Analysis Result
Block Type	96well
Chemistry	TAQMAN
Experiment File Name	C:\Users\Jeffrey Philippson\Documents\Anna_StepOne\20150716_1\average_threshold_female_only\F_49.eds
Experiment Run End Time	Not Started
Instrument Type	steponeplus
Passive Reference	ROX
Sample Name	Target Name	Task	RQ	RQ Min	RQ Max	Cт Mean	ΔCт Mean	ΔCт SE	ΔΔCт
Sample 1	Target 1	UNKNOWN	1	0.786113	1.27208	22.7887	-7.81244	0.125049	0
Sample 2	Target 1	UNKNOWN	1.74633	1.58336	1.92608	22.824	-8.61677	0.0509069	-0.80433
Sample 3	Target 1	UNKNOWN	1.77766	1.59196	1.98503	21.8162	-8.64243	0.0573328	-0.829983
	Target 1	NTC
Sample 1	Target 2	UNKNOWN	1	0.885104	1.12981	29.4414	-1.15982	0.0634197	0
Sample 2	Target 2	UNKNOWN	1.46045	1.35306	1.57636	29.7345	-1.70624	0.0396863	-0.546414
Sample 3	Target 2	UNKNOWN	1.28496	1.17039	1.41074	28.9371	-1.52155	0.0485261	-0.361724
	Target 2	NTC
Sample 1	Target 3	UNKNOWN	1	0.913922	1.09418	23.0444	-7.55675	0.0467707	0
Sample 2	Target 3	UNKNOWN	1.01896	0.948953	1.09413	23.8569	-7.58384	0.0369851	-0.0270958
Sample 3	Target 3	UNKNOWN	1.41155	1.27905	1.55776	22.4047	-8.05402	0.0512167	-0.497276
	Target 3	NTC
Sample 1	Target 4	UNKNOWN	1	0.866368	1.15424	31.532	0.930803	0.074537	0
Sample 2	Target 4	UNKNOWN	2.64041	2.36223	2.95135	30.9708	-0.469959	0.0578492	-1.40076
Sample 3	Target 4	UNKNOWN	1.30428	1.18033	1.44125	31.0062	0.547544	0.0518879	-0.383259
	Target 4	NTC
Sample 1	Target 5	UNKNOWN	1	0.875302	1.14246	27.7942	-2.80695	0.0692064	0
Sample 2	Target 5	UNKNOWN	1.19379	1.09957	1.29608	28.3782	-3.0625	0.0427183	-0.255545
Sample 3	Target 5	UNKNOWN	0.852693	0.76734	0.94754	27.8816	-2.57705	0.054804	0.229902
	Target 5	NTC
Sample 1	Target 6	UNKNOWN	1	0.818999	1.221	32.0376	1.43642	0.103754	0
Sample 2	Target 6	UNKNOWN	1.78705	1.65745	1.92678	32.0396	0.598842	0.0391196	-0.837577
Sample 3	Target 6	UNKNOWN	1.23339	1.09193	1.39318	31.5925	1.13379	0.0633005	-0.302631
	Target 6	NTC
Sample 1	Target 7	UNKNOWN	1	0.772685	1.29419	34.1294	3.52823	0.134002	0
Sample 2	Target 7	UNKNOWN	2.04725	1.78849	2.34346	33.9353	2.49454	0.0702155	-1.03369
Sample 3	Target 7	UNKNOWN	1.14344	0.943321	1.38601	33.7935	3.33485	0.0999699	-0.193382
	Target 7	NTC
Sample 1	Target 8	UNKNOWN				30.6012
Sample 2	Target 8	UNKNOWN				31.4407
Sample 3	Target 8	UNKNOWN				30.4587
	Target 8	NTC
Analysis Type	Singleplex
Endogenous Control	Target 8
RQ Min/Max Confidence Level	95.0
Reference Sample	Sample 1
