# Supplementary material for: Correction: MiR-277/4989 regulate transcriptional landscape during juvenile to adult transition in the parasitic helminth Schistosoma mansoni
Source: PLoS Negl Trop Dis. 2022 Jun 6;16(6):e0010521. doi: 10.1371/journal.pntd.0010521 (PMC9170109; doi:10.1371/journal.pntd.0010521)
Supplement: S7 Dataset — (XLS) [file pntd.0010521.s008.xls]

## Sheet: Setup
Block Type	96well
Chemistry	TAQMAN
Experiment File Name	C:\Documents and Settings\Team181\Desktop\ap6\20150716_2\M_28.eds
Experiment Run End Time	Not Started
Instrument Type	steponeplus
Passive Reference	ROX
Well	Sample Name	Sample Color	Target Name	Target Color	Task	Reporter	Quencher	Comments
A1	Sample 1	RGB(132,193,241)	Target 1	RGB(139,189,249)	UNKNOWN	FAM	NFQ-MGB
A2	Sample 1	RGB(132,193,241)	Target 1	RGB(139,189,249)	UNKNOWN	FAM	NFQ-MGB
A3	Sample 1	RGB(132,193,241)	Target 1	RGB(139,189,249)	UNKNOWN	FAM	NFQ-MGB
A4	Sample 2	RGB(168,255,222)	Target 1	RGB(139,189,249)	UNKNOWN	FAM	NFQ-MGB
A5	Sample 2	RGB(168,255,222)	Target 1	RGB(139,189,249)	UNKNOWN	FAM	NFQ-MGB
A6	Sample 2	RGB(168,255,222)	Target 1	RGB(139,189,249)	UNKNOWN	FAM	NFQ-MGB
A7	Sample 3	RGB(223,221,142)	Target 1	RGB(139,189,249)	UNKNOWN	FAM	NFQ-MGB
A8	Sample 3	RGB(223,221,142)	Target 1	RGB(139,189,249)	UNKNOWN	FAM	NFQ-MGB
A9	Sample 3	RGB(223,221,142)	Target 1	RGB(139,189,249)	UNKNOWN	FAM	NFQ-MGB
A10			Target 1	RGB(139,189,249)	NTC	FAM	NFQ-MGB
A11
A12
B1	Sample 1	RGB(132,193,241)	Target 2	RGB(208,243,98)	UNKNOWN	FAM	NFQ-MGB
B2	Sample 1	RGB(132,193,241)	Target 2	RGB(208,243,98)	UNKNOWN	FAM	NFQ-MGB
B3	Sample 1	RGB(132,193,241)	Target 2	RGB(208,243,98)	UNKNOWN	FAM	NFQ-MGB
B4	Sample 2	RGB(168,255,222)	Target 2	RGB(208,243,98)	UNKNOWN	FAM	NFQ-MGB
B5	Sample 2	RGB(168,255,222)	Target 2	RGB(208,243,98)	UNKNOWN	FAM	NFQ-MGB
B6	Sample 2	RGB(168,255,222)	Target 2	RGB(208,243,98)	UNKNOWN	FAM	NFQ-MGB
B7	Sample 3	RGB(223,221,142)	Target 2	RGB(208,243,98)	UNKNOWN	FAM	NFQ-MGB
B8	Sample 3	RGB(223,221,142)	Target 2	RGB(208,243,98)	UNKNOWN	FAM	NFQ-MGB
B9	Sample 3	RGB(223,221,142)	Target 2	RGB(208,243,98)	UNKNOWN	FAM	NFQ-MGB
B10			Target 2	RGB(208,243,98)	NTC	FAM	NFQ-MGB
B11
B12
C1	Sample 1	RGB(132,193,241)	Target 3	RGB(244,165,230)	UNKNOWN	FAM	NFQ-MGB
C2	Sample 1	RGB(132,193,241)	Target 3	RGB(244,165,230)	UNKNOWN	FAM	NFQ-MGB
C3	Sample 1	RGB(132,193,241)	Target 3	RGB(244,165,230)	UNKNOWN	FAM	NFQ-MGB
C4	Sample 2	RGB(168,255,222)	Target 3	RGB(244,165,230)	UNKNOWN	FAM	NFQ-MGB
C5	Sample 2	RGB(168,255,222)	Target 3	RGB(244,165,230)	UNKNOWN	FAM	NFQ-MGB
C6	Sample 2	RGB(168,255,222)	Target 3	RGB(244,165,230)	UNKNOWN	FAM	NFQ-MGB
C7	Sample 3	RGB(223,221,142)	Target 3	RGB(244,165,230)	UNKNOWN	FAM	NFQ-MGB
C8	Sample 3	RGB(223,221,142)	Target 3	RGB(244,165,230)	UNKNOWN	FAM	NFQ-MGB
C9	Sample 3	RGB(223,221,142)	Target 3	RGB(244,165,230)	UNKNOWN	FAM	NFQ-MGB
C10			Target 3	RGB(244,165,230)	NTC	FAM	NFQ-MGB
C11
C12
D1	Sample 1	RGB(132,193,241)	Target 4	RGB(255,191,168)	UNKNOWN	FAM	NFQ-MGB
D2	Sample 1	RGB(132,193,241)	Target 4	RGB(255,191,168)	UNKNOWN	FAM	NFQ-MGB
D3	Sample 1	RGB(132,193,241)	Target 4	RGB(255,191,168)	UNKNOWN	FAM	NFQ-MGB
D4	Sample 2	RGB(168,255,222)	Target 4	RGB(255,191,168)	UNKNOWN	FAM	NFQ-MGB
D5	Sample 2	RGB(168,255,222)	Target 4	RGB(255,191,168)	UNKNOWN	FAM	NFQ-MGB
D6	Sample 2	RGB(168,255,222)	Target 4	RGB(255,191,168)	UNKNOWN	FAM	NFQ-MGB
D7	Sample 3	RGB(223,221,142)	Target 4	RGB(255,191,168)	UNKNOWN	FAM	NFQ-MGB
D8	Sample 3	RGB(223,221,142)	Target 4	RGB(255,191,168)	UNKNOWN	FAM	NFQ-MGB
D9	Sample 3	RGB(223,221,142)	Target 4	RGB(255,191,168)	UNKNOWN	FAM	NFQ-MGB
D10			Target 4	RGB(255,191,168)	NTC	FAM	NFQ-MGB
D11
D12
E1	Sample 1	RGB(132,193,241)	Target 5	RGB(243,124,98)	UNKNOWN	FAM	NFQ-MGB
E2	Sample 1	RGB(132,193,241)	Target 5	RGB(243,124,98)	UNKNOWN	FAM	NFQ-MGB
E3	Sample 1	RGB(132,193,241)	Target 5	RGB(243,124,98)	UNKNOWN	FAM	NFQ-MGB
E4	Sample 2	RGB(168,255,222)	Target 5	RGB(243,124,98)	UNKNOWN	FAM	NFQ-MGB
E5	Sample 2	RGB(168,255,222)	Target 5	RGB(243,124,98)	UNKNOWN	FAM	NFQ-MGB
E6	Sample 2	RGB(168,255,222)	Target 5	RGB(243,124,98)	UNKNOWN	FAM	NFQ-MGB
E7	Sample 3	RGB(223,221,142)	Target 5	RGB(243,124,98)	UNKNOWN	FAM	NFQ-MGB
E8	Sample 3	RGB(223,221,142)	Target 5	RGB(243,124,98)	UNKNOWN	FAM	NFQ-MGB
E9	Sample 3	RGB(223,221,142)	Target 5	RGB(243,124,98)	UNKNOWN	FAM	NFQ-MGB
E10			Target 5	RGB(243,124,98)	NTC	FAM	NFQ-MGB
E11
E12
F1	Sample 1	RGB(132,193,241)	Target 6	RGB(192,165,244)	UNKNOWN	FAM	NFQ-MGB
F2	Sample 1	RGB(132,193,241)	Target 6	RGB(192,165,244)	UNKNOWN	FAM	NFQ-MGB
F3	Sample 1	RGB(132,193,241)	Target 6	RGB(192,165,244)	UNKNOWN	FAM	NFQ-MGB
F4	Sample 2	RGB(168,255,222)	Target 6	RGB(192,165,244)	UNKNOWN	FAM	NFQ-MGB
F5	Sample 2	RGB(168,255,222)	Target 6	RGB(192,165,244)	UNKNOWN	FAM	NFQ-MGB
F6	Sample 2	RGB(168,255,222)	Target 6	RGB(192,165,244)	UNKNOWN	FAM	NFQ-MGB
F7	Sample 3	RGB(223,221,142)	Target 6	RGB(192,165,244)	UNKNOWN	FAM	NFQ-MGB
F8	Sample 3	RGB(223,221,142)	Target 6	RGB(192,165,244)	UNKNOWN	FAM	NFQ-MGB
F9	Sample 3	RGB(223,221,142)	Target 6	RGB(192,165,244)	UNKNOWN	FAM	NFQ-MGB
F10			Target 6	RGB(192,165,244)	NTC	FAM	NFQ-MGB
F11
F12
G1	Sample 1	RGB(132,193,241)	Target 7	RGB(249,128,228)	UNKNOWN	FAM	NFQ-MGB
G2	Sample 1	RGB(132,193,241)	Target 7	RGB(249,128,228)	UNKNOWN	FAM	NFQ-MGB
G3	Sample 1	RGB(132,193,241)	Target 7	RGB(249,128,228)	UNKNOWN	FAM	NFQ-MGB
G4	Sample 2	RGB(168,255,222)	Target 7	RGB(249,128,228)	UNKNOWN	FAM	NFQ-MGB
G5	Sample 2	RGB(168,255,222)	Target 7	RGB(249,128,228)	UNKNOWN	FAM	NFQ-MGB
G6	Sample 2	RGB(168,255,222)	Target 7	RGB(249,128,228)	UNKNOWN	FAM	NFQ-MGB
G7	Sample 3	RGB(223,221,142)	Target 7	RGB(249,128,228)	UNKNOWN	FAM	NFQ-MGB
G8	Sample 3	RGB(223,221,142)	Target 7	RGB(249,128,228)	UNKNOWN	FAM	NFQ-MGB
G9	Sample 3	RGB(223,221,142)	Target 7	RGB(249,128,228)	UNKNOWN	FAM	NFQ-MGB
G10			Target 7	RGB(249,128,228)	NTC	FAM	NFQ-MGB
G11
G12
H1	Sample 1	RGB(132,193,241)	Target 8	RGB(253,156,166)	UNKNOWN	FAM	NFQ-MGB
H2	Sample 1	RGB(132,193,241)	Target 8	RGB(253,156,166)	UNKNOWN	FAM	NFQ-MGB
H3	Sample 1	RGB(132,193,241)	Target 8	RGB(253,156,166)	UNKNOWN	FAM	NFQ-MGB
H4	Sample 2	RGB(168,255,222)	Target 8	RGB(253,156,166)	UNKNOWN	FAM	NFQ-MGB
H5	Sample 2	RGB(168,255,222)	Target 8	RGB(253,156,166)	UNKNOWN	FAM	NFQ-MGB
H6	Sample 2	RGB(168,255,222)	Target 8	RGB(253,156,166)	UNKNOWN	FAM	NFQ-MGB
H7	Sample 3	RGB(223,221,142)	Target 8	RGB(253,156,166)	UNKNOWN	FAM	NFQ-MGB
H8	Sample 3	RGB(223,221,142)	Target 8	RGB(253,156,166)	UNKNOWN	FAM	NFQ-MGB
H9	Sample 3	RGB(223,221,142)	Target 8	RGB(253,156,166)	UNKNOWN	FAM	NFQ-MGB
H10			Target 8	RGB(253,156,166)	NTC	FAM	NFQ-MGB
H11
H12

## Sheet: Results
Block Type	96well
Chemistry	TAQMAN
Experiment File Name	C:\Documents and Settings\Team181\Desktop\ap6\20150716_2\M_28.eds
Experiment Run End Time	Not Started
Instrument Type	steponeplus
Passive Reference	ROX
Well	Sample Name	Target Name	Task	Reporter	Quencher	RQ	RQ Min	RQ Max	Cт	Cт Mean	Cт SD	ΔCт	ΔCт Mean	ΔCт SE	HK Control ΔCт Mean	HK Control ΔCт SE	ΔΔCт	ΔΔCт Mean	Automatic Ct Threshold	Ct Threshold	Automatic Baseline	Baseline Start	Baseline End	Comments	HIGHSD	NOAMP	EXPFAIL
A1	Sample 1	Target 1	UNKNOWN	FAM	NFQ-MGB	1	0.808353	1.23708	21.9532	21.9871	0.0571943		-7.79708	0.110552			0		TRUE	0.345235	TRUE	3	16		N	N	N
A2	Sample 1	Target 1	UNKNOWN	FAM	NFQ-MGB	1	0.808353	1.23708	21.9551	21.9871	0.0571943		-7.79708	0.110552			0		TRUE	0.345235	TRUE	3	16		N	N	N
A3	Sample 1	Target 1	UNKNOWN	FAM	NFQ-MGB	1	0.808353	1.23708	22.0532	21.9871	0.0571943		-7.79708	0.110552			0		TRUE	0.345235	TRUE	3	16		N	N	N
A4	Sample 2	Target 1	UNKNOWN	FAM	NFQ-MGB	0.81815	0.662815	1.00989	23.6	23.5534	0.0417857		-7.50752	0.109406			0.289563		TRUE	0.345235	TRUE	3	18		N	N	N
A5	Sample 2	Target 1	UNKNOWN	FAM	NFQ-MGB	0.81815	0.662815	1.00989	23.541	23.5534	0.0417857		-7.50752	0.109406			0.289563		TRUE	0.345235	TRUE	3	17		N	N	N
A6	Sample 2	Target 1	UNKNOWN	FAM	NFQ-MGB	0.81815	0.662815	1.00989	23.5193	23.5534	0.0417857		-7.50752	0.109406			0.289563		TRUE	0.345235	TRUE	3	18		N	N	N
A7	Sample 3	Target 1	UNKNOWN	FAM	NFQ-MGB	0.738101	0.646801	0.842288	22.9606	22.9744	0.0245648		-7.35897	0.0686115			0.43811		TRUE	0.345235	TRUE	3	17		N	N	N
A8	Sample 3	Target 1	UNKNOWN	FAM	NFQ-MGB	0.738101	0.646801	0.842288	23.0028	22.9744	0.0245648		-7.35897	0.0686115			0.43811		TRUE	0.345235	TRUE	3	17		N	N	N
A9	Sample 3	Target 1	UNKNOWN	FAM	NFQ-MGB	0.738101	0.646801	0.842288	22.9599	22.9744	0.0245648		-7.35897	0.0686115			0.43811		TRUE	0.345235	TRUE	3	17		N	N	N
A10		Target 1	NTC	FAM	NFQ-MGB				Undetermined										TRUE	0.345235	TRUE	3	39		N	N	N
B1	Sample 1	Target 2	UNKNOWN	FAM	NFQ-MGB	1	0.742732	1.34638	26.6226	26.5281	0.195598		-3.25608	0.154545			0		TRUE	0.602198	TRUE	3	19		N	N	N
B2	Sample 1	Target 2	UNKNOWN	FAM	NFQ-MGB	1	0.742732	1.34638	26.6586	26.5281	0.195598		-3.25608	0.154545			0		TRUE	0.602198	TRUE	3	19		N	N	N
B3	Sample 1	Target 2	UNKNOWN	FAM	NFQ-MGB	1	0.742732	1.34638	26.3032	26.5281	0.195598		-3.25608	0.154545			0		TRUE	0.602198	TRUE	3	19		N	N	N
B4	Sample 2	Target 2	UNKNOWN	FAM	NFQ-MGB	0.903094	0.732857	1.11287	27.9732	27.9519	0.0343104		-3.10903	0.108536			0.147052		TRUE	0.602198	TRUE	3	21		N	N	N
B5	Sample 2	Target 2	UNKNOWN	FAM	NFQ-MGB	0.903094	0.732857	1.11287	27.9123	27.9519	0.0343104		-3.10903	0.108536			0.147052		TRUE	0.602198	TRUE	3	21		N	N	N
B6	Sample 2	Target 2	UNKNOWN	FAM	NFQ-MGB	0.903094	0.732857	1.11287	27.9702	27.9519	0.0343104		-3.10903	0.108536			0.147052		TRUE	0.602198	TRUE	3	21		N	N	N
B7	Sample 3	Target 2	UNKNOWN	FAM	NFQ-MGB	0.744803	0.652397	0.850297	27.53	27.5024	0.0263512		-2.83101	0.0688321			0.425069		TRUE	0.602198	TRUE	3	20		N	N	N
B8	Sample 3	Target 2	UNKNOWN	FAM	NFQ-MGB	0.744803	0.652397	0.850297	27.4775	27.5024	0.0263512		-2.83101	0.0688321			0.425069		TRUE	0.602198	TRUE	3	20		N	N	N
B9	Sample 3	Target 2	UNKNOWN	FAM	NFQ-MGB	0.744803	0.652397	0.850297	27.4997	27.5024	0.0263512		-2.83101	0.0688321			0.425069		TRUE	0.602198	TRUE	3	20		N	N	N
B10		Target 2	NTC	FAM	NFQ-MGB				Undetermined										TRUE	0.602198	TRUE	3	39		N	N	N
C1	Sample 1	Target 3	UNKNOWN	FAM	NFQ-MGB	1	0.815088	1.22686	21.4563	21.4589	0.0216194		-8.32529	0.106241			0		TRUE	0.357473	TRUE	3	15		N	N	N
C2	Sample 1	Target 3	UNKNOWN	FAM	NFQ-MGB	1	0.815088	1.22686	21.4817	21.4589	0.0216194		-8.32529	0.106241			0		TRUE	0.357473	TRUE	3	15		N	N	N
C3	Sample 1	Target 3	UNKNOWN	FAM	NFQ-MGB	1	0.815088	1.22686	21.4388	21.4589	0.0216194		-8.32529	0.106241			0		TRUE	0.357473	TRUE	3	15		N	N	N
C4	Sample 2	Target 3	UNKNOWN	FAM	NFQ-MGB	0.849705	0.691374	1.0443	22.9597	22.9706	0.0167458		-8.09032	0.10715			0.234966		TRUE	0.357473	TRUE	3	17		N	N	N
C5	Sample 2	Target 3	UNKNOWN	FAM	NFQ-MGB	0.849705	0.691374	1.0443	22.9899	22.9706	0.0167458		-8.09032	0.10715			0.234966		TRUE	0.357473	TRUE	3	17		N	N	N
C6	Sample 2	Target 3	UNKNOWN	FAM	NFQ-MGB	0.849705	0.691374	1.0443	22.9623	22.9706	0.0167458		-8.09032	0.10715			0.234966		TRUE	0.357473	TRUE	3	17		N	N	N
C7	Sample 3	Target 3	UNKNOWN	FAM	NFQ-MGB	0.749324	0.657969	0.853362	22.4304	22.4245	0.0131419		-7.90895	0.0675571			0.416339		TRUE	0.357473	TRUE	3	16		N	N	N
C8	Sample 3	Target 3	UNKNOWN	FAM	NFQ-MGB	0.749324	0.657969	0.853362	22.4094	22.4245	0.0131419		-7.90895	0.0675571			0.416339		TRUE	0.357473	TRUE	3	16		N	N	N
C9	Sample 3	Target 3	UNKNOWN	FAM	NFQ-MGB	0.749324	0.657969	0.853362	22.4336	22.4245	0.0131419		-7.90895	0.0675571			0.416339		TRUE	0.357473	TRUE	3	16		N	N	N
C10		Target 3	NTC	FAM	NFQ-MGB				Undetermined										TRUE	0.357473	TRUE	3	39		N	N	N
D1	Sample 1	Target 4	UNKNOWN	FAM	NFQ-MGB	1	0.768526	1.30119	31.9746	31.8292	0.150842		2.04502	0.136806			0		TRUE	0.435584	TRUE	3	26		N	N	N
D2	Sample 1	Target 4	UNKNOWN	FAM	NFQ-MGB	1	0.768526	1.30119	31.6735	31.8292	0.150842		2.04502	0.136806			0		TRUE	0.435584	TRUE	3	25		N	N	N
D3	Sample 1	Target 4	UNKNOWN	FAM	NFQ-MGB	1	0.768526	1.30119	31.8396	31.8292	0.150842		2.04502	0.136806			0		TRUE	0.435584	TRUE	3	25		N	N	N
D4	Sample 2	Target 4	UNKNOWN	FAM	NFQ-MGB	1.3582	1.07799	1.71124	32.5991	32.6643	0.0953071		1.60333	0.120064			-0.441691		TRUE	0.435584	TRUE	3	26		N	N	N
D5	Sample 2	Target 4	UNKNOWN	FAM	NFQ-MGB	1.3582	1.07799	1.71124	32.6201	32.6643	0.0953071		1.60333	0.120064			-0.441691		TRUE	0.435584	TRUE	3	26		N	N	N
D6	Sample 2	Target 4	UNKNOWN	FAM	NFQ-MGB	1.3582	1.07799	1.71124	32.7737	32.6643	0.0953071		1.60333	0.120064			-0.441691		TRUE	0.435584	TRUE	3	26		N	N	N
D7	Sample 3	Target 4	UNKNOWN	FAM	NFQ-MGB	0.982604	0.77343	1.24835	32.2764	32.4038	0.181366		2.07034	0.124382			0.0253181		TRUE	0.435584	TRUE	3	26		N	N	N
D8	Sample 3	Target 4	UNKNOWN	FAM	NFQ-MGB	0.982604	0.77343	1.24835	32.6114	32.4038	0.181366		2.07034	0.124382			0.0253181		TRUE	0.435584	TRUE	3	26		N	N	N
D9	Sample 3	Target 4	UNKNOWN	FAM	NFQ-MGB	0.982604	0.77343	1.24835	32.3235	32.4038	0.181366		2.07034	0.124382			0.0253181		TRUE	0.435584	TRUE	3	26		N	N	N
D10		Target 4	NTC	FAM	NFQ-MGB				Undetermined										TRUE	0.435584	TRUE	3	39		N	N	N
E1	Sample 1	Target 5	UNKNOWN	FAM	NFQ-MGB	1	0.803381	1.24474	29.962	29.9159	0.0736786		0.131711	0.113758			0		TRUE	0.625019	TRUE	3	23		N	N	N
E2	Sample 1	Target 5	UNKNOWN	FAM	NFQ-MGB	1	0.803381	1.24474	29.8309	29.9159	0.0736786		0.131711	0.113758			0		TRUE	0.625019	TRUE	3	23		N	N	N
E3	Sample 1	Target 5	UNKNOWN	FAM	NFQ-MGB	1	0.803381	1.24474	29.9548	29.9159	0.0736786		0.131711	0.113758			0		TRUE	0.625019	TRUE	3	23		N	N	N
E4	Sample 2	Target 5	UNKNOWN	FAM	NFQ-MGB	0.736201	0.593585	0.913081	31.5893	31.6345	0.0582447		0.57354	0.111886			0.441829		TRUE	0.625019	TRUE	3	25		N	N	N
E5	Sample 2	Target 5	UNKNOWN	FAM	NFQ-MGB	0.736201	0.593585	0.913081	31.6139	31.6345	0.0582447		0.57354	0.111886			0.441829		TRUE	0.625019	TRUE	3	25		N	N	N
E6	Sample 2	Target 5	UNKNOWN	FAM	NFQ-MGB	0.736201	0.593585	0.913081	31.7002	31.6345	0.0582447		0.57354	0.111886			0.441829		TRUE	0.625019	TRUE	3	25		N	N	N
E7	Sample 3	Target 5	UNKNOWN	FAM	NFQ-MGB	0.73706	0.628441	0.864453	30.9523	30.9053	0.084078		0.571857	0.0828418			0.440146		TRUE	0.625019	TRUE	3	24		N	N	N
E8	Sample 3	Target 5	UNKNOWN	FAM	NFQ-MGB	0.73706	0.628441	0.864453	30.9553	30.9053	0.084078		0.571857	0.0828418			0.440146		TRUE	0.625019	TRUE	3	24		N	N	N
E9	Sample 3	Target 5	UNKNOWN	FAM	NFQ-MGB	0.73706	0.628441	0.864453	30.8082	30.9053	0.084078		0.571857	0.0828418			0.440146		TRUE	0.625019	TRUE	3	24		N	N	N
E10		Target 5	NTC	FAM	NFQ-MGB				Undetermined										TRUE	0.625019	TRUE	3	39		N	N	N
F1	Sample 1	Target 6	UNKNOWN	FAM	NFQ-MGB	1	0.796466	1.25555	28.2884	28.2093	0.0924952		-1.57493	0.118251			0		TRUE	0.393752	TRUE	3	22		N	N	N
F2	Sample 1	Target 6	UNKNOWN	FAM	NFQ-MGB	1	0.796466	1.25555	28.2318	28.2093	0.0924952		-1.57493	0.118251			0		TRUE	0.393752	TRUE	3	22		N	N	N
F3	Sample 1	Target 6	UNKNOWN	FAM	NFQ-MGB	1	0.796466	1.25555	28.1076	28.2093	0.0924952		-1.57493	0.118251			0		TRUE	0.393752	TRUE	3	22		N	N	N
F4	Sample 2	Target 6	UNKNOWN	FAM	NFQ-MGB	0.859424	0.68196	1.08307	29.6277	29.7046	0.0957564		-1.35637	0.120183			0.218559		TRUE	0.393752	TRUE	3	24		N	N	N
F5	Sample 2	Target 6	UNKNOWN	FAM	NFQ-MGB	0.859424	0.68196	1.08307	29.6742	29.7046	0.0957564		-1.35637	0.120183			0.218559		TRUE	0.393752	TRUE	3	23		N	N	N
F6	Sample 2	Target 6	UNKNOWN	FAM	NFQ-MGB	0.859424	0.68196	1.08307	29.8118	29.7046	0.0957564		-1.35637	0.120183			0.218559		TRUE	0.393752	TRUE	3	24		N	N	N
F7	Sample 3	Target 6	UNKNOWN	FAM	NFQ-MGB	0.862386	0.757105	0.982306	28.9871	28.9721	0.0145719		-1.36134	0.0676548			0.213595		TRUE	0.393752	TRUE	3	23		N	N	N
F8	Sample 3	Target 6	UNKNOWN	FAM	NFQ-MGB	0.862386	0.757105	0.982306	28.9712	28.9721	0.0145719		-1.36134	0.0676548			0.213595		TRUE	0.393752	TRUE	3	23		N	N	N
F9	Sample 3	Target 6	UNKNOWN	FAM	NFQ-MGB	0.862386	0.757105	0.982306	28.958	28.9721	0.0145719		-1.36134	0.0676548			0.213595		TRUE	0.393752	TRUE	3	23		N	N	N
F10		Target 6	NTC	FAM	NFQ-MGB				Undetermined										TRUE	0.393752	TRUE	3	39		N	N	N
G1	Sample 1	Target 7	UNKNOWN	FAM	NFQ-MGB	1	0.525167	1.90416	34.538	33.9612	0.550081		4.17699	0.334656			0		TRUE	0.0245951	TRUE	3	32		Y	N	N
G2	Sample 1	Target 7	UNKNOWN	FAM	NFQ-MGB	1	0.525167	1.90416	33.9032	33.9612	0.550081		4.17699	0.334656			0		TRUE	0.0245951	TRUE	3	32		Y	N	N
G3	Sample 1	Target 7	UNKNOWN	FAM	NFQ-MGB	1	0.525167	1.90416	33.4425	33.9612	0.550081		4.17699	0.334656			0		TRUE	0.0245951	TRUE	3	31		Y	N	N
G4	Sample 2	Target 7	UNKNOWN	FAM	NFQ-MGB	0.10857	0.00618803	1.90487	Undetermined	38.4412	1.83041		7.3803	1.29869			3.20331		TRUE	0.0245951	TRUE	3	39		N	Y	Y
G5	Sample 2	Target 7	UNKNOWN	FAM	NFQ-MGB	0.10857	0.00618803	1.90487	37.147	38.4412	1.83041		7.3803	1.29869			3.20331		TRUE	0.0245951	TRUE	3	35		Y	N	N
G6	Sample 2	Target 7	UNKNOWN	FAM	NFQ-MGB	0.10857	0.00618803	1.90487	39.7355	38.4412	1.83041		7.3803	1.29869			3.20331		TRUE	0.0245951	TRUE	3	35		Y	N	N
G7	Sample 3	Target 7	UNKNOWN	FAM	NFQ-MGB	0.13956	0.0183355	1.06226	38.2691	37.3515	1.29775		7.01804	0.920102			2.84104		TRUE	0.0245951	TRUE	3	35		Y	N	N
G8	Sample 3	Target 7	UNKNOWN	FAM	NFQ-MGB	0.13956	0.0183355	1.06226	Undetermined	37.3515	1.29775		7.01804	0.920102			2.84104		TRUE	0.0245951	TRUE	3	39		N	Y	Y
G9	Sample 3	Target 7	UNKNOWN	FAM	NFQ-MGB	0.13956	0.0183355	1.06226	36.4338	37.3515	1.29775		7.01804	0.920102			2.84104		TRUE	0.0245951	TRUE	3	34		Y	N	N
G10		Target 7	NTC	FAM	NFQ-MGB				Undetermined										TRUE	0.0245951	TRUE	3	39		N	N	N
H1	Sample 1	Target 8	UNKNOWN	FAM	NFQ-MGB				29.957	29.7842	0.182741								TRUE	0.403178	TRUE	3	23		N	N	N
H2	Sample 1	Target 8	UNKNOWN	FAM	NFQ-MGB				29.8027	29.7842	0.182741								TRUE	0.403178	TRUE	3	23		N	N	N
H3	Sample 1	Target 8	UNKNOWN	FAM	NFQ-MGB				29.593	29.7842	0.182741								TRUE	0.403178	TRUE	3	23		N	N	N
H4	Sample 2	Target 8	UNKNOWN	FAM	NFQ-MGB				30.9357	31.0609	0.184832								TRUE	0.403178	TRUE	3	24		N	N	N
H5	Sample 2	Target 8	UNKNOWN	FAM	NFQ-MGB				31.2732	31.0609	0.184832								TRUE	0.403178	TRUE	3	25		N	N	N
H6	Sample 2	Target 8	UNKNOWN	FAM	NFQ-MGB				30.974	31.0609	0.184832								TRUE	0.403178	TRUE	3	24		N	N	N
H7	Sample 3	Target 8	UNKNOWN	FAM	NFQ-MGB				30.2284	30.3334	0.116272								TRUE	0.403178	TRUE	3	24		N	N	N
H8	Sample 3	Target 8	UNKNOWN	FAM	NFQ-MGB				30.3135	30.3334	0.116272								TRUE	0.403178	TRUE	3	24		N	N	N
H9	Sample 3	Target 8	UNKNOWN	FAM	NFQ-MGB				30.4584	30.3334	0.116272								TRUE	0.403178	TRUE	3	24		N	N	N
H10		Target 8	NTC	FAM	NFQ-MGB				Undetermined										TRUE	0.403178	TRUE	3	39		N	N	N
Analysis Type	Singleplex
Endogenous Control	Target 8
RQ Min/Max Confidence Level	95.0
Reference Sample	Sample 1

## Sheet: Raw Data
Block Type	96well
Chemistry	TAQMAN
Experiment File Name	C:\Documents and Settings\Team181\Desktop\ap6\20150716_2\M_28.eds
Experiment Run End Time	Not Started
Instrument Type	steponeplus
Passive Reference	ROX
Well	Cycle	Filter 1	Filter 2	Filter 3	Filter 4
A1	1	70669	55932	56878	67719
A2	1	69924	55491	56321	66462
A3	1	70588	55867	56837	67560
A4	1	71828	56478	57409	68154
A5	1	68594	54996	55803	65418
A6	1	70570	55823	56598	66847
A7	1	72651	56898	57785	68668
A8	1	70830	56071	56845	67156
A9	1	69756	55431	56256	66483
A10	1	72424	56704	57589	68625
A11	1	47914	46619	46950	47327
A12	1	48816	47202	46759	46782
B1	1	74697	57621	57142	66637
B2	1	76845	58500	58000	68093
B3	1	77291	58609	58101	68142
B4	1	77048	58660	58059	67955
B5	1	77099	58491	57687	67181
B6	1	75891	58058	57348	66791
B7	1	76658	58452	57655	67059
B8	1	77372	58576	57767	67412
B9	1	76769	58317	57480	66963
B10	1	80009	59848	58496	68242
B11	1	48138	46722	46329	46303
B12	1	48034	46642	46236	46154
C1	1	66154	54023	55682	66217
C2	1	68292	54884	56599	67686
C3	1	68191	54818	56449	67179
C4	1	68742	55295	56809	67073
C5	1	67281	54473	55886	66057
C6	1	67656	54568	55960	66357
C7	1	67436	54547	55965	66161
C8	1	67312	54416	55789	65838
C9	1	68672	55024	56407	66992
C10	1	70069	55578	57058	68357
C11	1	47562	46327	45928	45831
C12	1	48207	46777	46382	46384
D1	1	72745	56753	57021	67216
D2	1	74717	57263	57214	67194
D3	1	76133	57895	57853	68219
D4	1	74441	57222	57078	66677
D5	1	76112	57987	57772	67956
D6	1	73170	56826	56705	66385
D7	1	75854	57817	57506	67308
D8	1	75876	57790	57549	67481
D9	1	76133	57884	57534	67602
D10	1	81983	60246	59530	70868
D11	1	47918	46602	46311	46516
D12	1	47807	46486	46104	46090
E1	1	72438	56544	56927	67049
E2	1	74017	57065	57293	67547
E3	1	74113	57160	57368	67483
E4	1	75783	57942	58129	68658
E5	1	74110	57275	57453	67582
E6	1	75065	57724	57864	68114
E7	1	75078	57606	57759	68229
E8	1	75547	57746	57767	68156
E9	1	75440	57687	57734	68259
E10	1	79911	59584	59187	70498
E11	1	47812	46453	46080	46063
E12	1	48309	46858	46519	46684
F1	1	71266	55942	56657	66986
F2	1	73892	57167	57871	68708
F3	1	72070	56231	56852	66972
F4	1	72070	56252	57025	67601
F5	1	73308	56826	57380	67720
F6	1	72983	56812	57425	67930
F7	1	73534	56820	57587	68720
F8	1	72511	56425	57094	67647
F9	1	72855	56519	57092	67664
F10	1	78274	58785	59310	71572
F11	1	47928	46556	46187	46117
F12	1	48022	46670	46341	46426
G1	1	67299	54328	55534	65472
G2	1	70597	55530	56716	67314
G3	1	70598	55562	56747	67497
G4	1	69283	55222	56287	66266
G5	1	71210	55846	57030	68122
G6	1	72774	56555	57782	69402
G7	1	72627	56448	57645	69186
G8	1	73545	56727	57997	69851
G9	1	72452	56420	57516	68789
G10	1	73142	56656	57704	69324
G11	1	48847	47208	46719	46711
G12	1	47712	46439	46020	45961
H1	1	66025	53952	55066	64646
H2	1	69540	55279	56566	67345
H3	1	69669	55477	56616	67028
H4	1	69565	55420	56647	67245
H5	1	68878	55163	56516	67334
H6	1	69694	55525	56836	67849
H7	1	69592	55461	56733	67489
H8	1	69540	55424	56624	67410
H9	1	69015	55176	56413	67234
H10	1	72536	56790	57835	69512
H11	1	47896	46530	46123	46119
H12	1	49301	47534	47061	47082
A1	2	70855	55980	56911	67739
A2	2	70326	55630	56478	66630
A3	2	70897	55984	56927	67727
A4	2	72278	56664	57563	68412
A5	2	68977	55126	55933	65695
A6	2	71013	55981	56732	67089
A7	2	73179	57127	57952	68963
A8	2	71307	56272	57016	67442
A9	2	70144	55602	56380	66702
A10	2	72823	56858	57703	68796
A11	2	47886	46629	46937	47314
A12	2	48809	47175	46760	46780
B1	2	75165	57806	57269	66767
B2	2	77199	58689	58161	68314
B3	2	77505	58713	58150	68166
B4	2	76993	58672	58019	67840
B5	2	77409	58640	57768	67303
B6	2	76157	58169	57425	66865
B7	2	76813	58510	57676	67079
B8	2	77609	58700	57841	67486
B9	2	76979	58402	57539	67009
B10	2	80118	59898	58523	68218
B11	2	48096	46695	46312	46284
B12	2	48022	46618	46219	46173
C1	2	66313	54092	55694	66219
C2	2	68474	54984	56676	67784
C3	2	68246	54840	56428	67152
C4	2	68683	55269	56750	66921
C5	2	67326	54506	55885	66025
C6	2	67885	54676	56081	66473
C7	2	67497	54558	55933	66107
C8	2	67487	54514	55825	65922
C9	2	68741	55076	56410	66957
C10	2	70309	55695	57143	68460
C11	2	47530	46328	45919	45833
C12	2	48212	46766	46375	46367
D1	2	73127	56883	57130	67386
D2	2	74876	57354	57300	67275
D3	2	76343	57985	57938	68301
D4	2	74347	57206	57022	66539
D5	2	76235	58054	57801	67933
D6	2	73374	56930	56787	66438
D7	2	75911	57851	57504	67243
D8	2	76079	57899	57611	67534
D9	2	76154	57891	57504	67493
D10	2	82058	60294	59549	70816
D11	2	47880	46610	46285	46491
D12	2	47824	46499	46097	46077
E1	2	72919	56765	57075	67309
E2	2	74108	57115	57338	67620
E3	2	74174	57210	57372	67475
E4	2	75847	58004	58141	68638
E5	2	74220	57335	57479	67617
E6	2	75215	57813	57890	68136
E7	2	75323	57713	57823	68302
E8	2	75556	57756	57753	68043
E9	2	75526	57726	57725	68201
E10	2	80035	59645	59204	70480
E11	2	47824	46474	46095	46049
E12	2	48316	46859	46516	46670
F1	2	71962	56210	56942	67466
F2	2	74091	57255	57964	68803
F3	2	72074	56255	56850	66888
F4	2	72178	56300	57012	67585
F5	2	73351	56834	57367	67708
F6	2	73153	56864	57484	67956
F7	2	73685	56913	57670	68770
F8	2	72562	56458	57064	67567
F9	2	73047	56616	57149	67710
F10	2	78368	58860	59341	71559
F11	2	47932	46589	46196	46121
F12	2	48009	46674	46331	46423
G1	2	67655	54459	55671	65640
G2	2	70612	55557	56708	67301
G3	2	70730	55644	56800	67558
G4	2	69310	55213	56298	66226
G5	2	71320	55915	57093	68115
G6	2	72948	56636	57855	69482
G7	2	72762	56510	57660	69162
G8	2	73670	56798	58009	69883
G9	2	72620	56491	57554	68860
G10	2	73176	56676	57695	69302
G11	2	48851	47199	46705	46703
G12	2	47719	46444	46027	45955
H1	2	66441	54125	55244	65025
H2	2	69949	55432	56694	67540
H3	2	70087	55648	56776	67266
H4	2	70039	55593	56799	67541
H5	2	69343	55343	56669	67655
H6	2	70079	55681	56941	68056
H7	2	70013	55620	56858	67668
H8	2	70013	55591	56775	67662
H9	2	69502	55370	56581	67558
H10	2	73205	57040	58082	69924
H11	2	47910	46530	46123	46126
H12	2	49290	47537	47061	47082
A1	3	71086	56067	56979	67869
A2	3	70646	55769	56577	66783
A3	3	71203	56078	57041	67880
A4	3	72310	56656	57513	68239
A5	3	69221	55242	56029	65802
A6	3	71298	56081	56829	67226
A7	3	73397	57206	58040	69090
A8	3	71612	56371	57123	67567
A9	3	70387	55660	56455	66836
A10	3	73075	56955	57783	68932
A11	3	47884	46636	46925	47305
A12	3	48758	47146	46752	46760
B1	3	75581	57952	57382	66934
B2	3	77298	58716	58182	68301
B3	3	77688	58802	58169	68214
B4	3	77416	58839	58167	67997
B5	3	77449	58638	57773	67216
B6	3	76284	58241	57431	66899
B7	3	76806	58532	57662	66999
B8	3	77663	58709	57832	67442
B9	3	77200	58503	57610	67106
B10	3	80264	59954	58525	68183
B11	3	48100	46674	46294	46275
B12	3	47977	46609	46215	46161
C1	3	66626	54213	55796	66378
C2	3	68595	55007	56695	67808
C3	3	68465	54945	56510	67269
C4	3	68390	55141	56547	66564
C5	3	67560	54613	55963	66144
C6	3	68003	54720	56090	66495
C7	3	67697	54680	56040	66286
C8	3	67613	54564	55858	65941
C9	3	68903	55122	56482	67033
C10	3	70395	55727	57169	68467
C11	3	47557	46308	45916	45841
C12	3	48197	46769	46364	46387
D1	3	73595	57090	57286	67640
D2	3	75005	57423	57308	67285
D3	3	76490	58057	57962	68330
D4	3	74421	57213	57031	66575
D5	3	76439	58123	57856	68015
D6	3	73559	56992	56836	66499
D7	3	75834	57806	57450	67083
D8	3	76229	57977	57651	67572
D9	3	76360	58001	57605	67573
D10	3	82066	60296	59506	70694
D11	3	47895	46613	46314	46501
D12	3	47792	46479	46092	46051
E1	3	73310	56884	57178	67475
E2	3	74320	57205	57388	67696
E3	3	74228	57207	57366	67423
E4	3	76152	58138	58262	68869
E5	3	74419	57431	57533	67688
E6	3	75377	57870	57925	68188
E7	3	75471	57772	57865	68335
E8	3	75695	57811	57787	68055
E9	3	75626	57757	57756	68184
E10	3	79829	59550	59083	70248
E11	3	47819	46470	46081	46036
E12	3	48295	46838	46506	46660
F1	3	72452	56409	57100	67778
F2	3	74041	57221	57891	68683
F3	3	72168	56282	56844	66870
F4	3	72412	56406	57109	67697
F5	3	73566	56923	57449	67832
F6	3	73387	56983	57545	68069
F7	3	73876	56986	57700	68857
F8	3	72760	56530	57135	67666
F9	3	73218	56663	57198	67787
F10	3	78182	58770	59200	71259
F11	3	47931	46570	46187	46126
F12	3	48011	46675	46342	46430
G1	3	67829	54525	55706	65670
G2	3	70765	55606	56754	67371
G3	3	70865	55698	56845	67608
G4	3	69306	55232	56263	66175
G5	3	71374	55920	57077	68083
G6	3	73142	56706	57924	69553
G7	3	72823	56518	57681	69171
G8	3	73871	56877	58089	69956
G9	3	72861	56607	57634	68963
G10	3	73202	56680	57660	69209
G11	3	48799	47188	46708	46685
G12	3	47686	46423	46018	45949
H1	3	66676	54211	55357	65205
H2	3	70228	55526	56776	67664
H3	3	70430	55779	56895	67475
H4	3	70314	55691	56878	67632
H5	3	69548	55393	56729	67732
H6	3	70300	55740	57011	68143
H7	3	70234	55704	56940	67791
H8	3	70312	55705	56877	67820
H9	3	69789	55480	56679	67712
H10	3	73510	57147	58181	70075
H11	3	47885	46546	46122	46122
H12	3	49269	47503	47084	47080
A1	4	71184	56102	57025	67941
A2	4	70772	55782	56573	66787
A3	4	71336	56135	57077	67889
A4	4	72521	56741	57580	68341
A5	4	69293	55267	56044	65808
A6	4	71365	56098	56832	67202
A7	4	73503	57234	58049	69061
A8	4	71645	56386	57091	67542
A9	4	70393	55654	56455	66751
A10	4	73193	56993	57802	68963
A11	4	47896	46623	46916	47304
A12	4	48753	47158	46743	46771
B1	4	75583	57935	57343	66834
B2	4	77447	58786	58216	68313
B3	4	77930	58890	58268	68310
B4	4	77529	58908	58175	67985
B5	4	77529	58675	57778	67206
B6	4	76406	58272	57445	66906
B7	4	76919	58556	57654	66963
B8	4	77733	58733	57827	67419
B9	4	77386	58567	57650	67153
B10	4	80414	60026	58572	68213
B11	4	48073	46666	46299	46273
B12	4	47980	46607	46205	46163
C1	4	66734	54254	55829	66446
C2	4	68637	55032	56680	67741
C3	4	68408	54909	56450	67114
C4	4	68530	55200	56598	66625
C5	4	67639	54641	55973	66155
C6	4	68141	54776	56136	66536
C7	4	67790	54678	56046	66235
C8	4	67642	54564	55881	65914
C9	4	68915	55129	56453	66981
C10	4	70497	55785	57181	68516
C11	4	47544	46318	45925	45832
C12	4	48169	46754	46357	46363
D1	4	73765	57153	57331	67724
D2	4	75026	57427	57291	67233
D3	4	76517	58056	57966	68263
D4	4	74611	57331	57095	66602
D5	4	76555	58184	57876	67999
D6	4	73669	57013	56866	66538
D7	4	76179	57937	57575	67282
D8	4	76390	58019	57673	67613
D9	4	76464	58033	57599	67571
D10	4	82293	60372	59573	70783
D11	4	47914	46593	46316	46510
D12	4	47806	46477	46087	46067
E1	4	73544	56963	57250	67577
E2	4	74283	57194	57339	67585
E3	4	74280	57250	57383	67416
E4	4	76310	58191	58269	68889
E5	4	74511	57438	57525	67649
E6	4	75518	57929	57956	68205
E7	4	75733	57872	57944	68474
E8	4	75852	57859	57818	68080
E9	4	75740	57813	57756	68200
E10	4	80104	59646	59146	70365
E11	4	47817	46475	46101	46059
E12	4	48273	46836	46498	46669
F1	4	72665	56471	57156	67882
F2	4	74172	57261	57921	68679
F3	4	72263	56324	56867	66896
F4	4	72388	56384	57074	67575
F5	4	73631	56939	57448	67819
F6	4	73497	57019	57560	68070
F7	4	74149	57118	57807	68999
F8	4	72855	56562	57167	67689
F9	4	73319	56712	57194	67782
F10	4	78484	58893	59323	71423
F11	4	47930	46546	46202	46124
F12	4	48014	46662	46330	46413
G1	4	67910	54546	55704	65637
G2	4	70740	55608	56715	67275
G3	4	71086	55783	56935	67693
G4	4	69402	55256	56278	66202
G5	4	71522	55983	57111	68138
G6	4	73303	56757	57967	69623
G7	4	72865	56556	57667	69139
G8	4	73989	56917	58091	69972
G9	4	72947	56639	57651	68951
G10	4	73416	56757	57742	69324
G11	4	48805	47169	46698	46678
G12	4	47668	46406	46018	45953
H1	4	66898	54288	55432	65350
H2	4	70362	55580	56819	67720
H3	4	70645	55831	56980	67577
H4	4	70422	55729	56905	67675
H5	4	69643	55432	56776	67774
H6	4	70379	55760	57053	68153
H7	4	70302	55699	56958	67748
H8	4	70393	55724	56889	67811
H9	4	69856	55474	56691	67740
H10	4	73569	57168	58179	70043
H11	4	47885	46532	46107	46125
H12	4	49263	47537	47048	47070
A1	5	71322	56146	57053	67940
A2	5	70879	55824	56619	66802
A3	5	71398	56145	57060	67871
A4	5	72610	56774	57599	68384
A5	5	69423	55312	56072	65883
A6	5	71411	56119	56816	67178
A7	5	73587	57255	58052	69067
A8	5	71692	56380	57083	67491
A9	5	70483	55679	56449	66766
A10	5	73211	56999	57810	68915
A11	5	47883	46615	46916	47291
A12	5	48747	47142	46736	46752
B1	5	75687	57980	57346	66811
B2	5	77541	58835	58231	68305
B3	5	78146	58972	58298	68345
B4	5	77571	58903	58153	67953
B5	5	77880	58827	57904	67416
B6	5	76564	58331	57493	66968
B7	5	77008	58585	57687	66969
B8	5	77900	58808	57865	67473
B9	5	77467	58605	57652	67154
B10	5	80655	60126	58639	68307
B11	5	48103	46674	46294	46261
B12	5	47983	46601	46197	46144
C1	5	66812	54272	55852	66451
C2	5	68683	55054	56693	67755
C3	5	68523	54957	56473	67131
C4	5	68579	55232	56588	66615
C5	5	67665	54627	55946	66080
C6	5	68275	54820	56191	66570
C7	5	67911	54723	56072	66301
C8	5	67838	54650	55929	66003
C9	5	68968	55156	56463	66995
C10	5	70719	55873	57266	68605
C11	5	47538	46300	45911	45839
C12	5	48166	46740	46362	46356
D1	5	73832	57175	57339	67684
D2	5	75183	57475	57334	67293
D3	5	76613	58081	57955	68246
D4	5	74687	57337	57085	66586
D5	5	76512	58151	57839	67913
D6	5	73855	57102	56918	66626
D7	5	76238	57970	57568	67299
D8	5	76534	58097	57742	67680
D9	5	76488	58033	57584	67533
D10	5	82523	60470	59621	70826
D11	5	47905	46585	46298	46508
D12	5	47785	46461	46075	46044
E1	5	73585	56995	57252	67545
E2	5	74347	57206	57356	67593
E3	5	74386	57282	57405	67425
E4	5	76379	58191	58268	68834
E5	5	74552	57480	57561	67667
E6	5	75655	57977	57983	68242
E7	5	75881	57949	57992	68551
E8	5	75943	57900	57828	68070
E9	5	75801	57823	57765	68168
E10	5	80224	59710	59181	70378
E11	5	47819	46466	46071	46031
E12	5	48302	46835	46498	46651
F1	5	72768	56523	57205	67901
F2	5	74226	57281	57930	68697
F3	5	72360	56355	56888	66894
F4	5	72342	56351	57043	67507
F5	5	73834	57014	57499	67897
F6	5	73655	57064	57636	68140
F7	5	74215	57108	57800	69016
F8	5	72967	56614	57191	67673
F9	5	73469	56757	57259	67835
F10	5	78698	58982	59353	71507
F11	5	47938	46565	46196	46143
F12	5	47994	46655	46325	46393
G1	5	67968	54554	55710	65601
G2	5	70970	55688	56806	67417
G3	5	71111	55800	56898	67643
G4	5	69481	55288	56305	66208
G5	5	71534	55987	57062	68053
G6	5	73428	56820	58011	69687
G7	5	72995	56612	57707	69189
G8	5	74141	56972	58178	70047
G9	5	73069	56651	57682	68996
G10	5	73530	56796	57751	69346
G11	5	48791	47169	46682	46698
G12	5	47650	46397	46010	45945
H1	5	67055	54370	55496	65429
H2	5	70315	55552	56775	67645
H3	5	70656	55857	56948	67529
H4	5	70456	55738	56910	67639
H5	5	69698	55445	56773	67756
H6	5	70462	55790	57070	68179
H7	5	70368	55749	56941	67765
H8	5	70474	55753	56914	67844
H9	5	69949	55511	56730	67752
H10	5	73627	57176	58177	70044
H11	5	47879	46519	46113	46126
H12	5	49250	47512	47043	47057
A1	6	71361	56146	57038	67885
A2	6	70946	55847	56624	66810
A3	6	71437	56143	57055	67851
A4	6	72569	56741	57544	68238
A5	6	69451	55305	56049	65811
A6	6	71503	56133	56843	67176
A7	6	73665	57269	58083	69069
A8	6	71756	56408	57106	67456
A9	6	70612	55738	56495	66832
A10	6	73301	57042	57815	68925
A11	6	47868	46602	46906	47265
A12	6	48727	47152	46738	46767
B1	6	75773	58011	57364	66834
B2	6	77639	58863	58236	68334
B3	6	78226	59000	58335	68369
B4	6	77769	58961	58220	68008
B5	6	77942	58854	57898	67372
B6	6	76692	58398	57520	67004
B7	6	77175	58648	57738	67066
B8	6	78028	58844	57913	67498
B9	6	77794	58757	57781	67355
B10	6	80697	60121	58632	68254
B11	6	48069	46658	46271	46265
B12	6	47985	46601	46192	46160
C1	6	66841	54293	55846	66398
C2	6	68800	55097	56709	67757
C3	6	68633	54969	56515	67180
C4	6	68592	55216	56583	66570
C5	6	67767	54676	55969	66107
C6	6	68343	54844	56169	66581
C7	6	67844	54689	55996	66130
C8	6	67931	54687	55967	66040
C9	6	69199	55233	56553	67172
C10	6	70765	55887	57249	68583
C11	6	47553	46295	45911	45842
C12	6	48181	46761	46356	46363
D1	6	73913	57210	57352	67698
D2	6	75205	57494	57328	67241
D3	6	76738	58130	57988	68276
D4	6	74863	57392	57132	66677
D5	6	76827	58271	57951	68097
D6	6	73884	57100	56903	66594
D7	6	76463	58041	57651	67411
D8	6	76727	58159	57774	67741
D9	6	76440	57997	57533	67442
D10	6	82558	60468	59615	70789
D11	6	47907	46594	46305	46519
D12	6	47794	46476	46092	46051
E1	6	73774	57057	57309	67617
E2	6	74308	57174	57332	67482
E3	6	74445	57307	57399	67395
E4	6	76681	58334	58394	69025
E5	6	74664	57499	57569	67665
E6	6	75678	57976	57972	68198
E7	6	76030	57994	58033	68597
E8	6	76115	57963	57865	68136
E9	6	75866	57851	57764	68160
E10	6	80348	59731	59203	70391
E11	6	47818	46472	46073	46052
E12	6	48292	46839	46501	46668
F1	6	72977	56583	57265	68001
F2	6	74169	57254	57875	68556
F3	6	72405	56356	56882	66879
F4	6	72548	56432	57092	67587
F5	6	73968	57083	57536	67963
F6	6	73667	57073	57591	68086
F7	6	74317	57153	57829	68999
F8	6	73133	56669	57227	67753
F9	6	73582	56797	57257	67830
F10	6	78758	58989	59380	71487
F11	6	47935	46570	46190	46126
F12	6	48012	46663	46343	46403
G1	6	68041	54579	55715	65600
G2	6	70969	55686	56790	67384
G3	6	71223	55832	56923	67690
G4	6	69499	55290	56292	66160
G5	6	71600	55994	57092	68076
G6	6	73542	56869	58034	69692
G7	6	73161	56682	57777	69302
G8	6	74347	57055	58239	70174
G9	6	73144	56720	57710	69022
G10	6	73601	56825	57770	69341
G11	6	48790	47148	46699	46687
G12	6	47671	46403	46001	45947
H1	6	67164	54400	55525	65480
H2	6	70472	55609	56823	67716
H3	6	70744	55892	56992	67583
H4	6	70543	55761	56926	67658
H5	6	69778	55489	56800	67798
H6	6	70548	55832	57068	68187
H7	6	70480	55786	56980	67785
H8	6	70469	55746	56882	67759
H9	6	69998	55527	56730	67742
H10	6	73654	57185	58201	70023
H11	6	47884	46529	46128	46125
H12	6	49250	47523	47064	47062
A1	7	71503	56196	57065	67956
A2	7	70989	55870	56625	66801
A3	7	71420	56146	57031	67795
A4	7	72610	56752	57549	68225
A5	7	69655	55410	56166	66024
A6	7	71517	56137	56812	67131
A7	7	73790	57334	58112	69122
A8	7	71791	56411	57088	67440
A9	7	70646	55740	56486	66781
A10	7	73591	57170	57940	69139
A11	7	47888	46591	46897	47270
A12	7	48734	47129	46717	46767
B1	7	75948	58059	57428	66897
B2	7	77666	58880	58224	68308
B3	7	78399	59063	58373	68431
B4	7	77803	58985	58212	67984
B5	7	78266	58986	58031	67622
B6	7	76742	58389	57555	66985
B7	7	77168	58662	57699	66946
B8	7	78146	58887	57933	67537
B9	7	77711	58693	57718	67243
B10	7	80727	60148	58640	68252
B11	7	48061	46666	46277	46265
B12	7	47941	46592	46191	46151
C1	7	66964	54323	55879	66431
C2	7	68856	55123	56729	67782
C3	7	68673	54999	56492	67135
C4	7	68685	55256	56598	66590
C5	7	67648	54622	55905	65899
C6	7	68358	54840	56165	66546
C7	7	68075	54791	56103	66325
C8	7	67990	54704	55982	66027
C9	7	69084	55214	56448	66940
C10	7	70707	55860	57211	68473
C11	7	47526	46286	45917	45813
C12	7	48149	46735	46358	46359
D1	7	74048	57263	57393	67739
D2	7	75284	57519	57344	67280
D3	7	76762	58149	57982	68254
D4	7	74994	57446	57189	66742
D5	7	76500	58129	57783	67775
D6	7	73941	57130	56912	66574
D7	7	76437	58060	57628	67372
D8	7	76771	58174	57785	67743
D9	7	76588	58061	57590	67466
D10	7	82568	60485	59595	70773
D11	7	47893	46582	46307	46501
D12	7	47793	46463	46083	46043
E1	7	73860	57102	57335	67617
E2	7	74422	57237	57374	67523
E3	7	74459	57292	57393	67379
E4	7	76798	58377	58417	69095
E5	7	74674	57497	57557	67650
E6	7	75752	57993	57988	68206
E7	7	75994	57980	58004	68518
E8	7	76169	57986	57905	68147
E9	7	75929	57854	57773	68136
E10	7	80407	59770	59238	70425
E11	7	47817	46479	46085	46062
E12	7	48260	46837	46489	46644
F1	7	73097	56620	57280	68031
F2	7	74168	57264	57831	68525
F3	7	72470	56372	56877	66870
F4	7	72674	56493	57142	67626
F5	7	74114	57122	57591	68061
F6	7	73809	57115	57626	68136
F7	7	74371	57158	57833	68996
F8	7	73166	56673	57233	67729
F9	7	73630	56825	57275	67843
F10	7	78861	59034	59396	71517
F11	7	47950	46579	46179	46143
F12	7	47975	46647	46318	46404
G1	7	68036	54573	55698	65547
G2	7	71108	55749	56834	67471
G3	7	71300	55870	56943	67685
G4	7	69647	55334	56338	66268
G5	7	71615	55991	57087	68007
G6	7	73557	56879	58023	69675
G7	7	73304	56734	57806	69365
G8	7	74458	57101	58263	70208
G9	7	73313	56739	57759	69118
G10	7	73622	56828	57757	69300
G11	7	48754	47147	46704	46674
G12	7	47650	46384	46006	45949
H1	7	67192	54395	55528	65471
H2	7	70399	55570	56805	67619
H3	7	70759	55884	56984	67555
H4	7	70626	55790	56948	67689
H5	7	69803	55497	56781	67773
H6	7	70632	55851	57097	68217
H7	7	70552	55805	56994	67803
H8	7	70556	55769	56913	67786
H9	7	70097	55589	56760	67792
H10	7	73745	57224	58203	70070
H11	7	47885	46516	46109	46131
H12	7	49250	47504	47052	47066
A1	8	71577	56197	57099	67922
A2	8	71020	55860	56616	66756
A3	8	71434	56153	57029	67763
A4	8	72664	56780	57577	68244
A5	8	69712	55408	56183	66037
A6	8	71558	56168	56800	67107
A7	8	73786	57320	58114	69083
A8	8	71821	56431	57092	67426
A9	8	70706	55777	56491	66804
A10	8	73610	57144	57904	69089
A11	8	47856	46602	46891	47271
A12	8	48717	47121	46721	46743
B1	8	75980	58085	57397	66837
B2	8	77645	58865	58210	68236
B3	8	78442	59078	58368	68401
B4	8	77771	58975	58171	67938
B5	8	78379	59044	58060	67653
B6	8	76816	58437	57544	67003
B7	8	77238	58696	57728	66997
B8	8	78146	58889	57916	67487
B9	8	77807	58738	57746	67237
B10	8	80783	60148	58624	68257
B11	8	48031	46628	46270	46233
B12	8	47950	46575	46187	46140
C1	8	67031	54366	55883	66429
C2	8	68873	55119	56703	67733
C3	8	68709	54998	56483	67109
C4	8	68730	55270	56625	66591
C5	8	67533	54571	55808	65712
C6	8	68450	54888	56170	66565
C7	8	68064	54757	56087	66226
C8	8	68033	54713	55961	66005
C9	8	69200	55256	56512	66991
C10	8	70792	55886	57231	68509
C11	8	47568	46299	45926	45840
C12	8	48144	46730	46348	46351
D1	8	74152	57303	57435	67803
D2	8	75347	57538	57360	67267
D3	8	76819	58155	57980	68228
D4	8	75026	57459	57198	66738
D5	8	76695	58213	57854	67924
D6	8	73973	57138	56911	66559
D7	8	76496	58070	57637	67365
D8	8	76865	58219	57832	67771
D9	8	76623	58084	57605	67504
D10	8	82738	60528	59659	70852
D11	8	47912	46600	46306	46505
D12	8	47779	46468	46105	46061
E1	8	73984	57128	57346	67648
E2	8	74411	57217	57326	67478
E3	8	74548	57317	57403	67400
E4	8	76864	58407	58434	69069
E5	8	74860	57594	57630	67723
E6	8	75831	58030	58005	68226
E7	8	76125	58022	58038	68568
E8	8	76211	57995	57899	68130
E9	8	75915	57872	57761	68097
E10	8	80572	59843	59271	70483
E11	8	47812	46479	46084	46058
E12	8	48260	46825	46497	46646
F1	8	73180	56664	57269	68035
F2	8	74227	57258	57825	68479
F3	8	72495	56394	56890	66845
F4	8	72642	56483	57099	67571
F5	8	74258	57170	57648	68109
F6	8	73851	57126	57639	68127
F7	8	74483	57213	57850	69048
F8	8	73243	56706	57243	67747
F9	8	73667	56849	57263	67825
F10	8	79100	59150	59461	71651
F11	8	47933	46571	46179	46145
F12	8	47960	46646	46317	46404
G1	8	68068	54567	55694	65510
G2	8	71050	55715	56802	67366
G3	8	71325	55879	56945	67679
G4	8	69669	55338	56343	66241
G5	8	71580	55966	57065	67928
G6	8	73673	56907	58057	69713
G7	8	73327	56738	57817	69345
G8	8	74565	57135	58292	70232
G9	8	73335	56781	57757	69095
G10	8	73715	56881	57791	69377
G11	8	48746	47136	46687	46665
G12	8	47637	46399	46006	45930
H1	8	67168	54379	55494	65415
H2	8	70394	55576	56787	67578
H3	8	70776	55894	56955	67495
H4	8	70675	55801	56962	67715
H5	8	69860	55519	56788	67757
H6	8	70703	55883	57108	68243
H7	8	70592	55827	57002	67790
H8	8	70605	55800	56911	67775
H9	8	70139	55586	56764	67774
H10	8	73735	57232	58183	69973
H11	8	47873	46531	46111	46120
H12	8	49214	47523	47014	47059
A1	9	71601	56195	57065	67890
A2	9	71043	55868	56620	66747
A3	9	71428	56126	57007	67717
A4	9	72685	56774	57562	68187
A5	9	69718	55413	56156	66003
A6	9	71594	56164	56814	67111
A7	9	73835	57379	58097	69098
A8	9	71843	56427	57092	67390
A9	9	70654	55744	56445	66682
A10	9	73511	57106	57856	68951
A11	9	47848	46588	46885	47251
A12	9	48719	47113	46711	46750
B1	9	76025	58079	57418	66827
B2	9	77687	58876	58194	68252
B3	9	78595	59132	58419	68481
B4	9	77864	58992	58189	67940
B5	9	78322	58998	58003	67576
B6	9	76829	58460	57544	66990
B7	9	77329	58719	57722	66979
B8	9	78243	58936	57960	67539
B9	9	77825	58761	57725	67216
B10	9	80847	60163	58638	68216
B11	9	48044	46638	46276	46254
B12	9	47917	46558	46185	46124
C1	9	67085	54385	55901	66433
C2	9	68972	55181	56736	67780
C3	9	68675	54994	56443	67039
C4	9	68792	55329	56614	66576
C5	9	67702	54622	55889	65850
C6	9	68516	54901	56226	66578
C7	9	68044	54775	56048	66167
C8	9	68095	54751	55970	66051
C9	9	69194	55220	56483	66952
C10	9	70902	55928	57240	68527
C11	9	47539	46297	45894	45826
C12	9	48156	46741	46359	46356
D1	9	74221	57334	57432	67788
D2	9	75362	57541	57341	67235
D3	9	76700	58102	57937	68115
D4	9	75200	57549	57247	66820
D5	9	76757	58231	57892	67945
D6	9	73996	57154	56927	66540
D7	9	76561	58084	57652	67384
D8	9	76875	58212	57817	67750
D9	9	76704	58103	57609	67493
D10	9	82748	60551	59627	70776
D11	9	47906	46588	46304	46506
D12	9	47772	46452	46074	46029
E1	9	74037	57177	57361	67632
E2	9	74339	57182	57305	67401
E3	9	74541	57339	57400	67377
E4	9	76981	58461	58478	69142
E5	9	74853	57561	57594	67690
E6	9	75870	58041	58010	68186
E7	9	76131	58019	58044	68558
E8	9	76262	58011	57888	68096
E9	9	75967	57892	57780	68105
E10	9	80482	59807	59221	70351
E11	9	47830	46470	46098	46061
E12	9	48265	46814	46479	46657
F1	9	73263	56710	57309	68076
F2	9	74223	57261	57811	68456
F3	9	72539	56397	56898	66832
F4	9	72665	56495	57112	67550
F5	9	74269	57186	57624	68094
F6	9	73857	57137	57620	68092
F7	9	74512	57219	57856	69014
F8	9	73318	56729	57251	67734
F9	9	73701	56866	57288	67812
F10	9	79066	59098	59433	71523
F11	9	47959	46581	46204	46142
F12	9	47988	46647	46324	46413
G1	9	68071	54580	55649	65456
G2	9	71132	55753	56834	67404
G3	9	71416	55909	56961	67718
G4	9	69679	55355	56346	66209
G5	9	71673	55995	57076	67971
G6	9	73711	56928	58061	69719
G7	9	73399	56756	57818	69347
G8	9	74621	57149	58295	70224
G9	9	73359	56787	57730	69079
G10	9	73743	56886	57797	69332
G11	9	48743	47117	46678	46672
G12	9	47639	46394	46002	45936
H1	9	67162	54374	55497	65382
H2	9	70437	55575	56761	67558
H3	9	70896	55936	57004	67568
H4	9	70713	55839	56987	67695
H5	9	69899	55530	56795	67749
H6	9	70772	55908	57129	68274
H7	9	70584	55828	56991	67761
H8	9	70633	55809	56917	67777
H9	9	70186	55608	56765	67787
H10	9	73767	57224	58182	69980
H11	9	47858	46527	46110	46122
H12	9	49224	47496	47029	47044
A1	10	71822	56270	57154	68069
A2	10	71093	55883	56628	66774
A3	10	71503	56154	57022	67732
A4	10	72870	56829	57609	68314
A5	10	69740	55406	56163	65965
A6	10	71665	56193	56845	67121
A7	10	73917	57382	58139	69103
A8	10	71898	56423	57086	67366
A9	10	70734	55773	56488	66720
A10	10	73543	57113	57861	68930
A11	10	47858	46593	46885	47251
A12	10	48707	47104	46711	46739
B1	10	76035	58076	57376	66791
B2	10	77770	58896	58203	68225
B3	10	78641	59158	58405	68472
B4	10	77868	59022	58183	67929
B5	10	78398	59042	58025	67571
B6	10	76924	58457	57555	66996
B7	10	77396	58710	57756	67014
B8	10	78320	58963	57963	67523
B9	10	77726	58698	57665	67093
B10	10	80937	60232	58655	68228
B11	10	48028	46638	46258	46247
B12	10	47939	46588	46177	46141
C1	10	67261	54435	55966	66569
C2	10	69047	55186	56760	67789
C3	10	68784	55034	56486	67073
C4	10	68957	55369	56689	66682
C5	10	67798	54663	55914	65877
C6	10	68556	54917	56206	66589
C7	10	68236	54861	56129	66283
C8	10	68184	54773	55993	66056
C9	10	69316	55288	56518	66994
C10	10	70943	55940	57253	68502
C11	10	47556	46319	45920	45847
C12	10	48173	46753	46373	46380
D1	10	74319	57358	57455	67845
D2	10	75474	57563	57362	67291
D3	10	76931	58200	58030	68234
D4	10	75175	57514	57219	66780
D5	10	76817	58265	57888	67922
D6	10	74063	57156	56918	66540
D7	10	76389	57982	57568	67161
D8	10	76903	58210	57805	67703
D9	10	76801	58136	57631	67528
D10	10	82738	60527	59624	70728
D11	10	47907	46587	46307	46516
D12	10	47781	46450	46075	46068
E1	10	74199	57220	57421	67723
E2	10	74495	57240	57357	67495
E3	10	74576	57347	57392	67346
E4	10	77011	58465	58468	69099
E5	10	74852	57582	57605	67647
E6	10	75893	58042	57986	68161
E7	10	76241	58076	58071	68599
E8	10	76223	58008	57876	68066
E9	10	76037	57912	57762	68119
E10	10	80493	59790	59224	70335
E11	10	47852	46460	46097	46045
E12	10	48272	46829	46493	46650
F1	10	73447	56756	57374	68162
F2	10	74265	57292	57821	68444
F3	10	72618	56436	56894	66866
F4	10	72760	56532	57108	67567
F5	10	74342	57227	57657	68109
F6	10	73928	57165	57644	68087
F7	10	74667	57270	57894	69090
F8	10	73323	56741	57232	67707
F9	10	73810	56881	57302	67849
F10	10	79065	59101	59420	71441
F11	10	47963	46581	46200	46139
F12	10	47985	46629	46338	46403
G1	10	68092	54559	55664	65415
G2	10	71183	55774	56840	67405
G3	10	71491	55929	56973	67713
G4	10	69786	55388	56353	66259
G5	10	71725	56027	57087	67981
G6	10	73772	56959	58084	69729
G7	10	73459	56803	57859	69377
G8	10	74638	57156	58277	70174
G9	10	73427	56814	57777	69120
G10	10	73809	56900	57797	69317
G11	10	48701	47120	46669	46653
G12	10	47636	46379	46011	45933
H1	10	67272	54404	55527	65460
H2	10	70458	55580	56761	67544
H3	10	70902	55916	57002	67507
H4	10	70790	55862	56985	67746
H5	10	69931	55523	56810	67761
H6	10	70831	55955	57164	68294
H7	10	70655	55839	56995	67794
H8	10	70658	55818	56902	67743
H9	10	70221	55616	56784	67771
H10	10	73804	57237	58181	69970
H11	10	47879	46513	46118	46117
H12	10	49229	47484	47025	47048
A1	11	71797	56273	57117	67982
A2	11	71114	55876	56612	66715
A3	11	71475	56148	56976	67644
A4	11	73133	56937	57765	68598
A5	11	69774	55442	56162	65981
A6	11	71679	56192	56829	67112
A7	11	73976	57409	58152	69110
A8	11	71895	56445	57097	67370
A9	11	70665	55728	56421	66599
A10	11	73777	57216	57933	69097
A11	11	47876	46582	46882	47237
A12	11	48719	47116	46700	46731
B1	11	76073	58096	57406	66802
B2	11	77746	58883	58191	68185
B3	11	78679	59175	58408	68415
B4	11	77650	58912	58082	67788
B5	11	78495	59077	58067	67617
B6	11	76948	58473	57566	66976
B7	11	77333	58721	57711	66905
B8	11	78337	58969	57961	67479
B9	11	77699	58677	57650	67025
B10	11	80856	60178	58608	68165
B11	11	48031	46621	46247	46237
B12	11	47937	46574	46198	46138
C1	11	67297	54464	55970	66569
C2	11	69118	55210	56788	67793
C3	11	68723	55003	56429	66922
C4	11	69256	55507	56803	66914
C5	11	67725	54632	55840	65742
C6	11	68617	54957	56211	66556
C7	11	68445	54940	56219	66477
C8	11	68183	54791	55991	66019
C9	11	69269	55271	56471	66866
C10	11	70896	55906	57218	68410
C11	11	47551	46319	45911	45848
C12	11	48164	46734	46335	46359
D1	11	74388	57372	57466	67865
D2	11	75496	57582	57366	67271
D3	11	76961	58198	58005	68223
D4	11	75377	57600	57259	66806
D5	11	76927	58298	57916	67982
D6	11	74042	57174	56924	66514
D7	11	76618	58122	57628	67332
D8	11	76947	58219	57798	67695
D9	11	76803	58130	57630	67513
D10	11	82901	60606	59648	70817
D11	11	47931	46591	46306	46518
D12	11	47784	46438	46087	46062
E1	11	74280	57244	57445	67769
E2	11	74511	57265	57331	67454
E3	11	74639	57353	57408	67340
E4	11	77026	58454	58441	69029
E5	11	74986	57623	57636	67735
E6	11	75923	58046	57991	68130
E7	11	76303	58098	58087	68605
E8	11	76332	58034	57885	68059
E9	11	76050	57912	57755	68069
E10	11	80684	59879	59282	70453
E11	11	47834	46469	46087	46062
E12	11	48253	46798	46496	46659
F1	11	73554	56803	57424	68215
F2	11	74324	57299	57815	68469
F3	11	72701	56457	56918	66880
F4	11	72676	56478	57073	67477
F5	11	74405	57250	57659	68126
F6	11	74000	57181	57666	68114
F7	11	74653	57268	57907	69057
F8	11	73412	56766	57240	67733
F9	11	73870	56907	57327	67851
F10	11	79356	59226	59511	71642
F11	11	47954	46573	46219	46144
F12	11	47986	46641	46323	46397
G1	11	68092	54571	55626	65383
G2	11	71219	55761	56824	67385
G3	11	71560	55967	56992	67741
G4	11	69939	55446	56424	66338
G5	11	71735	56069	57088	67960
G6	11	73820	56964	58080	69695
G7	11	73569	56813	57862	69392
G8	11	74660	57161	58305	70153
G9	11	73509	56834	57785	69141
G10	11	73816	56908	57787	69298
G11	11	48698	47109	46656	46651
G12	11	47633	46392	45997	45926
H1	11	67267	54401	55533	65437
H2	11	70474	55589	56758	67516
H3	11	70973	55940	56999	67539
H4	11	70853	55863	57016	67792
H5	11	69949	55525	56795	67739
H6	11	70867	55968	57165	68318
H7	11	70677	55854	56996	67784
H8	11	70685	55831	56922	67764
H9	11	70249	55626	56771	67800
H10	11	73821	57256	58201	69935
H11	11	47880	46513	46129	46110
H12	11	49222	47498	47016	47033
A1	12	71760	56263	57098	67931
A2	12	71149	55885	56599	66687
A3	12	71578	56178	57050	67697
A4	12	72871	56829	57589	68204
A5	12	69863	55482	56198	66021
A6	12	71732	56201	56862	67118
A7	12	73955	57400	58132	69070
A8	12	72026	56492	57126	67408
A9	12	70897	55828	56525	66775
A10	12	73590	57120	57849	68870
A11	12	47873	46593	46864	47246
A12	12	48708	47095	46706	46743
B1	12	76092	58100	57391	66749
B2	12	77831	58945	58218	68189
B3	12	78795	59214	58432	68462
B4	12	78041	59075	58223	67958
B5	12	78665	59157	58115	67698
B6	12	77062	58513	57592	67042
B7	12	77442	58743	57740	66954
B8	12	78395	58991	57980	67503
B9	12	77963	58794	57738	67163
B10	12	81127	60282	58696	68278
B11	12	48012	46631	46243	46228
B12	12	47944	46577	46173	46151
C1	12	67345	54482	55977	66560
C2	12	69176	55241	56755	67779
C3	12	68857	55057	56474	67000
C4	12	69065	55399	56694	66670
C5	12	67765	54642	55837	65724
C6	12	68680	54965	56222	66558
C7	12	68350	54901	56149	66290
C8	12	68314	54842	56034	66097
C9	12	69461	55361	56550	67060
C10	12	71106	56006	57308	68562
C11	12	47551	46302	45916	45843
C12	12	48172	46735	46357	46337
D1	12	74485	57446	57522	67907
D2	12	75538	57600	57395	67241
D3	12	77020	58237	58041	68224
D4	12	75394	57610	57275	66847
D5	12	76868	58269	57880	67865
D6	12	74123	57188	56927	66538
D7	12	76478	58034	57564	67187
D8	12	77015	58258	57815	67706
D9	12	76890	58170	57638	67538
D10	12	82900	60616	59634	70750
D11	12	47925	46623	46330	46525
D12	12	47778	46448	46077	46060
E1	12	74373	57297	57466	67801
E2	12	74524	57263	57337	67448
E3	12	74610	57355	57364	67301
E4	12	77277	58599	58549	69235
E5	12	75060	57659	57664	67760
E6	12	75957	58071	58013	68146
E7	12	76322	58082	58063	68558
E8	12	76367	58025	57888	68079
E9	12	76064	57900	57759	68057
E10	12	80760	59905	59307	70462
E11	12	47840	46488	46088	46070
E12	12	48266	46823	46490	46645
F1	12	73678	56854	57449	68245
F2	12	74390	57344	57836	68473
F3	12	72786	56496	56954	66928
F4	12	72944	56578	57151	67619
F5	12	74555	57311	57712	68216
F6	12	74013	57184	57639	68068
F7	12	74780	57302	57955	69100
F8	12	73359	56742	57223	67647
F9	12	73929	56933	57332	67857
F10	12	79454	59260	59537	71665
F11	12	47981	46591	46229	46170
F12	12	47974	46648	46312	46402
G1	12	68103	54563	55633	65356
G2	12	71250	55782	56835	67393
G3	12	71660	55985	57031	67750
G4	12	69889	55410	56376	66230
G5	12	71760	56043	57086	67933
G6	12	73872	56973	58072	69696
G7	12	73572	56821	57857	69367
G8	12	74812	57224	58314	70227
G9	12	73602	56857	57805	69163
G10	12	73883	56940	57818	69309
G11	12	48715	47114	46666	46637
G12	12	47634	46399	46008	45928
H1	12	67277	54390	55524	65428
H2	12	70553	55601	56778	67531
H3	12	71081	55984	57054	67615
H4	12	70824	55868	56985	67732
H5	12	69976	55554	56812	67722
H6	12	70905	55953	57168	68314
H7	12	70725	55867	57018	67743
H8	12	70697	55828	56900	67773
H9	12	70303	55640	56813	67795
H10	12	73864	57263	58206	69960
H11	12	47875	46521	46127	46116
H12	12	49255	47485	47024	47043
A1	13	71790	56255	57098	67877
A2	13	71267	55938	56639	66734
A3	13	71618	56207	57014	67692
A4	13	73003	56880	57636	68294
A5	13	69957	55520	56232	66075
A6	13	71779	56231	56854	67114
A7	13	74087	57445	58149	69117
A8	13	72054	56515	57127	67392
A9	13	70853	55813	56471	66689
A10	13	73752	57187	57895	68969
A11	13	47862	46582	46871	47242
A12	13	48697	47115	46693	46746
B1	13	76269	58188	57450	66827
B2	13	77922	58947	58229	68207
B3	13	78882	59259	58457	68491
B4	13	78075	59098	58227	67950
B5	13	78823	59219	58173	67800
B6	13	77121	58538	57604	67025
B7	13	77452	58739	57713	66877
B8	13	78502	59039	57975	67521
B9	13	77743	58679	57622	66949
B10	13	81051	60261	58635	68183
B11	13	48019	46612	46246	46237
B12	13	47953	46563	46179	46131
C1	13	67363	54501	55957	66498
C2	13	69275	55258	56771	67790
C3	13	68982	55109	56495	67041
C4	13	69153	55446	56727	66716
C5	13	67771	54645	55826	65652
C6	13	68696	54983	56220	66554
C7	13	68495	54967	56222	66406
C8	13	68345	54858	56026	66046
C9	13	69536	55346	56545	67016
C10	13	71031	55982	57235	68442
C11	13	47561	46322	45932	45842
C12	13	48151	46727	46362	46373
D1	13	74515	57414	57505	67884
D2	13	75632	57647	57415	67276
D3	13	77037	58231	58004	68181
D4	13	75446	57619	57270	66813
D5	13	76993	58311	57920	67924
D6	13	74150	57208	56932	66526
D7	13	76826	58169	57680	67403
D8	13	77030	58243	57821	67651
D9	13	76987	58199	57695	67597
D10	13	82832	60555	59606	70671
D11	13	47949	46611	46333	46527
D12	13	47763	46457	46065	46054
E1	13	74410	57309	57463	67792
E2	13	74641	57305	57359	67487
E3	13	74682	57379	57393	67312
E4	13	77275	58586	58541	69170
E5	13	75148	57690	57676	67779
E6	13	76033	58104	58024	68183
E7	13	76337	58103	58068	68557
E8	13	76460	58088	57919	68101
E9	13	76152	57938	57799	68094
E10	13	80756	59904	59281	70422
E11	13	47846	46465	46095	46074
E12	13	48263	46813	46464	46651
F1	13	73750	56863	57453	68266
F2	13	74376	57304	57829	68414
F3	13	72858	56524	56964	66924
F4	13	72952	56597	57174	67614
F5	13	74686	57371	57737	68295
F6	13	74099	57230	57665	68104
F7	13	74810	57331	57932	69089
F8	13	73452	56785	57230	67683
F9	13	73987	56962	57324	67866
F10	13	79454	59264	59532	71641
F11	13	47992	46609	46234	46169
F12	13	47955	46641	46315	46394
G1	13	68172	54613	55671	65391
G2	13	71304	55799	56836	67404
G3	13	71705	55999	57026	67756
G4	13	70028	55489	56441	66366
G5	13	71758	56013	57050	67880
G6	13	73997	57029	58113	69741
G7	13	73687	56850	57890	69409
G8	13	74803	57223	58326	70176
G9	13	73607	56876	57809	69124
G10	13	73901	56949	57801	69297
G11	13	48723	47104	46648	46657
G12	13	47626	46370	45996	45934
H1	13	67220	54380	55498	65359
H2	13	70584	55615	56784	67531
H3	13	71074	55990	57047	67601
H4	13	70859	55867	56983	67731
H5	13	69961	55553	56775	67683
H6	13	70946	55997	57178	68329
H7	13	70764	55888	56993	67769
H8	13	70797	55851	56937	67783
H9	13	70357	55651	56794	67804
H10	13	73897	57255	58195	69960
H11	13	47875	46534	46121	46134
H12	13	49233	47489	47024	47040
A1	14	71879	56316	57103	67877
A2	14	71329	55960	56658	66736
A3	14	71689	56231	57041	67656
A4	14	72934	56866	57596	68195
A5	14	69886	55481	56172	65959
A6	14	71805	56235	56840	67108
A7	14	74096	57445	58145	69077
A8	14	72103	56525	57129	67402
A9	14	70903	55831	56515	66689
A10	14	73780	57216	57909	69009
A11	14	47860	46577	46873	47240
A12	14	48705	47111	46705	46747
B1	14	76201	58147	57395	66755
B2	14	77874	58931	58211	68144
B3	14	79029	59329	58493	68524
B4	14	78206	59119	58262	67983
B5	14	78587	59107	58056	67568
B6	14	77166	58551	57607	67048
B7	14	77440	58732	57718	66885
B8	14	78473	59009	57950	67466
B9	14	78269	58922	57857	67328
B10	14	81050	60242	58635	68171
B11	14	48002	46601	46244	46231
B12	14	47944	46560	46181	46124
C1	14	67523	54550	55992	66551
C2	14	69368	55311	56793	67790
C3	14	69038	55130	56503	67002
C4	14	69149	55440	56688	66644
C5	14	67893	54708	55869	65746
C6	14	68757	54996	56201	66497
C7	14	68586	54992	56218	66403
C8	14	68390	54861	56016	66008
C9	14	69611	55413	56612	67087
C10	14	71055	55970	57230	68413
C11	14	47554	46311	45926	45840
C12	14	48172	46741	46366	46378
D1	14	74677	57492	57554	67965
D2	14	75624	57646	57410	67285
D3	14	76968	58205	57969	68107
D4	14	75454	57606	57276	66828
D5	14	76929	58292	57891	67875
D6	14	74167	57204	56918	66512
D7	14	76647	58107	57619	67269
D8	14	77071	58284	57816	67688
D9	14	76779	58101	57568	67387
D10	14	82895	60597	59624	70709
D11	14	47928	46612	46304	46508
D12	14	47767	46457	46089	46068
E1	14	74504	57343	57486	67828
E2	14	74698	57302	57376	67473
E3	14	74600	57321	57345	67207
E4	14	77308	58577	58527	69177
E5	14	75183	57704	57690	67786
E6	14	76144	58134	58051	68234
E7	14	76461	58173	58118	68628
E8	14	76404	58065	57869	68036
E9	14	76128	57933	57760	68047
E10	14	80846	59947	59317	70465
E11	14	47840	46489	46102	46064
E12	14	48264	46837	46500	46655
F1	14	73823	56908	57469	68282
F2	14	74482	57332	57825	68471
F3	14	72934	56567	56979	66963
F4	14	73035	56631	57176	67634
F5	14	74653	57335	57732	68209
F6	14	74154	57244	57660	68109
F7	14	74869	57355	57930	69097
F8	14	73507	56795	57254	67669
F9	14	74064	56998	57357	67889
F10	14	79568	59311	59588	71712
F11	14	47985	46577	46217	46167
F12	14	47993	46622	46309	46392
G1	14	68162	54604	55635	65329
G2	14	71322	55796	56831	67368
G3	14	71772	56020	57054	67762
G4	14	70047	55500	56425	66327
G5	14	71843	56064	57081	67914
G6	14	74040	57038	58107	69728
G7	14	73685	56869	57894	69355
G8	14	74899	57245	58329	70220
G9	14	73707	56894	57835	69176
G10	14	73983	56950	57838	69313
G11	14	48669	47092	46645	46630
G12	14	47625	46380	46001	45945
H1	14	67224	54380	55493	65329
H2	14	70555	55620	56767	67493
H3	14	71158	56031	57070	67640
H4	14	70863	55870	56985	67711
H5	14	69999	55553	56799	67696
H6	14	70969	55988	57173	68313
H7	14	70786	55894	57016	67773
H8	14	70739	55853	56920	67721
H9	14	70398	55684	56815	67819
H10	14	73885	57247	58179	69924
H11	14	47886	46521	46121	46115
H12	14	49206	47486	47030	47042
A1	15	71956	56335	57100	67861
A2	15	71419	55992	56670	66724
A3	15	71832	56283	57076	67688
A4	15	73160	56965	57672	68336
A5	15	69955	55500	56201	65955
A6	15	71853	56276	56858	67085
A7	15	74200	57473	58162	69090
A8	15	72244	56571	57165	67469
A9	15	70885	55813	56453	66608
A10	15	73828	57234	57928	69004
A11	15	47863	46594	46875	47215
A12	15	48699	47089	46697	46731
B1	15	76405	58229	57449	66838
B2	15	77947	58971	58217	68156
B3	15	79154	59364	58542	68579
B4	15	78188	59131	58230	67960
B5	15	78682	59143	58098	67581
B6	15	77295	58626	57657	67083
B7	15	77523	58777	57723	66872
B8	15	78585	59063	57986	67506
B9	15	77972	58770	57707	67052
B10	15	81138	60266	58649	68157
B11	15	48010	46622	46226	46220
B12	15	47937	46567	46176	46126
C1	15	67724	54633	56053	66599
C2	15	69530	55375	56794	67807
C3	15	69202	55176	56513	66993
C4	15	69391	55536	56784	66805
C5	15	68030	54753	55898	65776
C6	15	68876	55073	56249	66577
C7	15	68660	55035	56215	66354
C8	15	68528	54923	56041	66061
C9	15	69572	55388	56534	66865
C10	15	71150	56029	57263	68442
C11	15	47576	46323	45933	45847
C12	15	48173	46749	46343	46364
D1	15	74642	57496	57552	67928
D2	15	75696	57658	57407	67298
D3	15	77051	58226	57980	68089
D4	15	75643	57691	57327	66924
D5	15	77073	58356	57909	67940
D6	15	74244	57226	56949	66529
D7	15	76849	58197	57715	67350
D8	15	77173	58304	57849	67716
D9	15	76992	58181	57645	67530
D10	15	82982	60632	59639	70713
D11	15	47953	46617	46334	46545
D12	15	47766	46464	46082	46035
E1	15	74630	57380	57529	67870
E2	15	74706	57335	57370	67478
E3	15	74741	57379	57394	67292
E4	15	77430	58624	58573	69230
E5	15	75247	57716	57687	67786
E6	15	76165	58146	58014	68219
E7	15	76624	58214	58167	68690
E8	15	76603	58135	57956	68115
E9	15	76199	57963	57792	68036
E10	15	80773	59899	59277	70387
E11	15	47863	46497	46096	46074
E12	15	48284	46818	46513	46651
F1	15	73938	56944	57520	68324
F2	15	74491	57349	57843	68438
F3	15	73045	56606	57012	67001
F4	15	73122	56673	57200	67682
F5	15	74815	57402	57808	68288
F6	15	74253	57286	57695	68148
F7	15	75025	57419	57995	69197
F8	15	73631	56844	57298	67764
F9	15	74144	57017	57383	67906
F10	15	79565	59305	59548	71623
F11	15	47976	46605	46226	46164
F12	15	47984	46652	46331	46403
G1	15	68213	54613	55649	65327
G2	15	71405	55827	56840	67393
G3	15	71816	56037	57062	67777
G4	15	70229	55539	56510	66437
G5	15	71854	56079	57065	67882
G6	15	74080	57061	58135	69754
G7	15	73724	56848	57882	69352
G8	15	74973	57288	58339	70237
G9	15	73712	56904	57829	69133
G10	15	74024	56952	57815	69297
G11	15	48683	47093	46623	46642
G12	15	47639	46379	45989	45939
H1	15	67166	54356	55443	65264
H2	15	70623	55622	56763	67494
H3	15	71215	56039	57089	67655
H4	15	70914	55893	57023	67750
H5	15	70066	55566	56800	67691
H6	15	71051	55995	57187	68338
H7	15	70869	55905	57046	67773
H8	15	70850	55883	56945	67768
H9	15	70415	55671	56781	67800
H10	15	73944	57280	58207	69948
H11	15	47874	46516	46114	46113
H12	15	49212	47479	47029	47039
A1	16	72064	56371	57111	67838
A2	16	71619	56076	56719	66781
A3	16	71974	56331	57098	67677
A4	16	73108	56930	57606	68177
A5	16	70092	55557	56222	65994
A6	16	71930	56281	56846	67054
A7	16	74280	57514	58170	69058
A8	16	72342	56609	57180	67442
A9	16	70997	55848	56464	66641
A10	16	74126	57356	58044	69205
A11	16	47875	46603	46876	47240
A12	16	48685	47094	46713	46728
B1	16	76399	58198	57444	66766
B2	16	78015	58991	58217	68143
B3	16	79155	59353	58528	68527
B4	16	78339	59187	58297	68026
B5	16	78766	59180	58091	67619
B6	16	77337	58632	57647	67047
B7	16	77546	58773	57720	66851
B8	16	78605	59049	57969	67454
B9	16	78524	59018	57923	67422
B10	16	81060	60240	58627	68092
B11	16	47992	46599	46244	46201
B12	16	47931	46554	46171	46138
C1	16	67934	54740	56076	66562
C2	16	69810	55488	56856	67784
C3	16	69395	55289	56542	66965
C4	16	69503	55602	56819	66802
C5	16	68167	54796	55933	65797
C6	16	68967	55086	56270	66543
C7	16	68844	55095	56243	66378
C8	16	68655	54990	56066	66030
C9	16	69792	55482	56606	67016
C10	16	70985	55956	57189	68281
C11	16	47579	46324	45916	45842
C12	16	48180	46728	46364	46360
D1	16	74715	57524	57574	67949
D2	16	75756	57706	57447	67315
D3	16	77158	58284	58005	68161
D4	16	75730	57729	57368	66961
D5	16	77013	58338	57884	67848
D6	16	74230	57222	56931	66501
D7	16	76880	58204	57690	67364
D8	16	77184	58312	57839	67694
D9	16	76747	58093	57522	67267
D10	16	82916	60599	59584	70636
D11	16	47930	46626	46342	46544
D12	16	47768	46424	46063	46047
E1	16	74650	57391	57540	67852
E2	16	74778	57358	57391	67479
E3	16	74797	57412	57428	67321
E4	16	77534	58685	58614	69279
E5	16	75249	57708	57683	67774
E6	16	76114	58115	58026	68153
E7	16	76643	58237	58152	68682
E8	16	76594	58131	57943	68125
E9	16	76215	57956	57773	68020
E10	16	80937	59972	59340	70449
E11	16	47844	46484	46100	46043
E12	16	48285	46811	46493	46648
F1	16	74040	57002	57537	68358
F2	16	74573	57374	57852	68447
F3	16	73163	56654	57064	67100
F4	16	73190	56674	57215	67665
F5	16	74916	57444	57809	68320
F6	16	74306	57295	57713	68147
F7	16	75072	57442	58019	69175
F8	16	73657	56858	57286	67732
F9	16	74190	57045	57389	67900
F10	16	79636	59327	59555	71629
F11	16	47985	46599	46228	46164
F12	16	47958	46623	46300	46400
G1	16	68286	54625	55662	65360
G2	16	71463	55863	56870	67454
G3	16	71851	56061	57043	67762
G4	16	70179	55532	56458	66393
G5	16	71882	56085	57095	67864
G6	16	74127	57049	58126	69721
G7	16	73737	56885	57884	69324
G8	16	74988	57276	58331	70184
G9	16	73779	56920	57821	69143
G10	16	74055	57000	57831	69287
G11	16	48677	47082	46639	46637
G12	16	47624	46383	45995	45926
H1	16	67146	54343	55448	65238
H2	16	70670	55652	56802	67545
H3	16	71259	56072	57099	67680
H4	16	70973	55908	57006	67750
H5	16	70052	55568	56798	67681
H6	16	71024	55996	57178	68288
H7	16	70867	55920	57026	67779
H8	16	70832	55864	56930	67749
H9	16	70455	55687	56828	67822
H10	16	74006	57336	58225	69983
H11	16	47874	46497	46120	46121
H12	16	49228	47482	47018	47049
A1	17	72332	56447	57147	67828
A2	17	71887	56178	56747	66769
A3	17	72189	56399	57107	67606
A4	17	73309	57017	57700	68305
A5	17	70262	55625	56256	66068
A6	17	72067	56345	56876	67094
A7	17	74454	57578	58214	69067
A8	17	72528	56680	57220	67483
A9	17	71185	55935	56515	66679
A10	17	73875	57220	57922	68938
A11	17	47865	46589	46875	47219
A12	17	48712	47115	46704	46729
B1	17	76405	58213	57417	66747
B2	17	78039	58996	58236	68142
B3	17	79210	59399	58506	68477
B4	17	78247	59146	58226	67913
B5	17	79009	59283	58201	67769
B6	17	77363	58663	57659	67053
B7	17	77737	58861	57788	66959
B8	17	78674	59092	58000	67475
B9	17	78511	59013	57888	67370
B10	17	81277	60342	58683	68204
B11	17	48006	46621	46234	46240
B12	17	47938	46549	46191	46144
C1	17	68410	54933	56179	66639
C2	17	70286	55693	56953	67857
C3	17	69771	55439	56567	66885
C4	17	69742	55664	56854	66864
C5	17	68279	54846	55920	65698
C6	17	69188	55180	56279	66545
C7	17	68978	55158	56248	66290
C8	17	68899	55060	56122	66047
C9	17	70064	55578	56642	67044
C10	17	71199	56048	57278	68440
C11	17	47578	46318	45939	45856
C12	17	48190	46741	46360	46346
D1	17	74788	57555	57586	67978
D2	17	75783	57698	57435	67279
D3	17	77159	58269	58038	68129
D4	17	75674	57727	57315	66880
D5	17	77002	58313	57868	67792
D6	17	74345	57258	56972	66557
D7	17	77007	58252	57737	67429
D8	17	77162	58286	57810	67646
D9	17	76839	58118	57568	67334
D10	17	82916	60602	59603	70562
D11	17	47953	46609	46335	46546
D12	17	47782	46460	46071	46045
E1	17	74646	57393	57534	67851
E2	17	74767	57344	57345	67454
E3	17	74843	57455	57429	67334
E4	17	77559	58674	58607	69276
E5	17	75325	57763	57719	67794
E6	17	76288	58190	58079	68243
E7	17	76628	58229	58166	68643
E8	17	76591	58114	57914	68056
E9	17	76281	57979	57789	68045
E10	17	80912	59962	59302	70415
E11	17	47857	46471	46092	46069
E12	17	48261	46827	46468	46648
F1	17	74042	56984	57545	68305
F2	17	74511	57342	57822	68367
F3	17	73210	56687	57067	67085
F4	17	73208	56692	57218	67646
F5	17	75023	57498	57840	68410
F6	17	74332	57309	57716	68172
F7	17	75113	57477	57988	69183
F8	17	73683	56871	57296	67688
F9	17	74249	57056	57411	67930
F10	17	79668	59345	59562	71637
F11	17	47987	46614	46226	46160
F12	17	47972	46635	46318	46414
G1	17	68241	54627	55658	65318
G2	17	71413	55839	56847	67355
G3	17	71916	56103	57083	67779
G4	17	70255	55585	56467	66425
G5	17	71846	56077	57055	67794
G6	17	74135	57070	58104	69701
G7	17	73827	56909	57909	69334
G8	17	75063	57301	58353	70193
G9	17	73807	56935	57852	69157
G10	17	74053	56999	57800	69257
G11	17	48664	47088	46626	46610
G12	17	47652	46369	46000	45931
H1	17	67131	54320	55448	65187
H2	17	70690	55664	56786	67555
H3	17	71282	56077	57106	67696
H4	17	70972	55920	57026	67727
H5	17	70068	55551	56786	67635
H6	17	71125	56051	57210	68367
H7	17	70905	55936	57038	67751
H8	17	70907	55877	56946	67774
H9	17	70504	55732	56842	67819
H10	17	74032	57341	58237	69974
H11	17	47883	46503	46121	46101
H12	17	49233	47485	47027	47025
A1	18	72819	56661	57220	67834
A2	18	72420	56397	56828	66844
A3	18	72662	56598	57172	67620
A4	18	73529	57072	57738	68318
A5	18	70297	55628	56214	65955
A6	18	72291	56440	56940	67124
A7	18	74716	57674	58251	69043
A8	18	72766	56781	57233	67472
A9	18	71277	55941	56482	66490
A10	18	74130	57354	58015	69139
A11	18	47853	46577	46870	47241
A12	18	48696	47081	46707	46741
B1	18	76389	58200	57392	66634
B2	18	78113	59042	58245	68120
B3	18	79324	59419	58535	68495
B4	18	78242	59136	58207	67875
B5	18	78783	59190	58077	67539
B6	18	77434	58695	57672	67041
B7	18	77773	58873	57818	66934
B8	18	78759	59114	57997	67486
B9	18	78536	59034	57908	67384
B10	18	81201	60322	58651	68141
B11	18	47999	46605	46243	46220
B12	18	47934	46545	46181	46131
C1	18	69244	55277	56329	66711
C2	18	71147	56040	57088	67900
C3	18	70592	55784	56689	66902
C4	18	70068	55816	56904	66872
C5	18	68666	55016	55994	65794
C6	18	69539	55313	56361	66601
C7	18	69540	55384	56359	66413
C8	18	69306	55241	56140	66023
C9	18	70261	55665	56548	66757
C10	18	71158	56047	57238	68328
C11	18	47588	46327	45935	45853
C12	18	48172	46744	46369	46385
D1	18	74985	57624	57663	68084
D2	18	75832	57712	57429	67275
D3	18	77234	58308	58048	68157
D4	18	75695	57712	57327	66863
D5	18	77219	58434	57950	67967
D6	18	74423	57303	56990	66591
D7	18	76864	58197	57668	67271
D8	18	77199	58316	57838	67658
D9	18	76738	58074	57487	67216
D10	18	83073	60653	59660	70684
D11	18	47972	46611	46335	46555
D12	18	47780	46452	46082	46043
E1	18	74822	57469	57599	67941
E2	18	74796	57353	57367	67434
E3	18	74909	57485	57454	67356
E4	18	77559	58671	58605	69200
E5	18	75418	57807	57747	67809
E6	18	76335	58211	58092	68251
E7	18	76705	58259	58171	68656
E8	18	76694	58151	57960	68094
E9	18	76303	57972	57793	68027
E10	18	81068	60017	59366	70491
E11	18	47870	46487	46107	46085
E12	18	48283	46811	46482	46663
F1	18	74145	57017	57559	68340
F2	18	74590	57364	57832	68387
F3	18	73281	56696	57097	67098
F4	18	73245	56719	57231	67659
F5	18	74946	57440	57777	68263
F6	18	74455	57362	57758	68210
F7	18	75237	57503	58040	69220
F8	18	73749	56885	57316	67688
F9	18	74322	57088	57417	67945
F10	18	79863	59431	59646	71757
F11	18	48015	46629	46234	46191
F12	18	47962	46635	46332	46400
G1	18	68271	54648	55636	65282
G2	18	71530	55894	56903	67421
G3	18	71905	56089	57072	67735
G4	18	70318	55609	56510	66458
G5	18	71964	56128	57098	67910
G6	18	74214	57114	58128	69707
G7	18	73808	56893	57886	69298
G8	18	75015	57306	58312	70150
G9	18	73931	56993	57886	69212
G10	18	74169	57029	57845	69314
G11	18	48650	47053	46625	46618
G12	18	47612	46352	45985	45946
H1	18	67156	54342	55440	65200
H2	18	70694	55672	56793	67487
H3	18	71371	56119	57134	67715
H4	18	71008	55944	57036	67730
H5	18	70109	55596	56794	67675
H6	18	71141	56047	57209	68363
H7	18	70905	55922	57043	67732
H8	18	70934	55914	56963	67765
H9	18	70557	55752	56856	67837
H10	18	74037	57331	58229	69945
H11	18	47898	46508	46125	46129
H12	18	49230	47481	47011	47035
A1	19	73694	57000	57338	67802
A2	19	73422	56787	56994	66898
A3	19	73608	57008	57320	67702
A4	19	73885	57228	57769	68330
A5	19	70665	55775	56290	65983
A6	19	72650	56570	56986	67142
A7	19	75266	57912	58314	69099
A8	19	73328	57012	57347	67565
A9	19	71843	56210	56586	66585
A10	19	74167	57374	58019	69125
A11	19	47846	46572	46858	47212
A12	19	48693	47124	46706	46731
B1	19	76788	58382	57541	66861
B2	19	78200	59061	58236	68083
B3	19	79462	59482	58561	68508
B4	19	78295	59181	58232	67852
B5	19	78895	59226	58083	67542
B6	19	77584	58725	57712	67118
B7	19	77824	58904	57779	66898
B8	19	78882	59182	58031	67492
B9	19	78661	59063	57922	67399
B10	19	81318	60357	58676	68148
B11	19	48007	46586	46241	46214
B12	19	47934	46553	46197	46145
C1	19	70749	55900	56560	66785
C2	19	72715	56707	57348	67981
C3	19	72248	56478	56990	67096
C4	19	70641	56062	57011	66893
C5	19	69321	55294	56127	65899
C6	19	70174	55576	56455	66631
C7	19	70365	55720	56491	66439
C8	19	70161	55573	56291	66090
C9	19	71218	56073	56746	66920
C10	19	71243	56071	57279	68394
C11	19	47573	46326	45927	45856
C12	19	48171	46746	46366	46369
D1	19	74921	57594	57636	68012
D2	19	75865	57718	57428	67288
D3	19	77267	58326	58033	68175
D4	19	75807	57764	57356	66903
D5	19	77112	58383	57893	67815
D6	19	74438	57343	56999	66575
D7	19	77144	58318	57782	67494
D8	19	77374	58385	57870	67735
D9	19	76873	58149	57555	67288
D10	19	83112	60679	59652	70662
D11	19	47939	46628	46343	46530
D12	19	47764	46461	46072	46054
E1	19	74777	57442	57559	67836
E2	19	74795	57365	57346	67398
E3	19	74945	57473	57444	67337
E4	19	77583	58678	58586	69198
E5	19	75508	57811	57752	67851
E6	19	76399	58240	58103	68276
E7	19	76844	58319	58228	68760
E8	19	76893	58260	58027	68225
E9	19	76290	57989	57786	67990
E10	19	81116	60062	59392	70522
E11	19	47873	46491	46110	46080
E12	19	48244	46816	46486	46648
F1	19	74102	57028	57514	68287
F2	19	74572	57389	57800	68347
F3	19	73377	56740	57101	67124
F4	19	73318	56740	57234	67691
F5	19	75143	57529	57855	68399
F6	19	74523	57407	57812	68226
F7	19	75168	57483	58010	69150
F8	19	73936	56963	57382	67803
F9	19	74435	57140	57463	67995
F10	19	79933	59465	59664	71757
F11	19	47986	46598	46245	46171
F12	19	47958	46624	46315	46404
G1	19	68325	54645	55665	65326
G2	19	71482	55866	56858	67354
G3	19	71975	56108	57083	67737
G4	19	70398	55626	56518	66488
G5	19	71942	56098	57070	67819
G6	19	74296	57127	58181	69759
G7	19	73965	56971	57945	69367
G8	19	75130	57340	58362	70215
G9	19	73993	57049	57917	69243
G10	19	74195	57059	57838	69290
G11	19	48638	47040	46612	46609
G12	19	47624	46372	45993	45929
H1	19	67099	54290	55399	65129
H2	19	70791	55731	56812	67531
H3	19	71360	56117	57122	67676
H4	19	71023	55935	57014	67690
H5	19	70130	55594	56800	67632
H6	19	71181	56045	57222	68359
H7	19	71017	55992	57061	67811
H8	19	70966	55927	56973	67795
H9	19	70574	55766	56849	67859
H10	19	74125	57348	58235	69989
H11	19	47878	46496	46118	46128
H12	19	49232	47474	47015	47030
A1	20	75606	57777	57674	68007
A2	20	75339	57555	57317	67069
A3	20	75513	57761	57634	67861
A4	20	74592	57510	57898	68387
A5	20	71363	56048	56413	66070
A6	20	73340	56859	57092	67178
A7	20	76328	58318	58478	69162
A8	20	74339	57418	57523	67646
A9	20	72877	56604	56773	66724
A10	20	74244	57411	58043	69166
A11	20	47863	46601	46877	47217
A12	20	48711	47125	46726	46750
B1	20	76894	58401	57529	66795
B2	20	78443	59164	58264	68092
B3	20	79745	59626	58626	68563
B4	20	78395	59212	58223	67810
B5	20	79180	59362	58201	67707
B6	20	77759	58791	57737	67164
B7	20	77938	58945	57781	66871
B8	20	79040	59237	58058	67515
B9	20	78793	59123	57948	67377
B10	20	81475	60434	58729	68244
B11	20	47987	46601	46255	46218
B12	20	47920	46564	46174	46124
C1	20	73608	57125	57097	67099
C2	20	75571	57880	57840	68198
C3	20	75162	57696	57494	67358
C4	20	71774	56544	57215	67004
C5	20	70400	55737	56308	65980
C6	20	71348	56071	56655	66745
C7	20	71831	56354	56728	66491
C8	20	71685	56249	56555	66209
C9	20	72826	56754	57052	67119
C10	20	71362	56119	57293	68460
C11	20	47572	46329	45941	45858
C12	20	48169	46744	46360	46383
D1	20	75062	57649	57667	68088
D2	20	75854	57711	57427	67222
D3	20	77310	58344	58057	68130
D4	20	75862	57769	57362	66916
D5	20	77221	58415	57937	67890
D6	20	74466	57314	56975	66566
D7	20	77329	58381	57841	67577
D8	20	77350	58384	57858	67693
D9	20	77042	58220	57597	67353
D10	20	83309	60745	59716	70766
D11	20	47979	46635	46333	46538
D12	20	47755	46451	46089	46051
E1	20	74915	57486	57595	67922
E2	20	74890	57388	57383	67432
E3	20	74986	57507	57444	67311
E4	20	77565	58688	58592	69181
E5	20	75424	57813	57715	67775
E6	20	76482	58273	58121	68293
E7	20	76841	58319	58194	68696
E8	20	76967	58306	58057	68229
E9	20	76415	58058	57805	68045
E10	20	81391	60161	59469	70674
E11	20	47892	46504	46124	46078
E12	20	48297	46798	46504	46667
F1	20	74231	57066	57541	68285
F2	20	74731	57421	57830	68380
F3	20	73438	56766	57112	67089
F4	20	73400	56771	57243	67690
F5	20	75219	57560	57881	68378
F6	20	74675	57447	57816	68279
F7	20	75269	57518	58032	69185
F8	20	73989	57003	57382	67810
F9	20	74579	57179	57498	68016
F10	20	80155	59539	59733	71882
F11	20	48005	46602	46246	46168
F12	20	47963	46614	46315	46404
G1	20	68408	54679	55680	65344
G2	20	71527	55878	56847	67355
G3	20	72021	56130	57073	67727
G4	20	70416	55629	56533	66477
G5	20	72031	56138	57080	67872
G6	20	74378	57181	58209	69817
G7	20	74052	56998	57962	69390
G8	20	75262	57394	58405	70271
G9	20	74056	57046	57917	69262
G10	20	74336	57113	57886	69422
G11	20	48622	47058	46592	46601
G12	20	47606	46365	45998	45932
H1	20	67117	54320	55402	65121
H2	20	70858	55749	56835	67569
H3	20	71416	56133	57135	67656
H4	20	71071	55958	57023	67714
H5	20	70189	55621	56808	67678
H6	20	71221	56070	57217	68354
H7	20	71104	55993	57077	67850
H8	20	71014	55964	56989	67806
H9	20	70668	55797	56891	67889
H10	20	74138	57360	58256	69964
H11	20	47885	46519	46124	46117
H12	20	49210	47477	47039	47042
A1	21	79010	59119	58223	68210
A2	21	78851	58954	57896	67293
A3	21	78917	59133	58178	68075
A4	21	75824	58011	58050	68381
A5	21	72614	56551	56599	66127
A6	21	74675	57364	57301	67265
A7	21	78379	59149	58840	69302
A8	21	76243	58196	57838	67793
A9	21	74677	57320	57039	66790
A10	21	74272	57384	58037	69172
A11	21	47843	46582	46858	47213
A12	21	48681	47100	46701	46741
B1	21	77345	58615	57591	66835
B2	21	78843	59310	58344	68119
B3	21	80197	59782	58689	68591
B4	21	78719	59347	58297	67918
B5	21	79277	59394	58171	67618
B6	21	77949	58890	57762	67153
B7	21	78348	59109	57900	67043
B8	21	79337	59370	58128	67582
B9	21	78705	59087	57838	67137
B10	21	81503	60411	58725	68227
B11	21	47988	46590	46220	46215
B12	21	47941	46554	46183	46121
C1	21	78333	59129	57939	67484
C2	21	80414	59928	58665	68549
C3	21	79869	59688	58291	67662
C4	21	73708	57327	57516	67098
C5	21	72419	56586	56673	66137
C6	21	73402	56924	57001	66907
C7	21	74438	57432	57134	66596
C8	21	74390	57361	56991	66370
C9	21	75648	57892	57512	67257
C10	21	71402	56132	57312	68471
C11	21	47578	46331	45932	45859
C12	21	48210	46756	46381	46390
D1	21	75160	57682	57694	68101
D2	21	75954	57739	57439	67278
D3	21	77332	58350	58026	68105
D4	21	75866	57775	57347	66906
D5	21	77220	58393	57919	67827
D6	21	74584	57381	57014	66619
D7	21	77217	58355	57774	67445
D8	21	77470	58434	57900	67765
D9	21	77157	58254	57628	67438
D10	21	83348	60787	59713	70763
D11	21	47957	46624	46331	46534
D12	21	47773	46432	46063	46050
E1	21	74944	57524	57581	67861
E2	21	74968	57413	57373	67405
E3	21	75094	57539	57478	67352
E4	21	77681	58733	58583	69197
E5	21	75576	57841	57756	67831
E6	21	76589	58330	58165	68347
E7	21	76919	58348	58210	68701
E8	21	77068	58315	58059	68259
E9	21	76484	58059	57827	68052
E10	21	81337	60129	59438	70596
E11	21	47874	46484	46111	46079
E12	21	48269	46807	46494	46647
F1	21	74331	57094	57537	68281
F2	21	74794	57438	57828	68353
F3	21	73594	56813	57153	67158
F4	21	73463	56795	57277	67672
F5	21	75284	57576	57876	68368
F6	21	74777	57502	57842	68345
F7	21	75449	57589	58076	69219
F8	21	74110	57056	57388	67842
F9	21	74673	57225	57499	68038
F10	21	80074	59507	59682	71773
F11	21	47994	46598	46246	46186
F12	21	47953	46603	46310	46383
G1	21	68432	54675	55709	65359
[truncated: 1,847 more rows]

## Sheet: Multicomponent Data
Block Type	96well
Chemistry	TAQMAN
Experiment File Name	C:\Documents and Settings\Team181\Desktop\ap6\20150716_2\M_28.eds
Experiment Run End Time	Not Started
Instrument Type	steponeplus
Passive Reference	ROX
Well	Cycle	ROX	FAM
A1	1	17280.5	6593.52
A2	1	17313.8	7915.18
A3	1	18335.9	8396.44
A4	1	18668.2	8678.08
A5	1	16429.2	7433.75
A6	1	17596.1	8229.7
A7	1	18743	8668.25
A8	1	17818.3	8270.05
A9	1	17107.9	7701.91
A10	1	18857.4	8855.3
A11	1
A12	1
B1	1	17348	10597.1
B2	1	18158.7	11144.6
B3	1	16018.9	9672.83
B4	1	18165.7	11346.5
B5	1	17684.9	11517.9
B6	1	17324.4	10943.2
B7	1	17586.4	11352.6
B8	1	17951.4	11695.9
B9	1	17777.5	11630.1
B10	1	18478.2	12931.2
B11	1
B12	1
C1	1	17315.5	6350.75
C2	1	18667.5	7227.59
C3	1	18263	7379.86
C4	1	17385.5	7100.18
C5	1	17514	7056.37
C6	1	17539.8	7110.04
C7	1	17221.3	6845.17
C8	1	17079.4	6984.25
C9	1	18118.8	7571.21
C10	1	19613.4	8326.74
C11	1
C12	1
D1	1	17425.5	9118.77
D2	1	17741.9	10333.6
D3	1	18923.3	11258.2
D4	1	17126.1	10169.8
D5	1	18662.7	11109.6
D6	1	17194.6	9755.48
D7	1	18060.7	10965.3
D8	1	18248.7	11061.4
D9	1	18335	11219.7
D10	1	21276	13949.7
D11	1
D12	1
E1	1	17609.6	9176.88
E2	1	18294.2	10060.3
E3	1	18329.7	10362.9
E4	1	18971.7	10632.4
E5	1	18398.5	10184.9
E6	1	18570.7	10420.9
E7	1	19022	10603.8
E8	1	19046.6	11006.2
E9	1	18985.3	10808.7
E10	1	20985.6	12929.3
E11	1
E12	1
F1	1	17812.6	8763.88
F2	1	18240.5	9161.17
F3	1	17927.7	9401.6
F4	1	18244	9068.6
F5	1	18780.6	9924.85
F6	1	18444.6	9318.06
F7	1	19685.9	9935.98
F8	1	18502.8	9385.1
F9	1	18598.4	9620.82
F10	1	21602.7	11594.5
F11	1
F12	1
G1	1	16449.4	6857.53
G2	1	18130.5	8299.88
G3	1	18197	8385.64
G4	1	17022.8	7731.11
G5	1	18915.8	8600.16
G6	1	20165.3	9387.76
G7	1	20011.9	9308.85
G8	1	20678	9731.1
G9	1	19732.1	9283.86
G10	1	20313.4	9750.29
G11	1
G12	1
H1	1	15658	6275.52
H2	1	18093.9	7660.3
H3	1	17872.3	7967.92
H4	1	18002.3	7660.09
H5	1	18286.5	7455.88
H6	1	18517.5	7700.99
H7	1	18337	7786.41
H8	1	18400.6	7856.3
H9	1	18174.1	7612.16
H10	1	19957.9	9061.71
H11	1
H12	1
A1	2	17289.6	6678.41
A2	2	17470.8	8099.65
A3	2	18479.4	8537.73
A4	2	18897	8884.95
A5	2	16675.8	7601.66
A6	2	17806.1	8429.07
A7	2	19000.5	8912.43
A8	2	18074.6	8489.38
A9	2	17299.4	7881.91
A10	2	19002.7	9039.59
A11	2
A12	2
B1	2	17453.4	10818
B2	2	18366.6	11314.2
B3	2	16032.1	9778.8
B4	2	18055.9	11331
B5	2	17784.8	11666.2
B6	2	17385.7	11069.6
B7	2	17594.4	11425.8
B8	2	18014.1	11812.4
B9	2	17814.6	11730.3
B10	2	18453.6	12986.8
B11	2
B12	2
C1	2	17303.8	6428.2
C2	2	18758.6	7316
C3	2	18226.5	7406.92
C4	2	17238.6	7078.42
C5	2	17480	7082.27
C6	2	17656	7219.57
C7	2	17157.2	6874.46
C8	2	17145.5	7069.04
C9	2	18080.5	7610.43
C10	2	19705.4	8442.08
C11	2
C12	2
D1	2	17570.5	9292.18
D2	2	17823.3	10412.2
D3	2	19000.3	11358.4
D4	2	16995.4	10134.4
D5	2	18637.8	11173.8
D6	2	17245	9856.49
D7	2	17996	10998.3
D8	2	18292.6	11162.2
D9	2	18226.7	11234.9
D10	2	21227.3	13992.2
D11	2
D12	2
E1	2	17834.4	9402.25
E2	2	18363.1	10103.3
E3	2	18316.4	10396.9
E4	2	18949.7	10670.6
E5	2	18425.4	10239.1
E6	2	18581.2	10497.1
E7	2	19080.6	10720.6
E8	2	18940.9	11017.7
E9	2	18921.7	10853.9
E10	2	20961.4	12992.3
E11	2
E12	2
F1	2	18254.3	9077.95
F2	2	18333	9255.38
F3	2	17851.5	9411.52
F4	2	18213.8	9121.72
F5	2	18761.5	9944.29
F6	2	18468.7	9397.35
F7	2	19739.5	10013.4
F8	2	18416.4	9415.35
F9	2	18636.1	9715.41
F10	2	21589.7	11647.4
F11	2
F12	2
G1	2	16604.1	7021.34
G2	2	18114.1	8311.02
G3	2	18252.6	8452.25
G4	2	16988.8	7743.52
G5	2	18917.1	8659.44
G6	2	20240.3	9470.69
G7	2	19980.7	9376.85
G8	2	20696	9793.03
G9	2	19789	9362.2
G10	2	20287.2	9768.64
G11	2
G12	2
H1	2	16005.5	6460.3
H2	2	18264.3	7847.43
H3	2	18088.9	8161.8
H4	2	18262.2	7872.53
H5	2	18570.1	7664.1
H6	2	18692.7	7877.13
H7	2	18490.9	7980.33
H8	2	18621.9	8069.78
H9	2	18462.6	7832.26
H10	2	20330.8	9363.86
H11	2
H12	2
A1	3	17401.8	6783.14
A2	3	17603.5	8249.12
A3	3	18619.3	8675.6
A4	3	18725.2	8905.37
A5	3	16774.5	7718.54
A6	3	17928.2	8558.51
A7	3	19118.2	9011
A8	3	18187.5	8628.12
A9	3	17417.3	7986.75
A10	3	19121.9	9154.56
A11	3
A12	3
B1	3	17593.3	11008.4
B2	3	18351.8	11361.2
B3	3	16060.3	9867.18
B4	3	18196.7	11529.3
B5	3	17705.7	11687.8
B6	3	17403.2	11132.2
B7	3	17519	11430.8
B8	3	17966.9	11838.5
B9	3	17899	11835
B10	3	18407.6	13058.6
B11	3
B12	3
C1	3	17443.7	6571.92
C2	3	18773.9	7369.16
C3	3	18332	7511.35
C4	3	16889.6	6950.29
C5	3	17584.8	7192.26
C6	3	17665.7	7274.65
C7	3	17327.1	6970.09
C8	3	17159.3	7129.39
C9	3	18154.1	7683
C10	3	19710.8	8483.39
C11	3
C12	3
D1	3	17794.2	9510.49
D2	3	17820.4	10476.7
D3	3	19017.3	11430.3
D4	3	17022.9	10164.4
D5	3	18706.6	11266.6
D6	3	17295.2	9941.24
D7	3	17845.8	10966.8
D8	3	18322.3	11236.2
D9	3	18306.8	11336.9
D10	3	21104.6	14001.6
D11	3
D12	3
E1	3	17973.5	9577.63
E2	3	18423.6	10203
E3	3	18263.6	10421.3
E4	3	19159.5	10809.4
E5	3	18483.7	10334.9
E6	3	18621.2	10571.6
E7	3	19107.5	10791
E8	3	18947.4	11084.7
E9	3	18906.2	10902.4
E10	3	20739.7	12901
E11	3
E12	3
F1	3	18528.2	9300.83
F2	3	18209.1	9233.94
F3	3	17823.9	9455.58
F4	3	18318.3	9232.64
F5	3	18874.4	10043.3
F6	3	18562.1	9509.03
F7	3	19805.8	10100.4
F8	3	18505.7	9505.68
F9	3	18702.4	9791.08
F10	3	21299.2	11568.6
F11	3
F12	3
G1	3	16623.2	7103.67
G2	3	18174.9	8379.8
G3	3	18296.7	8515.86
G4	3	16932.1	7746.8
G5	3	18878.4	8684.04
G6	3	20304.6	9560.53
G7	3	19989.5	9403.6
G8	3	20764.7	9887.56
G9	3	19879.2	9477.61
G10	3	20191	9784.38
G11	3
G12	3
H1	3	16176	6565.13
H2	3	18371.2	7973.76
H3	3	18275.2	8318.24
H4	3	18338.8	7999.79
H5	3	18636.6	7754.68
H6	3	18769.3	7975.45
H7	3	18602.5	8081.02
H8	3	18762.5	8206.39
H9	3	18599.7	7963.39
H10	3	20464.1	9502.19
H11	3
H12	3
A1	4	17469.9	6826.86
A2	4	17593.6	8303.2
A3	4	18624.4	8740.71
A4	4	18814.1	9002.95
A5	4	16777	7752.61
A6	4	17901.1	8590.57
A7	4	19084.5	9061.54
A8	4	18151.5	8644.69
A9	4	17341.7	7993.22
A10	4	19143.1	9208.5
A11	4
A12	4
B1	4	17492.7	11011
B2	4	18357	11434.8
B3	4	16151.2	9980.06
B4	4	18175.5	11588.3
B5	4	17689.7	11727.7
B6	4	17401.3	11187.9
B7	4	17473.2	11483.4
B8	4	17937.5	11872.7
B9	4	17933.9	11921.2
B10	4	18432.7	13132.3
B11	4
B12	4
C1	4	17502.9	6620.57
C2	4	18705	7394.18
C3	4	18182.3	7487.99
C4	4	16944.7	7016.05
C5	4	17589.4	7229.27
C6	4	17701.8	7340.03
C7	4	17275.3	7011.56
C8	4	17140.1	7143.73
C9	4	18097.4	7691.22
C10	4	19746.4	8532.68
C11	4
C12	4
D1	4	17864.9	9587.9
D2	4	17766.8	10488.6
D3	4	18956.8	11444.9
D4	4	17045.4	10262.9
D5	4	18685.9	11326.2
D6	4	17328.3	9988.91
D7	4	18025.4	11123.4
D8	4	18349.1	11308.1
D9	4	18292.3	11385.2
D10	4	21181.1	14105.1
D11	4
D12	4
E1	4	18062.2	9684.05
E2	4	18313.4	10190.9
E3	4	18256.4	10450.7
E4	4	19162.6	10882.6
E5	4	18437.7	10376.2
E6	4	18630.9	10639.7
E7	4	19228	10910.2
E8	4	18963.1	11157.2
E9	4	18907.7	10957.9
E10	4	20834.5	13025.9
E11	4
E12	4
F1	4	18616.1	9395.13
F2	4	18201.6	9296.03
F3	4	17843.9	9501.17
F4	4	18202.2	9225.07
F5	4	18856	10073.6
F6	4	18556.2	9560.92
F7	4	19935.8	10230.1
F8	4	18526.3	9549.98
F9	4	18685.5	9841.12
F10	4	21451.4	11708.3
F11	4
F12	4
G1	4	16585.1	7142.51
G2	4	18079.6	8374.23
G3	4	18377.1	8619.82
G4	4	16950.9	7789.43
G5	4	18922	8753.55
G6	4	20363.5	9632.81
G7	4	19951.4	9428.66
G8	4	20767	9942.15
G9	4	19864.9	9519.74
G10	4	20296.5	9881.62
G11	4
G12	4
H1	4	16304.9	6663.87
H2	4	18420.3	8036.2
H3	4	18370.8	8413.28
H4	4	18374	8049.14
H5	4	18678.6	7799.47
H6	4	18783.6	8012.2
H7	4	18564.1	8111.53
H8	4	18750.1	8243.99
H9	4	18622.3	7988.96
H10	4	20428.8	9531.88
H11	4
H12	4
A1	5	17463.5	6892.22
A2	5	17610.2	8355.01
A3	5	18596.9	8768.38
A4	5	18848.7	9043.35
A5	5	16838.7	7810.36
A6	5	17869.6	8613.98
A7	5	19082.2	9099.56
A8	5	18099.6	8665.94
A9	5	17343.8	8033.56
A10	5	19101.3	9220
A11	5
A12	5
B1	5	17461.9	11062.8
B2	5	18344.3	11482.7
B3	5	16168.7	10082
B4	5	18136.4	11606.1
B5	5	17877.9	11889.8
B6	5	17454.7	11260.8
B7	5	17479.8	11525.8
B8	5	17979.2	11952.2
B9	5	17926.5	11961
B10	5	18511.5	13245.3
B11	5
B12	5
C1	5	17506.7	6656.31
C2	5	18716.6	7416.44
C3	5	18192.2	7543.31
C4	5	16926.9	7041.85
C5	5	17512.4	7241.33
C6	5	17735.4	7402.5
C7	5	17329.2	7066.01
C8	5	17212.9	7235.37
C9	5	18107.1	7717.11
C10	5	19828.7	8636.64
C11	5
C12	5
D1	5	17825	9621.83
D2	5	17817.4	10559.4
D3	5	18928.4	11489.3
D4	5	17020.6	10296
D5	5	18603.1	11306.9
D6	5	17402.2	10077
D7	5	18031.5	11152.1
D8	5	18414.3	11378.8
D9	5	18251.6	11396.8
D10	5	21209.6	14215.5
D11	5
D12	5
E1	5	18029.5	9708.16
E2	5	18319.6	10219.5
E3	5	18260.4	10500.1
E4	5	19107.2	10914.4
E5	5	18460	10400.1
E6	5	18657.7	10703
E7	5	19295.1	10981.1
E8	5	18947.5	11202.5
E9	5	18876.2	10986.9
E10	5	20843.7	13086.5
E11	5
E12	5
F1	5	18637.2	9446.82
F2	5	18214.8	9320.91
F3	5	17838.7	9547.21
F4	5	18137.6	9203.58
F5	5	18919.8	10167.1
F6	5	18626.2	9632.03
F7	5	19942.8	10254.6
F8	5	18507.6	9606.61
F9	5	18737.7	9909.66
F10	5	21512.3	11807.6
F11	5
F12	5
G1	5	16549.4	7170.13
G2	5	18210.4	8477.15
G3	5	18318	8634.3
G4	5	16956.4	7827.93
G5	5	18829.8	8762.62
G6	5	20420.3	9692.53
G7	5	19994.4	9490.02
G8	5	20845.1	10012.5
G9	5	19902.9	9570.68
G10	5	20306.8	9934.27
G11	5
G12	5
H1	5	16377.8	6739.89
H2	5	18345.1	8015.22
H3	5	18316.1	8423.49
H4	5	18340.2	8066.96
H5	5	18656.1	7825.37
H6	5	18803.2	8050.51
H7	5	18565.8	8145.51
H8	5	18778.7	8281.18
H9	5	18635.5	8034.11
H10	5	20423.4	9557.13
H11	5
H12	5
A1	6	17406.3	6911.06
A2	6	17611.9	8386.26
A3	6	18574	8785.08
A4	6	18706.9	9027.69
A5	6	16765.2	7824.34
A6	6	17867.4	8655.38
A7	6	19086.2	9135.06
A8	6	18069	8699.83
A9	6	17402.9	8094.31
A10	6	19101.8	9263.92
A11	6
A12	6
B1	6	17478.9	11102.8
B2	6	18361.5	11526.4
B3	6	16193.3	10119.7
B4	6	18185.9	11696.6
B5	6	17830.3	11922.3
B6	6	17480.8	11323.6
B7	6	17564.2	11601.2
B8	6	18003.5	12011.3
B9	6	18110	12113.8
B10	6	18458.5	13264.7
B11	6
B12	6
C1	6	17454.4	6674.6
C2	6	18711.1	7472.4
C3	6	18238.4	7589.68
C4	6	16884.8	7047.09
C5	6	17532.4	7290.77
C6	6	17730.8	7433.26
C7	6	17160.8	7040.4
C8	6	17247.8	7279.02
C9	6	18268.4	7818.04
C10	6	19799	8658.74
C11	6
C12	6
D1	6	17832.7	9660.74
D2	6	17766.8	10574.5
D3	6	18952.1	11548.6
D4	6	17097.7	10374.2
D5	6	18768.3	11449.9
D6	6	17366.4	10090.1
D7	6	18133.9	11253
D8	6	18458.3	11466.4
D9	6	18160.4	11374.8
D10	6	21171.7	14231.7
D11	6
D12	6
E1	6	18091.6	9794.37
E2	6	18218.4	10203.9
E3	6	18225.5	10530
E4	6	19283.2	11055.9
E5	6	18449.6	10450.1
E6	6	18613.1	10714.6
E7	6	19333.5	11048.9
E8	6	18999.4	11281.4
E9	6	18861.7	11018.9
E10	6	20850	13141.3
E11	6
E12	6
F1	6	18723.2	9539.49
F2	6	18078.5	9299.52
F3	6	17819.3	9566.59
F4	6	18201.8	9299.13
F5	6	18975.2	10231.2
F6	6	18562.5	9640.24
F7	6	19926	10306.2
F8	6	18572.4	9680.89
F9	6	18720.7	9963.28
F10	6	21497.4	11835.7
F11	6
F12	6
G1	6	16542.4	7204.7
G2	6	18176.2	8477.88
G3	6	18356	8684.27
G4	6	16908	7838.09
G5	6	18853.4	8790.75
G6	6	20419.6	9748.22
G7	6	20099	9565.82
G8	6	20954.9	10106
G9	6	19925.5	9612.4
G10	6	20300.8	9969.35
G11	6
G12	6
H1	6	16421	6788
H2	6	18406.8	8086.96
H3	6	18368.5	8464.3
H4	6	18353.2	8106.2
H5	6	18693	7864.11
H6	6	18800	8092.48
H7	6	18584.3	8198.06
H8	6	18693.9	8281.92
H9	6	18621.5	8057.63
H10	6	20409.6	9571.78
H11	6
H12	6
A1	7	17462.8	6974.91
A2	7	17599.5	8408.42
A3	7	18518.3	8780.66
A4	7	18692.8	9047.4
A5	7	16968.6	7917.26
A6	7	17816.1	8663.51
A7	7	19128.5	9195.29
A8	7	18045.7	8715.2
A9	7	17351.6	8111.42
A10	7	19299.9	9396.6
A11	7
A12	7
B1	7	17537.1	11181.7
B2	7	18331.6	11541.6
B3	7	16241.9	10199.7
B4	7	18158.1	11715.8
B5	7	18059.5	12067.7
B6	7	17470.9	11345.1
B7	7	17445.7	11606.4
B8	7	18031.9	12065.6
B9	7	18000.6	12073.4
B10	7	18455.6	13282
B11	7
B12	7
C1	7	17481.6	6729.68
C2	7	18733.5	7499.02
C3	7	18186.3	7612.7
C4	7	16897.2	7091.49
C5	7	17340.8	7242.81
C6	7	17697.3	7440.77
C7	7	17342.7	7144.69
C8	7	17235	7307.5
C9	7	18040.7	7777.4
C10	7	19695.7	8635.47
C11	7
C12	7
D1	7	17867.6	9724.34
D2	7	17798.2	10609.6
D3	7	18927.7	11562.6
D4	7	17159.3	10435.4
D5	7	18464.8	11304.7
D6	7	17345.2	10120.1
D7	7	18093.7	11246.9
D8	7	18458.9	11487.4
D9	7	18183.9	11447
D10	7	21149.6	14238.9
D11	7
D12	7
E1	7	18090.3	9838.21
E2	7	18255.4	10260.4
E3	7	18208.7	10534
E4	7	19339.9	11108.1
E5	7	18431.6	10454.4
E6	7	18617.8	10748.1
E7	7	19258.1	11035.4
E8	7	19016.1	11308.2
E9	7	18837.4	11047.2
E10	7	20884.4	13171.3
E11	7
E12	7
F1	7	18742	9594.05
F2	7	18036.7	9301.19
F3	7	17803.1	9596.41
F4	7	18238.4	9360.66
F5	7	19064.6	10294.1
F6	7	18603.1	9704.11
F7	7	19919.4	10329.7
F8	7	18549.9	9696.83
F9	7	18732.5	9987.57
F10	7	21517.9	11884.5
F11	7
F12	7
G1	7	16490.7	7204.13
G2	7	18252.3	8542.04
G3	7	18349.4	8723.29
G4	7	17002.8	7901.84
G5	7	18789.4	8800.38
G6	7	20399.3	9756.72
G7	7	20149	9630.8
G8	7	20980.7	10158.3
G9	7	20009.7	9681.58
G10	7	20258.3	9980.52
G11	7
G12	7
H1	7	16411.5	6799.42
H2	7	18323.3	8055.52
H3	7	18340.1	8470.41
H4	7	18378.8	8144.25
H5	7	18662.1	7876.66
H6	7	18827.3	8129.55
H7	7	18597.3	8230.4
H8	7	18718.8	8321.17
H9	7	18663.9	8106.84
H10	7	20442	9613.21
H11	7
H12	7
A1	8	17436.6	7008.82
A2	8	17554.2	8422.07
A3	8	18487.7	8789.21
A4	8	18712.5	9074.15
A5	8	16980.3	7940.36
A6	8	17786	8686.61
A7	8	19095.5	9193.72
A8	8	18031	8731.85
A9	8	17366.6	8141.16
A10	8	19243.2	9402.01
A11	8
A12	8
B1	8	17470.1	11201.6
B2	8	18265.8	11534.2
B3	8	16209.2	10221.3
B4	8	18107.5	11702.2
B5	8	18083.7	12123.1
B6	8	17474.6	11382.2
B7	8	17492.4	11638.9
B8	8	17982.1	12068.3
B9	8	17993.7	12121.8
B10	8	18449.6	13304.4
B11	8
B12	8
C1	8	17473.3	6764.71
C2	8	18680.4	7507.53
C3	8	18157.1	7628.51
C4	8	16902	7113.24
C5	8	17156.6	7194.72
C6	8	17705.4	7485.77
C7	8	17252.2	7139.94
C8	8	17204.4	7327.42
C9	8	18094.1	7831.43
C10	8	19725.2	8673.51
C11	8
C12	8
D1	8	17926.6	9771.69
D2	8	17785.4	10640.1
D3	8	18898.6	11588.4
D4	8	17155.2	10451.3
D5	8	18598.3	11392.8
D6	8	17328.3	10135.5
D7	8	18084.5	11273.7
D8	8	18488.4	11533.6
D9	8	18218.2	11463.5
D10	8	21222.7	14313.9
D11	8
D12	8
E1	8	18108.8	9892.45
E2	8	18201.8	10253.8
E3	8	18221.3	10574.2
E4	8	19315.2	11142.4
E5	8	18498.9	10545.4
E6	8	18632.2	10786.2
E7	8	19299.6	11094.7
E8	8	18994.9	11327.9
E9	8	18799.7	11046.2
E10	8	20928.4	13249.3
E11	8
E12	8
F1	8	18732.7	9635.05
F2	8	17988.7	9327.27
F3	8	17782	9612.11
F4	8	18179.3	9347.58
F5	8	19110.3	10360.7
F6	8	18595	9724.27
F7	8	19958.5	10382.6
F8	8	18560.6	9733.41
F9	8	18708.4	10007.5
F10	8	21631.1	11996.8
F11	8
F12	8
G1	8	16453.9	7218.42
G2	8	18155.6	8517.67
G3	8	18342.1	8735.49
G4	8	16978.3	7913.34
G5	8	18716.5	8785.74
G6	8	20431.9	9808.21
G7	8	20132.5	9642.53
G8	8	21000	10207.8
G9	8	19985.2	9698.82
G10	8	20326.8	10024.3
G11	8
G12	8
H1	8	16353.8	6788.96
H2	8	18281.5	8056.29
H3	8	18275.7	8481.24
H4	8	18401.3	8165.3
H5	8	18644.1	7905.06
H6	8	18846.1	8163.01
H7	8	18583.9	8251.6
H8	8	18702.7	8347.12
H9	8	18645.5	8124.95
H10	8	20350.3	9615.37
H11	8
H12	8
A1	9	17395.2	7019.17
A2	9	17545.1	8433.58
A3	9	18441.6	8784
A4	9	18655.5	9084.71
A5	9	16940.8	7944.81
A6	9	17790.8	8701.09
A7	9	19096.7	9222.23
A8	9	17997.2	8742.43
A9	9	17249.9	8119.86
A10	9	19116.1	9361.25
A11	9
A12	9
B1	9	17464	11220.6
B2	9	18270.5	11552
B3	9	16280.1	10291
B4	9	18105.7	11744
B5	9	18004.1	12094.7
B6	9	17461.1	11392.1
B7	9	17465.2	11681.3
B8	9	18031.5	12114.5
B9	9	17965.9	12133.6
B10	9	18411.3	13336.2
B11	9
B12	9
C1	9	17476.9	6790.56
C2	9	18721.2	7556.95
C3	9	18085.7	7616.09
C4	9	16877.3	7149.09
C5	9	17287.2	7267.59
C6	9	17728.2	7516.26
C7	9	17188.6	7136.84
C8	9	17240.9	7356.92
C9	9	18052.1	7824.43
C10	9	19732.2	8725.22
C11	9
C12	9
D1	9	17904.8	9806.11
D2	9	17749.4	10648.1
D3	9	18797.9	11535
D4	9	17223.9	10534.9
D5	9	18622.7	11421.4
D6	9	17313.9	10149.3
D7	9	18099.6	11302.3
D8	9	18464.3	11537.3
D9	9	18201.6	11501
D10	9	21143.4	14325.2
D11	9
D12	9
E1	9	18092.7	9923.81
E2	9	18134.8	10222.1
E3	9	18199.8	10575.9
E4	9	19381	11196.9
E5	9	18460	10537.9
E6	9	18594.4	10806.7
E7	9	19292.2	11097.5
E8	9	18955.9	11353.3
E9	9	18807.3	11071.2
E10	9	20805.1	13212.2
E11	9
E12	9
F1	9	18772.4	9675.91
F2	9	17964.2	9327.03
F3	9	17768.9	9631.77
F4	9	18162.3	9360.71
F5	9	19087.7	10368
F6	9	18556.9	9730.02
F7	9	19927.4	10397.8
F8	9	18543.8	9769.29
F9	9	18701.1	10025.9
F10	9	21513.7	11980.8
F11	9
F12	9
G1	9	16390.9	7223.4
G2	9	18190.6	8556.65
G3	9	18372.1	8776.55
G4	9	16949.5	7922.22
G5	9	18748.4	8826.87
G6	9	20434.2	9827.16
G7	9	20127.3	9675.25
G8	9	20988.1	10233.9
G9	9	19959.9	9709.83
G10	9	20286.1	10039.6
G11	9
G12	9
H1	9	16326.3	6787.65
H2	9	18251.4	8074.36
H3	9	18343.3	8535.6
H4	9	18386.8	8189.22
H5	9	18635.3	7923.72
H6	9	18872.9	8194.53
H7	9	18555.4	8249.81
H8	9	18703.5	8360.28
H9	9	18652.1	8147.3
H10	9	20353.5	9626.91
H11	9
H12	9
A1	10	17558.8	7115.68
A2	10	17566.4	8455.42
A3	10	18451.6	8819.34
A4	10	18763.6	9164.53
A5	10	16907.6	7955.26
A6	10	17801.9	8735.65
A7	10	19106.8	9257.78
A8	10	17969	8765.81
A9	10	17288.8	8156.92
A10	10	19095.9	9377.05
A11	10
A12	10
B1	10	17417.8	11224.9
B2	10	18241.1	11591.6
B3	10	16262.4	10314.3
B4	10	18092.6	11751
B5	10	17998.1	12134.4
B6	10	17461.1	11431
B7	10	17501.2	11706.6
B8	10	18010.1	12151.9
B9	10	17849.2	12087.5
B10	10	18416.5	13384.6
B11	10
B12	10
C1	10	17599.9	6866.02
C2	10	18729.8	7589.13
C3	10	18117.9	7667.42
C4	10	16978.2	7220.28
C5	10	17308.7	7313.31
C6	10	17727.2	7534.17
C7	10	17296.5	7226.19
C8	10	17243.6	7397.87
C9	10	18086.7	7884.79
C10	10	19710	8746.06
C11	10
C12	10
D1	10	17952.6	9848.15
D2	10	17794.5	10695.6
D3	10	18907.9	11643.5
D4	10	17183.1	10520.3
D5	10	18594.3	11453.1
D6	10	17304.6	10177.1
D7	10	17894.8	11224.8
D8	10	18416.3	11551
D9	10	18229.4	11545.3
D10	10	21101.7	14319.8
D11	10
D12	10
E1	10	18175.8	9994.74
E2	10	18218.2	10292.3
E3	10	18166.2	10593.1
E4	10	19336.8	11212.2
E5	10	18424.8	10543.8
E6	10	18562.3	10817.2
E7	10	19324.9	11150.9
E8	10	18929.3	11338
E9	10	18806.7	11102.1
E10	10	20791.5	13215
E11	10
E12	10
F1	10	18850.5	9756.9
F2	10	17951.8	9350.53
F3	10	17788.8	9668.91
F4	10	18165.8	9405.02
F5	10	19103.3	10405.1
F6	10	18552.6	9765.08
F7	10	19990.7	10467.1
F8	10	18512.9	9774.29
F9	10	18727.7	10071.9
F10	10	21436.9	11985.2
F11	10
F12	10
G1	10	16358.2	7231.54
G2	10	18187.9	8581.37
G3	10	18363.8	8811.54
G4	10	16984.7	7969.29
G5	10	18754.8	8853.42
G6	10	20443.6	9857.65
G7	10	20159.8	9707.32
G8	10	20936.2	10244.4
G9	10	20004	9741.54
G10	10	20266.2	10070.1
G11	10
G12	10
H1	10	16393.6	6834.66
H2	10	18236.9	8084.73
H3	10	18288.9	8537.97
H4	10	18423.2	8221.87
H5	10	18648	7935.63
H6	10	18894.6	8226.58
H7	10	18578.9	8279.24
H8	10	18665.9	8373.62
H9	10	18640.5	8164.66
H10	10	20340.4	9644.92
H11	10
H12	10
A1	11	17472.2	7109.58
A2	11	17507.3	8466.02
A3	11	18361.9	8809.82
A4	11	19036.4	9279.69
A5	11	16917	7974.25
A6	11	17787.6	8741.31
A7	11	19110.8	9286.65
A8	11	17975.6	8768.26
A9	11	17168.2	8125.89
A10	11	19241.4	9483.48
A11	11
A12	11
B1	11	17432.9	11244.3
B2	11	18204.5	11581.6
B3	11	16208.8	10335.9
B4	11	17959.8	11647.6
B5	11	18042	12179
B6	11	17444.1	11445
B7	11	17395.8	11687.3
B8	11	17968.7	12162.4
B9	11	17787.4	12076.4
B10	11	18355.1	13344.4
B11	11
B12	11
C1	11	17596.8	6885.8
C2	11	18734.9	7623.16
C3	11	17972.9	7643.11
C4	11	17187.1	7356.94
C5	11	17173.3	7283.56
C6	11	17692.4	7568.1
C7	11	17474.9	7317.13
C8	11	17209.6	7402.49
C9	11	17963.3	7868.48
C10	11	19622.9	8725.27
C11	11
C12	11
D1	11	17966.9	9878.25
D2	11	17775.4	10709.1
D3	11	18887.4	11655.4
D4	11	17196.9	10617.8
D5	11	18645	11501.4
D6	11	17284.9	10173.1
D7	11	18039.2	11334.4
D8	11	18402.5	11570.9
D9	11	18215.8	11546
D10	11	21170.2	14395.9
D11	11
D12	11
E1	11	18215.8	10030.4
E2	11	18171.2	10304.7
E3	11	18160	10621
E4	11	19265.1	11219.8
E5	11	18498.7	10601.9
E6	11	18533.5	10832.2
E7	11	19328.8	11180.3
E8	11	18914.8	11388.1
E9	11	18758.9	11110.2
E10	11	20893.6	13303.7
E11	11
E12	11
F1	11	18901.8	9807.52
F2	11	17966.2	9374.5
F3	11	17800.4	9706.78
F4	11	18084.7	9365.49
F5	11	19112.3	10434
F6	11	18576.2	9796.64
F7	11	19967	10463.4
F8	11	18529.3	9814.01
F9	11	18731	10101.7
F10	11	21612.5	12117.5
F11	11
F12	11
G1	11	16317.2	7234.08
G2	11	18162.2	8594.89
G3	11	18386.9	8845.47
G4	11	17061	8039.88
G5	11	18734.2	8865.67
G6	11	20407.5	9880.25
G7	11	20163.4	9753.79
G8	11	20924.4	10256.5
G9	11	20016.8	9777.85
G10	11	20245.2	10075.1
G11	11
G12	11
H1	11	16375.8	6833.61
H2	11	18209.4	8094.41
H3	11	18308.7	8569.49
H4	11	18467.9	8246.49
H5	11	18621.9	7944.24
H6	11	18912.3	8242.24
H7	11	18567.8	8291.43
H8	11	18687.9	8386.35
H9	11	18659.1	8175.8
H10	11	20313.6	9657.75
H11	11
H12	11
A1	12	17424.8	7094.91
A2	12	17474.8	8483.28
A3	12	18421.8	8857.1
A4	12	18659.8	9170.69
A5	12	16954.3	8016.48
A6	12	17798.2	8765.44
A7	12	19071.2	9278.21
A8	12	18004.6	8828.96
A9	12	17332.3	8231.48
A10	12	19034.2	9400.8
A11	12
A12	12
B1	12	17379.3	11255.4
B2	12	18206.7	11627.5
B3	12	16245.8	10388.6
B4	12	18113	11831
B5	12	18110.5	12259.3
B6	12	17498.7	11495.8
B7	12	17437.5	11734.1
B8	12	17989.8	12189.3
B9	12	17909.1	12199.7
B10	12	18454.5	13470
B11	12
B12	12
C1	12	17585.9	6909.38
C2	12	18705.4	7652.08
C3	12	18041.9	7704.82
C4	12	16958	7270.82
C5	12	17152.4	7302.76
C6	12	17691.5	7595.75
C7	12	17297.1	7280.22
C8	12	17278.4	7461.94
C9	12	18139.3	7954
C10	12	19763.3	8822.69
C11	12
C12	12
D1	12	18010.3	9929.95
D2	12	17753.7	10732.2
D3	12	18892.9	11687.3
D4	12	17236.4	10624.6
D5	12	18536.4	11478
D6	12	17299	10207.6
D7	12	17906.4	11268.6
D8	12	18410	11605.4
D9	12	18231	11587.4
D10	12	21106.1	14400.5
D11	12
D12	12
E1	12	18240.3	10076.4
E2	12	18166.7	10310.3
E3	12	18114	10609.9
E4	12	19453.3	11339
E5	12	18521.7	10637.9
E6	12	18550.7	10850.2
E7	12	19278.3	11187.6
E8	12	18930.5	11400.1
E9	12	18748.7	11114.9
E10	12	20901.6	13339.7
E11	12
E12	12
F1	12	18923	9866.35
F2	12	17968.8	9409.64
F3	12	17845.1	9747.03
F4	12	18206.7	9487.18
F5	12	19192.9	10502.6
F6	12	18525.5	9804.38
F7	12	20007.5	10520.6
F8	12	18453.5	9792.61
F9	12	18731.4	10130.2
F10	12	21630.9	12163.2
F11	12
F12	12
G1	12	16294.8	7239.12
G2	12	18169.2	8611.05
G3	12	18397.4	8890.67
G4	12	16956	8018.01
G5	12	18708.2	8873.34
G6	12	20400.6	9902.96
G7	12	20139.1	9757.66
G8	12	20976.3	10325.7
G9	12	20033.2	9819.53
G10	12	20257.5	10108.5
G11	12
G12	12
H1	12	16364.4	6836.19
H2	12	18221.3	8128.9
H3	12	18381.9	8619.26
H4	12	18407.4	8237.76
H5	12	18608.8	7961.71
H6	12	18906.7	8255.88
H7	12	18533.6	8316.59
H8	12	18687.8	8389.61
H9	12	18662.6	8202.12
H10	12	20333.1	9675.43
H11	12
H12	12
A1	13	17374.4	7109.15
A2	13	17516.5	8539.35
A3	13	18401	8877.41
A4	13	18740.3	9230.02
A5	13	17002.9	8059.58
A6	13	17786.6	8789.81
A7	13	19104.4	9338.06
A8	13	17987.3	8845.29
A9	13	17243.4	8214.07
A10	13	19119.2	9474.62
A11	13
A12	13
B1	13	17447.5	11340.6
B2	13	18217.6	11664.9
B3	13	16269.7	10431.3
B4	13	18103.2	11849.4
B5	13	18202.5	12330.8
B6	13	17481.1	11525.7
B7	13	17359.9	11741.3
B8	13	17992.4	12240.3
B9	13	17707	12098.5
B10	13	18358.6	13438.6
B11	13
B12	13
C1	13	17522.3	6922.83
C2	13	18710.5	7695.81
C3	13	18071.3	7763.61
C4	13	16999.4	7313.36
C5	13	17084.4	7309.62
C6	13	17685.2	7605.5
C7	13	17407.4	7346.57
C8	13	17227.2	7480.14
C9	13	18092.3	7985.08
C10	13	19641.4	8792.32
C11	13
C12	13
D1	13	17982.8	9937.95
D2	13	17780.7	10777.4
D3	13	18841.6	11694.4
D4	13	17199.5	10649.5
D5	13	18588.3	11534.5
D6	13	17286.7	10222.9
D7	13	18097.8	11425.8
D8	13	18362.3	11612.6
D9	13	18291.4	11630.7
D10	13	21035.6	14366.1
D11	13
D12	13
E1	13	18227.4	10094.1
E2	13	18196	10364.1
E3	13	18125.4	10644
E4	13	19393.9	11339.6
E5	13	18533	10678.7
E6	13	18578.6	10885.2
E7	13	19276.9	11197.5
E8	13	18949	11448.7
E9	13	18784.8	11156.7
E10	13	20858.3	13339.4
E11	13
E12	13
F1	13	18935.8	9896.6
F2	13	17917.1	9400.62
F3	13	17837	9781.96
F4	13	18208.2	9494.62
F5	13	19256.5	10562.9
F6	13	18556	9846.24
F7	13	19986.6	10537.7
F8	13	18477.4	9836.3
F9	13	18730.4	10158.2
F10	13	21607.9	12165.1
F11	13
F12	13
G1	13	16329.7	7275.11
G2	13	18173.6	8635.62
G3	13	18396.4	8911.1
G4	13	17081.3	8082.71
G5	13	18650.9	8869.6
G6	13	20439.9	9962.56
G7	13	20175.1	9808.65
G8	13	20935.9	10325.2
G9	13	19998.8	9827.1
G10	13	20239.4	10117.5
G11	13
G12	13
H1	13	16300.6	6814.03
H2	13	18219.9	8144.24
H3	13	18367.7	8617.84
H4	13	18402.6	8252.11
H5	13	18563.8	7956.44
H6	13	18917.8	8279.49
H7	13	18544.2	8333.86
H8	13	18698.4	8435.43
H9	13	18659	8225.18
H10	13	20326.7	9687.47
H11	13
H12	13
A1	14	17365.5	7156.15
A2	14	17517.8	8569.15
A3	14	18370.3	8913.54
A4	14	18646.8	9203.6
A5	14	16888.9	8028.69
A6	14	17774.2	8801.15
A7	14	19066.9	9344.03
A8	14	17991.9	8866.72
A9	14	17252.2	8239.15
A10	14	19155.5	9489.08
A11	14
A12	14
B1	14	17374	11308
B2	14	18161.1	11645.6
B3	14	16294.2	10503
B4	14	18130.6	11906.4
B5	14	17985.5	12224.6
B6	14	17497.7	11545.2
B7	14	17369.9	11734.9
B8	14	17939.5	12225.8
B9	14	18060.3	12341.7
B10	14	18348.7	13435.8
B11	14
B12	14
C1	14	17563.7	6995.27
C2	14	18707.1	7743.73
C3	14	18033.4	7792.54
C4	14	16923.7	7313.65
C5	14	17167.9	7366.33
C6	14	17622.5	7635.68
C7	14	17394.1	7388.45
C8	14	17186	7501.19
C9	14	18167.3	8025.1
C10	14	19612.3	8801.86
C11	14
C12	14
D1	14	18052.3	10014.8
D2	14	17787.9	10773.2
D3	14	18772.3	11664.3
D4	14	17214.4	10650
D5	14	18542.2	11506.8
D6	14	17268.4	10229.7
D7	14	17978.4	11347.5
D8	14	18388.2	11633.9
D9	14	18087.6	11536.6
D10	14	21067.7	14397.4
D11	14
D12	14
E1	14	18256.7	10137.4
E2	14	18183.8	10388.6
E3	14	18026.9	10604.5
E4	14	19392.8	11350.9
E5	14	18540	10695.5
E6	14	18621	10934
E7	14	19341.8	11257.7
E8	14	18881.5	11423.9
E9	14	18733.1	11147.4
E10	14	20898	13382.4
E11	14
E12	14
F1	14	18946.6	9933.81
F2	14	17955.4	9445.68
F3	14	17867.7	9818.89
F4	14	18217.5	9533.49
F5	14	19183.1	10548.2
F6	14	18553.1	9870.87
F7	14	19986.7	10565.5
F8	14	18467.2	9862.33
F9	14	18752.9	10195.7
F10	14	21676.5	12217.7
F11	14
F12	14
G1	14	16264.6	7271.87
G2	14	18138.6	8644.59
G3	14	18403.7	8942.91
G4	14	17039.5	8094.14
G5	14	18681.3	8912.16
G6	14	20422.1	9982.43
G7	14	20128.2	9814.24
G8	14	20966	10366.1
G9	14	20043.2	9869.32
G10	14	20257.8	10152
G11	14
G12	14
H1	14	16272.1	6817.25
H2	14	18183.3	8134.74
H3	14	18400.3	8658.03
H4	14	18385.1	8255.49
H5	14	18579.5	7972.21
H6	14	18900.2	8288.34
H7	14	18552.9	8344.45
H8	14	18643.4	8414.79
H9	14	18674	8247.36
H10	14	20291.1	9682.77
H11	14
H12	14
A1	15	17342.5	7192
A2	15	17501.6	8612.82
A3	15	18394.6	8980.74
A4	15	18771.2	9307.7
A5	15	16887.6	8061.57
A6	15	17753.6	8829.67
A7	15	19073.1	9391.51
A8	15	18047.9	8929.93
A9	15	17162.9	8231.49
A10	15	19152	9512.82
A11	15
A12	15
B1	15	17442.8	11403
B2	15	18165.5	11681.9
B3	15	16345.7	10559.3
B4	15	18101.2	11901.2
B5	15	18000.4	12270.4
B6	15	17530	11610.4
B7	15	17350.7	11777.6
B8	15	17974	12279.8
B9	15	17800.9	12205
B10	15	18331.8	13477.5
B11	15
B12	15
C1	15	17604	7091.38
C2	15	18705.2	7820.43
C3	15	18011.7	7868.76
C4	15	17070.8	7423.38
C5	15	17189.4	7429.66
C6	15	17694.8	7694.36
C7	15	17341.3	7428.96
C8	15	17225.8	7566.23
C9	15	17950.2	8015.3
C10	15	19637.6	8850.24
C11	15
C12	15
D1	15	18022	10003
D2	15	17791.3	10804.2
D3	15	18751.4	11703.4
D4	15	17294.9	10738.3
D5	15	18589.9	11573.7
D6	15	17285.3	10265.2
D7	15	18059	11444.2
D8	15	18413.3	11678.9
D9	15	18216.2	11632.2
D10	15	21066.7	14439.5
D11	15
D12	15
E1	15	18294.5	10194.6
E2	15	18184.5	10396.8
E3	15	18102.6	10669.5
E4	15	19441.3	11407.6
E5	15	18532.6	10723.9
E6	15	18593.4	10944.3
E7	15	19395.8	11329.9
E8	15	18958.2	11516
E9	15	18725.9	11183.4
E10	15	20824.6	13347.6
E11	15
E12	15
F1	15	18988.1	9986.62
F2	15	17930.5	9454.7
F3	15	17900.1	9870.33
F4	15	18258	9574.39
F5	15	19260	10624.1
F6	15	18588.1	9917.57
F7	15	20079.3	10636.8
F8	15	18552.1	9917.6
F9	15	18768.2	10231.8
F10	15	21585.3	12219.3
F11	15
F12	15
G1	15	16262.2	7295.06
G2	15	18154.8	8682.89
G3	15	18414.8	8963.38
G4	15	17145.6	8172.31
G5	15	18646.3	8920.54
G6	15	20449.6	10002.1
G7	15	20118.7	9826.8
G8	15	20975.9	10403.2
G9	15	20002.4	9875.33
G10	15	20232.3	10169.5
G11	15
G12	15
H1	15	16204.8	6791.38
H2	15	18176.5	8163.12
H3	15	18414	8682.8
H4	15	18426.2	8279.34
H5	15	18568.7	8002.45
H6	15	18918.8	8322.44
H7	15	18554.4	8381.63
H8	15	18681.5	8463.76
H9	15	18645.2	8252.32
H10	15	20314.7	9712.12
H11	15
H12	15
A1	16	17314.3	7244.32
A2	16	17546.3	8707.67
A3	16	18377	9048.68
A4	16	18615.5	9287.55
A5	16	16914.1	8126.06
A6	16	17714.9	8863.86
A7	16	19038.5	9433.53
A8	16	18018.3	8978.83
A9	16	17184	8282.08
A10	16	19335.2	9648.32
A11	16
A12	16
B1	16	17379.1	11399.4
B2	16	18147	11714.1
B3	16	16295.5	10560.2
B4	16	18165	11971.3
B5	16	18022.6	12308.8
B6	16	17490.7	11630.6
B7	16	17329.2	11787.6
B8	16	17921.2	12288.4
B9	16	18137.5	12459.7
B10	16	18275.3	13444
B11	16
B12	16
C1	16	17555.1	7198.76
C2	16	18674.8	7958.38
C3	16	17974.1	7969.54
C4	16	17066.6	7481.88
C5	16	17204.9	7493.38
C6	16	17662.4	7736.89
C7	16	17352.3	7514.54
C8	16	17192.2	7632.44
C9	16	18083.2	8115.37
C10	16	19489.2	8776.91
C11	16
C12	16
D1	16	18039.8	10037.3
D2	16	17812	10837.1
D3	16	18811	11754.2
D4	16	17331.3	10779.7
D5	16	18506.6	11550.5
D6	16	17256.2	10259.8
D7	16	18060.2	11456.5
D8	16	18389.3	11685.8
D9	16	17969.9	11527.6
D10	16	20988.2	14409.4
D11	16
D12	16
E1	16	18279.9	10206.1
E2	16	18184.6	10431.1
E3	16	18132.7	10697.7
E4	16	19485.9	11459.1
E5	16	18520.8	10724.1
E6	16	18544.7	10922.4
E7	16	19381.3	11341.5
E8	16	18963.9	11510.6
E9	16	18704.4	11189.2
E10	16	20881.8	13425.9
E11	16
E12	16
F1	16	19012	10037
F2	16	17932.9	9492.57
F3	16	17991.6	9923.58
F4	16	18241.4	9604.22
F5	16	19277.7	10671
F6	16	18587.7	9941.64
F7	16	20062.3	10662.1
F8	16	18517	9932.15
F9	16	18759.5	10256
F10	16	21585.4	12252.3
F11	16
F12	16
G1	16	16288.3	7325.83
G2	16	18211.8	8710.14
G3	16	18391.3	8981.91
G4	16	17094.9	8151.32
G5	16	18637.2	8935.14
G6	16	20413.5	10021.3
G7	16	20092.1	9839.94
G8	16	20925.4	10410.3
G9	16	20001.9	9904.9
G10	16	20224	10191.3
G11	16
G12	16
H1	16	16185.7	6782.62
H2	16	18228.8	8185.7
H3	16	18434	8705.42
H4	16	18414.6	8305.7
H5	16	18560.4	7997.49
H6	16	18874.2	8314.08
H7	16	18553	8382.26
H8	16	18662.3	8453.83
H9	16	18675.4	8271.74
H10	16	20343.7	9745.49
H11	16
H12	16
A1	17	17289.1	7369.6
A2	17	17516.2	8837.14
A3	17	18294.6	9152.83
A4	17	18737	9380.66
A5	17	16972.2	8204.4
A6	17	17744.8	8929.69
A7	17	19042.1	9517
A8	17	18047.5	9066.43
A9	17	17213.4	8373.66
A10	17	19087.7	9533.69
A11	17
A12	17
B1	17	17352.5	11404.5
B2	17	18149.8	11725.6
B3	17	16237.4	10592.3
B4	17	18052.3	11930.7
B5	17	18164.4	12421.1
B6	17	17496.4	11646.5
B7	17	17425.8	11877
B8	17	17941.7	12323.7
B9	17	18081.6	12455.5
B10	17	18368.6	13545.9
B11	17
B12	17
C1	17	17604.9	7426.53
C2	17	18719.2	8188.07
C3	17	17870.8	8154.72
C4	17	17108	7588.62
C5	17	17100.9	7553.41
C6	17	17643	7844.01
C7	17	17261.3	7585.77
C8	17	17199.8	7745.85
C9	17	18090.7	8243.37
C10	17	19635.4	8874.26
C11	17
C12	17
D1	17	18061.4	10071.4
D2	17	17774	10848.8
D3	17	18793.8	11755
D4	17	17247.9	10759.2
D5	17	18453.8	11544.6
D6	17	17306.9	10311.4
D7	17	18119.3	11514.7
D8	17	18340.4	11674.3
D9	17	18034.5	11567.4
D10	17	20928.6	14414.8
D11	17
D12	17
E1	17	18277.3	10204.6
E2	17	18149.2	10424.3
E3	17	18138.6	10723.1
E4	17	19479	11467.6
E5	17	18541	10764.5
E6	17	18622.4	11003.2
E7	17	19353	11336.7
E8	17	18894.4	11509.7
E9	17	18724.7	11219.4
E10	17	20842.2	13414.7
E11	17
E12	17
F1	17	18968.2	10038.2
F2	17	17859.3	9465.44
F3	17	17973.7	9949.31
F4	17	18223.2	9615.82
F5	17	19355.4	10719.9
F6	17	18607.8	9953.31
F7	17	20054.4	10683.4
F8	17	18478.3	9947.95
F9	17	18787.2	10281.3
F10	17	21591.1	12268.2
F11	17
F12	17
G1	17	16254	7309.76
G2	17	18122.3	8690.64
G3	17	18411.5	9016.14
G4	17	17117	8189.9
G5	17	18566	8921.75
G6	17	20387.2	10028.5
G7	17	20099.7	9881.39
G8	17	20932.5	10445.6
G9	17	20021.1	9919.13
G10	17	20187.7	10191
G11	17
G12	17
H1	17	16142.8	6775.59
H2	17	18230.2	8194.86
H3	17	18448.1	8715.15
H4	17	18400.4	8309.22
H5	17	18514.9	8003.69
H6	17	18943	8361.27
H7	17	18528	8402.67
H8	17	18682	8486.11
H9	17	18671.1	8300.01
H10	17	20337	9758
H11	17
H12	17
A1	18	17264.6	7608.44
A2	18	17551.5	9092.15
A3	18	18276.4	9382.57
A4	18	18738.1	9481.33
A5	18	16855.4	8224.73
A6	18	17767.5	9038.31
A7	18	19005	9643.93
A8	18	18016	9182.66
A9	18	17026.7	8422.76
A10	18	19267.1	9652.57
A11	18
A12	18
B1	18	17246.4	11401.4
B2	18	18124.8	11765.4
B3	18	16251.3	10642.8
B4	18	18013.4	11928.6
B5	18	17945.4	12321.8
B6	18	17482.1	11682.3
B7	18	17409.5	11896.3
B8	18	17941.7	12361.8
B9	18	18097.4	12469.1
B10	18	18310.4	13513.7
B11	18
B12	18
C1	18	17626.4	7829.18
C2	18	18708.6	8603.71
C3	18	17835.8	8554.13
C4	18	17095.1	7749.72
C5	18	17167.5	7738.36
C6	18	17681.2	8010.52
C7	18	17345.6	7851.97
C8	18	17139.8	7946.14
C9	18	17785	8352.99
C10	18	19527.2	8862.33
C11	18
C12	18
D1	18	18159.1	10160.7
D2	18	17763.5	10871.5
D3	18	18813.3	11791.3
D4	18	17235.3	10766.8
D5	18	18610.6	11646.7
D6	18	17333.8	10349.6
D7	18	17972.5	11453.6
D8	18	18355.5	11694.7
D9	18	17915	11522.6
D10	18	21038.5	14483
D11	18
D12	18
E1	18	18358.7	10287
E2	18	18135.6	10439.7
E3	18	18158.9	10755.1
E4	18	19411.3	11471.5
E5	18	18553.1	10810.3
E6	18	18628.5	11026
E7	18	19357.9	11373
E8	18	18931.8	11557.7
E9	18	18708.2	11228.6
E10	18	20913.5	13486
E11	18
E12	18
F1	18	18992.8	10084.7
F2	18	17872.1	9500.95
F3	18	17987.9	9980.52
F4	18	18234.5	9635.23
F5	18	19214.3	10685.1
F6	18	18641.5	10012
F7	18	20091.4	10738.5
F8	18	18478.1	9978.25
F9	18	18794.5	10316.1
F10	18	21703.1	12358.8
F11	18
F12	18
G1	18	16211.5	7326.97
G2	18	18185.9	8746
G3	18	18370.6	9011.25
G4	18	17153.3	8219.4
G5	18	18669.7	8973.56
G6	18	20391.2	10068.9
G7	18	20062.8	9872.31
G8	18	20885.6	10427.7
G9	18	20067.1	9977.9
G10	18	20240.7	10242.2
G11	18
G12	18
H1	18	16148.6	6788.53
H2	18	18171.7	8202.09
H3	18	18464.1	8758.8
H4	18	18402	8328.21
H5	18	18547.5	8025.93
H6	18	18937.7	8367.46
H7	18	18513.2	8401.67
H8	18	18675.7	8504.41
H9	18	18685.9	8324.65
H10	18	20308.6	9759.88
H11	18
H12	18
A1	19	17180.1	8032.19
A2	19	17546	9573.65
A3	19	18293.2	9841.79
A4	19	18719.6	9654.69
A5	19	16865	8402.12
A6	19	17759.8	9208.74
A7	19	19015.2	9909.56
A8	19	18074.1	9451.61
A9	19	17081.8	8699.15
A10	19	19251.8	9672.12
A11	19
A12	19
B1	19	17451.3	11588.4
B2	19	18080.4	11806.5
B3	19	16255.9	10710.4
B4	19	17994.5	11960.1
B5	19	17938.2	12374.1
B6	19	17548	11746.1
B7	19	17359.2	11923.4
B8	19	17944	12424.7
B9	19	18102.4	12525.2
B10	19	18312.4	13568.4
B11	19
B12	19
C1	19	17602.8	8558.04
C2	19	18695	9366.6
C3	19	17924.1	9352.93
C4	19	17085.5	8029.65
C5	19	17232.3	8053.45
C6	19	17668.9	8317.89
C7	19	17322.3	8251.62
C8	19	17155.7	8355.77
C9	19	17889.1	8813.26
C10	19	19590	8898.97
C11	19
C12	19
D1	19	18093.7	10132.6
D2	19	17771.4	10885.4
D3	19	18820.7	11806.4
D4	19	17267.7	10820.4
D5	19	18469.5	11601.1
D6	19	17319.7	10363.6
D7	19	18176.2	11579.9
D8	19	18415.1	11775
D9	19	17985.3	11588.8
D10	19	21011.9	14504.4
D11	19
D12	19
E1	19	18258.1	10268.6
E2	19	18096.6	10442.7
E3	19	18136	10768.7
E4	19	19400.9	11482.1
E5	19	18583.3	10845.9
E6	19	18647.1	11056.1
E7	19	19453.2	11436
E8	19	19046.8	11652.5
E9	19	18673.8	11227.9
E10	19	20943.2	13512.2
E11	19
E12	19
F1	19	18935.1	10070.2
F2	19	17827.3	9498.91
F3	19	18001.6	10026.2
F4	19	18256.1	9667.16
F5	19	19338.2	10775.8
F6	19	18665.1	10048.3
F7	19	20026.9	10709.8
F8	19	18580.8	10063.9
F9	19	18841.1	10370
F10	19	21701.2	12394
F11	19
F12	19
G1	19	16254.8	7347.3
G2	19	18117.6	8724.09
G3	19	18368.7	9043.6
G4	19	17174.3	8253.86
G5	19	18583.2	8964.01
G6	19	20446.1	10103.6
G7	19	20125.5	9947.93
G8	19	20947.2	10478.8
G9	19	20096.7	10011.9
G10	19	20213.7	10259
G11	19
G12	19
H1	19	16079.8	6759.16
H2	19	18205.6	8249.93
H3	19	18426.8	8755.56
H4	19	18358.5	8334.58
H5	19	18509.5	8037.03
H6	19	18934.7	8384.36
H7	19	18576.1	8455.43
H8	19	18702	8518.36
H9	19	18701	8332.48
H10	19	20340.7	9796.79
H11	19
H12	19
A1	20	17262.6	8950.84
A2	20	17596.3	10494.5
A3	20	18329.4	10755.6
A4	20	18735	9994.67
A5	20	16906.8	8734.98
A6	20	17750.6	9543.19
A7	20	19010.5	10417.8
A8	20	18093.2	9937.99
A9	20	17154.4	9190.14
A10	20	19287.3	9708.46
A11	20
A12	20
B1	20	17378.4	11638.8
B2	20	18071.2	11924.5
B3	20	16293.7	10850.4
B4	20	17944	12008.7
B5	20	18090.8	12508.6
B6	20	17577.9	11827.4
B7	20	17323.9	11979
B8	20	17956.3	12498.7
B9	20	18076.9	12591.9
B10	20	18397.1	13642.1
B11	20
B12	20
C1	20	17741.7	9942.67
C2	20	18739.1	10745.8
C3	20	18001.3	10761.3
C4	20	17125.6	8578.16
C5	20	17245.8	8574.27
C6	20	17706.1	8884.96
C7	20	17285.7	8967.53
C8	20	17179	9099.51
C9	20	17989.4	9589.4
C10	20	19640.2	8952.75
C11	20
C12	20
D1	20	18155.8	10196.6
D2	20	17713.9	10883.6
D3	20	18783.9	11830.3
D4	20	17275.7	10843.4
D5	20	18538.7	11648.5
D6	20	17302.4	10370.2
D7	20	18249.2	11663.8
D8	20	18376.4	11767
D9	20	18038.1	11668
D10	20	21103.8	14592.9
D11	20
D12	20
E1	20	18331.3	10329.3
E2	20	18129	10485
E3	20	18107.9	10792.5
E4	20	19389.2	11477.5
E5	20	18511.9	10814.7
E6	20	18659	11095.5
E7	20	19385.9	11437.5
E8	20	19051.4	11691.4
E9	20	18714.5	11288.4
E10	20	21073.4	13636
E11	20
E12	20
F1	20	18928.5	10130.9
F2	20	17850.2	9569.12
F3	20	17967.5	10057.9
F4	20	18249.3	9706.57
F5	20	19319.8	10814.5
F6	20	18697.5	10114.9
F7	20	20054.3	10756
F8	20	18580.6	10092
F9	20	18856.1	10435.9
F10	20	21810.7	12493
F11	20
F12	20
G1	20	16266.6	7386.72
G2	20	18110.3	8744.33
G3	20	18351.6	9066.41
G4	20	17167.6	8262.94
G5	20	18623.6	9004.65
G6	20	20496.8	10143.9
G7	20	20142.3	9987.6
G8	20	20996.3	10540.4
G9	20	20107.7	10036.5
G10	20	20331	10320.2
G11	20
G12	20
H1	20	16070.9	6772.06
H2	20	18239.8	8279.14
H3	20	18407.5	8782.85
H4	20	18377.3	8357.13
H5	20	18546.3	8063.46
H6	20	18924	8405.16
H7	20	18607.6	8489.88
H8	20	18711.1	8544.17
H9	20	18731.2	8376.12
H10	20	20323.6	9806.26
H11	20
H12	20
A1	21	17251.8	10587.3
A2	21	17605.7	12185.2
A3	21	18325.6	12395.9
A4	21	18644.9	10592.5
A5	21	16882.6	9338.5
A6	21	17751.4	10180.5
A7	21	19030.4	11407.2
A8	21	18118.5	10856
A9	21	17104.9	10058.1
A10	21	19289.1	9715.14
A11	21
A12	21
B1	21	17383.9	11860.4
B2	21	18078.5	12115.2
B3	21	16290.9	11063.6
B4	21	18028	12161.2
B5	21	17992.2	12558.3
B6	21	17554.8	11923.8
B7	21	17470.5	12169.4
B8	21	18005.6	12641.9
B9	21	17838.5	12560
B10	21	18378.9	13650.9
B11	21
B12	21
C1	21	17838.7	12233.8
C2	21	18793.8	13094.9
C3	21	18014	13046
C4	21	17095.8	9512.01
C5	21	17283.8	9552.58
C6	21	17737.3	9877.07
C7	21	17228.4	10231.4
C8	21	17168.6	10407.2
C9	21	17955.5	10952.1
C10	21	19651.8	8971.43
C11	21
C12	21
D1	21	18165.6	10242.8
D2	21	17757.1	10926.7
D3	21	18749.6	11840.7
D4	21	17261.5	10846.2
D5	21	18478	11647.7
D6	21	17348.4	10428.2
D7	21	18122.2	11618.8
D8	21	18440.6	11822.1
D9	21	18111.3	11717.3
D10	21	21095.1	14616
D11	21
D12	21
E1	21	18268.7	10350.5
E2	21	18093.8	10522.7
E3	21	18143.8	10841.5
E4	21	19387.9	11531.7
E5	21	18559.5	10880.4
E6	21	18708.8	11147.4
E7	21	19387.2	11474.8
E8	21	19068.8	11733.1
E9	21	18721.3	11317.5
E10	21	21000.5	13612
E11	21
E12	21
F1	21	18913.3	10177
F2	21	17819.2	9599.59
F3	21	18025.5	10127.9
F4	21	18237.6	9738.74
F5	21	19302.7	10844.5
F6	21	18752.8	10163
F7	21	20079.3	10841.7
F8	21	18597.6	10149.1
F9	21	18865.5	10481.2
F10	21	21706.5	12458.9
F11	21
F12	21
G1	21	16287	7396.11
[truncated: 1,847 more rows]

## Sheet: Amplification Data
Block Type	96well
Chemistry	TAQMAN
Experiment File Name	C:\Documents and Settings\Team181\Desktop\ap6\20150716_2\M_28.eds
Experiment Run End Time	Not Started
Instrument Type	steponeplus
Passive Reference	ROX
Well	Cycle	Target Name	Rn	ΔRn
A1	1	Target 1	0.381559	-0.00466036
A1	2	Target 1	0.386267	-0.00200146
A1	3	Target 1	0.389795	-0.000521601
A1	4	Target 1	0.390779	-0.00158701
A1	5	Target 1	0.394665	0.000250446
A1	6	Target 1	0.397043	0.000580144
A1	7	Target 1	0.399416	0.000904208
A1	8	Target 1	0.40196	0.00139979
A1	9	Target 1	0.403513	0.000903303
A1	10	Target 1	0.405248	0.000590104
A1	11	Target 1	0.406909	0.000202043
A1	12	Target 1	0.407174	-0.00158113
A1	13	Target 1	0.409173	-0.00163081
A1	14	Target 1	0.41209	-0.000763302
A1	15	Target 1	0.414704	-0.000197987
A1	16	Target 1	0.418402	0.0014518
A1	17	Target 1	0.426256	0.00725655
A1	18	Target 1	0.440695	0.0196471
A1	19	Target 1	0.467528	0.0444316
A1	20	Target 1	0.51851	0.0933641
A1	21	Target 1	0.613692	0.186498
A1	22	Target 1	0.77435	0.345108
A1	23	Target 1	1.00749	0.576196
A1	24	Target 1	1.29021	0.856868
A1	25	Target 1	1.59172	1.15633
A1	26	Target 1	1.89155	1.45411
A1	27	Target 1	2.17082	1.73133
A1	28	Target 1	2.41518	1.97364
A1	29	Target 1	2.62476	2.18117
A1	30	Target 1	2.79347	2.34784
A1	31	Target 1	2.94257	2.49488
A1	32	Target 1	3.05428	2.60455
A1	33	Target 1	3.14654	2.69476
A1	34	Target 1	3.22289	2.76906
A1	35	Target 1	3.29502	2.83914
A1	36	Target 1	3.34558	2.88765
A1	37	Target 1	3.39561	2.93564
A1	38	Target 1	3.43714	2.97512
A1	39	Target 1	3.46967	3.0056
A1	40	Target 1	3.49839	3.03227
A2	1	Target 1	0.457159	-0.00884806
A2	2	Target 1	0.46361	-0.00425228
A2	3	Target 1	0.468607	-0.00110961
A2	4	Target 1	0.471945	0.000374034
A2	5	Target 1	0.47444	0.0010146
A2	6	Target 1	0.47617	0.000889269
A2	7	Target 1	0.477766	0.000630278
A2	8	Target 1	0.479775	0.000784764
A2	9	Target 1	0.48068	-0.000165015
A2	10	Target 1	0.481341	-0.00135882
A2	11	Target 1	0.48357	-0.00098412
A2	12	Target 1	0.485458	-0.000951257
A2	13	Target 1	0.487504	-0.000759011
A2	14	Target 1	0.489168	-0.000950262
A2	15	Target 1	0.492117	0.000143803
A2	16	Target 1	0.496269	0.00244134
A2	17	Target 1	0.504512	0.00882994
A2	18	Target 1	0.518028	0.0204912
A2	19	Target 1	0.545632	0.0462408
A2	20	Target 1	0.596405	0.0951582
A2	21	Target 1	0.692116	0.189015
A2	22	Target 1	0.850191	0.345235
A2	23	Target 1	1.07915	0.572338
A2	24	Target 1	1.35747	0.848805
A2	25	Target 1	1.65741	1.14689
A2	26	Target 1	1.94748	1.43511
A2	27	Target 1	2.22097	1.70674
A2	28	Target 1	2.45281	1.93673
A2	29	Target 1	2.65676	2.13882
A2	30	Target 1	2.82531	2.30551
A2	31	Target 1	2.96397	2.44232
A2	32	Target 1	3.07038	2.54688
A2	33	Target 1	3.16194	2.63658
A2	34	Target 1	3.23855	2.71133
A2	35	Target 1	3.30355	2.77448
A2	36	Target 1	3.35626	2.82534
A2	37	Target 1	3.39855	2.86577
A2	38	Target 1	3.43648	2.90185
A2	39	Target 1	3.46457	2.92809
A2	40	Target 1	3.49825	2.95991
A3	1	Target 1	0.457925	-0.00535922
A3	2	Target 1	0.462014	-0.00300453
A3	3	Target 1	0.465946	-0.000808399
A3	4	Target 1	0.469316	0.000827036
A3	5	Target 1	0.471498	0.00127369
A3	6	Target 1	0.472977	0.00101772
A3	7	Target 1	0.474162	0.000468045
A3	8	Target 1	0.475407	-2.19322e-05
A3	9	Target 1	0.476315	-0.000849421
A3	10	Target 1	0.47797	-0.00092908
A3	11	Target 1	0.479789	-0.000845511
A3	12	Target 1	0.480795	-0.00157501
A3	13	Target 1	0.482442	-0.00166328
A3	14	Target 1	0.485214	-0.000626277
A3	15	Target 1	0.488225	0.000650516
A3	16	Target 1	0.492392	0.00308191
A3	17	Target 1	0.500303	0.00925794
A3	18	Target 1	0.513371	0.0205906
A3	19	Target 1	0.538003	0.0434881
A3	20	Target 1	0.586794	0.090544
A3	21	Target 1	0.676421	0.178436
A3	22	Target 1	0.826783	0.327062
A3	23	Target 1	1.04465	0.543197
A3	24	Target 1	1.3138	0.810609
A3	25	Target 1	1.60104	1.09611
A3	26	Target 1	1.8798	1.37313
A3	27	Target 1	2.13015	1.62176
A3	28	Target 1	2.34803	1.8379
A3	29	Target 1	2.53398	2.02212
A3	30	Target 1	2.69041	2.17681
A3	31	Target 1	2.81564	2.3003
A3	32	Target 1	2.92395	2.40688
A3	33	Target 1	3.01092	2.49211
A3	34	Target 1	3.07973	2.55919
A3	35	Target 1	3.13572	2.61345
A3	36	Target 1	3.18838	2.66437
A3	37	Target 1	3.23033	2.70459
A3	38	Target 1	3.26176	2.73428
A3	39	Target 1	3.29413	2.76492
A3	40	Target 1	3.32304	2.79209
A4	1	Target 1	0.464858	-0.00770338
A4	2	Target 1	0.470178	-0.00413563
A4	3	Target 1	0.475582	-0.000482829
A4	4	Target 1	0.478522	0.000704727
A4	5	Target 1	0.479787	0.000218047
A4	6	Target 1	0.482586	0.0012658
A4	7	Target 1	0.484005	0.000933555
A4	8	Target 1	0.484924	0.000100573
A4	9	Target 1	0.486972	0.000396621
A4	10	Target 1	0.488421	9.39408e-05
A4	11	Target 1	0.487471	-0.0026072
A4	12	Target 1	0.491468	-0.000362021
A4	13	Target 1	0.492523	-0.00105866
A4	14	Target 1	0.493574	-0.00175965
A4	15	Target 1	0.495849	-0.00123582
A4	16	Target 1	0.498915	7.8218e-05
A4	17	Target 1	0.50065	6.15209e-05
A4	18	Target 1	0.505993	0.00365317
A4	19	Target 1	0.515753	0.0116611
A4	20	Target 1	0.533476	0.0276322
A4	21	Target 1	0.568115	0.0605203
A4	22	Target 1	0.632683	0.123336
A4	23	Target 1	0.750765	0.239667
A4	24	Target 1	0.93714	0.42429
A4	25	Target 1	1.17967	0.665068
A4	26	Target 1	1.4768	0.960446
A4	27	Target 1	1.77038	1.25227
A4	28	Target 1	2.03796	1.5181
A4	29	Target 1	2.28696	1.76535
A4	30	Target 1	2.49204	1.96868
A4	31	Target 1	2.65235	2.12723
A4	32	Target 1	2.79514	2.26828
A4	33	Target 1	2.93429	2.40568
A4	34	Target 1	3.03282	2.50245
A4	35	Target 1	3.09036	2.55824
A4	36	Target 1	3.1763	2.64243
A4	37	Target 1	3.23558	2.69996
A4	38	Target 1	3.28284	2.74547
A4	39	Target 1	3.2961	2.75697
A4	40	Target 1	3.32181	2.78093
A5	1	Target 1	0.452472	-0.0050877
A5	2	Target 1	0.45585	-0.00317552
A5	3	Target 1	0.460135	-0.000356167
A5	4	Target 1	0.462096	0.000139562
A5	5	Target 1	0.463834	0.000411238
A5	6	Target 1	0.466701	0.00181332
A5	7	Target 1	0.466583	0.00022914
A5	8	Target 1	0.467621	-0.00019784
A5	9	Target 1	0.468974	-0.000310108
A5	10	Target 1	0.470513	-0.000237125
A5	11	Target 1	0.471374	-0.00084134
A5	12	Target 1	0.472829	-0.000852161
A5	13	Target 1	0.474012	-0.0011352
A5	14	Target 1	0.475381	-0.00123107
A5	15	Target 1	0.477366	-0.000712396
A5	16	Target 1	0.480432	0.000888254
A5	17	Target 1	0.483401	0.0023919
A5	18	Target 1	0.487959	0.00548487
A5	19	Target 1	0.498198	0.0142574
A5	20	Target 1	0.516654	0.0312487
A5	21	Target 1	0.553145	0.0662738
A5	22	Target 1	0.618032	0.129695
A5	23	Target 1	0.735449	0.245647
A5	24	Target 1	0.925533	0.434265
A5	25	Target 1	1.18166	0.688929
A5	26	Target 1	1.47773	0.983528
A5	27	Target 1	1.77967	1.284
A5	28	Target 1	2.06381	1.56668
A5	29	Target 1	2.3092	1.8106
A5	30	Target 1	2.52232	2.02226
A5	31	Target 1	2.70477	2.20324
A5	32	Target 1	2.84989	2.3469
A5	33	Target 1	2.96405	2.45959
A5	34	Target 1	3.06795	2.56203
A5	35	Target 1	3.14941	2.64202
A5	36	Target 1	3.21515	2.7063
A5	37	Target 1	3.27093	2.76061
A5	38	Target 1	3.3151	2.80332
A5	39	Target 1	3.36189	2.84864
A5	40	Target 1	3.39205	2.87734
A6	1	Target 1	0.4677	-0.0069508
A6	2	Target 1	0.47338	-0.00302517
A6	3	Target 1	0.477376	-0.000783855
A6	4	Target 1	0.479892	-2.22839e-05
A6	5	Target 1	0.482047	0.000378173
A6	6	Target 1	0.484424	0.00100104
A6	7	Target 1	0.486275	0.00109686
A6	8	Target 1	0.488395	0.00146272
A6	9	Target 1	0.489077	0.000390195
A6	10	Target 1	0.490713	0.000271645
A6	11	Target 1	0.491429	-0.000767321
A6	12	Target 1	0.492491	-0.00145927
A6	13	Target 1	0.494182	-0.0015228
A6	14	Target 1	0.495165	-0.00229438
A6	15	Target 1	0.497344	-0.00186967
A6	16	Target 1	0.500362	-0.000607059
A6	17	Target 1	0.503228	0.000504959
A6	18	Target 1	0.508699	0.00422104
A6	19	Target 1	0.518515	0.0122825
A6	20	Target 1	0.537625	0.0296382
A6	21	Target 1	0.573507	0.0637652
A6	22	Target 1	0.641003	0.129507
A6	23	Target 1	0.762836	0.249585
A6	24	Target 1	0.954556	0.439551
A6	25	Target 1	1.21733	0.700575
A6	26	Target 1	1.52343	1.00491
A6	27	Target 1	1.83528	1.31502
A6	28	Target 1	2.12856	1.60654
A6	29	Target 1	2.39141	1.86763
A6	30	Target 1	2.61631	2.09078
A6	31	Target 1	2.79834	2.27105
A6	32	Target 1	2.95714	2.42809
A6	33	Target 1	3.08863	2.55783
A6	34	Target 1	3.19549	2.66294
A6	35	Target 1	3.27832	2.74401
A6	36	Target 1	3.34586	2.8098
A6	37	Target 1	3.40716	2.86935
A6	38	Target 1	3.45255	2.91298
A6	39	Target 1	3.4925	2.95118
A6	40	Target 1	3.52438	2.9813
A7	1	Target 1	0.46248	-0.00664156
A7	2	Target 1	0.469062	-0.00178903
A7	3	Target 1	0.471332	-0.00124746
A7	4	Target 1	0.474811	0.000502916
A7	5	Target 1	0.476861	0.00082326
A7	6	Target 1	0.478622	0.000855266
A7	7	Target 1	0.480711	0.00121632
A7	8	Target 1	0.481461	0.000236567
A7	9	Target 1	0.482924	-2.90321e-05
A7	10	Target 1	0.484527	-0.000154918
A7	11	Target 1	0.485938	-0.000472642
A7	12	Target 1	0.486503	-0.00163607
A7	13	Target 1	0.488791	-0.00107704
A7	14	Target 1	0.490067	-0.00153033
A7	15	Target 1	0.492394	-0.000931633
A7	16	Target 1	0.495497	0.000442491
A7	17	Target 1	0.499786	0.0030023
A7	18	Target 1	0.507441	0.00892882
A7	19	Target 1	0.521139	0.020897
A7	20	Target 1	0.548001	0.046031
A7	21	Target 1	0.599419	0.0957199
A7	22	Target 1	0.693131	0.187703
A7	23	Target 1	0.850806	0.343649
A7	24	Target 1	1.079	0.570111
A7	25	Target 1	1.3641	0.853485
A7	26	Target 1	1.662	1.14966
A7	27	Target 1	1.95494	1.44086
A7	28	Target 1	2.21997	1.70417
A7	29	Target 1	2.45096	1.93342
A7	30	Target 1	2.64235	2.12309
A7	31	Target 1	2.80406	2.28307
A7	32	Target 1	2.93641	2.41369
A7	33	Target 1	3.05047	2.52603
A7	34	Target 1	3.13597	2.6098
A7	35	Target 1	3.20859	2.68069
A7	36	Target 1	3.27539	2.74576
A7	37	Target 1	3.32052	2.78916
A7	38	Target 1	3.36975	2.83666
A7	39	Target 1	3.39796	2.86314
A7	40	Target 1	3.42858	2.89204
A8	1	Target 1	0.464132	-0.00731426
A8	2	Target 1	0.469685	-0.0035257
A8	3	Target 1	0.474397	-0.000578372
A8	4	Target 1	0.476252	-0.000488135
A8	5	Target 1	0.478792	0.000287168
A8	6	Target 1	0.481478	0.00120856
A8	7	Target 1	0.482953	0.000918284
A8	8	Target 1	0.484268	0.000468652
A8	9	Target 1	0.485765	0.000201172
A8	10	Target 1	0.487828	0.000499429
A8	11	Target 1	0.487786	-0.00130725
A8	12	Target 1	0.490372	-0.000486678
A8	13	Target 1	0.491751	-0.000872563
A8	14	Target 1	0.492818	-0.00157024
A8	15	Target 1	0.49479	-0.00136264
A8	16	Target 1	0.498317	0.000399835
A8	17	Target 1	0.502365	0.00268278
A8	18	Target 1	0.509694	0.00824684
A8	19	Target 1	0.522936	0.0197243
A8	20	Target 1	0.549267	0.0442901
A8	21	Target 1	0.599166	0.0924246
A8	22	Target 1	0.691835	0.183329
A8	23	Target 1	0.846983	0.336712
A8	24	Target 1	1.07044	0.558406
A8	25	Target 1	1.34687	0.833074
A8	26	Target 1	1.64381	1.12825
A8	27	Target 1	1.92917	1.41184
A8	28	Target 1	2.18762	1.66852
A8	29	Target 1	2.41382	1.89296
A8	30	Target 1	2.6021	2.07948
A8	31	Target 1	2.76031	2.23592
A8	32	Target 1	2.8902	2.36405
A8	33	Target 1	3.00123	2.47332
A8	34	Target 1	3.08149	2.55181
A8	35	Target 1	3.15338	2.62193
A8	36	Target 1	3.21384	2.68063
A8	37	Target 1	3.26166	2.72668
A8	38	Target 1	3.30384	2.76709
A8	39	Target 1	3.33947	2.80096
A8	40	Target 1	3.37403	2.83376
A9	1	Target 1	0.450195	-0.00567653
A9	2	Target 1	0.455619	-0.00202121
A9	3	Target 1	0.458552	-0.000855868
A9	4	Target 1	0.460924	-0.000252212
A9	5	Target 1	0.463195	0.000251129
A9	6	Target 1	0.465113	0.000401342
A9	7	Target 1	0.467474	0.000994538
A9	8	Target 1	0.468781	0.000533476
A9	9	Target 1	0.470719	0.000703478
A9	10	Target 1	0.471803	1.869e-05
A9	11	Target 1	0.473309	-0.000242637
A9	12	Target 1	0.474922	-0.000397569
A9	13	Target 1	0.47636	-0.000728008
A9	14	Target 1	0.477569	-0.00128661
A9	15	Target 1	0.479609	-0.00101531
A9	16	Target 1	0.481966	-0.000426558
A9	17	Target 1	0.486462	0.00230212
A9	18	Target 1	0.494681	0.00875288
A9	19	Target 1	0.509264	0.0215682
A9	20	Target 1	0.535729	0.0462653
A9	21	Target 1	0.588025	0.0967926
A9	22	Target 1	0.684093	0.191093
A9	23	Target 1	0.845689	0.350921
A9	24	Target 1	1.08027	0.583731
A9	25	Target 1	1.3769	0.878596
A9	26	Target 1	1.688	1.18793
A9	27	Target 1	1.9939	1.49206
A9	28	Target 1	2.27019	1.76658
A9	29	Target 1	2.5077	2.00232
A9	30	Target 1	2.70844	2.2013
A9	31	Target 1	2.8834	2.37449
A9	32	Target 1	3.01354	2.50286
A9	33	Target 1	3.13663	2.62418
A9	34	Target 1	3.22095	2.70673
A9	35	Target 1	3.3077	2.79171
A9	36	Target 1	3.36475	2.847
A9	37	Target 1	3.41718	2.89766
A9	38	Target 1	3.45891	2.93762
A9	39	Target 1	3.50008	2.97702
A9	40	Target 1	3.52645	3.00162
A10	1	Target 1	0.469593	-0.00984282
A10	2	Target 1	0.475699	-0.00495629
A10	3	Target 1	0.478747	-0.00312798
A10	4	Target 1	0.481035	-0.00205978
A10	5	Target 1	0.482691	-0.00162362
A10	6	Target 1	0.484976	-0.000557954
A10	7	Target 1	0.486874	0.000120076
A10	8	Target 1	0.48859	0.000616221
A10	9	Target 1	0.489705	0.000512029
A10	10	Target 1	0.491051	0.000638596
A10	11	Target 1	0.492868	0.00123556
A10	12	Target 1	0.493889	0.00103714
A10	13	Target 1	0.495556	0.0014839
A10	14	Target 1	0.495371	8.00267e-05
A10	15	Target 1	0.4967	0.000189487
A10	16	Target 1	0.499004	0.00127327
A10	17	Target 1	0.499467	0.00051668
A10	18	Target 1	0.500987	0.000817501
A10	19	Target 1	0.5024	0.00101091
A10	20	Target 1	0.50336	0.000750558
A10	21	Target 1	0.503661	-0.000167774
A10	22	Target 1	0.506175	0.00112648
A10	23	Target 1	0.50654	0.000271863
A10	24	Target 1	0.507469	-1.9071e-05
A10	25	Target 1	0.508458	-0.000249208
A10	26	Target 1	0.510382	0.000455256
A10	27	Target 1	0.511167	2.00788e-05
A10	28	Target 1	0.512253	-0.000112903
A10	29	Target 1	0.512719	-0.000867084
A10	30	Target 1	0.514841	3.60424e-05
A10	31	Target 1	0.51595	-7.49449e-05
A10	32	Target 1	0.517211	-3.32847e-05
A10	33	Target 1	0.518093	-0.000371187
A10	34	Target 1	0.519079	-0.000605198
A10	35	Target 1	0.52055	-0.000353134
A10	36	Target 1	0.521545	-0.000578741
A10	37	Target 1	0.522105	-0.00123839
A10	38	Target 1	0.52446	-0.00010203
A10	39	Target 1	0.525733	-4.94023e-05
A10	40	Target 1	0.526242	-0.000759953
A11	1
A11	2
A11	3
A11	4
A11	5
A11	6
A11	7
A11	8
A11	9
A11	10
A11	11
A11	12
A11	13
A11	14
A11	15
A11	16
A11	17
A11	18
A11	19
A11	20
A11	21
A11	22
A11	23
A11	24
A11	25
A11	26
A11	27
A11	28
A11	29
A11	30
A11	31
A11	32
A11	33
A11	34
A11	35
A11	36
A11	37
A11	38
A11	39
A11	40
A12	1
A12	2
A12	3
A12	4
A12	5
A12	6
A12	7
A12	8
A12	9
A12	10
A12	11
A12	12
A12	13
A12	14
A12	15
A12	16
A12	17
A12	18
A12	19
A12	20
A12	21
A12	22
A12	23
A12	24
A12	25
A12	26
A12	27
A12	28
A12	29
A12	30
A12	31
A12	32
A12	33
A12	34
A12	35
A12	36
A12	37
A12	38
A12	39
A12	40
B1	1	Target 2	0.610857	-0.0130396
B1	2	Target 2	0.619825	-0.00624244
B1	3	Target 2	0.625718	-0.00251961
B1	4	Target 2	0.629462	-0.000945762
B1	5	Target 2	0.63354	0.000963002
B1	6	Target 2	0.635213	0.00046505
B1	7	Target 2	0.637602	0.000684083
B1	8	Target 2	0.641187	0.0020995
B1	9	Target 2	0.642497	0.00123903
B1	10	Target 2	0.64445	0.00102235
B1	11	Target 2	0.645003	-0.000595152
B1	12	Target 2	0.647632	-0.000136212
B1	13	Target 2	0.64998	4.17531e-05
B1	14	Target 2	0.650859	-0.00124936
B1	15	Target 2	0.653737	-0.000541866
B1	16	Target 2	0.655927	-0.000521675
B1	17	Target 2	0.657228	-0.00139108
B1	18	Target 2	0.661092	0.000303105
B1	19	Target 2	0.664042	0.00108284
B1	20	Target 2	0.66973	0.00460087
B1	21	Target 2	0.682268	0.0149689
B1	22	Target 2	0.701239	0.0317704
B1	23	Target 2	0.737507	0.0658673
B1	24	Target 2	0.804785	0.130975
B1	25	Target 2	0.923233	0.247254
B1	26	Target 2	1.11683	0.438681
B1	27	Target 2	1.38777	0.707446
B1	28	Target 2	1.72041	1.03792
B1	29	Target 2	2.08482	1.40016
B1	30	Target 2	2.44937	1.76254
B1	31	Target 2	2.7933	2.1043
B1	32	Target 2	3.08532	2.39415
B1	33	Target 2	3.32743	2.63409
B1	34	Target 2	3.52788	2.83237
B1	35	Target 2	3.67272	2.97504
B1	36	Target 2	3.77398	3.07413
B1	37	Target 2	3.85462	3.1526
B1	38	Target 2	3.89073	3.18654
B1	39	Target 2	3.9171	3.21074
B1	40	Target 2	3.94978	3.24124
B2	1	Target 2	0.613734	-0.00380506
B2	2	Target 2	0.616021	-0.003397
B2	3	Target 2	0.619078	-0.0022191
B2	4	Target 2	0.62291	-0.000266804
B2	5	Target 2	0.625955	0.000898409
B2	6	Target 2	0.627748	0.000812342
B2	7	Target 2	0.6296	0.000785522
B2	8	Target 2	0.631466	0.000771994
B2	9	Target 2	0.632276	-0.000297193
B2	10	Target 2	0.635467	0.00101429
B2	11	Target 2	0.63619	-0.000141859
B2	12	Target 2	0.63864	0.000428023
B2	13	Target 2	0.640309	0.000218336
B2	14	Target 2	0.641236	-0.000733847
B2	15	Target 2	0.64308	-0.000769727
B2	16	Target 2	0.645514	-0.000214686
B2	17	Target 2	0.646044	-0.00156455
B2	18	Target 2	0.649132	-0.000355469
B2	19	Target 2	0.653001	0.00163432
B2	20	Target 2	0.659863	0.00661685
B2	21	Target 2	0.670145	0.0150194
B2	22	Target 2	0.688223	0.0312178
B2	23	Target 2	0.725497	0.0666124
B2	24	Target 2	0.791335	0.130572
B2	25	Target 2	0.907474	0.244831
B2	26	Target 2	1.09559	0.431067
B2	27	Target 2	1.36285	0.696447
B2	28	Target 2	1.6907	1.02242
B2	29	Target 2	2.05098	1.38082
B2	30	Target 2	2.40726	1.73522
B2	31	Target 2	2.73639	2.06247
B2	32	Target 2	3.02607	2.35027
B2	33	Target 2	3.25625	2.57857
B2	34	Target 2	3.44756	2.768
B2	35	Target 2	3.58785	2.90641
B2	36	Target 2	3.68601	3.00269
B2	37	Target 2	3.7527	3.0675
B2	38	Target 2	3.80276	3.11569
B2	39	Target 2	3.83304	3.14409
B2	40	Target 2	3.84745	3.15662
B3	1	Target 2	0.603837	-0.0076478
B3	2	Target 2	0.60995	-0.00408449
B3	3	Target 2	0.614382	-0.00220238
B3	4	Target 2	0.617913	-0.00122174
B3	5	Target 2	0.623553	0.0018686
B3	6	Target 2	0.624932	0.000698173
B3	7	Target 2	0.627984	0.00119947
B3	8	Target 2	0.630586	0.00125225
B3	9	Target 2	0.63212	0.000236611
B3	10	Target 2	0.634239	-0.000194126
B3	11	Target 2	0.637671	0.000687333
B3	12	Target 2	0.639463	-7.05149e-05
B3	13	Target 2	0.641147	-0.000936545
B3	14	Target 2	0.644588	-4.47745e-05
B3	15	Target 2	0.646	-0.00118272
B3	16	Target 2	0.648043	-0.00168981
B3	17	Target 2	0.652342	5.94311e-05
B3	18	Target 2	0.654892	5.97545e-05
B3	19	Target 2	0.658863	0.00148099
B3	20	Target 2	0.665924	0.00599184
B3	21	Target 2	0.67913	0.0166481
B3	22	Target 2	0.7033	0.0382679
B3	23	Target 2	0.745081	0.0774991
B3	24	Target 2	0.823082	0.15295
B3	25	Target 2	0.961036	0.288354
B3	26	Target 2	1.18357	0.508335
B3	27	Target 2	1.49767	0.819892
B3	28	Target 2	1.88359	1.20325
B3	29	Target 2	2.3055	1.62261
B3	30	Target 2	2.70712	2.02169
B3	31	Target 2	3.09695	2.40897
B3	32	Target 2	3.43029	2.73976
B3	33	Target 2	3.70745	3.01437
B3	34	Target 2	3.91661	3.22098
B3	35	Target 2	4.07549	3.37731
B3	36	Target 2	4.17935	3.47862
B3	37	Target 2	4.25322	3.54994
B3	38	Target 2	4.31042	3.60459
B3	39	Target 2	4.33883	3.63045
B3	40	Target 2	4.36861	3.65768
B4	1	Target 2	0.62461	-0.0073269
B4	2	Target 2	0.627553	-0.0062887
B4	3	Target 2	0.633593	-0.00215332
B4	4	Target 2	0.637579	-7.25158e-05
B4	5	Target 2	0.639935	0.000378641
B4	6	Target 2	0.643169	0.00170819
B4	7	Target 2	0.64521	0.00184434
B4	8	Target 2	0.646263	0.000991939
B4	9	Target 2	0.648635	0.00145955
B4	10	Target 2	0.649491	0.000410991
B4	11	Target 2	0.648538	-0.00244734
B4	12	Target 2	0.653177	0.000286494
B4	13	Target 2	0.654549	-0.000246183
B4	14	Target 2	0.656702	1.78082e-06
B4	15	Target 2	0.657481	-0.00112414
B4	16	Target 2	0.65903	-0.00147979
B4	17	Target 2	0.660898	-0.0015168
B4	18	Target 2	0.662208	-0.00211129
B4	19	Target 2	0.66465	-0.00157442
B4	20	Target 2	0.669235	0.00110577
B4	21	Target 2	0.674572	0.00453811
B4	22	Target 2	0.682067	0.0101274
B4	23	Target 2	0.699376	0.0255323
B4	24	Target 2	0.72768	0.0519314
B4	25	Target 2	0.778653	0.100999
B4	26	Target 2	0.879984	0.200425
B4	27	Target 2	1.04689	0.365426
B4	28	Target 2	1.28926	0.605889
B4	29	Target 2	1.60725	0.921973
B4	30	Target 2	1.96264	1.27546
B4	31	Target 2	2.31926	1.63018
B4	32	Target 2	2.65896	1.96798
B4	33	Target 2	2.97587	2.28298
B4	34	Target 2	3.23549	2.54069
B4	35	Target 2	3.42261	2.72591
B4	36	Target 2	3.58654	2.88793
B4	37	Target 2	3.69852	2.998
B4	38	Target 2	3.77196	3.06954
B4	39	Target 2	3.8162	3.11188
B4	40	Target 2	3.84757	3.14134
B5	1	Target 2	0.651285	-0.00610122
B5	2	Target 2	0.655966	-0.00321168
B5	3	Target 2	0.660113	-0.000857027
B5	4	Target 2	0.662969	0.000208258
B5	5	Target 2	0.665051	0.000498563
B5	6	Target 2	0.668651	0.0023067
B5	7	Target 2	0.66822	8.48477e-05
B5	8	Target 2	0.670392	0.000464977
B5	9	Target 2	0.671776	5.72518e-05
B5	10	Target 2	0.674205	0.000694575
B5	11	Target 2	0.675033	-0.000268129
B5	12	Target 2	0.676917	-0.000175592
B5	13	Target 2	0.677424	-0.00146046
B5	14	Target 2	0.679691	-0.000985082
B5	15	Target 2	0.681676	-0.000791277
B5	16	Target 2	0.682967	-0.00129181
B5	17	Target 2	0.683815	-0.00223556
B5	18	Target 2	0.686628	-0.0012139
B5	19	Target 2	0.68982	0.00018642
B5	20	Target 2	0.691432	7.33869e-06
B5	21	Target 2	0.697987	0.0047699
B5	22	Target 2	0.70653	0.0115215
B5	23	Target 2	0.722076	0.0252759
B5	24	Target 2	0.75179	0.0531986
B5	25	Target 2	0.809179	0.108796
B5	26	Target 2	0.910258	0.208084
B5	27	Target 2	1.07814	0.374178
B5	28	Target 2	1.33099	0.625233
B5	29	Target 2	1.65697	0.94942
B5	30	Target 2	2.03161	1.32227
B5	31	Target 2	2.41314	1.702
B5	32	Target 2	2.77556	2.06263
B5	33	Target 2	3.097	2.38228
B5	34	Target 2	3.37268	2.65617
B5	35	Target 2	3.59475	2.87646
B5	36	Target 2	3.75169	3.0316
B5	37	Target 2	3.86695	3.14507
B5	38	Target 2	3.94684	3.22317
B5	39	Target 2	4.00853	3.28307
B5	40	Target 2	4.04066	3.31341
B6	1	Target 2	0.631662	-0.00554323
B6	2	Target 2	0.636708	-0.00236909
B6	3	Target 2	0.639663	-0.00128618
B6	4	Target 2	0.642931	0.000109895
B6	5	Target 2	0.645147	0.000453886
B6	6	Target 2	0.647771	0.00120599
B6	7	Target 2	0.64937	0.000932954
B6	8	Target 2	0.651354	0.00104544
B6	9	Target 2	0.652427	0.000246453
B6	10	Target 2	0.654653	0.000600994
B6	11	Target 2	0.656099	0.000174535
B6	12	Target 2	0.656948	-0.00084797
B6	13	Target 2	0.659322	-0.000345729
B6	14	Target 2	0.659811	-0.00172902
B6	15	Target 2	0.662318	-0.00109404
B6	16	Target 2	0.664959	-0.00032471
B6	17	Target 2	0.665652	-0.00150374
B6	18	Target 2	0.668241	-0.000786204
B6	19	Target 2	0.669369	-0.00153024
B6	20	Target 2	0.672859	8.76847e-05
B6	21	Target 2	0.679233	0.00458999
B6	22	Target 2	0.687726	0.0112111
B6	23	Target 2	0.703176	0.024789
B6	24	Target 2	0.732772	0.0525138
B6	25	Target 2	0.78698	0.104849
B6	26	Target 2	0.882936	0.198933
B6	27	Target 2	1.04674	0.360862
B6	28	Target 2	1.28994	0.602198
B6	29	Target 2	1.60845	0.918834
B6	30	Target 2	1.97021	1.27873
B6	31	Target 2	2.34121	1.64785
B6	32	Target 2	2.69614	2.00091
B6	33	Target 2	3.00801	2.3109
B6	34	Target 2	3.27449	2.57551
B6	35	Target 2	3.48018	2.77933
B6	36	Target 2	3.64114	2.93842
B6	37	Target 2	3.75898	3.05438
B6	38	Target 2	3.82841	3.12195
B6	39	Target 2	3.88158	3.17325
B6	40	Target 2	3.91987	3.20966
B7	1	Target 2	0.64553	-0.00553878
B7	2	Target 2	0.6494	-0.00366713
B7	3	Target 2	0.652479	-0.00258589
B7	4	Target 2	0.657205	0.000141444
B7	5	Target 2	0.659378	0.000316629
B7	6	Target 2	0.660501	-0.000559492
B7	7	Target 2	0.665291	0.00223293
B7	8	Target 2	0.66537	0.000313134
B7	9	Target 2	0.668831	0.0017759
B7	10	Target 2	0.668904	-0.000149562
B7	11	Target 2	0.671848	0.00079649
B7	12	Target 2	0.672925	-0.000125587
B7	13	Target 2	0.676349	0.00130052
B7	14	Target 2	0.675587	-0.00145982
B7	15	Target 2	0.678796	-0.000249483
B7	16	Target 2	0.68022	-0.000823946
B7	17	Target 2	0.681576	-0.0014657
B7	18	Target 2	0.683322	-0.00171794
B7	19	Target 2	0.686862	-0.000176737
B7	20	Target 2	0.691474	0.00243711
B7	21	Target 2	0.696572	0.00553674
B7	22	Target 2	0.709627	0.0165934
B7	23	Target 2	0.728796	0.0337638
B7	24	Target 2	0.768478	0.0714476
B7	25	Target 2	0.83877	0.139741
B7	26	Target 2	0.963345	0.262317
B7	27	Target 2	1.16033	0.457306
B7	28	Target 2	1.44119	0.736164
B7	29	Target 2	1.78258	1.07555
B7	30	Target 2	2.15314	1.44412
B7	31	Target 2	2.51866	1.80764
B7	32	Target 2	2.85573	2.14272
B7	33	Target 2	3.15625	2.44123
B7	34	Target 2	3.39421	2.67719
B7	35	Target 2	3.5851	2.86609
B7	36	Target 2	3.73125	3.01023
B7	37	Target 2	3.82938	3.10637
B7	38	Target 2	3.90192	3.17691
B7	39	Target 2	3.94353	3.21653
B7	40	Target 2	3.97476	3.24576
B8	1	Target 2	0.651527	-0.0048337
B8	2	Target 2	0.65573	-0.00261308
B8	3	Target 2	0.658909	-0.00141551
B8	4	Target 2	0.661891	-0.000415063
B8	5	Target 2	0.66478	0.000492167
B8	6	Target 2	0.667162	0.000892697
B8	7	Target 2	0.669125	0.000873253
B8	8	Target 2	0.671128	0.000895175
B8	9	Target 2	0.671854	-0.000360529
B8	10	Target 2	0.674727	0.000530011
B8	11	Target 2	0.676868	0.000689619
B8	12	Target 2	0.677565	-0.000595113
B8	13	Target 2	0.680301	0.00015935
B8	14	Target 2	0.681501	-0.000622556
B8	15	Target 2	0.683198	-0.000907122
B8	16	Target 2	0.685689	-0.000397754
B8	17	Target 2	0.686876	-0.00119307
B8	18	Target 2	0.688999	-0.00105194
B8	19	Target 2	0.692412	0.00037975
B8	20	Target 2	0.696061	0.00204664
B8	21	Target 2	0.702109	0.00611274
B8	22	Target 2	0.713982	0.0160039
B8	23	Target 2	0.735312	0.0353524
B8	24	Target 2	0.774531	0.0725898
B8	25	Target 2	0.846248	0.142325
B8	26	Target 2	0.974384	0.26848
B8	27	Target 2	1.17603	0.468146
B8	28	Target 2	1.46241	0.752545
B8	29	Target 2	1.81578	1.10393
B8	30	Target 2	2.19308	1.47925
B8	31	Target 2	2.57549	1.85968
B8	32	Target 2	2.92341	2.20561
B8	33	Target 2	3.22922	2.50945
B8	34	Target 2	3.47695	2.7552
B8	35	Target 2	3.6728	2.94906
B8	36	Target 2	3.81978	3.09406
B8	37	Target 2	3.92433	3.19663
B8	38	Target 2	3.98902	3.25933
B8	39	Target 2	4.03604	3.30437
B8	40	Target 2	4.07463	3.34098
B9	1	Target 2	0.654206	-0.00542265
B9	2	Target 2	0.658467	-0.00302054
B9	3	Target 2	0.661211	-0.00213573
B9	4	Target 2	0.664729	-0.000476766
B9	5	Target 2	0.667223	0.000157531
B9	6	Target 2	0.668901	-2.36821e-05
B9	7	Target 2	0.670725	-5.91025e-05
B9	8	Target 2	0.673671	0.00102712
B9	9	Target 2	0.675369	0.000866289
B9	10	Target 2	0.677203	0.00084118
B9	11	Target 2	0.678928	0.000706876
B9	12	Target 2	0.681203	0.0011226
B9	13	Target 2	0.683262	0.00132208
B9	14	Target 2	0.683361	-0.000438116
B9	15	Target 2	0.685643	-1.58319e-05
B9	16	Target 2	0.686961	-0.000557296
B9	17	Target 2	0.688847	-0.000530727
B9	18	Target 2	0.689	-0.00223716
B9	19	Target 2	0.691908	-0.0011876
B9	20	Target 2	0.696574	0.00161833
B9	21	Target 2	0.704092	0.007277
B9	22	Target 2	0.714469	0.0157952
B9	23	Target 2	0.736101	0.0355679
B9	24	Target 2	0.774206	0.0718132
B9	25	Target 2	0.845366	0.141114
B9	26	Target 2	0.971657	0.265545
B9	27	Target 2	1.17302	0.465054
B9	28	Target 2	1.45578	0.745954
B9	29	Target 2	1.80337	1.09168
B9	30	Target 2	2.18272	1.46917
B9	31	Target 2	2.55825	1.84284
B9	32	Target 2	2.90132	2.18405
B9	33	Target 2	3.20838	2.48926
B9	34	Target 2	3.45314	2.73215
B9	35	Target 2	3.64747	2.92462
B9	36	Target 2	3.79664	3.07193
B9	37	Target 2	3.88442	3.15785
B9	38	Target 2	3.94985	3.22143
B9	39	Target 2	3.99784	3.26756
B9	40	Target 2	4.02788	3.29574
B10	1	Target 2	0.699811	-0.0124227
B10	2	Target 2	0.703756	-0.00993233
B10	3	Target 2	0.709414	-0.00572948
B10	4	Target 2	0.712446	-0.00415127
B10	5	Target 2	0.715517	-0.00253514
B10	6	Target 2	0.718624	-0.0008823
B10	7	Target 2	0.719672	-0.00128904
B10	8	Target 2	0.721119	-0.00129642
B10	9	Target 2	0.72435	0.000479561
B10	10	Target 2	0.726772	0.00144737
B10	11	Target 2	0.727012	0.000232985
B10	12	Target 2	0.729904	0.00167012
B10	13	Target 2	0.732007	0.00231898
B10	14	Target 2	0.732248	0.00110513
B10	15	Target 2	0.7352	0.00260235
B10	16	Target 2	0.735636	0.00158448
B10	17	Target 2	0.737447	0.00194021
B10	18	Target 2	0.738038	0.00107714
B10	19	Target 2	0.740938	0.00252285
B10	20	Target 2	0.741539	0.00166854
B10	21	Target 2	0.742746	0.00142161
B10	22	Target 2	0.743707	0.000927846
B10	23	Target 2	0.745042	0.000808581
B10	24	Target 2	0.747453	0.0017653
B10	25	Target 2	0.748874	0.00173151
B10	26	Target 2	0.750178	0.00158059
B10	27	Target 2	0.750235	0.000183406
B10	28	Target 2	0.752073	0.000566907
B10	29	Target 2	0.752791	-0.000169325
B10	30	Target 2	0.754412	-3.02369e-06
B10	31	Target 2	0.754794	-0.00107566
B10	32	Target 2	0.756133	-0.00119177
B10	33	Target 2	0.758676	-0.000103384
B10	34	Target 2	0.760973	0.00073937
B10	35	Target 2	0.760999	-0.00068911
B10	36	Target 2	0.761973	-0.0011691
B10	37	Target 2	0.762428	-0.00216867
B10	38	Target 2	0.764282	-0.00176967
B10	39	Target 2	0.763355	-0.00415147
B10	40	Target 2	0.765073	-0.00388712
B11	1
B11	2
B11	3
B11	4
B11	5
B11	6
B11	7
B11	8
B11	9
B11	10
B11	11
B11	12
B11	13
B11	14
B11	15
B11	16
B11	17
B11	18
B11	19
B11	20
B11	21
B11	22
B11	23
B11	24
B11	25
B11	26
B11	27
B11	28
B11	29
B11	30
B11	31
B11	32
B11	33
B11	34
B11	35
B11	36
B11	37
B11	38
B11	39
B11	40
B12	1
B12	2
B12	3
B12	4
B12	5
B12	6
B12	7
B12	8
B12	9
B12	10
B12	11
B12	12
B12	13
B12	14
B12	15
B12	16
B12	17
B12	18
B12	19
B12	20
B12	21
B12	22
B12	23
B12	24
B12	25
B12	26
B12	27
B12	28
B12	29
B12	30
B12	31
B12	32
B12	33
B12	34
B12	35
B12	36
B12	37
B12	38
B12	39
B12	40
C1	1	Target 3	0.366766	-0.00563566
C1	2	Target 3	0.371491	-0.00290693
C1	3	Target 3	0.376751	0.000357878
C1	4	Target 3	0.378256	-0.000133176
C1	5	Target 3	0.380214	-0.000170639
C1	6	Target 3	0.382401	2.07794e-05
C1	7	Target 3	0.384957	0.000580674
C1	8	Target 3	0.387145	0.000772361
C1	9	Target 3	0.388544	0.000176164
C1	10	Target 3	0.390116	-0.000247388
C1	11	Target 3	0.39131	-0.00104994
C1	12	Target 3	0.392892	-0.00146318
C1	13	Target 3	0.395088	-0.00126329
C1	14	Target 3	0.398281	-6.63161e-05
C1	15	Target 3	0.402829	0.00248607
C1	16	Target 3	0.410066	0.00772803
C1	17	Target 3	0.421846	0.0175114
C1	18	Target 3	0.444175	0.0378446
C1	19	Target 3	0.486175	0.0778491
C1	20	Target 3	0.560414	0.150092
C1	21	Target 3	0.685805	0.273487
C1	22	Target 3	0.872597	0.458284
C1	23	Target 3	1.11395	0.697641
C1	24	Target 3	1.37164	0.953332
C1	25	Target 3	1.63125	1.21095
C1	26	Target 3	1.87772	1.45542
C1	27	Target 3	2.10334	1.67904
C1	28	Target 3	2.30305	1.87676
C1	29	Target 3	2.46926	2.04098
C1	30	Target 3	2.60393	2.17365
C1	31	Target 3	2.72092	2.28864
C1	32	Target 3	2.80595	2.37168
C1	33	Target 3	2.87571	2.43944
C1	34	Target 3	2.93018	2.49192
C1	35	Target 3	2.97843	2.53818
C1	36	Target 3	3.01072	2.56846
C1	37	Target 3	3.03944	2.59519
C1	38	Target 3	3.06572	2.61948
C1	39	Target 3	3.08012	2.63188
C1	40	Target 3	3.0993	2.64906
C2	1	Target 3	0.387175	-0.00146745
C2	2	Target 3	0.390008	-0.000571802
C2	3	Target 3	0.392522	5.01661e-06
C2	4	Target 3	0.395305	0.000851159
C2	5	Target 3	0.39625	-0.000140369
C2	6	Target 3	0.399356	0.00102889
C2	7	Target 3	0.400299	3.43516e-05
C2	8	Target 3	0.401894	-0.000307546
C2	9	Target 3	0.403657	-0.000481596
C2	10	Target 3	0.405191	-0.000884439
C2	11	Target 3	0.406897	-0.00111586
C2	12	Target 3	0.409084	-0.000865406
C2	13	Target 3	0.41131	-0.000576477
C2	14	Target 3	0.413946	0.000123127
C2	15	Target 3	0.418089	0.00232915
C2	16	Target 3	0.426156	0.00845901
C2	17	Target 3	0.437415	0.0177805
C2	18	Target 3	0.459879	0.0383077
C2	19	Target 3	0.501021	0.0775126
C2	20	Target 3	0.573443	0.147997
C2	21	Target 3	0.696764	0.269381
C2	22	Target 3	0.88307	0.45375
C2	23	Target 3	1.12263	0.691379
C2	24	Target 3	1.38165	0.948453
C2	25	Target 3	1.64527	1.21014
C2	26	Target 3	1.89487	1.4578
C2	27	Target 3	2.12457	1.68557
C2	28	Target 3	2.3282	1.88726
C2	29	Target 3	2.4979	2.05502
C2	30	Target 3	2.64122	2.1964
C2	31	Target 3	2.75907	2.31232
C2	32	Target 3	2.84912	2.40043
C2	33	Target 3	2.9234	2.47278
C2	34	Target 3	2.97636	2.5238
C2	35	Target 3	3.02521	2.57071
C2	36	Target 3	3.05761	2.60118
C2	37	Target 3	3.09017	2.63179
C2	38	Target 3	3.11514	2.65483
C2	39	Target 3	3.13299	2.67074
C2	40	Target 3	3.15306	2.68888
C3	1	Target 3	0.404088	-0.00153071
C3	2	Target 3	0.406383	-0.00128635
C3	3	Target 3	0.40974	2.05125e-05
C3	4	Target 3	0.411829	5.88434e-05
C3	5	Target 3	0.414645	0.000824649
C3	6	Target 3	0.416138	0.000266904
C3	7	Target 3	0.418595	0.000672935
C3	8	Target 3	0.420138	0.000165705
C3	9	Target 3	0.421111	-0.000911614
C3	10	Target 3	0.423195	-0.000878499
C3	11	Target 3	0.425257	-0.000866871
C3	12	Target 3	0.427052	-0.00112221
C3	13	Target 3	0.429609	-0.000615478
C3	14	Target 3	0.432117	-0.000158216
C3	15	Target 3	0.436869	0.00254334
C3	16	Target 3	0.443391	0.00701453
C3	17	Target 3	0.456316	0.0178889
C3	18	Target 3	0.479605	0.0391278
C3	19	Target 3	0.521807	0.0792792
C3	20	Target 3	0.59781	0.153232
C3	21	Target 3	0.724215	0.277586
C3	22	Target 3	0.911564	0.462884
C3	23	Target 3	1.15073	0.700001
C3	24	Target 3	1.41538	0.962595
C3	25	Target 3	1.67939	1.22456
C3	26	Target 3	1.93348	1.47659
C3	27	Target 3	2.16506	1.70613
C3	28	Target 3	2.36492	1.90394
C3	29	Target 3	2.53755	2.07452
C3	30	Target 3	2.68426	2.21918
C3	31	Target 3	2.80337	2.33623
C3	32	Target 3	2.90823	2.43905
C3	33	Target 3	2.98587	2.51463
C3	34	Target 3	3.05154	2.57825
C3	35	Target 3	3.10543	2.63009
C3	36	Target 3	3.13953	2.66215
C3	37	Target 3	3.17443	2.695
C3	38	Target 3	3.20407	2.72258
C3	39	Target 3	3.2273	2.74376
C3	40	Target 3	3.24493	2.75934
C4	1	Target 3	0.408397	0.00127797
C4	2	Target 3	0.410615	0.00144051
C4	3	Target 3	0.411513	0.000282079
C4	4	Target 3	0.414056	0.000769039
C4	5	Target 3	0.416015	0.000672916
C4	6	Target 3	0.417362	-3.66279e-05
C4	7	Target 3	0.419685	0.00023048
C4	8	Target 3	0.420851	-0.000659219
C4	9	Target 3	0.423592	2.56581e-05
C4	10	Target 3	0.425267	-0.000355762
C4	11	Target 3	0.428051	0.000372537
C4	12	Target 3	0.428754	-0.00098032
C4	13	Target 3	0.430213	-0.00157694
C4	14	Target 3	0.432154	-0.00169241
C4	15	Target 3	0.434858	-0.00104472
C4	16	Target 3	0.438394	0.000435369
C4	17	Target 3	0.443572	0.00355793
C4	18	Target 3	0.453331	0.0112606
C4	19	Target 3	0.46997	0.0258438
C4	20	Target 3	0.500898	0.0547154
C4	21	Target 3	0.556393	0.108155
C4	22	Target 3	0.654733	0.204438
C4	23	Target 3	0.809823	0.357473
C4	24	Target 3	1.02552	0.571115
C4	25	Target 3	1.27967	0.823207
C4	26	Target 3	1.54765	1.08914
C4	27	Target 3	1.81113	1.35056
C4	28	Target 3	2.05407	1.59144
C4	29	Target 3	2.27247	1.80779
C4	30	Target 3	2.45877	1.99203
C4	31	Target 3	2.62004	2.15124
C4	32	Target 3	2.75546	2.2846
C4	33	Target 3	2.87216	2.39925
C4	34	Target 3	2.96472	2.48975
C4	35	Target 3	3.03281	2.55579
C4	36	Target 3	3.09081	2.61173
C4	37	Target 3	3.13995	2.65882
C4	38	Target 3	3.17771	2.69452
C4	39	Target 3	3.20119	2.71595
C4	40	Target 3	3.22761	2.74031
C5	1	Target 3	0.402899	-0.00182802
C5	2	Target 3	0.405164	-0.00159746
C5	3	Target 3	0.409004	0.000208114
C5	4	Target 3	0.411002	0.000170956
C5	5	Target 3	0.413498	0.000632658
C5	6	Target 3	0.415845	0.000945349
C5	7	Target 3	0.417676	0.000741059
C5	8	Target 3	0.419356	0.000386834
C5	9	Target 3	0.420403	-0.000600333
C5	10	Target 3	0.422521	-0.000516762
C5	11	Target 3	0.42412	-0.000952557
C5	12	Target 3	0.425758	-0.00134934
C5	13	Target 3	0.427852	-0.00128943
C5	14	Target 3	0.429077	-0.00209948
C5	15	Target 3	0.432225	-0.000986511
C5	16	Target 3	0.435538	0.000292371
C5	17	Target 3	0.441697	0.00441708
C5	18	Target 3	0.450756	0.0114414
C5	19	Target 3	0.467347	0.0259973
C5	20	Target 3	0.497179	0.0537948
C5	21	Target 3	0.552691	0.107272
C5	22	Target 3	0.649234	0.20178
C5	23	Target 3	0.807713	0.358226
C5	24	Target 3	1.02422	0.572701
C5	25	Target 3	1.28531	0.831756
C5	26	Target 3	1.56429	1.1087
C5	27	Target 3	1.83621	1.37858
C5	28	Target 3	2.08659	1.62693
C5	29	Target 3	2.31	1.8483
C5	30	Target 3	2.50809	2.04436
C5	31	Target 3	2.67047	2.2047
C5	32	Target 3	2.80649	2.33869
C5	33	Target 3	2.90954	2.43971
C5	34	Target 3	3.00117	2.5293
C5	35	Target 3	3.05945	2.58554
C5	36	Target 3	3.11734	2.6414
C5	37	Target 3	3.1549	2.67693
C5	38	Target 3	3.19072	2.71072
C5	39	Target 3	3.20976	2.72771
C5	40	Target 3	3.23152	2.74745
C6	1	Target 3	0.405366	-0.00287263
C6	2	Target 3	0.408902	-0.00133423
C6	3	Target 3	0.411795	-0.000437977
C6	4	Target 3	0.414649	0.00041819
C6	5	Target 3	0.417385	0.00115714
C6	6	Target 3	0.419227	0.00100268
C6	7	Target 3	0.420446	0.000224313
C6	8	Target 3	0.422796	0.000577566
C6	9	Target 3	0.423971	-0.000244615
C6	10	Target 3	0.425006	-0.00120699
C6	11	Target 3	0.427759	-0.000451492
C6	12	Target 3	0.429344	-0.000863801
C6	13	Target 3	0.430048	-0.00215632
C6	14	Target 3	0.433293	-0.000909209
C6	15	Target 3	0.434838	-0.00136059
C6	16	Target 3	0.438043	-0.00015341
C6	17	Target 3	0.444598	0.0044045
C6	18	Target 3	0.453054	0.0108637
C6	19	Target 3	0.470765	0.0265779
C6	20	Target 3	0.501803	0.0556181
C6	21	Target 3	0.556854	0.108672
C6	22	Target 3	0.655801	0.205623
C6	23	Target 3	0.814041	0.361865
C6	24	Target 3	1.03645	0.582276
C6	25	Target 3	1.30174	0.845567
C6	26	Target 3	1.5855	1.12733
C6	27	Target 3	1.86054	1.40037
C6	28	Target 3	2.11818	1.65602
C6	29	Target 3	2.35004	1.88588
C6	30	Target 3	2.54763	2.08147
C6	31	Target 3	2.71668	2.24852
C6	32	Target 3	2.85563	2.38548
C6	33	Target 3	2.96807	2.49593
C6	34	Target 3	3.06307	2.58892
C6	35	Target 3	3.13047	2.65433
C6	36	Target 3	3.19145	2.71331
C6	37	Target 3	3.23142	2.75129
C6	38	Target 3	3.26755	2.78541
C6	39	Target 3	3.29326	2.80913
C6	40	Target 3	3.3211	2.83497
C7	1	Target 3	0.397482	-0.0014872
C7	2	Target 3	0.400676	-0.000371451
C7	3	Target 3	0.402265	-0.000860112
C7	4	Target 3	0.405873	0.000669351
C7	5	Target 3	0.407752	0.000470458
C7	6	Target 3	0.41026	0.000900633
C7	7	Target 3	0.41197	0.000532969
C7	8	Target 3	0.413858	0.00034266
C7	9	Target 3	0.415206	-0.000386387
C7	10	Target 3	0.417785	0.000113853
C7	11	Target 3	0.418723	-0.00102536
C7	12	Target 3	0.420894	-0.00093258
C7	13	Target 3	0.422038	-0.00186655
C7	14	Target 3	0.424768	-0.00121396
C7	15	Target 3	0.428396	0.000336158
C7	16	Target 3	0.433057	0.00291887
C7	17	Target 3	0.439466	0.00724984
C7	18	Target 3	0.452679	0.0183847
C7	19	Target 3	0.476357	0.0399851
C7	20	Target 3	0.518783	0.0803333
C7	21	Target 3	0.593867	0.153339
C7	22	Target 3	0.720034	0.277429
C7	23	Target 3	0.912333	0.467649
C7	24	Target 3	1.15495	0.708191
C7	25	Target 3	1.43122	0.982379
C7	26	Target 3	1.70277	1.25186
C7	27	Target 3	1.96794	1.51495
C7	28	Target 3	2.20248	1.7474
C7	29	Target 3	2.41198	1.95483
C7	30	Target 3	2.58391	2.12468
C7	31	Target 3	2.74544	2.28413
C7	32	Target 3	2.87568	2.4123
C7	33	Target 3	2.97176	2.50629
C7	34	Target 3	3.05376	2.58622
C7	35	Target 3	3.12086	2.65124
C7	36	Target 3	3.16623	2.69454
C7	37	Target 3	3.20135	2.72758
C7	38	Target 3	3.23974	2.76389
C7	39	Target 3	3.27327	2.79534
C7	40	Target 3	3.28851	2.8085
C8	1	Target 3	0.408927	-0.00252107
C8	2	Target 3	0.412297	-0.00113329
C8	3	Target 3	0.415482	6.93849e-05
C8	4	Target 3	0.416785	-0.000609447
C8	5	Target 3	0.420346	0.000969695
C8	6	Target 3	0.422026	0.000667147
C8	7	Target 3	0.423992	0.000651835
C8	8	Target 3	0.425904	0.000581209
C8	9	Target 3	0.426714	-0.000590136
C8	10	Target 3	0.429022	-0.000264182
C8	11	Target 3	0.430136	-0.00113178
C8	12	Target 3	0.431865	-0.00138492
C8	13	Target 3	0.434205	-0.00102746
C8	14	Target 3	0.436471	-0.000743619
C8	15	Target 3	0.439237	4.12909e-05
C8	16	Target 3	0.443949	0.00277098
C8	17	Target 3	0.450344	0.00718435
C8	18	Target 3	0.463607	0.0184653
C8	19	Target 3	0.487055	0.0399313
C8	20	Target 3	0.529687	0.0805812
C8	21	Target 3	0.606175	0.155087
C8	22	Target 3	0.733758	0.280689
C8	23	Target 3	0.925758	0.470706
C8	24	Target 3	1.17288	0.715847
C8	25	Target 3	1.44728	0.988269
C8	26	Target 3	1.72526	1.26426
C8	27	Target 3	1.9888	1.52582
C8	28	Target 3	2.22383	1.75886
C8	29	Target 3	2.43761	1.97067
C8	30	Target 3	2.61906	2.15014
C8	31	Target 3	2.7698	2.2989
C8	32	Target 3	2.89657	2.42368
C8	33	Target 3	3.00073	2.52585
C8	34	Target 3	3.07804	2.60119
C8	35	Target 3	3.14346	2.66462
C8	36	Target 3	3.19313	2.71231
C8	37	Target 3	3.23677	2.75398
C8	38	Target 3	3.26626	2.78148
C8	39	Target 3	3.29457	2.80781
C8	40	Target 3	3.31464	2.82589
C9	1	Target 3	0.417865	-0.00114409
C9	2	Target 3	0.42092	2.45928e-05
C9	3	Target 3	0.423209	0.00042795
C9	4	Target 3	0.42499	0.000322791
C9	5	Target 3	0.426192	-0.000361249
C9	6	Target 3	0.427953	-0.00048584
C9	7	Target 3	0.431103	0.000777315
C9	8	Target 3	0.432817	0.000605249
C9	9	Target 3	0.433436	-0.000661218
C9	10	Target 3	0.435943	-4.02437e-05
C9	11	Target 3	0.438031	0.000161233
C9	12	Target 3	0.438495	-0.00126024
C9	13	Target 3	0.441353	-0.000288488
C9	14	Target 3	0.441733	-0.00179397
C9	15	Target 3	0.446529	0.00111564
C9	16	Target 3	0.44878	0.00148106
C9	17	Target 3	0.455668	0.00648265
C9	18	Target 3	0.469665	0.0185937
C9	19	Target 3	0.492661	0.0397033
C9	20	Target 3	0.53306	0.0782167
C9	21	Target 3	0.609955	0.153226
C9	22	Target 3	0.736008	0.277392
C9	23	Target 3	0.928078	0.467577
C9	24	Target 3	1.18106	0.718676
C9	25	Target 3	1.47291	1.00863
C9	26	Target 3	1.75611	1.28995
C9	27	Target 3	2.0359	1.56785
C9	28	Target 3	2.28287	1.81294
C9	29	Target 3	2.50305	2.03123
C9	30	Target 3	2.68662	2.21291
C9	31	Target 3	2.849	2.37341
C9	32	Target 3	2.96748	2.49001
C9	33	Target 3	3.07671	2.59735
C9	34	Target 3	3.13703	2.65579
C9	35	Target 3	3.21824	2.73511
C9	36	Target 3	3.26182	2.7768
C9	37	Target 3	3.29401	2.80711
C9	38	Target 3	3.32322	2.83443
C9	39	Target 3	3.36001	2.86934
C9	40	Target 3	3.36678	2.87422
C10	1	Target 3	0.424543	-0.00728965
C10	2	Target 3	0.428415	-0.00463244
C10	3	Target 3	0.430394	-0.00386779
C10	4	Target 3	0.432112	-0.00336397
C10	5	Target 3	0.435562	-0.00112804
C10	6	Target 3	0.437333	-0.000572123
C10	7	Target 3	0.438444	-0.00067481
C10	8	Target 3	0.439718	-0.000615343
C10	9	Target 3	0.442181	0.000633237
C10	10	Target 3	0.443737	0.000974693
C10	11	Target 3	0.444648	0.000671198
C10	12	Target 3	0.446419	0.00122816
C10	13	Target 3	0.447643	0.00123744
C10	14	Target 3	0.448793	0.0011737
C10	15	Target 3	0.450678	0.00184441
C10	16	Target 3	0.450347	0.000298696
C10	17	Target 3	0.451952	0.000689624
C10	18	Target 3	0.453845	0.001368
C10	19	Target 3	0.45426	0.000568411
C10	20	Target 3	0.455838	0.000932637
C10	21	Target 3	0.456519	0.00039871
C10	22	Target 3	0.458278	0.000944193
C10	23	Target 3	0.459449	0.000900514
C10	24	Target 3	0.460404	0.000640858
C10	25	Target 3	0.462027	0.00104973
C10	26	Target 3	0.463481	0.00128965
C10	27	Target 3	0.464074	0.000667595
C10	28	Target 3	0.464622	1.46513e-06
C10	29	Target 3	0.466367	0.000531958
C10	30	Target 3	0.467269	0.000220267
C10	31	Target 3	0.466988	-0.00127493
C10	32	Target 3	0.468768	-0.000709692
C10	33	Target 3	0.470503	-0.000188915
C10	34	Target 3	0.471735	-0.000171469
C10	35	Target 3	0.473094	-2.69164e-05
C10	36	Target 3	0.472834	-0.00150087
C10	37	Target 3	0.475162	-0.000387293
C10	38	Target 3	0.475292	-0.00147161
C10	39	Target 3	0.475667	-0.00231137
C10	40	Target 3	0.47694	-0.00225226
C11	1
C11	2
C11	3
C11	4
C11	5
C11	6
C11	7
C11	8
C11	9
C11	10
C11	11
C11	12
C11	13
C11	14
C11	15
C11	16
C11	17
C11	18
C11	19
C11	20
C11	21
C11	22
C11	23
C11	24
C11	25
C11	26
C11	27
C11	28
C11	29
C11	30
C11	31
C11	32
C11	33
C11	34
C11	35
C11	36
C11	37
C11	38
C11	39
C11	40
C12	1
C12	2
C12	3
C12	4
C12	5
C12	6
C12	7
C12	8
C12	9
C12	10
C12	11
C12	12
C12	13
C12	14
C12	15
C12	16
C12	17
C12	18
C12	19
C12	20
C12	21
C12	22
C12	23
C12	24
C12	25
C12	26
C12	27
C12	28
C12	29
C12	30
C12	31
C12	32
C12	33
C12	34
C12	35
C12	36
C12	37
C12	38
C12	39
C12	40
D1	1	Target 4	0.523301	-0.0096435
D1	2	Target 4	0.52885	-0.00571464
D1	3	Target 4	0.53447	-0.00171461
D1	4	Target 4	0.53669	-0.00111455
D1	5	Target 4	0.539795	0.000370156
D1	6	Target 4	0.541743	0.000698297
D1	7	Target 4	0.544244	0.00157933
D1	8	Target 4	0.545094	0.000810091
D1	9	Target 4	0.547681	0.00177684
D1	10	Target 4	0.548564	0.00104002
D1	11	Target 4	0.549804	0.000660179
D1	12	Target 4	0.551348	0.00058432
D1	13	Target 4	0.552636	0.00025234
D1	14	Target 4	0.554766	0.000761739
D1	15	Target 4	0.555042	-0.00058215
D1	16	Target 4	0.556397	-0.00084624
D1	17	Target 4	0.557618	-0.00124569
D1	18	Target 4	0.559541	-0.000942228
D1	19	Target 4	0.560005	-0.0020989
D1	20	Target 4	0.56162	-0.00210329
D1	21	Target 4	0.563857	-0.00148619
D1	22	Target 4	0.565425	-0.00153862
D1	23	Target 4	0.566665	-0.00191805
D1	24	Target 4	0.570183	-1.974e-05
D1	25	Target 4	0.572406	0.000583298
D1	26	Target 4	0.579937	0.00649365
D1	27	Target 4	0.58921	0.0141472
D1	28	Target 4	0.609346	0.0326635
D1	29	Target 4	0.647043	0.0687404
D1	30	Target 4	0.715956	0.136033
D1	31	Target 4	0.835031	0.253489
D1	32	Target 4	1.01875	0.435584
D1	33	Target 4	1.266	0.681217
D1	34	Target 4	1.55646	0.970055
D1	35	Target 4	1.87674	1.28872
D1	36	Target 4	2.19195	1.6023
D1	37	Target 4	2.48585	1.89459
D1	38	Target 4	2.75698	2.1641
D1	39	Target 4	2.98474	2.39024
D1	40	Target 4	3.17643	2.58031
D2	1	Target 4	0.582438	-0.00448893
D2	2	Target 4	0.584193	-0.00421687
D2	3	Target 4	0.587906	-0.00198584
D2	4	Target 4	0.59035	-0.00102356
D2	5	Target 4	0.592644	-0.000211897
D2	6	Target 4	0.595185	0.000846768
D2	7	Target 4	0.596103	0.000282458
D2	8	Target 4	0.598251	0.000947971
D2	9	Target 4	0.599914	0.00112908
D2	10	Target 4	0.601058	0.000790131
D2	11	Target 4	0.602466	0.000715652
D2	12	Target 4	0.604502	0.00127006
D2	13	Target 4	0.606126	0.00141171
D2	14	Target 4	0.605648	-0.000548482
D2	15	Target 4	0.607274	-0.000405464
D2	16	Target 4	0.608419	-0.00074268
D2	17	Target 4	0.610375	-0.000268379
D2	18	Target 4	0.612013	-0.000112903
D2	19	Target 4	0.612522	-0.00108646
D2	20	Target 4	0.614406	-0.000683982
D2	21	Target 4	0.615342	-0.00123041
D2	22	Target 4	0.616187	-0.00186756
D2	23	Target 4	0.618419	-0.00111842
D2	24	Target 4	0.622174	0.00115451
D2	25	Target 4	0.62524	0.0027377
D2	26	Target 4	0.631934	0.00795027
D2	27	Target 4	0.645498	0.0200312
D2	28	Target 4	0.669561	0.042612
D2	29	Target 4	0.712792	0.0843609
D2	30	Target 4	0.793641	0.163727
D2	31	Target 4	0.931997	0.300602
D2	32	Target 4	1.13876	0.505881
D2	33	Target 4	1.41196	0.777602
D2	34	Target 4	1.72697	1.09112
D2	35	Target 4	2.07264	1.43532
D2	36	Target 4	2.40699	1.76818
D2	37	Target 4	2.71998	2.0797
D2	38	Target 4	3.00593	2.36416
D2	39	Target 4	3.24123	2.59798
D2	40	Target 4	3.44487	2.80013
D3	1	Target 4	0.594936	-0.00576106
D3	2	Target 4	0.597801	-0.00446768
D3	3	Target 4	0.601047	-0.00279356
D3	4	Target 4	0.603738	-0.00167429
D3	5	Target 4	0.606987	2.75477e-06
D3	6	Target 4	0.609357	0.000800991
D3	7	Target 4	0.610879	0.000751231
D3	8	Target 4	0.613191	0.00149141
D3	9	Target 4	0.613633	0.000362331
D3	10	Target 4	0.615804	0.000961607
D3	11	Target 4	0.617097	0.000682727
D3	12	Target 4	0.61861	0.000623312
D3	13	Target 4	0.620667	0.0011091
D3	14	Target 4	0.621355	0.000224816
D3	15	Target 4	0.624133	0.00143093
D3	16	Target 4	0.624857	0.000583299
D3	17	Target 4	0.625472	-0.000373226
D3	18	Target 4	0.62675	-0.000666709
D3	19	Target 4	0.627309	-0.0016798
D3	20	Target 4	0.629811	-0.000749718
D3	21	Target 4	0.631515	-0.000616908
D3	22	Target 4	0.631698	-0.0020064
D3	23	Target 4	0.634794	-0.000481525
D3	24	Target 4	0.637022	0.000174613
D3	25	Target 4	0.640262	0.00184302
D3	26	Target 4	0.647665	0.00767349
D3	27	Target 4	0.658553	0.0169905
D3	28	Target 4	0.680018	0.0368831
D3	29	Target 4	0.720175	0.0754686
D3	30	Target 4	0.793272	0.146994
D3	31	Target 4	0.921449	0.273599
D3	32	Target 4	1.118	0.468573
D3	33	Target 4	1.38125	0.730261
D3	34	Target 4	1.69035	1.03778
D3	35	Target 4	2.01666	1.36253
D3	36	Target 4	2.34689	1.69119
D3	37	Target 4	2.65987	2.00259
D3	38	Target 4	2.93944	2.28059
D3	39	Target 4	3.19346	2.53304
D3	40	Target 4	3.40797	2.74598
D4	1	Target 4	0.593817	-0.00396773
D4	2	Target 4	0.5963	-0.00310952
D4	3	Target 4	0.597101	-0.00393484
D4	4	Target 4	0.602094	-0.000567208
D4	5	Target 4	0.604914	0.000627535
D4	6	Target 4	0.606759	0.000846847
D4	7	Target 4	0.608146	0.000608395
D4	8	Target 4	0.609219	5.58274e-05
D4	9	Target 4	0.611644	0.000855212
D4	10	Target 4	0.612244	-0.000170319
D4	11	Target 4	0.617425	0.00338536
D4	12	Target 4	0.616407	0.000741626
D4	13	Target 4	0.619174	0.00188278
D4	14	Target 4	0.618668	-0.000248711
D4	15	Target 4	0.620893	0.000350819
D4	16	Target 4	0.62198	-0.000187682
D4	17	Target 4	0.623795	1.94683e-06
D4	18	Target 4	0.624695	-0.000724428
D4	19	Target 4	0.626625	-0.000419464
D4	20	Target 4	0.627667	-0.00100285
D4	21	Target 4	0.628345	-0.00195107
D4	22	Target 4	0.630958	-0.000963753
D4	23	Target 4	0.631278	-0.00226847
D4	24	Target 4	0.633449	-0.00172294
D4	25	Target 4	0.639241	0.00244261
D4	26	Target 4	0.640786	0.00236277
D4	27	Target 4	0.64829	0.00824053
D4	28	Target 4	0.660952	0.0192771
D4	29	Target 4	0.683494	0.0401939
D4	30	Target 4	0.730821	0.0858953
D4	31	Target 4	0.817909	0.171358
D4	32	Target 4	0.962635	0.314458
D4	33	Target 4	1.17361	0.523806
D4	34	Target 4	1.45364	0.802208
D4	35	Target 4	1.78146	1.12841
D4	36	Target 4	2.10804	1.45336
D4	37	Target 4	2.43924	1.78293
D4	38	Target 4	2.74204	2.08411
D4	39	Target 4	3.02112	2.36157
D4	40	Target 4	3.26807	2.60689
D5	1	Target 4	0.595283	-0.00658075
D5	2	Target 4	0.599523	-0.0038139
D5	3	Target 4	0.602279	-0.00253013
D5	4	Target 4	0.606138	-0.000144091
D5	5	Target 4	0.607798	4.3309e-05
D5	6	Target 4	0.610065	0.000837246
D5	7	Target 4	0.612229	0.0015286
D5	8	Target 4	0.612569	0.000395404
D5	9	Target 4	0.613304	-0.000342438
D5	10	Target 4	0.615945	0.00082534
D5	11	Target 4	0.616865	0.000273106
D5	12	Target 4	0.619214	0.00114864
D5	13	Target 4	0.620523	0.000985567
D5	14	Target 4	0.620571	-0.000439338
D5	15	Target 4	0.622581	9.78825e-05
D5	16	Target 4	0.624127	0.000170902
D5	17	Target 4	0.625596	0.000167269
D5	18	Target 4	0.62581	-0.00109146
D5	19	Target 4	0.628123	-0.000251267
D5	20	Target 4	0.628336	-0.00151143
D5	21	Target 4	0.630353	-0.000967231
D5	22	Target 4	0.631255	-0.0015383
D5	23	Target 4	0.633917	-0.000348766
D5	24	Target 4	0.635276	-0.00046231
D5	25	Target 4	0.637886	0.000674116
D5	26	Target 4	0.641164	0.00247937
D5	27	Target 4	0.649085	0.00892817
D5	28	Target 4	0.661195	0.0195646
D5	29	Target 4	0.685038	0.0419347
D5	30	Target 4	0.729824	0.0852482
D5	31	Target 4	0.813593	0.167545
D5	32	Target 4	0.95465	0.307129
D5	33	Target 4	1.16817	0.519178
D5	34	Target 4	1.44991	0.799445
D5	35	Target 4	1.77125	1.11931
D5	36	Target 4	2.10673	1.45332
D5	37	Target 4	2.43987	1.78498
D5	38	Target 4	2.75365	2.09729
D5	39	Target 4	3.03505	2.37722
D5	40	Target 4	3.28075	2.62144
D6	1	Target 4	0.567356	-0.00663905
D6	2	Target 4	0.571555	-0.00382843
D6	3	Target 4	0.574798	-0.00197339
D6	4	Target 4	0.576452	-0.00170776
D6	5	Target 4	0.579063	-0.000484831
D6	6	Target 4	0.581012	7.59532e-05
D6	7	Target 4	0.583453	0.00112812
D6	8	Target 4	0.584912	0.00119895
D6	9	Target 4	0.586194	0.00109306
D6	10	Target 4	0.588116	0.00162619
D6	11	Target 4	0.588554	0.000676054
D6	12	Target 4	0.590071	0.000805003
D6	13	Target 4	0.591376	0.000721818
D6	14	Target 4	0.592397	0.000354559
D6	15	Target 4	0.593868	0.000436956
D6	16	Target 4	0.594559	-0.000260513
D6	17	Target 4	0.595796	-0.000411408
D6	18	Target 4	0.597076	-0.000519865
D6	19	Target 4	0.598369	-0.000615029
D6	20	Target 4	0.599351	-0.00102133
D6	21	Target 4	0.601103	-0.000657479
D6	22	Target 4	0.601515	-0.00163426
D6	23	Target 4	0.603387	-0.00115
D6	24	Target 4	0.60492	-0.00100592
D6	25	Target 4	0.607649	0.000335153
D6	26	Target 4	0.611692	0.00298997
D6	27	Target 4	0.618134	0.00804357
D6	28	Target 4	0.629477	0.0179988
D6	29	Target 4	0.650938	0.038071
D6	30	Target 4	0.692322	0.0780668
D6	31	Target 4	0.768537	0.152894
D6	32	Target 4	0.90071	0.283678
D6	33	Target 4	1.1017	0.483283
D6	34	Target 4	1.36632	0.746513
D6	35	Target 4	1.67242	1.05122
D6	36	Target 4	2.00174	1.37916
D6	37	Target 4	2.32381	1.69984
D6	38	Target 4	2.62857	2.00321
D6	39	Target 4	2.90303	2.27628
D6	40	Target 4	3.14031	2.51217
D7	1	Target 4	0.607138	-0.00565377
D7	2	Target 4	0.611152	-0.00309458
D7	3	Target 4	0.614532	-0.00117036
D7	4	Target 4	0.617099	-5.77111e-05
D7	5	Target 4	0.618477	-0.000135428
D7	6	Target 4	0.620551	0.000483156
D7	7	Target 4	0.62159	6.72419e-05
D7	8	Target 4	0.623387	0.000409141
D7	9	Target 4	0.624447	1.44466e-05
D7	10	Target 4	0.627267	0.00137916
D7	11	Target 4	0.62832	0.000977315
D7	12	Target 4	0.629302	0.000504299
D7	13	Target 4	0.631339	0.00108557
D7	14	Target 4	0.631172	-0.000536503
D7	15	Target 4	0.63371	0.00054676
D7	16	Target 4	0.634353	-0.000265227
D7	17	Target 4	0.635492	-0.000581304
D7	18	Target 4	0.637282	-0.000246735
D7	19	Target 4	0.637087	-0.00189664
D7	20	Target 4	0.639141	-0.00129833
D7	21	Target 4	0.641137	-0.00075693
D7	22	Target 4	0.642526	-0.000823203
D7	23	Target 4	0.643238	-0.00156599
D7	24	Target 4	0.644844	-0.0014159
D7	25	Target 4	0.648252	0.000537355
D7	26	Target 4	0.653916	0.00474581
D7	27	Target 4	0.66247	0.011845
D7	28	Target 4	0.677325	0.0252449
D7	29	Target 4	0.706392	0.0528566
D7	30	Target 4	0.764355	0.109365
D7	31	Target 4	0.862382	0.205936
D7	32	Target 4	1.02848	0.370578
D7	33	Target 4	1.26577	0.606418
D7	34	Target 4	1.56386	0.903053
D7	35	Target 4	1.89355	1.23128
D7	36	Target 4	2.23991	1.57619
D7	37	Target 4	2.57289	1.90772
D7	38	Target 4	2.87842	2.21179
D7	39	Target 4	3.15479	2.4867
D7	40	Target 4	3.39919	2.72965
D8	1	Target 4	0.606146	-0.00651529
D8	2	Target 4	0.610203	-0.00396389
D8	3	Target 4	0.613252	-0.00241934
D8	4	Target 4	0.616277	-0.000899168
D8	5	Target 4	0.617935	-0.000746505
D8	6	Target 4	0.621208	0.00102228
D8	7	Target 4	0.62232	0.000629322
D8	8	Target 4	0.623826	0.000629994
D8	9	Target 4	0.624844	0.000142861
D8	10	Target 4	0.627215	0.00100875
D8	11	Target 4	0.628769	0.00105806
D8	12	Target 4	0.630386	0.00117055
D8	13	Target 4	0.632414	0.00169277
D8	14	Target 4	0.632686	0.000460217
D8	15	Target 4	0.634266	0.000535275
D8	16	Target 4	0.635466	0.000229937
D8	17	Target 4	0.636532	-0.000208976
D8	18	Target 4	0.637121	-0.00112449
D8	19	Target 4	0.639422	-0.000328213
D8	20	Target 4	0.640333	-0.000922395
D8	21	Target 4	0.641088	-0.00167191
D8	22	Target 4	0.642695	-0.00157074
D8	23	Target 4	0.644382	-0.0013881
D8	24	Target 4	0.646071	-0.00120408
D8	25	Target 4	0.649521	0.000740774
D8	26	Target 4	0.653448	0.00316312
D8	27	Target 4	0.66091	0.00912015
D8	28	Target 4	0.673327	0.0200319
D8	29	Target 4	0.697312	0.0425122
D8	30	Target 4	0.743252	0.0869469
D8	31	Target 4	0.826864	0.169055
D8	32	Target 4	0.9689	0.309585
D8	33	Target 4	1.18447	0.523651
D8	34	Target 4	1.46075	0.798424
D8	35	Target 4	1.78812	1.12429
D8	36	Target 4	2.13153	1.4662
D8	37	Target 4	2.46911	1.80227
D8	38	Target 4	2.78824	2.11989
D8	39	Target 4	3.07154	2.40169
D8	40	Target 4	3.32919	2.65784
D9	1	Target 4	0.611927	-0.00627062
D9	2	Target 4	0.616401	-0.00332499
D9	3	Target 4	0.61927	-0.00198399
D9	4	Target 4	0.622402	-0.000380183
D9	5	Target 4	0.624431	0.000120398
D9	6	Target 4	0.62635	0.00051095
D9	7	Target 4	0.629514	0.00214676
D9	8	Target 4	0.629233	0.00033814
D9	9	Target 4	0.631868	0.00144538
D9	10	Target 4	0.633333	0.00138168
D9	11	Target 4	0.633843	0.000363716
D9	12	Target 4	0.635587	0.000579506
D9	13	Target 4	0.635856	-0.000679918
D9	14	Target 4	0.637821	-0.000243113
D9	15	Target 4	0.638561	-0.00103083
D9	16	Target 4	0.641496	0.000375924
D9	17	Target 4	0.641404	-0.00124363
D9	18	Target 4	0.643184	-0.000992495
D9	19	Target 4	0.644349	-0.00135564
D9	20	Target 4	0.646857	-0.000375782
D9	21	Target 4	0.646961	-0.00179936
D9	22	Target 4	0.649022	-0.00126629
D9	23	Target 4	0.650967	-0.000849395
D9	24	Target 4	0.652999	-0.000345952
D9	25	Target 4	0.656514	0.00164129
D9	26	Target 4	0.660044	0.00364283
D9	27	Target 4	0.66976	0.0118312
D9	28	Target 4	0.683966	0.024509
D9	29	Target 4	0.713459	0.0524739
D9	30	Target 4	0.765473	0.10296
D9	31	Target 4	0.862155	0.198114
D9	32	Target 4	1.02639	0.360815
D9	33	Target 4	1.26345	0.596352
D9	34	Target 4	1.56675	0.898124
D9	35	Target 4	1.90483	1.23468
D9	36	Target 4	2.25823	1.58654
D9	37	Target 4	2.60804	1.93483
D9	38	Target 4	2.93082	2.25608
D9	39	Target 4	3.21732	2.54105
D9	40	Target 4	3.46619	2.78839
D10	1	Target 4	0.655654	-0.0105782
D10	2	Target 4	0.659162	-0.008351
D10	3	Target 4	0.663438	-0.0053563
D10	4	Target 4	0.66593	-0.00414514
D10	5	Target 4	0.670239	-0.00111748
D10	6	Target 4	0.672202	-0.00043561
D10	7	Target 4	0.673246	-0.000672907
D10	8	Target 4	0.67446	-0.000740628
D10	9	Target 4	0.677524	0.00104303
D10	10	Target 4	0.67861	0.000847158
D10	11	Target 4	0.680006	0.000962244
D10	12	Target 4	0.682292	0.00196741
D10	13	Target 4	0.682941	0.00133499
D10	14	Target 4	0.683388	0.000501408
D10	15	Target 4	0.685417	0.00124836
D10	16	Target 4	0.68655	0.00110077
D10	17	Target 4	0.688763	0.00203202
D10	18	Target 4	0.688404	0.000392705
D10	19	Target 4	0.690296	0.00100358
D10	20	Target 4	0.691482	0.000907548
D10	21	Target 4	0.692863	0.00100743
D10	22	Target 4	0.694153	0.0010163
D10	23	Target 4	0.69536	0.000942622
D10	24	Target 4	0.69791	0.00221106
D10	25	Target 4	0.698156	0.00117625
D10	26	Target 4	0.699229	0.000967803
D10	27	Target 4	0.700073	0.00053083
D10	28	Target 4	0.701232	0.00040851
D10	29	Target 4	0.702733	0.000628918
D10	30	Target 4	0.704412	0.00102677
D10	31	Target 4	0.703164	-0.00150257
D10	32	Target 4	0.704812	-0.00113559
D10	33	Target 4	0.707393	0.000164017
D10	34	Target 4	0.708036	-0.00047418
D10	35	Target 4	0.708867	-0.000924087
D10	36	Target 4	0.709822	-0.00125061
D10	37	Target 4	0.710772	-0.00158197
D10	38	Target 4	0.712559	-0.00107528
D10	39	Target 4	0.711906	-0.0030094
D10	40	Target 4	0.714452	-0.00174484
D11	1
D11	2
D11	3
D11	4
D11	5
D11	6
D11	7
D11	8
D11	9
D11	10
D11	11
D11	12
D11	13
D11	14
D11	15
D11	16
D11	17
D11	18
D11	19
D11	20
D11	21
D11	22
D11	23
D11	24
D11	25
D11	26
D11	27
D11	28
D11	29
D11	30
D11	31
D11	32
D11	33
D11	34
D11	35
D11	36
D11	37
D11	38
D11	39
D11	40
D12	1
D12	2
D12	3
D12	4
D12	5
D12	6
D12	7
D12	8
D12	9
D12	10
D12	11
D12	12
D12	13
D12	14
D12	15
D12	16
D12	17
D12	18
D12	19
D12	20
D12	21
D12	22
D12	23
D12	24
D12	25
D12	26
D12	27
D12	28
D12	29
D12	30
D12	31
D12	32
D12	33
D12	34
D12	35
D12	36
D12	37
D12	38
D12	39
D12	40
E1	1	Target 5	0.521128	-0.0111025
E1	2	Target 5	0.527198	-0.00678922
E1	3	Target 5	0.532875	-0.00286972
E1	4	Target 5	0.53615	-0.00135122
E1	5	Target 5	0.538459	-0.000799437
E1	6	Target 5	0.541375	0.000359952
E1	7	Target 5	0.543838	0.00106569
E1	8	Target 5	0.54628	0.00175086
E1	9	Target 5	0.548498	0.00221198
E1	10	Target 5	0.549893	0.00184949
E1	11	Target 5	0.550643	0.000842486
E1	12	Target 5	0.552428	0.000871234
E1	13	Target 5	0.553789	0.000474941
E1	14	Target 5	0.555269	0.000197858
E1	15	Target 5	0.557251	0.000422646
E1	16	Target 5	0.558326	-0.000259272
E1	17	Target 5	0.558322	-0.00202027
E1	18	Target 5	0.560332	-0.00176664
E1	19	Target 5	0.562415	-0.00144046
E1	20	Target 5	0.563478	-0.00213484
E1	21	Target 5	0.566571	-0.000799077
E1	22	Target 5	0.569069	-5.73385e-05
E1	23	Target 5	0.574335	0.00345113
E1	24	Target 5	0.583033	0.0103926
E1	25	Target 5	0.597361	0.0229637
E1	26	Target 5	0.62477	0.0486158
E1	27	Target 5	0.677874	0.099963
E1	28	Target 5	0.773712	0.194044
E1	29	Target 5	0.943346	0.361921
E1	30	Target 5	1.21486	0.631677
E1	31	Target 5	1.59429	1.00935
E1	32	Target 5	2.03408	1.44739
E1	33	Target 5	2.47858	1.89013
E1	34	Target 5	2.89352	2.30331
E1	35	Target 5	3.24432	2.65236
E1	36	Target 5	3.52131	2.92759
E1	37	Target 5	3.71716	3.12168
E1	38	Target 5	3.84987	3.25263
E1	39	Target 5	3.93706	3.33806
E1	40	Target 5	3.9988	3.39805
E2	1	Target 5	0.549918	-0.00191638
E2	2	Target 5	0.550195	-0.00312113
E2	3	Target 5	0.553801	-0.000998454
E2	4	Target 5	0.556472	0.000190815
E2	5	Target 5	0.557845	8.10603e-05
E2	6	Target 5	0.560091	0.000844454
E2	7	Target 5	0.562048	0.00131877
E2	8	Target 5	0.563337	0.00112521
E2	9	Target 5	0.563671	-2.25628e-05
E2	10	Target 5	0.564947	-0.000229413
E2	11	Target 5	0.567087	0.000428003
E2	12	Target 5	0.567537	-0.000604193
E2	13	Target 5	0.569581	-4.3097e-05
E2	14	Target 5	0.571311	0.000204299
E2	15	Target 5	0.571742	-0.000846851
E2	16	Target 5	0.57362	-0.000451277
E2	17	Target 5	0.574366	-0.00118849
E2	18	Target 5	0.575645	-0.00139123
E2	19	Target 5	0.577051	-0.00146832
E2	20	Target 5	0.578356	-0.00164608
E2	21	Target 5	0.581568	8.40389e-05
E2	22	Target 5	0.583582	0.000615332
E2	23	Target 5	0.588447	0.00399799
E2	24	Target 5	0.597109	0.0111773
E2	25	Target 5	0.613009	0.025595
E2	26	Target 5	0.643027	0.0541301
E2	27	Target 5	0.699502	0.109123
E2	28	Target 5	0.800899	0.209037
E2	29	Target 5	0.981753	0.388409
E2	30	Target 5	1.27	0.675177
E2	31	Target 5	1.65685	1.06054
E2	32	Target 5	2.10116	1.50337
E2	33	Target 5	2.55123	1.95196
[truncated: 1,847 more rows]
