# Supplementary material for: Correction: MiR-277/4989 regulate transcriptional landscape during juvenile to adult transition in the parasitic helminth Schistosoma mansoni
Source: PLoS Negl Trop Dis. 2022 Jun 6;16(6):e0010521. doi: 10.1371/journal.pntd.0010521 (PMC9170109; doi:10.1371/journal.pntd.0010521)
Supplement: S8 Dataset — (XLS) [file pntd.0010521.s009.xls]

## Sheet: Setup
Block Type	96well
Chemistry	TAQMAN
Experiment File Name	C:\Documents and Settings\Team181\Desktop\ap6\20150716_2\M_35.eds
Experiment Run End Time	Not Started
Instrument Type	steponeplus
Passive Reference	ROX
Well	Sample Name	Sample Color	Target Name	Target Color	Task	Reporter	Quencher	Comments
A1	Sample 1	RGB(132,193,241)	Target 1	RGB(139,189,249)	UNKNOWN	FAM	NFQ-MGB
A2	Sample 1	RGB(132,193,241)	Target 1	RGB(139,189,249)	UNKNOWN	FAM	NFQ-MGB
A3	Sample 1	RGB(132,193,241)	Target 1	RGB(139,189,249)	UNKNOWN	FAM	NFQ-MGB
A4	Sample 2	RGB(168,255,222)	Target 1	RGB(139,189,249)	UNKNOWN	FAM	NFQ-MGB
A5	Sample 2	RGB(168,255,222)	Target 1	RGB(139,189,249)	UNKNOWN	FAM	NFQ-MGB
A6	Sample 2	RGB(168,255,222)	Target 1	RGB(139,189,249)	UNKNOWN	FAM	NFQ-MGB
A7	Sample 3	RGB(223,221,142)	Target 1	RGB(139,189,249)	UNKNOWN	FAM	NFQ-MGB
A8	Sample 3	RGB(223,221,142)	Target 1	RGB(139,189,249)	UNKNOWN	FAM	NFQ-MGB
A9	Sample 3	RGB(223,221,142)	Target 1	RGB(139,189,249)	UNKNOWN	FAM	NFQ-MGB
A10			Target 1	RGB(139,189,249)	NTC	FAM	NFQ-MGB
A11
A12
B1	Sample 1	RGB(132,193,241)	Target 2	RGB(208,243,98)	UNKNOWN	FAM	NFQ-MGB
B2	Sample 1	RGB(132,193,241)	Target 2	RGB(208,243,98)	UNKNOWN	FAM	NFQ-MGB
B3	Sample 1	RGB(132,193,241)	Target 2	RGB(208,243,98)	UNKNOWN	FAM	NFQ-MGB
B4	Sample 2	RGB(168,255,222)	Target 2	RGB(208,243,98)	UNKNOWN	FAM	NFQ-MGB
B5	Sample 2	RGB(168,255,222)	Target 2	RGB(208,243,98)	UNKNOWN	FAM	NFQ-MGB
B6	Sample 2	RGB(168,255,222)	Target 2	RGB(208,243,98)	UNKNOWN	FAM	NFQ-MGB
B7	Sample 3	RGB(223,221,142)	Target 2	RGB(208,243,98)	UNKNOWN	FAM	NFQ-MGB
B8	Sample 3	RGB(223,221,142)	Target 2	RGB(208,243,98)	UNKNOWN	FAM	NFQ-MGB
B9	Sample 3	RGB(223,221,142)	Target 2	RGB(208,243,98)	UNKNOWN	FAM	NFQ-MGB
B10			Target 2	RGB(208,243,98)	NTC	FAM	NFQ-MGB
B11
B12
C1	Sample 1	RGB(132,193,241)	Target 3	RGB(244,165,230)	UNKNOWN	FAM	NFQ-MGB
C2	Sample 1	RGB(132,193,241)	Target 3	RGB(244,165,230)	UNKNOWN	FAM	NFQ-MGB
C3	Sample 1	RGB(132,193,241)	Target 3	RGB(244,165,230)	UNKNOWN	FAM	NFQ-MGB
C4	Sample 2	RGB(168,255,222)	Target 3	RGB(244,165,230)	UNKNOWN	FAM	NFQ-MGB
C5	Sample 2	RGB(168,255,222)	Target 3	RGB(244,165,230)	UNKNOWN	FAM	NFQ-MGB
C6	Sample 2	RGB(168,255,222)	Target 3	RGB(244,165,230)	UNKNOWN	FAM	NFQ-MGB
C7	Sample 3	RGB(223,221,142)	Target 3	RGB(244,165,230)	UNKNOWN	FAM	NFQ-MGB
C8	Sample 3	RGB(223,221,142)	Target 3	RGB(244,165,230)	UNKNOWN	FAM	NFQ-MGB
C9	Sample 3	RGB(223,221,142)	Target 3	RGB(244,165,230)	UNKNOWN	FAM	NFQ-MGB
C10			Target 3	RGB(244,165,230)	NTC	FAM	NFQ-MGB
C11
C12
D1	Sample 1	RGB(132,193,241)	Target 4	RGB(255,191,168)	UNKNOWN	FAM	NFQ-MGB
D2	Sample 1	RGB(132,193,241)	Target 4	RGB(255,191,168)	UNKNOWN	FAM	NFQ-MGB
D3	Sample 1	RGB(132,193,241)	Target 4	RGB(255,191,168)	UNKNOWN	FAM	NFQ-MGB
D4	Sample 2	RGB(168,255,222)	Target 4	RGB(255,191,168)	UNKNOWN	FAM	NFQ-MGB
D5	Sample 2	RGB(168,255,222)	Target 4	RGB(255,191,168)	UNKNOWN	FAM	NFQ-MGB
D6	Sample 2	RGB(168,255,222)	Target 4	RGB(255,191,168)	UNKNOWN	FAM	NFQ-MGB
D7	Sample 3	RGB(223,221,142)	Target 4	RGB(255,191,168)	UNKNOWN	FAM	NFQ-MGB
D8	Sample 3	RGB(223,221,142)	Target 4	RGB(255,191,168)	UNKNOWN	FAM	NFQ-MGB
D9	Sample 3	RGB(223,221,142)	Target 4	RGB(255,191,168)	UNKNOWN	FAM	NFQ-MGB
D10			Target 4	RGB(255,191,168)	NTC	FAM	NFQ-MGB
D11
D12
E1	Sample 1	RGB(132,193,241)	Target 5	RGB(243,124,98)	UNKNOWN	FAM	NFQ-MGB
E2	Sample 1	RGB(132,193,241)	Target 5	RGB(243,124,98)	UNKNOWN	FAM	NFQ-MGB
E3	Sample 1	RGB(132,193,241)	Target 5	RGB(243,124,98)	UNKNOWN	FAM	NFQ-MGB
E4	Sample 2	RGB(168,255,222)	Target 5	RGB(243,124,98)	UNKNOWN	FAM	NFQ-MGB
E5	Sample 2	RGB(168,255,222)	Target 5	RGB(243,124,98)	UNKNOWN	FAM	NFQ-MGB
E6	Sample 2	RGB(168,255,222)	Target 5	RGB(243,124,98)	UNKNOWN	FAM	NFQ-MGB
E7	Sample 3	RGB(223,221,142)	Target 5	RGB(243,124,98)	UNKNOWN	FAM	NFQ-MGB
E8	Sample 3	RGB(223,221,142)	Target 5	RGB(243,124,98)	UNKNOWN	FAM	NFQ-MGB
E9	Sample 3	RGB(223,221,142)	Target 5	RGB(243,124,98)	UNKNOWN	FAM	NFQ-MGB
E10			Target 5	RGB(243,124,98)	NTC	FAM	NFQ-MGB
E11
E12
F1	Sample 1	RGB(132,193,241)	Target 6	RGB(192,165,244)	UNKNOWN	FAM	NFQ-MGB
F2	Sample 1	RGB(132,193,241)	Target 6	RGB(192,165,244)	UNKNOWN	FAM	NFQ-MGB
F3	Sample 1	RGB(132,193,241)	Target 6	RGB(192,165,244)	UNKNOWN	FAM	NFQ-MGB
F4	Sample 2	RGB(168,255,222)	Target 6	RGB(192,165,244)	UNKNOWN	FAM	NFQ-MGB
F5	Sample 2	RGB(168,255,222)	Target 6	RGB(192,165,244)	UNKNOWN	FAM	NFQ-MGB
F6	Sample 2	RGB(168,255,222)	Target 6	RGB(192,165,244)	UNKNOWN	FAM	NFQ-MGB
F7	Sample 3	RGB(223,221,142)	Target 6	RGB(192,165,244)	UNKNOWN	FAM	NFQ-MGB
F8	Sample 3	RGB(223,221,142)	Target 6	RGB(192,165,244)	UNKNOWN	FAM	NFQ-MGB
F9	Sample 3	RGB(223,221,142)	Target 6	RGB(192,165,244)	UNKNOWN	FAM	NFQ-MGB
F10			Target 6	RGB(192,165,244)	NTC	FAM	NFQ-MGB
F11
F12
G1	Sample 1	RGB(132,193,241)	Target 7	RGB(249,128,228)	UNKNOWN	FAM	NFQ-MGB
G2	Sample 1	RGB(132,193,241)	Target 7	RGB(249,128,228)	UNKNOWN	FAM	NFQ-MGB
G3	Sample 1	RGB(132,193,241)	Target 7	RGB(249,128,228)	UNKNOWN	FAM	NFQ-MGB
G4	Sample 2	RGB(168,255,222)	Target 7	RGB(249,128,228)	UNKNOWN	FAM	NFQ-MGB
G5	Sample 2	RGB(168,255,222)	Target 7	RGB(249,128,228)	UNKNOWN	FAM	NFQ-MGB
G6	Sample 2	RGB(168,255,222)	Target 7	RGB(249,128,228)	UNKNOWN	FAM	NFQ-MGB
G7	Sample 3	RGB(223,221,142)	Target 7	RGB(249,128,228)	UNKNOWN	FAM	NFQ-MGB
G8	Sample 3	RGB(223,221,142)	Target 7	RGB(249,128,228)	UNKNOWN	FAM	NFQ-MGB
G9	Sample 3	RGB(223,221,142)	Target 7	RGB(249,128,228)	UNKNOWN	FAM	NFQ-MGB
G10			Target 7	RGB(249,128,228)	NTC	FAM	NFQ-MGB
G11
G12
H1	Sample 1	RGB(132,193,241)	Target 8	RGB(253,156,166)	UNKNOWN	FAM	NFQ-MGB
H2	Sample 1	RGB(132,193,241)	Target 8	RGB(253,156,166)	UNKNOWN	FAM	NFQ-MGB
H3	Sample 1	RGB(132,193,241)	Target 8	RGB(253,156,166)	UNKNOWN	FAM	NFQ-MGB
H4	Sample 2	RGB(168,255,222)	Target 8	RGB(253,156,166)	UNKNOWN	FAM	NFQ-MGB
H5	Sample 2	RGB(168,255,222)	Target 8	RGB(253,156,166)	UNKNOWN	FAM	NFQ-MGB
H6	Sample 2	RGB(168,255,222)	Target 8	RGB(253,156,166)	UNKNOWN	FAM	NFQ-MGB
H7	Sample 3	RGB(223,221,142)	Target 8	RGB(253,156,166)	UNKNOWN	FAM	NFQ-MGB
H8	Sample 3	RGB(223,221,142)	Target 8	RGB(253,156,166)	UNKNOWN	FAM	NFQ-MGB
H9	Sample 3	RGB(223,221,142)	Target 8	RGB(253,156,166)	UNKNOWN	FAM	NFQ-MGB
H10			Target 8	RGB(253,156,166)	NTC	FAM	NFQ-MGB
H11
H12

## Sheet: Results
Block Type	96well
Chemistry	TAQMAN
Experiment File Name	C:\Documents and Settings\Team181\Desktop\ap6\20150716_2\M_35.eds
Experiment Run End Time	Not Started
Instrument Type	steponeplus
Passive Reference	ROX
Well	Sample Name	Target Name	Task	Reporter	Quencher	RQ	RQ Min	RQ Max	Cт	Cт Mean	Cт SD	ΔCт	ΔCт Mean	ΔCт SE	HK Control ΔCт Mean	HK Control ΔCт SE	ΔΔCт	ΔΔCт Mean	Automatic Ct Threshold	Ct Threshold	Automatic Baseline	Baseline Start	Baseline End	Comments	NOAMP	EXPFAIL
A1	Sample 1	Target 1	UNKNOWN	FAM	NFQ-MGB	1	0.718199	1.39237	23.5676	23.6046	0.0571446		-8.41087	0.171998			0		TRUE	0.405738	TRUE	3	17		N	N
A2	Sample 1	Target 1	UNKNOWN	FAM	NFQ-MGB	1	0.718199	1.39237	23.5757	23.6046	0.0571446		-8.41087	0.171998			0		TRUE	0.405738	TRUE	3	17		N	N
A3	Sample 1	Target 1	UNKNOWN	FAM	NFQ-MGB	1	0.718199	1.39237	23.6704	23.6046	0.0571446		-8.41087	0.171998			0		TRUE	0.405738	TRUE	3	17		N	N
A4	Sample 2	Target 1	UNKNOWN	FAM	NFQ-MGB	1.16025	1.04254	1.29126	22.9792	22.9447	0.0324189		-8.62531	0.0555892			-0.214437		TRUE	0.405738	TRUE	3	16		N	N
A5	Sample 2	Target 1	UNKNOWN	FAM	NFQ-MGB	1.16025	1.04254	1.29126	22.94	22.9447	0.0324189		-8.62531	0.0555892			-0.214437		TRUE	0.405738	TRUE	3	17		N	N
A6	Sample 2	Target 1	UNKNOWN	FAM	NFQ-MGB	1.16025	1.04254	1.29126	22.9149	22.9447	0.0324189		-8.62531	0.0555892			-0.214437		TRUE	0.405738	TRUE	3	17		N	N
A7	Sample 3	Target 1	UNKNOWN	FAM	NFQ-MGB	0.432291	0.366704	0.509609	24.9237	24.851	0.073595		-7.20094	0.0855004			1.20993		TRUE	0.405738	TRUE	3	19		N	N
A8	Sample 3	Target 1	UNKNOWN	FAM	NFQ-MGB	0.432291	0.366704	0.509609	24.8527	24.851	0.073595		-7.20094	0.0855004			1.20993		TRUE	0.405738	TRUE	3	19		N	N
A9	Sample 3	Target 1	UNKNOWN	FAM	NFQ-MGB	0.432291	0.366704	0.509609	24.7765	24.851	0.073595		-7.20094	0.0855004			1.20993		TRUE	0.405738	TRUE	3	19		N	N
A10		Target 1	NTC	FAM	NFQ-MGB				Undetermined										TRUE	0.405738	TRUE	3	39		N	N
B1	Sample 1	Target 2	UNKNOWN	FAM	NFQ-MGB	1	0.674103	1.48345	27.7295	27.686	0.201237		-4.32944	0.204924			0		TRUE	0.500005	TRUE	3	21		N	N
B2	Sample 1	Target 2	UNKNOWN	FAM	NFQ-MGB	1	0.674103	1.48345	27.862	27.686	0.201237		-4.32944	0.204924			0		TRUE	0.500005	TRUE	3	21		N	N
B3	Sample 1	Target 2	UNKNOWN	FAM	NFQ-MGB	1	0.674103	1.48345	27.4666	27.686	0.201237		-4.32944	0.204924			0		TRUE	0.500005	TRUE	3	21		N	N
B4	Sample 2	Target 2	UNKNOWN	FAM	NFQ-MGB	0.942858	0.845669	1.05122	27.3134	27.3255	0.036972		-4.24455	0.0565285			0.0848872		TRUE	0.500005	TRUE	3	21		N	N
B5	Sample 2	Target 2	UNKNOWN	FAM	NFQ-MGB	0.942858	0.845669	1.05122	27.296	27.3255	0.036972		-4.24455	0.0565285			0.0848872		TRUE	0.500005	TRUE	3	21		N	N
B6	Sample 2	Target 2	UNKNOWN	FAM	NFQ-MGB	0.942858	0.845669	1.05122	27.367	27.3255	0.036972		-4.24455	0.0565285			0.0848872		TRUE	0.500005	TRUE	3	21		N	N
B7	Sample 3	Target 2	UNKNOWN	FAM	NFQ-MGB	0.427389	0.369158	0.494805	28.9731	28.9489	0.0293678		-3.10306	0.0761079			1.22638		TRUE	0.500005	TRUE	3	22		N	N
B8	Sample 3	Target 2	UNKNOWN	FAM	NFQ-MGB	0.427389	0.369158	0.494805	28.9162	28.9489	0.0293678		-3.10306	0.0761079			1.22638		TRUE	0.500005	TRUE	3	22		N	N
B9	Sample 3	Target 2	UNKNOWN	FAM	NFQ-MGB	0.427389	0.369158	0.494805	28.9573	28.9489	0.0293678		-3.10306	0.0761079			1.22638		TRUE	0.500005	TRUE	3	22		N	N
B10		Target 2	NTC	FAM	NFQ-MGB				Undetermined										TRUE	0.500005	TRUE	3	39		N	N
C1	Sample 1	Target 3	UNKNOWN	FAM	NFQ-MGB	1	0.718294	1.39219	22.9601	22.9292	0.0565237		-9.0863	0.17193			0		TRUE	0.32365	TRUE	3	17		N	N
C2	Sample 1	Target 3	UNKNOWN	FAM	NFQ-MGB	1	0.718294	1.39219	22.9635	22.9292	0.0565237		-9.0863	0.17193			0		TRUE	0.32365	TRUE	3	17		N	N
C3	Sample 1	Target 3	UNKNOWN	FAM	NFQ-MGB	1	0.718294	1.39219	22.8639	22.9292	0.0565237		-9.0863	0.17193			0		TRUE	0.32365	TRUE	3	17		N	N
C4	Sample 2	Target 3	UNKNOWN	FAM	NFQ-MGB	0.927977	0.832801	1.03403	22.6094	22.5915	0.0355758		-8.97846	0.056229			0.10784		TRUE	0.32365	TRUE	3	17		N	N
C5	Sample 2	Target 3	UNKNOWN	FAM	NFQ-MGB	0.927977	0.832801	1.03403	22.6146	22.5915	0.0355758		-8.97846	0.056229			0.10784		TRUE	0.32365	TRUE	3	16		N	N
C6	Sample 2	Target 3	UNKNOWN	FAM	NFQ-MGB	0.927977	0.832801	1.03403	22.5506	22.5915	0.0355758		-8.97846	0.056229			0.10784		TRUE	0.32365	TRUE	3	16		N	N
C7	Sample 3	Target 3	UNKNOWN	FAM	NFQ-MGB	0.998369	0.864587	1.15285	22.9827	22.968	0.0158691		-9.08395	0.0747587			0.0023543		TRUE	0.32365	TRUE	3	17		N	N
C8	Sample 3	Target 3	UNKNOWN	FAM	NFQ-MGB	0.998369	0.864587	1.15285	22.9512	22.968	0.0158691		-9.08395	0.0747587			0.0023543		TRUE	0.32365	TRUE	3	17		N	N
C9	Sample 3	Target 3	UNKNOWN	FAM	NFQ-MGB	0.998369	0.864587	1.15285	22.9701	22.968	0.0158691		-9.08395	0.0747587			0.0023543		TRUE	0.32365	TRUE	3	17		N	N
C10		Target 3	NTC	FAM	NFQ-MGB				Undetermined										TRUE	0.32365	TRUE	3	39		N	N
D1	Sample 1	Target 4	UNKNOWN	FAM	NFQ-MGB	1	0.656028	1.52433	33.6504	33.3828	0.241783		1.36735	0.219047			0		TRUE	0.445645	TRUE	3	27		N	N
D2	Sample 1	Target 4	UNKNOWN	FAM	NFQ-MGB	1	0.656028	1.52433	33.1799	33.3828	0.241783		1.36735	0.219047			0		TRUE	0.445645	TRUE	3	27		N	N
D3	Sample 1	Target 4	UNKNOWN	FAM	NFQ-MGB	1	0.656028	1.52433	33.3181	33.3828	0.241783		1.36735	0.219047			0		TRUE	0.445645	TRUE	3	27		N	N
D4	Sample 2	Target 4	UNKNOWN	FAM	NFQ-MGB	1.17327	1.01004	1.36288	32.5941	32.7068	0.0997932		1.13681	0.077842			-0.230539		TRUE	0.445645	TRUE	3	26		N	N
D5	Sample 2	Target 4	UNKNOWN	FAM	NFQ-MGB	1.17327	1.01004	1.36288	32.7838	32.7068	0.0997932		1.13681	0.077842			-0.230539		TRUE	0.445645	TRUE	3	26		N	N
D6	Sample 2	Target 4	UNKNOWN	FAM	NFQ-MGB	1.17327	1.01004	1.36288	32.7426	32.7068	0.0997932		1.13681	0.077842			-0.230539		TRUE	0.445645	TRUE	3	26		N	N
D7	Sample 3	Target 4	UNKNOWN	FAM	NFQ-MGB	0.576793	0.431501	0.771006	34.4237	34.2132	0.227393		2.16123	0.1508			0.793875		TRUE	0.445645	TRUE	3	28		N	N
D8	Sample 3	Target 4	UNKNOWN	FAM	NFQ-MGB	0.576793	0.431501	0.771006	34.2437	34.2132	0.227393		2.16123	0.1508			0.793875		TRUE	0.445645	TRUE	3	27		N	N
D9	Sample 3	Target 4	UNKNOWN	FAM	NFQ-MGB	0.576793	0.431501	0.771006	33.972	34.2132	0.227393		2.16123	0.1508			0.793875		TRUE	0.445645	TRUE	3	28		N	N
D10		Target 4	NTC	FAM	NFQ-MGB				Undetermined										TRUE	0.445645	TRUE	3	39		N	N
E1	Sample 1	Target 5	UNKNOWN	FAM	NFQ-MGB	1	0.696159	1.43645	31.9536	31.81	0.144107		-0.205477	0.188195			0		TRUE	0.550435	TRUE	3	25		N	N
E2	Sample 1	Target 5	UNKNOWN	FAM	NFQ-MGB	1	0.696159	1.43645	31.6654	31.81	0.144107		-0.205477	0.188195			0		TRUE	0.550435	TRUE	3	25		N	N
E3	Sample 1	Target 5	UNKNOWN	FAM	NFQ-MGB	1	0.696159	1.43645	31.8109	31.81	0.144107		-0.205477	0.188195			0		TRUE	0.550435	TRUE	3	25		N	N
E4	Sample 2	Target 5	UNKNOWN	FAM	NFQ-MGB	1.03848	0.904628	1.19213	31.3907	31.3101	0.0848713		-0.259944	0.0716999			-0.0544669		TRUE	0.550435	TRUE	3	25		N	N
E5	Sample 2	Target 5	UNKNOWN	FAM	NFQ-MGB	1.03848	0.904628	1.19213	31.3179	31.3101	0.0848713		-0.259944	0.0716999			-0.0544669		TRUE	0.550435	TRUE	3	24		N	N
E6	Sample 2	Target 5	UNKNOWN	FAM	NFQ-MGB	1.03848	0.904628	1.19213	31.2215	31.3101	0.0848713		-0.259944	0.0716999			-0.0544669		TRUE	0.550435	TRUE	3	25		N	N
E7	Sample 3	Target 5	UNKNOWN	FAM	NFQ-MGB	0.730654	0.591618	0.902366	32.3351	32.2992	0.139911		0.247262	0.109681			0.452739		TRUE	0.550435	TRUE	3	25		N	N
E8	Sample 3	Target 5	UNKNOWN	FAM	NFQ-MGB	0.730654	0.591618	0.902366	32.4177	32.2992	0.139911		0.247262	0.109681			0.452739		TRUE	0.550435	TRUE	3	26		N	N
E9	Sample 3	Target 5	UNKNOWN	FAM	NFQ-MGB	0.730654	0.591618	0.902366	32.1448	32.2992	0.139911		0.247262	0.109681			0.452739		TRUE	0.550435	TRUE	3	25		N	N
E10		Target 5	NTC	FAM	NFQ-MGB				Undetermined										TRUE	0.550435	TRUE	3	39		N	N
F1	Sample 1	Target 6	UNKNOWN	FAM	NFQ-MGB	1	0.717858	1.39303	30.7413	30.6944	0.0593363		-1.32105	0.172246			0		TRUE	0.458814	TRUE	3	24		N	N
F2	Sample 1	Target 6	UNKNOWN	FAM	NFQ-MGB	1	0.717858	1.39303	30.7142	30.6944	0.0593363		-1.32105	0.172246			0		TRUE	0.458814	TRUE	3	24		N	N
F3	Sample 1	Target 6	UNKNOWN	FAM	NFQ-MGB	1	0.717858	1.39303	30.6277	30.6944	0.0593363		-1.32105	0.172246			0		TRUE	0.458814	TRUE	3	24		N	N
F4	Sample 2	Target 6	UNKNOWN	FAM	NFQ-MGB	1.27216	1.1274	1.43552	29.9686	29.9017	0.0600149		-1.66833	0.0627728			-0.347286		TRUE	0.458814	TRUE	3	23		N	N
F5	Sample 2	Target 6	UNKNOWN	FAM	NFQ-MGB	1.27216	1.1274	1.43552	29.884	29.9017	0.0600149		-1.66833	0.0627728			-0.347286		TRUE	0.458814	TRUE	3	24		N	N
F6	Sample 2	Target 6	UNKNOWN	FAM	NFQ-MGB	1.27216	1.1274	1.43552	29.8525	29.9017	0.0600149		-1.66833	0.0627728			-0.347286		TRUE	0.458814	TRUE	3	23		N	N
F7	Sample 3	Target 6	UNKNOWN	FAM	NFQ-MGB	0.541616	0.430779	0.680972	31.671	31.6155	0.161089		-0.436391	0.118974			0.884657		TRUE	0.458814	TRUE	3	25		N	N
F8	Sample 3	Target 6	UNKNOWN	FAM	NFQ-MGB	0.541616	0.430779	0.680972	31.4341	31.6155	0.161089		-0.436391	0.118974			0.884657		TRUE	0.458814	TRUE	3	25		N	N
F9	Sample 3	Target 6	UNKNOWN	FAM	NFQ-MGB	0.541616	0.430779	0.680972	31.7416	31.6155	0.161089		-0.436391	0.118974			0.884657		TRUE	0.458814	TRUE	3	25		N	N
F10		Target 6	NTC	FAM	NFQ-MGB				Undetermined										TRUE	0.458814	TRUE	3	39		N	N
G1	Sample 1	Target 7	UNKNOWN	FAM	NFQ-MGB	1	0.465936	2.14622	Undetermined	36.8645	0.427473		4.84905	0.34621			0		TRUE	0.0113944	TRUE	3	39		Y	Y
G2	Sample 1	Target 7	UNKNOWN	FAM	NFQ-MGB	1	0.465936	2.14622	37.1668	36.8645	0.427473		4.84905	0.34621			0		TRUE	0.0113944	TRUE	3	35		N	N
G3	Sample 1	Target 7	UNKNOWN	FAM	NFQ-MGB	1	0.465936	2.14622	36.5622	36.8645	0.427473		4.84905	0.34621			0		TRUE	0.0113944	TRUE	3	35		N	N
G4	Sample 2	Target 7	UNKNOWN	FAM	NFQ-MGB	8.02555	5.79622	11.1123	33.4652	33.4145	0.278498		1.84445	0.169096			-3.0046		TRUE	0.0113944	TRUE	3	32		N	N
G5	Sample 2	Target 7	UNKNOWN	FAM	NFQ-MGB	8.02555	5.79622	11.1123	33.1141	33.4145	0.278498		1.84445	0.169096			-3.0046		TRUE	0.0113944	TRUE	3	32		N	N
G6	Sample 2	Target 7	UNKNOWN	FAM	NFQ-MGB	8.02555	5.79622	11.1123	33.6641	33.4145	0.278498		1.84445	0.169096			-3.0046		TRUE	0.0113944	TRUE	3	32		N	N
G7	Sample 3	Target 7	UNKNOWN	FAM	NFQ-MGB	1.13405			Undetermined	36.7195			4.66757				-0.18148		TRUE	0.0113944	TRUE	3	39		Y	Y
G8	Sample 3	Target 7	UNKNOWN	FAM	NFQ-MGB	1.13405			Undetermined	36.7195			4.66757				-0.18148		TRUE	0.0113944	TRUE	3	39		Y	Y
G9	Sample 3	Target 7	UNKNOWN	FAM	NFQ-MGB	1.13405			36.7195	36.7195			4.66757				-0.18148		TRUE	0.0113944	TRUE	3	35		N	N
G10		Target 7	NTC	FAM	NFQ-MGB				Undetermined										TRUE	0.0113944	TRUE	3	39		N	N
H1	Sample 1	Target 8	UNKNOWN	FAM	NFQ-MGB				32.3173	32.0155	0.292378								TRUE	0.362151	TRUE	3	26		N	N
H2	Sample 1	Target 8	UNKNOWN	FAM	NFQ-MGB				31.9955	32.0155	0.292378								TRUE	0.362151	TRUE	3	26		N	N
H3	Sample 1	Target 8	UNKNOWN	FAM	NFQ-MGB				31.7336	32.0155	0.292378								TRUE	0.362151	TRUE	3	25		N	N
H4	Sample 2	Target 8	UNKNOWN	FAM	NFQ-MGB				31.5356	31.57	0.0906613								TRUE	0.362151	TRUE	3	25		N	N
H5	Sample 2	Target 8	UNKNOWN	FAM	NFQ-MGB				31.6728	31.57	0.0906613								TRUE	0.362151	TRUE	3	25		N	N
H6	Sample 2	Target 8	UNKNOWN	FAM	NFQ-MGB				31.5016	31.57	0.0906613								TRUE	0.362151	TRUE	3	25		N	N
H7	Sample 3	Target 8	UNKNOWN	FAM	NFQ-MGB				31.9709	32.0519	0.12851								TRUE	0.362151	TRUE	3	26		N	N
H8	Sample 3	Target 8	UNKNOWN	FAM	NFQ-MGB				31.9848	32.0519	0.12851								TRUE	0.362151	TRUE	3	26		N	N
H9	Sample 3	Target 8	UNKNOWN	FAM	NFQ-MGB				32.2001	32.0519	0.12851								TRUE	0.362151	TRUE	3	26		N	N
H10		Target 8	NTC	FAM	NFQ-MGB				Undetermined										TRUE	0.362151	TRUE	3	39		N	N
Analysis Type	Singleplex
Endogenous Control	Target 8
RQ Min/Max Confidence Level	95.0
Reference Sample	Sample 1

## Sheet: Raw Data
Block Type	96well
Chemistry	TAQMAN
Experiment File Name	C:\Documents and Settings\Team181\Desktop\ap6\20150716_2\M_35.eds
Experiment Run End Time	Not Started
Instrument Type	steponeplus
Passive Reference	ROX
Well	Cycle	Filter 1	Filter 2	Filter 3	Filter 4
A1	1	69552	55394	56217	66028
A2	1	69463	55323	56108	65578
A3	1	70592	55820	56771	67205
A4	1	70624	55933	56858	66873
A5	1	69548	55360	56222	65915
A6	1	71321	56166	56958	67184
A7	1	72026	56613	57284	67335
A8	1	71092	56248	57089	67230
A9	1	69320	55313	56105	65879
A10	1	72712	56937	57928	69124
A11	1	48866	47171	47378	47716
A12	1	49902	47837	47318	47324
B1	1	75540	57909	57326	66537
B2	1	75566	58045	57510	66726
B3	1	77739	58753	58020	67532
B4	1	76825	58635	58076	67557
B5	1	79397	59419	58728	68826
B6	1	77064	58532	57828	67425
B7	1	76577	58415	57676	66951
B8	1	78263	58977	58052	67471
B9	1	79688	59517	58588	68564
B10	1	80023	59886	58792	68679
B11	1	48992	47210	46800	46802
B12	1	48902	47114	46634	46561
C1	1	67624	54639	56138	66704
C2	1	68372	55010	56605	67189
C3	1	67401	54492	55871	65613
C4	1	69149	55487	56989	67220
C5	1	68454	54959	56447	66774
C6	1	69719	55390	56886	67850
C7	1	68255	54907	56357	66612
C8	1	68956	55142	56557	66842
C9	1	69305	55370	56805	67437
C10	1	70465	55879	57569	69146
C11	1	48472	46852	46406	46314
C12	1	49022	47231	46776	46745
D1	1	74846	57629	57815	68234
D2	1	76918	58193	58033	68054
D3	1	76154	57914	57795	67683
D4	1	75139	57533	57383	66921
D5	1	77664	58599	58340	68643
D6	1	74677	57352	57151	66527
D7	1	77728	58666	58415	68591
D8	1	77745	58604	58225	68090
D9	1	77543	58474	58113	68250
D10	1	80768	59922	59462	70526
D11	1	49142	47325	46966	47147
D12	1	48910	47114	46648	46621
E1	1	73873	57200	57491	67684
E2	1	74989	57472	57574	67664
E3	1	74769	57427	57531	67372
E4	1	75282	57767	57936	68126
E5	1	75091	57639	57828	68040
E6	1	76119	58149	58209	68575
E7	1	77999	58827	58927	69930
E8	1	76473	58178	58183	68524
E9	1	76425	58135	58181	68736
E10	1	79209	59343	59173	70303
E11	1	48869	47119	46650	46588
E12	1	49377	47526	47118	47299
F1	1	72654	56602	57403	67951
F2	1	76009	58150	58853	69946
F3	1	73195	56736	57396	67670
F4	1	74644	57358	58193	69378
F5	1	75237	57572	58213	69154
F6	1	75849	57985	58530	69455
F7	1	73054	56716	57452	68112
F8	1	74273	57178	57767	68468
F9	1	74527	57236	57882	68848
F10	1	76629	58177	58720	70243
F11	1	48835	47077	46594	46522
F12	1	49149	47364	46972	47040
G1	1	71360	56008	57251	68231
G2	1	72172	56288	57426	68192
G3	1	72107	56209	57371	68183
G4	1	70054	55536	56695	66892
G5	1	72499	56394	57557	68698
G6	1	73464	56833	58017	69423
G7	1	73710	56906	57982	69221
G8	1	73868	57030	58169	69773
G9	1	75640	57758	58913	71096
G10	1	73219	56767	57889	69446
G11	1	50138	47968	47436	47433
G12	1	48727	47020	46590	46536
H1	1	69395	55436	56841	67826
H2	1	71501	56182	57607	68968
H3	1	71462	56231	57610	68749
H4	1	70444	55826	57040	67593
H5	1	66872	54374	55815	65899
H6	1	70055	55666	56829	67557
H7	1	70533	55899	57184	68047
H8	1	71151	56143	57333	68264
H9	1	69701	55527	56742	67497
H10	1	72594	56926	58030	69419
H11	1	48983	47185	46706	46675
H12	1	51559	48953	48274	48224
A1	2	70046	55597	56379	66345
A2	2	69999	55515	56272	65878
A3	2	71116	56028	56957	67516
A4	2	71244	56196	57076	67232
A5	2	70074	55585	56384	66202
A6	2	72019	56443	57220	67609
A7	2	72852	56927	57556	67711
A8	2	71816	56557	57355	67694
A9	2	69853	55538	56271	66160
A10	2	73535	57285	58237	69513
A11	2	48839	47168	47372	47703
A12	2	49836	47800	47277	47307
B1	2	75965	58070	57443	66693
B2	2	75687	58124	57567	66821
B3	2	77947	58858	58107	67632
B4	2	76991	58745	58158	67600
B5	2	79575	59517	58762	68857
B6	2	77123	58626	57893	67458
B7	2	76687	58477	57710	66992
B8	2	78157	58964	58043	67388
B9	2	80138	59726	58765	68837
B10	2	79567	59709	58633	68301
B11	2	48967	47194	46782	46770
B12	2	48871	47115	46651	46556
C1	2	68051	54814	56340	67010
C2	2	68549	55102	56668	67323
C3	2	67506	54541	55887	65636
C4	2	69337	55575	57063	67342
C5	2	68511	55008	56451	66739
C6	2	69688	55404	56904	67780
C7	2	68431	55016	56431	66673
C8	2	69029	55225	56564	66874
C9	2	68944	55245	56629	67032
C10	2	70379	55860	57489	68933
C11	2	48465	46856	46392	46315
C12	2	49005	47224	46772	46765
D1	2	75762	58008	58169	68818
D2	2	76675	58129	57956	67874
D3	2	76378	58018	57852	67742
D4	2	75365	57649	57480	67021
D5	2	78185	58824	58507	68911
D6	2	74640	57371	57107	66488
D7	2	77804	58737	58400	68554
D8	2	77792	58642	58261	68062
D9	2	77390	58412	58013	68022
D10	2	80489	59844	59359	70309
D11	2	49096	47324	46964	47127
D12	2	48872	47093	46642	46593
E1	2	74639	57530	57785	68151
E2	2	74904	57450	57575	67614
E3	2	74882	57484	57551	67382
E4	2	75448	57863	58007	68184
E5	2	75416	57771	57934	68247
E6	2	76288	58244	58273	68574
E7	2	78216	58966	59012	70011
E8	2	76538	58202	58186	68451
E9	2	76445	58169	58154	68639
E10	2	78972	59258	59065	70092
E11	2	48843	47097	46633	46578
E12	2	49351	47504	47103	47271
F1	2	73324	56866	57653	68355
F2	2	76137	58229	58897	69985
F3	2	73315	56784	57418	67654
F4	2	74739	57394	58229	69416
F5	2	75284	57590	58220	69130
F6	2	75881	57999	58547	69410
F7	2	73320	56846	57573	68272
F8	2	74286	57197	57786	68459
F9	2	74618	57296	57893	68833
F10	2	76553	58172	58677	70138
F11	2	48799	47054	46563	46506
F12	2	49125	47332	46959	47025
G1	2	71522	56052	57281	68191
G2	2	72096	56273	57409	68128
G3	2	71961	56148	57284	67982
G4	2	70077	55572	56730	66911
G5	2	72516	56416	57568	68688
G6	2	73485	56876	57993	69398
G7	2	73563	56877	57917	69086
G8	2	74027	57115	58225	69820
G9	2	75579	57764	58862	70996
G10	2	73141	56748	57849	69330
G11	2	50065	47964	47415	47411
G12	2	48665	46996	46586	46530
H1	2	69946	55656	57069	68247
H2	2	71482	56174	57516	68591
H3	2	72003	56497	57811	69067
H4	2	70824	55990	57193	67807
H5	2	67443	54612	56056	66302
H6	2	70622	55883	57059	67905
H7	2	71090	56135	57364	68344
H8	2	71756	56365	57547	68625
H9	2	70247	55788	56964	67878
H10	2	73190	57167	58265	69824
H11	2	48955	47186	46725	46664
H12	2	51547	48952	48264	48238
A1	3	70352	55724	56483	66489
A2	3	70416	55705	56442	66102
A3	3	71619	56239	57158	67834
A4	3	71669	56350	57215	67503
A5	3	70291	55654	56484	66315
A6	3	72276	56538	57321	67713
A7	3	73126	57033	57597	67793
A8	3	72125	56670	57469	67825
A9	3	70069	55617	56361	66286
A10	3	73602	57279	58226	69414
A11	3	48804	47127	47355	47686
A12	3	49817	47795	47286	47291
B1	3	76329	58227	57548	66822
B2	3	75961	58238	57667	66947
B3	3	78249	59001	58185	67752
B4	3	77191	58834	58199	67709
B5	3	79900	59682	58871	69014
B6	3	77394	58750	57975	67602
B7	3	76821	58539	57720	66980
B8	3	78366	59065	58090	67462
B9	3	80139	59740	58731	68747
B10	3	80013	59916	58773	68520
B11	3	48945	47187	46773	46756
B12	3	48803	47066	46594	46537
C1	3	68498	54996	56496	67296
C2	3	68742	55189	56738	67412
C3	3	67632	54602	55913	65653
C4	3	69650	55709	57181	67530
C5	3	68661	55044	56492	66802
C6	3	69858	55456	56935	67836
C7	3	68586	55079	56473	66748
C8	3	69176	55285	56628	66890
C9	3	69192	55339	56728	67181
C10	3	70760	56044	57663	69191
C11	3	48443	46831	46386	46306
C12	3	48961	47211	46769	46754
D1	3	76493	58315	58445	69236
D2	3	76711	58138	57959	67872
D3	3	76631	58119	57942	67844
D4	3	75683	57782	57568	67154
D5	3	78475	58948	58626	69016
D6	3	74850	57438	57196	66600
D7	3	78263	58919	58590	68855
D8	3	77880	58682	58255	68057
D9	3	77574	58505	58091	68105
D10	3	80840	59984	59493	70451
D11	3	49085	47301	46940	47096
D12	3	48857	47078	46632	46602
E1	3	75073	57682	57921	68358
E2	3	75139	57578	57673	67705
E3	3	74991	57529	57576	67381
E4	3	75745	58003	58087	68315
E5	3	75589	57856	57991	68331
E6	3	76454	58306	58321	68638
E7	3	78503	59082	59085	70152
E8	3	76647	58282	58214	68495
E9	3	76542	58227	58186	68653
E10	3	79311	59411	59202	70266
E11	3	48799	47083	46629	46584
E12	3	49328	47480	47120	47289
F1	3	73869	57091	57866	68699
F2	3	76421	58327	58972	70139
F3	3	73501	56890	57484	67743
F4	3	75060	57541	58367	69587
F5	3	75432	57652	58250	69151
F6	3	76107	58124	58624	69528
F7	3	73517	56942	57637	68411
F8	3	74321	57202	57796	68414
F9	3	74755	57345	57942	68838
F10	3	76828	58288	58732	70246
F11	3	48769	47032	46545	46473
F12	3	49094	47314	46965	47015
G1	3	71835	56166	57392	68361
G2	3	72193	56334	57438	68119
G3	3	72043	56184	57308	67997
G4	3	70354	55685	56814	67062
G5	3	72872	56556	57684	68880
G6	3	73603	56928	58040	69419
G7	3	73790	56977	57994	69213
G8	3	73999	57111	58221	69755
G9	3	75751	57820	58953	71054
G10	3	73528	56920	58010	69589
G11	3	50033	47923	47412	47397
G12	3	48655	47000	46571	46498
H1	3	70335	55826	57233	68539
H2	3	71823	56332	57628	68763
H3	3	72412	56629	57962	69300
H4	3	71087	56084	57295	67963
H5	3	67709	54727	56148	66490
H6	3	70895	55997	57147	68030
H7	3	71293	56191	57448	68449
H8	3	72159	56536	57706	68897
H9	3	70534	55878	57090	68036
H10	3	73582	57347	58387	70028
H11	3	48896	47146	46661	46631
H12	3	51552	48959	48282	48228
A1	4	70669	55841	56615	66665
A2	4	70670	55790	56523	66242
A3	4	71856	56329	57217	67940
A4	4	71939	56468	57351	67700
A5	4	70453	55720	56524	66400
A6	4	72502	56625	57357	67811
A7	4	73358	57150	57688	67889
A8	4	72338	56766	57528	67929
A9	4	70241	55695	56412	66353
A10	4	73785	57370	58292	69494
A11	4	48806	47148	47337	47673
A12	4	49779	47756	47283	47282
B1	4	76360	58235	57521	66729
B2	4	76144	58322	57705	66985
B3	4	78414	59075	58243	67814
B4	4	77259	58844	58204	67676
B5	4	80109	59742	58930	69078
B6	4	77646	58847	58059	67702
B7	4	77013	58638	57794	67058
B8	4	78631	59166	58158	67562
B9	4	80389	59837	58812	68863
B10	4	80100	59988	58766	68494
B11	4	48928	47181	46760	46751
B12	4	48796	47068	46587	46512
C1	4	68679	55059	56551	67373
C2	4	68856	55236	56787	67469
C3	4	67748	54645	55944	65692
C4	4	69928	55840	57322	67714
C5	4	68933	55191	56609	66972
C6	4	70098	55565	57014	67981
C7	4	68737	55140	56520	66800
C8	4	69319	55338	56645	66933
C9	4	69233	55362	56717	67133
C10	4	70897	56064	57679	69224
C11	4	48445	46841	46382	46312
C12	4	48939	47194	46754	46743
D1	4	76719	58399	58485	69318
D2	4	76898	58235	58018	67950
D3	4	76872	58234	58035	67980
D4	4	75905	57891	57653	67261
D5	4	78665	59042	58675	69085
D6	4	75121	57572	57299	66745
D7	4	78546	59044	58702	68993
D8	4	78118	58771	58330	68166
D9	4	77791	58591	58141	68213
D10	4	81037	60088	59523	70530
D11	4	49088	47322	46940	47119
D12	4	48822	47056	46649	46590
E1	4	75516	57855	58057	68582
E2	4	75340	57648	57722	67780
E3	4	75240	57627	57659	67510
E4	4	75864	58027	58112	68299
E5	4	75835	57953	58050	68443
E6	4	76767	58440	58427	68850
E7	4	78663	59128	59125	70166
E8	4	76981	58396	58351	68691
E9	4	76714	58280	58237	68708
E10	4	79395	59476	59205	70303
E11	4	48811	47086	46611	46581
E12	4	49323	47469	47093	47272
F1	4	74174	57211	57948	68835
F2	4	76558	58378	59013	70140
F3	4	73647	56939	57520	67789
F4	4	75129	57561	58343	69566
F5	4	75605	57712	58302	69203
F6	4	76324	58204	58700	69627
F7	4	73772	57040	57736	68479
F8	4	74579	57319	57881	68583
F9	4	74926	57391	57969	68890
F10	4	77014	58365	58812	70296
F11	4	48760	47041	46564	46476
F12	4	49070	47329	46952	47014
G1	4	72036	56239	57435	68391
G2	4	72349	56378	57499	68193
G3	4	72175	56244	57363	68069
G4	4	70582	55793	56910	67220
G5	4	72993	56597	57714	68912
G6	4	73776	56992	58105	69521
G7	4	73974	57049	58048	69269
G8	4	74245	57216	58298	69877
G9	4	75848	57867	58931	71041
G10	4	73638	56973	58010	69594
G11	4	50018	47916	47379	47387
G12	4	48643	46972	46540	46501
H1	4	70621	55942	57329	68739
H2	4	71920	56349	57626	68782
H3	4	72490	56651	57939	69222
H4	4	71210	56134	57309	68007
H5	4	67913	54809	56238	66591
H6	4	71105	56057	57221	68164
H7	4	71397	56254	57464	68475
H8	4	72269	56568	57722	68916
H9	4	70660	55949	57093	68079
H10	4	73800	57444	58476	70131
H11	4	48905	47140	46690	46639
H12	4	51544	48970	48267	48222
A1	5	70846	55926	56672	66774
A2	5	70816	55858	56581	66319
A3	5	71950	56377	57245	67949
A4	5	72346	56636	57498	68029
A5	5	70634	55789	56557	66472
A6	5	72680	56727	57417	67892
A7	5	73615	57244	57747	67992
A8	5	72558	56843	57585	68022
A9	5	70472	55773	56507	66498
A10	5	73790	57348	58268	69384
A11	5	48775	47145	47358	47683
A12	5	49769	47768	47279	47262
B1	5	76401	58255	57527	66705
B2	5	76317	58395	57775	67093
B3	5	78479	59107	58238	67800
B4	5	77139	58784	58111	67568
B5	5	80303	59825	58970	69109
B6	5	77816	58928	58116	67797
B7	5	77228	58697	57839	67162
B8	5	78915	59290	58259	67705
B9	5	80722	59965	58951	69018
B10	5	80442	60111	58878	68635
B11	5	48901	47171	46768	46758
B12	5	48780	47048	46624	46522
C1	5	68871	55153	56643	67484
C2	5	68965	55306	56831	67527
C3	5	67905	54733	56029	65786
C4	5	70365	56017	57515	68057
C5	5	69098	55263	56666	67090
C6	5	70266	55649	57076	68063
C7	5	68999	55246	56630	66994
C8	5	69640	55475	56767	67175
C9	5	69409	55452	56783	67252
C10	5	71175	56207	57798	69440
C11	5	48437	46836	46380	46282
C12	5	48958	47213	46767	46753
D1	5	76949	58510	58585	69441
D2	5	77023	58298	58066	67998
D3	5	77181	58358	58155	68137
D4	5	76314	58043	57800	67455
D5	5	78728	59059	58670	69022
D6	5	75302	57651	57339	66794
D7	5	78610	59063	58690	68977
D8	5	78459	58906	58468	68368
D9	5	77820	58623	58134	68197
D10	5	81354	60201	59618	70669
D11	5	49087	47306	46948	47132
D12	5	48840	47057	46649	46596
E1	5	75673	57925	58111	68640
E2	5	75427	57684	57760	67827
E3	5	75421	57698	57718	67593
E4	5	76042	58094	58166	68364
E5	5	76006	58017	58111	68524
E6	5	77023	58553	58526	68966
E7	5	78850	59225	59207	70245
E8	5	77270	58516	58451	68849
E9	5	76828	58331	58280	68752
E10	5	79706	59582	59278	70431
E11	5	48818	47069	46616	46571
E12	5	49326	47467	47101	47250
F1	5	74343	57278	58006	68915
F2	5	76688	58439	59055	70207
F3	5	73907	57031	57621	67926
F4	5	75296	57636	58405	69665
F5	5	75777	57765	58320	69283
F6	5	76506	58286	58766	69711
F7	5	73946	57090	57773	68552
F8	5	74757	57410	57930	68644
F9	5	75114	57496	58052	68981
F10	5	77227	58453	58883	70375
F11	5	48765	47061	46559	46479
F12	5	49090	47320	46927	47013
G1	5	72138	56295	57463	68446
G2	5	72530	56458	57561	68333
G3	5	72323	56289	57387	68105
G4	5	70816	55864	57037	67367
G5	5	73110	56655	57760	68960
G6	5	73953	57054	58166	69636
G7	5	74089	57104	58065	69350
G8	5	74361	57228	58317	69922
G9	5	76019	57937	59012	71139
G10	5	73923	57092	58140	69789
G11	5	49988	47896	47378	47384
G12	5	48654	46983	46567	46504
H1	5	70807	56017	57415	68856
H2	5	72021	56381	57686	68831
H3	5	72597	56699	57978	69263
H4	5	71399	56205	57379	68105
H5	5	68042	54836	56271	66651
H6	5	71170	56101	57251	68180
H7	5	71568	56301	57519	68556
H8	5	72424	56642	57773	68980
H9	5	70816	56000	57163	68175
H10	5	73907	57465	58504	70166
H11	5	48903	47136	46668	46635
H12	5	51561	48968	48271	48238
A1	6	71148	56041	56776	66960
A2	6	70912	55898	56592	66343
A3	6	72088	56441	57323	68047
A4	6	72605	56748	57598	68187
A5	6	70769	55848	56614	66554
A6	6	72874	56775	57494	68010
A7	6	73772	57298	57814	68072
A8	6	72699	56911	57642	68109
A9	6	70588	55823	56544	66555
A10	6	74019	57470	58341	69562
A11	6	48781	47131	47341	47675
A12	6	49771	47772	47254	47262
B1	6	76410	58244	57502	66663
B2	6	76565	58491	57863	67172
B3	6	78777	59226	58333	67948
B4	6	77287	58855	58153	67587
B5	6	80580	59947	59078	69284
B6	6	77878	58952	58111	67777
B7	6	77479	58813	57945	67302
B8	6	79066	59356	58307	67727
B9	6	80878	60060	58970	69051
B10	6	80544	60149	58896	68640
B11	6	48913	47174	46767	46742
B12	6	48791	47058	46604	46517
C1	6	69079	55232	56718	67631
C2	6	69139	55369	56888	67600
C3	6	68022	54771	56048	65849
C4	6	70383	56023	57485	68001
C5	6	69221	55314	56709	67129
C6	6	70420	55701	57156	68165
C7	6	68964	55233	56577	66889
C8	6	69773	55537	56813	67194
C9	6	69449	55478	56793	67237
C10	6	71224	56215	57781	69403
C11	6	48423	46837	46398	46284
C12	6	48967	47210	46751	46771
D1	6	77144	58569	58627	69529
D2	6	77151	58347	58103	68053
D3	6	77239	58378	58146	68143
D4	6	76333	58048	57766	67425
D5	6	79101	59234	58778	69241
D6	6	75470	57711	57384	66869
D7	6	78622	59077	58677	68907
D8	6	78639	59003	58519	68449
D9	6	78040	58698	58228	68296
D10	6	81414	60245	59635	70622
D11	6	49093	47310	46937	47125
D12	6	48822	47066	46644	46600
E1	6	75696	57932	58101	68592
E2	6	75742	57811	57847	68004
E3	6	75546	57745	57757	67637
E4	6	76124	58128	58176	68364
E5	6	76113	58068	58143	68487
E6	6	77145	58602	58550	69004
E7	6	78914	59213	59194	70206
E8	6	77471	58596	58523	68936
E9	6	77028	58417	58332	68836
E10	6	79888	59665	59346	70487
E11	6	48820	47087	46619	46586
E12	6	49314	47456	47113	47271
F1	6	74435	57303	58000	68925
F2	6	76935	58532	59137	70365
F3	6	73974	57096	57646	67981
F4	6	75423	57691	58424	69705
F5	6	75904	57848	58378	69313
F6	6	76600	58322	58778	69743
F7	6	74124	57193	57830	68652
F8	6	74951	57487	58011	68717
F9	6	75280	57542	58063	69042
F10	6	77333	58504	58900	70422
F11	6	48777	47048	46565	46489
F12	6	49071	47326	46928	47017
G1	6	72239	56293	57489	68428
G2	6	72660	56509	57595	68372
G3	6	72450	56371	57457	68233
G4	6	70864	55897	57021	67363
G5	6	73226	56704	57776	69006
G6	6	74086	57114	58196	69681
G7	6	74202	57160	58102	69399
G8	6	74501	57318	58369	70009
G9	6	76130	57993	59016	71163
G10	6	74022	57104	58153	69778
G11	6	49994	47915	47373	47367
G12	6	48651	46984	46550	46495
H1	6	70957	56050	57445	68912
H2	6	72140	56446	57703	68859
H3	6	72542	56691	57946	69179
H4	6	71542	56280	57427	68186
H5	6	68179	54904	56297	66722
H6	6	71311	56126	57275	68210
H7	6	71780	56395	57598	68682
H8	6	72599	56693	57827	69065
H9	6	70910	56011	57170	68184
H10	6	74001	57512	58537	70190
H11	6	48912	47139	46688	46648
H12	6	51558	48992	48273	48246
A1	7	71382	56126	56848	67036
A2	7	70992	55923	56616	66401
A3	7	72201	56480	57350	68093
A4	7	72688	56773	57614	68205
A5	7	70867	55868	56647	66598
A6	7	73004	56844	57546	68084
A7	7	73938	57377	57859	68099
A8	7	72826	56941	57678	68150
A9	7	70627	55838	56534	66526
A10	7	74174	57513	58396	69668
A11	7	48768	47133	47352	47689
A12	7	49765	47755	47272	47302
B1	7	76525	58322	57536	66724
B2	7	76627	58503	57857	67198
B3	7	78792	59234	58334	67897
B4	7	77414	58908	58178	67618
B5	7	80848	60061	59171	69453
B6	7	77986	59008	58141	67825
B7	7	77589	58883	57958	67312
B8	7	79238	59421	58349	67793
B9	7	80920	60060	58949	69037
B10	7	80533	60143	58874	68574
B11	7	48935	47191	46788	46762
B12	7	48785	47070	46585	46532
C1	7	69175	55269	56739	67648
C2	7	69222	55404	56916	67654
C3	7	68140	54810	56079	65891
C4	7	70373	56040	57465	67937
C5	7	69255	55317	56689	67094
C6	7	70632	55799	57218	68283
C7	7	69172	55322	56658	67041
C8	7	69853	55549	56816	67221
C9	7	69464	55481	56776	67187
C10	7	71292	56231	57793	69407
C11	7	48437	46826	46382	46288
C12	7	48951	47201	46785	46753
D1	7	77311	58643	58690	69609
D2	7	77192	58363	58104	68063
D3	7	77575	58535	58276	68334
D4	7	76236	58015	57727	67309
D5	7	79270	59286	58838	69310
D6	7	75648	57782	57451	66943
D7	7	78891	59202	58758	69068
D8	7	78806	59050	58557	68509
D9	7	78176	58762	58270	68355
D10	7	81538	60293	59645	70664
D11	7	49092	47292	46940	47128
D12	7	48810	47082	46624	46587
E1	7	75844	57993	58149	68678
E2	7	75739	57809	57811	67972
E3	7	75649	57806	57791	67677
E4	7	76163	58162	58169	68376
E5	7	76328	58149	58214	68620
E6	7	77395	58718	58654	69145
E7	7	79066	59319	59226	70289
E8	7	77626	58669	58578	69025
E9	7	77128	58460	58349	68867
E10	7	79844	59642	59325	70441
E11	7	48802	47087	46625	46575
E12	7	49307	47452	47088	47241
F1	7	74530	57348	58060	68964
F2	7	77001	58547	59138	70368
F3	7	74065	57107	57648	67955
F4	7	75465	57701	58419	69669
F5	7	76035	57906	58432	69400
F6	7	76797	58415	58834	69855
F7	7	74270	57241	57865	68688
F8	7	75086	57534	58022	68765
F9	7	75375	57595	58086	69071
F10	7	77360	58494	58884	70351
F11	7	48786	47040	46568	46502
F12	7	49072	47329	46937	47030
G1	7	72328	56343	57492	68451
G2	7	72710	56535	57600	68351
G3	7	72549	56394	57471	68227
G4	7	70960	55946	57043	67394
G5	7	73256	56701	57758	68988
G6	7	74226	57178	58259	69739
G7	7	74324	57197	58117	69439
G8	7	74615	57358	58407	70058
G9	7	76220	58034	59037	71179
G10	7	74056	57126	58137	69755
G11	7	49989	47899	47378	47386
G12	7	48642	46979	46560	46513
H1	7	71156	56134	57510	69028
H2	7	72261	56484	57752	68929
H3	7	72314	56579	57761	68662
H4	7	71625	56301	57446	68180
H5	7	68264	54967	56351	66767
H6	7	71362	56164	57306	68260
H7	7	71887	56440	57631	68711
H8	7	72693	56721	57842	69091
H9	7	70960	56040	57192	68224
H10	7	74078	57547	58559	70253
H11	7	48886	47132	46680	46634
H12	7	51573	48975	48307	48263
A1	8	71426	56128	56854	67057
A2	8	71173	55995	56687	66495
A3	8	72303	56519	57375	68109
A4	8	72440	56655	57446	67808
A5	8	71000	55920	56713	66681
A6	8	73058	56848	57550	68074
A7	8	74055	57420	57890	68167
A8	8	72908	56977	57697	68187
A9	8	70950	55975	56699	66828
A10	8	74194	57530	58375	69590
A11	8	48768	47128	47351	47673
A12	8	49756	47768	47269	47262
B1	8	76458	58266	57491	66601
B2	8	76671	58539	57855	67209
B3	8	78963	59281	58384	67979
B4	8	77900	59137	58388	67826
B5	8	80974	60116	59211	69460
B6	8	78255	59118	58246	67958
B7	8	77629	58893	57943	67286
B8	8	79280	59439	58334	67789
B9	8	81274	60189	59085	69197
B10	8	80819	60263	58970	68735
B11	8	48924	47180	46763	46773
B12	8	48771	47066	46595	46506
C1	8	69251	55320	56777	67690
C2	8	69288	55424	56913	67671
C3	8	68331	54912	56155	66023
C4	8	70064	55889	57259	67567
C5	8	69388	55373	56731	67148
C6	8	70715	55806	57210	68305
C7	8	69317	55385	56706	67129
C8	8	69947	55597	56841	67253
C9	8	69792	55613	56948	67464
C10	8	71456	56308	57869	69543
C11	8	48447	46816	46374	46306
C12	8	48925	47201	46763	46726
D1	8	77410	58682	58703	69617
D2	8	77220	58367	58087	68044
D3	8	77537	58505	58234	68271
D4	8	76137	57962	57662	67233
D5	8	79155	59245	58763	69146
D6	8	75817	57861	57516	67026
D7	8	79073	59258	58842	69197
D8	8	78927	59116	58587	68547
D9	8	78372	58843	58335	68439
D10	8	81775	60396	59735	70793
D11	8	49099	47310	46932	47136
D12	8	48808	47067	46627	46583
E1	8	75949	58043	58176	68715
E2	8	75721	57798	57813	67903
E3	8	75796	57864	57813	67728
E4	8	76313	58218	58231	68474
E5	8	76427	58204	58236	68679
E6	8	77600	58796	58741	69251
E7	8	79299	59393	59308	70427
E8	8	77814	58728	58603	69097
E9	8	77247	58488	58385	68904
E10	8	80026	59708	59378	70486
E11	8	48815	47086	46626	46570
E12	8	49292	47475	47091	47268
F1	8	74637	57384	58085	69011
F2	8	77011	58551	59116	70317
F3	8	74185	57155	57680	67978
F4	8	75708	57791	58516	69793
F5	8	76157	57937	58473	69449
F6	8	76962	58489	58890	69893
F7	8	74390	57290	57925	68748
F8	8	75286	57598	58105	68899
F9	8	75487	57644	58127	69117
F10	8	77599	58599	58941	70470
F11	8	48752	47040	46546	46470
F12	8	49075	47320	46931	47002
G1	8	72451	56382	57529	68512
G2	8	72807	56554	57643	68386
G3	8	72657	56444	57503	68257
G4	8	70960	55923	57008	67356
G5	8	73345	56772	57776	69018
G6	8	74435	57242	58315	69853
G7	8	74429	57233	58194	69463
G8	8	74714	57389	58451	70093
G9	8	76241	58050	59044	71165
G10	8	74298	57212	58227	69913
G11	8	49983	47890	47368	47380
G12	8	48652	46975	46555	46502
H1	8	71231	56170	57556	69042
H2	8	72325	56526	57753	68937
H3	8	72382	56623	57799	68666
H4	8	71602	56303	57426	68126
H5	8	68292	54937	56333	66756
H6	8	71374	56177	57299	68246
H7	8	71968	56468	57659	68748
H8	8	72792	56766	57898	69120
H9	8	71028	56102	57210	68230
H10	8	74133	57557	58559	70185
H11	8	48912	47148	46680	46638
H12	8	51583	48996	48276	48246
A1	9	71435	56136	56868	67015
A2	9	71282	56052	56731	66553
A3	9	72410	56555	57382	68171
A4	9	72999	56886	57737	68377
A5	9	70990	55915	56671	66586
A6	9	73203	56931	57583	68126
A7	9	74140	57447	57911	68167
A8	9	72981	57026	57740	68236
A9	9	70870	55941	56622	66710
A10	9	74350	57617	58436	69694
A11	9	48772	47136	47348	47704
A12	9	49765	47748	47239	47276
B1	9	76687	58353	57561	66718
B2	9	76751	58575	57879	67211
B3	9	79071	59330	58410	68005
B4	9	77564	58994	58235	67672
B5	9	81020	60149	59204	69447
B6	9	78303	59119	58227	67931
B7	9	77809	58972	58003	67398
B8	9	79474	59500	58379	67868
B9	9	81310	60211	59094	69164
B10	9	80847	60264	58943	68710
B11	9	48898	47156	46756	46737
B12	9	48794	47076	46612	46516
C1	9	69286	55325	56765	67657
C2	9	69428	55488	56985	67767
C3	9	68412	54940	56186	66042
C4	9	70714	56184	57584	68154
C5	9	69473	55394	56742	67162
C6	9	70794	55854	57244	68321
C7	9	69345	55371	56690	67040
C8	9	70039	55624	56857	67268
C9	9	69792	55607	56887	67366
C10	9	71519	56325	57853	69465
C11	9	48434	46832	46395	46311
C12	9	48963	47214	46778	46762
D1	9	77615	58770	58776	69722
D2	9	77438	58459	58176	68148
D3	9	77656	58566	58292	68307
D4	9	76572	58161	57822	67450
D5	9	79639	59434	58967	69473
D6	9	75856	57860	57509	67007
D7	9	79236	59329	58889	69260
D8	9	79081	59167	58612	68600
D9	9	78381	58838	58313	68408
D10	9	81803	60392	59699	70772
D11	9	49083	47319	46928	47142
D12	9	48809	47077	46618	46593
E1	9	76017	58080	58189	68711
E2	9	75913	57898	57875	68012
E3	9	75885	57891	57830	67732
E4	9	76342	58244	58223	68434
E5	9	76470	58216	58255	68652
E6	9	77741	58857	58777	69352
E7	9	79401	59450	59361	70463
E8	9	77873	58761	58645	69133
E9	9	77359	58543	58419	68979
E10	9	80058	59725	59384	70507
E11	9	48801	47089	46622	46550
E12	9	49305	47472	47087	47261
F1	9	74742	57436	58111	69070
F2	9	77081	58580	59128	70328
F3	9	74290	57200	57683	67997
F4	9	75677	57786	58500	69746
F5	9	76228	57974	58463	69454
F6	9	77093	58548	58945	69985
F7	9	74505	57323	57943	68778
F8	9	75459	57661	58138	68977
F9	9	75645	57689	58173	69168
F10	9	77618	58610	58952	70450
F11	9	48776	47057	46567	46510
F12	9	49043	47302	46939	47005
G1	9	72577	56442	57572	68570
G2	9	72928	56649	57687	68480
G3	9	72767	56485	57533	68317
G4	9	71145	56012	57110	67488
G5	9	73515	56807	57857	69120
G6	9	74520	57299	58338	69906
G7	9	74505	57275	58201	69532
G8	9	74838	57457	58491	70173
G9	9	76329	58068	59042	71154
G10	9	74331	57208	58223	69882
G11	9	49986	47898	47386	47388
G12	9	48643	46990	46566	46509
H1	9	71237	56161	57531	69012
H2	9	72372	56519	57774	68958
H3	9	72459	56648	57810	68678
H4	9	71778	56361	57498	68250
H5	9	68353	54974	56350	66795
H6	9	71479	56224	57314	68294
H7	9	72042	56479	57663	68783
H8	9	72902	56823	57907	69155
H9	9	71079	56100	57232	68264
H10	9	74306	57630	58616	70321
H11	9	48894	47134	46684	46645
H12	9	51579	48984	48297	48262
A1	10	71514	56173	56868	67056
A2	10	71412	56099	56776	66630
A3	10	72513	56593	57421	68211
A4	10	72726	56773	57555	68016
A5	10	71164	55992	56739	66706
A6	10	73272	56949	57612	68163
A7	10	74241	57513	57927	68226
A8	10	73039	57029	57753	68229
A9	10	70979	56010	56681	66757
A10	10	74423	57609	58461	69700
A11	10	48775	47134	47341	47688
A12	10	49773	47772	47280	47260
B1	10	76820	58413	57615	66796
B2	10	76809	58605	57876	67223
B3	10	79164	59390	58413	68025
B4	10	78057	59174	58406	67878
B5	10	81266	60211	59276	69556
B6	10	78409	59171	58257	67965
B7	10	77950	59015	58066	67444
B8	10	79601	59564	58409	67916
B9	10	81692	60371	59205	69373
B10	10	80972	60306	59002	68740
B11	10	48921	47168	46766	46763
B12	10	48800	47071	46626	46528
C1	10	69393	55375	56811	67723
C2	10	69518	55529	56990	67806
C3	10	68473	54940	56169	66030
C4	10	70375	56041	57373	67736
C5	10	69582	55463	56774	67228
C6	10	70969	55925	57311	68449
C7	10	69438	55427	56729	67109
C8	10	70115	55667	56893	67302
C9	10	69866	55663	56911	67446
C10	10	71599	56388	57896	69568
C11	10	48428	46819	46382	46302
C12	10	48968	47204	46767	46772
D1	10	77614	58765	58761	69661
D2	10	77587	58512	58227	68219
D3	10	77872	58630	58345	68416
D4	10	76529	58125	57794	67427
D5	10	79684	59463	58978	69450
D6	10	76068	57961	57561	67141
D7	10	79429	59400	58958	69339
D8	10	79269	59243	58690	68683
D9	10	78563	58933	58373	68503
D10	10	81971	60477	59798	70833
D11	10	49081	47327	46952	47140
D12	10	48819	47071	46650	46606
E1	10	76095	58071	58206	68730
E2	10	75984	57895	57888	68042
E3	10	75973	57952	57872	67742
E4	10	76613	58360	58355	68618
E5	10	76632	58270	58314	68757
E6	10	77811	58874	58798	69332
E7	10	79515	59456	59365	70466
E8	10	78060	58863	58698	69224
E9	10	77496	58592	58452	68998
E10	10	80321	59845	59484	70666
E11	10	48823	47090	46622	46559
E12	10	49316	47464	47100	47291
F1	10	74829	57465	58118	69062
F2	10	77146	58584	59134	70337
F3	10	74385	57266	57744	68054
F4	10	76058	57936	58642	70001
F5	10	76350	58017	58516	69515
F6	10	77153	58556	58955	69980
F7	10	74664	57417	58005	68876
F8	10	75597	57727	58221	69054
F9	10	75780	57765	58227	69229
F10	10	77919	58717	59046	70597
F11	10	48768	47033	46569	46476
F12	10	49060	47316	46922	47014
G1	10	72570	56431	57572	68572
G2	10	72967	56627	57667	68452
G3	10	72844	56509	57558	68352
G4	10	71086	55990	57049	67395
G5	10	73558	56830	57874	69138
G6	10	74609	57322	58372	69919
G7	10	74578	57322	58207	69510
G8	10	74945	57495	58514	70221
G9	10	76394	58109	59071	71201
G10	10	74406	57258	58243	69931
G11	10	49986	47899	47381	47388
G12	10	48629	46979	46572	46501
H1	10	71238	56152	57527	68992
H2	10	72448	56562	57795	69014
H3	10	72504	56701	57816	68728
H4	10	71799	56362	57495	68243
H5	10	68393	54985	56376	66814
H6	10	71564	56271	57368	68341
H7	10	72133	56542	57714	68819
H8	10	72967	56844	57924	69204
H9	10	71119	56120	57248	68277
H10	10	74372	57664	58648	70331
H11	10	48885	47140	46685	46634
H12	10	51594	48978	48297	48262
A1	11	71600	56209	56904	67084
A2	11	71470	56131	56789	66618
A3	11	72611	56646	57483	68280
A4	11	72729	56780	57538	67946
A5	11	71232	56029	56759	66740
A6	11	73407	57026	57666	68259
A7	11	74321	57564	57950	68219
A8	11	73144	57085	57796	68284
A9	11	71007	55999	56678	66729
A10	11	74920	57845	58697	70136
A11	11	48761	47100	47356	47669
A12	11	49769	47762	47268	47283
B1	11	76828	58443	57592	66737
B2	11	76897	58638	57916	67253
B3	11	79369	59457	58519	68157
B4	11	78217	59250	58465	67917
B5	11	81389	60285	59304	69615
B6	11	78466	59205	58273	67983
B7	11	78045	59063	58074	67449
B8	11	79663	59591	58447	67898
B9	11	81559	60324	59138	69260
B10	11	80831	60240	58952	68625
B11	11	48925	47184	46769	46733
B12	11	48804	47089	46619	46530
C1	11	69547	55438	56841	67794
C2	11	69550	55535	57002	67766
C3	11	68561	54985	56194	66065
C4	11	70364	55984	57333	67700
C5	11	69569	55435	56744	67130
C6	11	71092	55963	57367	68494
C7	11	69542	55470	56751	67153
C8	11	70224	55697	56931	67313
C9	11	69964	55690	56943	67467
C10	11	71436	56303	57804	69318
C11	11	48421	46835	46388	46284
C12	11	48954	47229	46767	46747
D1	11	77762	58806	58810	69725
D2	11	77511	58487	58168	68132
D3	11	77900	58641	58348	68403
D4	11	76578	58156	57809	67422
D5	11	79776	59495	58976	69459
D6	11	76169	58023	57620	67156
D7	11	79478	59446	58983	69361
D8	11	79364	59278	58732	68709
D9	11	78709	58989	58433	68585
D10	11	82111	60524	59816	70925
D11	11	49084	47320	46949	47120
D12	11	48833	47072	46655	46608
E1	11	76138	58102	58196	68729
E2	11	76056	57948	57917	68067
E3	11	76093	58005	57922	67818
E4	11	76666	58365	58333	68594
E5	11	76773	58338	58343	68797
E6	11	77898	58895	58805	69362
E7	11	79563	59537	59399	70486
E8	11	78203	58902	58750	69285
E9	11	77588	58652	58518	69057
E10	11	80618	59968	59574	70800
E11	11	48818	47091	46634	46567
E12	11	49308	47491	47101	47295
F1	11	74909	57526	58164	69085
F2	11	77323	58652	59207	70454
F3	11	74510	57285	57785	68111
F4	11	76167	57965	58650	69995
F5	11	76473	58053	58556	69528
F6	11	77297	58612	59002	70060
F7	11	74751	57433	57997	68874
F8	11	75648	57752	58195	69029
F9	11	75842	57776	58232	69226
F10	11	78203	58857	59173	70820
F11	11	48751	47051	46543	46496
F12	11	49064	47298	46936	47006
G1	11	72647	56496	57575	68555
G2	11	73097	56684	57704	68520
G3	11	72880	56550	57570	68332
G4	11	71172	56019	57099	67426
G5	11	73608	56864	57873	69145
G6	11	74695	57368	58418	69974
G7	11	74700	57335	58247	69542
G8	11	74972	57503	58515	70154
G9	11	76506	58140	59086	71183
G10	11	74542	57311	58301	69996
G11	11	49991	47926	47386	47396
G12	11	48628	46997	46561	46495
H1	11	71263	56157	57526	68990
H2	11	72498	56582	57816	69014
H3	11	72543	56714	57829	68719
H4	11	71800	56398	57494	68248
H5	11	68488	55041	56426	66856
H6	11	71622	56289	57385	68385
H7	11	72189	56559	57744	68848
H8	11	73058	56909	57973	69274
H9	11	71178	56154	57258	68280
H10	11	74417	57684	58651	70346
H11	11	48884	47141	46681	46642
H12	11	51580	49000	48298	48266
A1	12	71629	56219	56906	67085
A2	12	71516	56144	56793	66613
A3	12	72645	56666	57485	68253
A4	12	72937	56867	57647	68141
A5	12	71319	56065	56796	66794
A6	12	73475	57033	57666	68242
A7	12	74407	57568	57984	68259
A8	12	73196	57109	57803	68291
A9	12	71162	56080	56737	66863
A10	12	74543	57664	58474	69723
A11	12	48775	47150	47353	47688
A12	12	49763	47769	47279	47292
B1	12	76974	58502	57624	66793
B2	12	76968	58661	57900	67260
B3	12	79360	59471	58484	68087
B4	12	78296	59280	58480	67968
B5	12	81477	60315	59344	69625
B6	12	78701	59308	58355	68112
B7	12	78159	59121	58121	67461
B8	12	79812	59656	58498	67981
B9	12	82076	60526	59326	69577
B10	12	81170	60417	59039	68793
B11	12	48929	47170	46784	46762
B12	12	48788	47081	46614	46539
C1	12	69549	55439	56848	67774
C2	12	69657	55587	57022	67800
C3	12	68559	55001	56182	66026
C4	12	70670	56150	57463	67916
C5	12	69748	55527	56822	67261
C6	12	71146	55990	57367	68474
C7	12	69645	55523	56795	67215
C8	12	70338	55773	56951	67377
C9	12	70190	55795	57029	67663
C10	12	71831	56476	57982	69649
C11	12	48419	46824	46379	46289
C12	12	48969	47196	46760	46755
D1	12	77730	58816	58783	69683
D2	12	77570	58499	58212	68131
D3	12	78103	58751	58409	68534
D4	12	76788	58236	57895	67553
D5	12	79705	59461	58921	69347
D6	12	76214	58021	57603	67201
D7	12	79561	59456	58973	69377
D8	12	79469	59337	58740	68734
D9	12	78711	58987	58411	68545
D10	12	82259	60567	59871	70958
D11	12	49107	47308	46935	47138
D12	12	48834	47059	46619	46598
E1	12	76246	58144	58249	68784
E2	12	76055	57934	57900	68016
E3	12	76227	58051	57932	67914
E4	12	76787	58421	58408	68660
E5	12	76862	58374	58379	68854
E6	12	78074	58988	58881	69462
E7	12	79620	59533	59383	70456
E8	12	78295	58920	58738	69317
E9	12	77744	58699	58561	69127
E10	12	80435	59874	59494	70648
E11	12	48812	47090	46636	46589
E12	12	49302	47487	47105	47297
F1	12	75054	57560	58219	69194
F2	12	77302	58645	59183	70397
F3	12	74615	57312	57797	68160
F4	12	76169	57993	58638	69985
F5	12	76598	58117	58576	69599
F6	12	77411	58666	59002	70098
F7	12	74869	57476	58053	68958
F8	12	75860	57830	58269	69124
F9	12	75981	57822	58290	69308
F10	12	78023	58750	59077	70597
F11	12	48783	47056	46569	46500
F12	12	49068	47329	46931	47026
G1	12	72774	56522	57648	68635
G2	12	73110	56691	57715	68504
G3	12	72986	56579	57598	68379
G4	12	71258	56061	57106	67483
G5	12	73700	56894	57878	69153
G6	12	74779	57410	58416	70012
G7	12	74794	57377	58263	69610
G8	12	75178	57591	58608	70313
G9	12	76450	58135	59055	71111
G10	12	74525	57304	58274	69959
G11	12	50013	47906	47376	47382
G12	12	48649	46968	46564	46514
H1	12	71296	56150	57523	68989
H2	12	72587	56636	57822	69070
H3	12	72648	56740	57859	68790
H4	12	71901	56427	57530	68296
H5	12	68555	55039	56419	66863
H6	12	71697	56305	57418	68385
H7	12	72273	56581	57749	68891
H8	12	73121	56912	57985	69292
H9	12	71227	56166	57268	68298
H10	12	74501	57717	58666	70405
H11	12	48878	47136	46682	46656
H12	12	51599	49002	48290	48270
A1	13	71730	56253	56946	67162
A2	13	71645	56182	56828	66693
A3	13	72747	56695	57516	68306
A4	13	72917	56835	57607	68045
A5	13	71385	56083	56801	66795
A6	13	73594	57060	57707	68294
A7	13	74449	57591	57964	68244
A8	13	73289	57159	57805	68329
A9	13	71250	56116	56749	66890
A10	13	74596	57689	58497	69750
A11	13	48749	47131	47345	47690
A12	13	49755	47753	47266	47276
B1	13	76993	58508	57637	66811
B2	13	77030	58680	57942	67272
B3	13	79401	59490	58488	68046
B4	13	78385	59330	58497	67972
B5	13	81505	60336	59321	69599
B6	13	78714	59314	58349	68062
B7	13	78268	59151	58151	67551
B8	13	79830	59653	58479	67936
B9	13	81777	60417	59204	69327
B10	13	81260	60444	59066	68819
B11	13	48914	47186	46788	46756
B12	13	48789	47086	46604	46527
C1	13	69680	55484	56884	67813
C2	13	69748	55620	57052	67857
C3	13	68618	55025	56204	66028
C4	13	70657	56127	57478	67868
C5	13	69716	55499	56809	67172
C6	13	71086	55953	57286	68345
C7	13	69823	55585	56878	67306
C8	13	70325	55750	56926	67315
C9	13	70258	55811	57049	67642
C10	13	71882	56490	57981	69658
C11	13	48438	46840	46392	46267
C12	13	48924	47200	46781	46761
D1	13	77827	58842	58811	69709
D2	13	77705	58542	58251	68225
D3	13	78195	58769	58448	68568
D4	13	76813	58261	57872	67562
D5	13	79909	59559	59004	69492
D6	13	76288	58043	57616	67216
D7	13	79513	59444	58967	69296
D8	13	79467	59326	58702	68704
D9	13	78981	59083	58501	68714
D10	13	82286	60597	59850	70937
D11	13	49091	47328	46953	47124
D12	13	48811	47070	46636	46558
E1	13	76290	58174	58249	68789
E2	13	76110	57951	57886	68029
E3	13	76288	58041	57947	67888
E4	13	76780	58404	58374	68637
E5	13	76954	58420	58403	68851
E6	13	78198	59040	58914	69522
E7	13	79705	59562	59412	70485
E8	13	78308	58963	58770	69295
E9	13	77868	58751	58570	69171
E10	13	80520	59925	59516	70683
E11	13	48824	47092	46641	46578
E12	13	49302	47477	47081	47264
F1	13	75055	57573	58204	69157
F2	13	77280	58631	59131	70306
F3	13	74677	57358	57820	68159
F4	13	76258	58031	58664	70011
F5	13	76633	58138	58588	69583
F6	13	77442	58689	59009	70093
F7	13	74939	57500	58061	68969
F8	13	75898	57847	58284	69144
F9	13	76121	57872	58314	69325
F10	13	78088	58782	59043	70589
F11	13	48775	47041	46560	46489
F12	13	49064	47322	46948	46984
G1	13	72841	56570	57634	68689
G2	13	73128	56694	57694	68485
G3	13	73022	56576	57592	68344
G4	13	71323	56080	57144	67520
G5	13	73775	56925	57932	69202
G6	13	74847	57440	58418	70013
G7	13	74864	57434	58303	69625
G8	13	75191	57592	58558	70278
G9	13	76456	58118	59045	71031
G10	13	74653	57356	58300	70004
G11	13	50009	47902	47369	47380
G12	13	48632	46980	46562	46507
H1	13	71310	56181	57531	68989
H2	13	72634	56619	57838	69057
H3	13	72674	56733	57861	68782
H4	13	71894	56418	57505	68270
H5	13	68543	55078	56422	66889
H6	13	71727	56315	57381	68398
H7	13	72302	56603	57758	68888
H8	13	73172	56935	58014	69313
H9	13	71269	56163	57270	68319
H10	13	74513	57702	58671	70375
H11	13	48885	47143	46675	46645
H12	13	51586	49011	48316	48263
A1	14	71759	56263	56946	67171
A2	14	71678	56217	56838	66665
A3	14	72894	56770	57561	68356
A4	14	73011	56889	57613	68064
A5	14	71448	56108	56815	66753
A6	14	73684	57122	57738	68332
A7	14	74545	57623	58008	68282
A8	14	73373	57192	57837	68378
A9	14	71320	56130	56770	66893
A10	14	74694	57729	58546	69782
A11	14	48753	47119	47360	47692
A12	14	49757	47780	47279	47284
B1	14	76996	58497	57645	66767
B2	14	77082	58724	57963	67305
B3	14	79616	59552	58552	68153
B4	14	78549	59386	58535	68035
B5	14	81633	60388	59362	69628
B6	14	78855	59355	58390	68116
B7	14	78352	59191	58169	67549
B8	14	80001	59723	58537	68018
B9	14	82232	60597	59369	69641
B10	14	81385	60490	59091	68849
B11	14	48924	47163	46777	46758
B12	14	48791	47047	46602	46519
C1	14	69811	55535	56911	67898
C2	14	69822	55640	57052	67870
C3	14	68767	55081	56247	66096
C4	14	70818	56188	57502	67934
C5	14	69965	55603	56879	67336
C6	14	71305	56072	57375	68481
C7	14	69901	55601	56854	67307
C8	14	70513	55811	57002	67410
C9	14	70359	55850	57070	67682
C10	14	72011	56531	58016	69711
C11	14	48432	46827	46405	46290
C12	14	48959	47195	46772	46775
D1	14	77982	58926	58876	69818
D2	14	77798	58599	58281	68259
D3	14	78077	58725	58362	68435
D4	14	77005	58326	57936	67626
D5	14	80054	59611	59049	69534
D6	14	76404	58088	57662	67242
D7	14	79828	59588	59062	69491
D8	14	79647	59404	58792	68809
D9	14	78972	59092	58472	68629
D10	14	82461	60661	59917	71023
D11	14	49093	47316	46944	47128
D12	14	48822	47098	46640	46594
E1	14	76309	58195	58253	68776
E2	14	76194	58017	57934	68113
E3	14	76329	58090	57958	67924
E4	14	77074	58539	58533	68848
E5	14	77054	58453	58442	68893
E6	14	78205	59046	58905	69519
E7	14	79773	59602	59436	70509
E8	14	78487	59017	58812	69371
E9	14	77972	58792	58600	69209
E10	14	80761	60023	59591	70795
E11	14	48812	47080	46612	46566
E12	14	49330	47482	47110	47280
F1	14	75096	57583	58197	69133
F2	14	77424	58701	59196	70442
F3	14	74818	57403	57845	68249
F4	14	76404	58089	58730	70101
F5	14	76753	58175	58617	69614
F6	14	77554	58729	59059	70104
F7	14	75031	57544	58083	68998
F8	14	76007	57896	58318	69153
F9	14	76243	57914	58373	69436
F10	14	78296	58895	59159	70724
F11	14	48762	47028	46561	46476
F12	14	49046	47321	46935	47006
G1	14	72854	56551	57639	68690
G2	14	73368	56793	57802	68704
G3	14	73140	56639	57632	68436
G4	14	71350	56076	57136	67505
G5	14	73856	56947	57952	69214
G6	14	74884	57458	58462	70032
G7	14	74898	57452	58321	69610
G8	14	75193	57600	58569	70257
G9	14	76599	58197	59112	71168
G10	14	74783	57433	58360	70078
G11	14	50004	47905	47394	47396
G12	14	48643	46974	46564	46521
H1	14	71346	56181	57534	68977
H2	14	72643	56619	57844	69038
H3	14	72767	56786	57895	68810
H4	14	71957	56442	57550	68298
H5	14	68632	55091	56441	66918
H6	14	71826	56355	57455	68465
H7	14	72364	56641	57787	68933
H8	14	73330	56986	58057	69397
H9	14	71367	56199	57302	68359
H10	14	74580	57743	58688	70399
H11	14	48887	47164	46691	46626
H12	14	51617	49010	48324	48259
A1	15	71800	56282	56954	67146
A2	15	71785	56254	56843	66724
A3	15	72977	56814	57568	68379
A4	15	73514	57123	57870	68560
A5	15	71582	56189	56842	66856
A6	15	73802	57156	57769	68377
A7	15	74605	57658	58017	68259
A8	15	73441	57207	57839	68373
A9	15	71315	56124	56758	66855
A10	15	74891	57812	58605	69953
A11	15	48784	47111	47359	47689
A12	15	49768	47748	47255	47283
B1	15	77089	58517	57620	66776
B2	15	77106	58734	57932	67255
B3	15	79713	59606	58580	68192
B4	15	78050	59169	58334	67748
B5	15	81686	60414	59363	69645
B6	15	78973	59403	58426	68164
B7	15	78460	59239	58195	67581
B8	15	80115	59783	58557	68046
B9	15	82447	60713	59450	69749
B10	15	81262	60422	59029	68729
B11	15	48929	47186	46770	46757
B12	15	48784	47066	46619	46522
C1	15	69943	55586	56950	67902
C2	15	69874	55660	57057	67845
C3	15	68842	55102	56246	66097
C4	15	71374	56447	57804	68409
C5	15	70111	55667	56928	67387
C6	15	71433	56119	57397	68462
C7	15	69977	55663	56880	67327
C8	15	70575	55845	56991	67376
C9	15	70380	55867	57062	67623
C10	15	71913	56484	57946	69563
C11	15	48420	46833	46387	46315
C12	15	48963	47199	46769	46775
D1	15	78027	58912	58856	69779
D2	15	77751	58581	58227	68211
D3	15	78182	58773	58422	68464
D4	15	77314	58453	58054	67810
D5	15	79911	59563	58966	69381
D6	15	76445	58125	57677	67291
D7	15	79732	59522	58987	69378
D8	15	79694	59421	58821	68801
D9	15	78904	59056	58444	68562
D10	15	82313	60594	59853	70886
D11	15	49085	47315	46939	47143
D12	15	48815	47075	46633	46601
E1	15	76415	58243	58274	68836
E2	15	76280	58034	57956	68101
E3	15	76448	58130	57978	67969
E4	15	77027	58509	58442	68723
E5	15	77000	58436	58393	68835
E6	15	78306	59084	58936	69571
E7	15	79831	59602	59426	70531
E8	15	78538	59047	58827	69393
E9	15	77980	58794	58590	69202
E10	15	80565	59940	59507	70634
E11	15	48810	47090	46632	46571
E12	15	49311	47476	47100	47288
F1	15	75246	57627	58256	69237
F2	15	77542	58727	59238	70473
F3	15	74821	57413	57847	68197
F4	15	76370	58077	58683	70050
F5	15	76752	58171	58599	69588
F6	15	77645	58755	59080	70162
F7	15	75076	57567	58110	68997
F8	15	76209	57975	58389	69257
F9	15	76330	57960	58366	69418
F10	15	78277	58864	59099	70646
F11	15	48773	47066	46594	46490
F12	15	49067	47313	46953	47014
G1	15	72955	56574	57637	68683
G2	15	73351	56786	57774	68620
G3	15	73164	56638	57621	68415
G4	15	71581	56187	57235	67649
G5	15	73964	56990	57964	69295
G6	15	74973	57459	58469	70043
G7	15	75018	57464	58305	69679
G8	15	75378	57652	58635	70380
G9	15	76580	58182	59069	71080
G10	15	74701	57370	58299	69960
G11	15	50007	47916	47387	47376
G12	15	48633	46995	46561	46513
H1	15	71344	56163	57521	68972
H2	15	72732	56665	57886	69082
H3	15	72776	56770	57886	68786
H4	15	72066	56494	57592	68390
H5	15	68673	55105	56472	66950
H6	15	71912	56395	57484	68511
H7	15	72410	56655	57783	68935
H8	15	73286	56964	58049	69339
H9	15	71350	56212	57304	68337
H10	15	74662	57787	58724	70459
H11	15	48884	47126	46706	46650
H12	15	51590	49002	48314	48277
A1	16	71821	56304	56941	67101
A2	16	71896	56285	56888	66736
A3	16	73087	56824	57587	68379
A4	16	73213	56964	57634	68078
A5	16	71738	56238	56875	66875
A6	16	73911	57232	57773	68336
A7	16	74665	57677	58010	68265
A8	16	73551	57258	57887	68418
A9	16	71397	56147	56776	66854
A10	16	75235	57976	58755	70210
A11	16	48776	47146	47347	47691
A12	16	49752	47768	47255	47272
B1	16	77199	58554	57673	66810
B2	16	77198	58764	57967	67298
B3	16	79655	59589	58531	68080
B4	16	78695	59459	58570	68047
B5	16	81865	60498	59421	69738
B6	16	79113	59457	58455	68247
B7	16	78550	59267	58194	67610
B8	16	80190	59799	58570	68052
B9	16	82451	60680	59428	69693
B10	16	81145	60375	58972	68633
B11	16	48898	47176	46784	46771
B12	16	48774	47050	46603	46528
C1	16	70003	55629	56942	67870
C2	16	70055	55749	57111	67908
C3	16	68962	55155	56260	66114
C4	16	71071	56304	57595	67984
C5	16	70178	55699	56913	67311
C6	16	71518	56149	57392	68442
C7	16	70056	55686	56887	67255
C8	16	70715	55898	57005	67410
C9	16	70496	55925	57075	67638
C10	16	71788	56427	57875	69397
C11	16	48419	46819	46384	46295
C12	16	48948	47206	46773	46760
D1	16	78082	58967	58872	69789
D2	16	77930	58643	58294	68283
D3	16	78482	58899	58531	68705
D4	16	77145	58394	57978	67686
D5	16	80011	59595	58992	69424
D6	16	76515	58132	57685	67263
D7	16	80008	59644	59112	69540
D8	16	79737	59419	58798	68802
D9	16	79119	59144	58511	68654
D10	16	82404	60631	59871	70903
D11	16	49090	47303	46945	47119
D12	16	48809	47052	46624	46592
E1	16	76488	58247	58298	68846
E2	16	76422	58110	58021	68240
E3	16	76519	58182	58012	67985
E4	16	77127	58561	58482	68823
E5	16	77212	58530	58465	68984
E6	16	78418	59121	58973	69599
E7	16	79898	59642	59447	70513
E8	16	78570	59038	58813	69372
E9	16	78039	58824	58597	69206
E10	16	80728	60002	59554	70714
E11	16	48812	47084	46622	46578
E12	16	49303	47449	47100	47273
F1	16	75322	57655	58250	69220
F2	16	77683	58805	59295	70563
F3	16	74917	57434	57868	68227
F4	16	76592	58172	58792	70154
F5	16	76913	58233	58649	69675
F6	16	77780	58826	59106	70216
F7	16	75147	57589	58114	68997
F8	16	76146	57948	58326	69167
F9	16	76406	57995	58367	69456
F10	16	78459	58961	59179	70755
F11	16	48749	47027	46547	46477
F12	16	49038	47304	46913	46996
G1	16	73018	56602	57666	68684
G2	16	73408	56823	57790	68626
G3	16	73255	56676	57645	68435
G4	16	71496	56136	57163	67531
G5	16	73926	56992	57964	69180
G6	16	75017	57500	58482	70031
G7	16	75054	57481	58350	69660
G8	16	75353	57664	58605	70311
G9	16	76689	58201	59119	71160
G10	16	74758	57409	58301	69977
G11	16	50004	47899	47379	47389
G12	16	48636	46971	46552	46505
H1	16	71366	56202	57537	69000
H2	16	72736	56657	57862	69069
H3	16	72826	56787	57882	68810
H4	16	72037	56467	57540	68284
H5	16	68724	55117	56465	66934
H6	16	71936	56430	57490	68529
H7	16	72426	56660	57781	68923
H8	16	73393	57031	58076	69383
H9	16	71441	56263	57340	68389
H10	16	74713	57801	58748	70486
H11	16	48894	47129	46699	46648
H12	16	51615	49005	48311	48292
A1	17	71981	56386	57009	67190
A2	17	72026	56337	56925	66776
A3	17	73282	56930	57638	68465
A4	17	73916	57264	57947	68590
A5	17	71914	56283	56899	66862
A6	17	74180	57306	57825	68401
A7	17	74729	57722	58039	68283
A8	17	73633	57309	57901	68413
A9	17	71515	56202	56793	66882
A10	17	74956	57857	58607	69895
A11	17	48755	47136	47351	47686
A12	17	49772	47765	47272	47287
B1	17	77185	58565	57654	66742
B2	17	77343	58811	57997	67359
B3	17	79815	59650	58575	68170
B4	17	78258	59268	58356	67782
B5	17	81777	60435	59364	69598
B6	17	79212	59496	58468	68234
B7	17	78682	59319	58269	67687
B8	17	80296	59846	58606	68104
B9	17	82579	60745	59480	69726
B10	17	81524	60526	59109	68831
B11	17	48922	47165	46761	46754
B12	17	48784	47053	46606	46516
C1	17	70265	55718	57011	67928
C2	17	70287	55852	57144	67948
C3	17	69213	55280	56345	66200
C4	17	71854	56649	57892	68504
C5	17	70646	55894	57053	67570
C6	17	71921	56307	57531	68602
C7	17	70342	55819	56939	67360
C8	17	70959	56006	57079	67488
C9	17	70748	56015	57118	67681
C10	17	72154	56609	58033	69696
C11	17	48427	46829	46371	46281
C12	17	48960	47197	46766	46761
D1	17	78168	58977	58915	69834
D2	17	77995	58698	58334	68316
D3	17	78591	58969	58587	68729
D4	17	77514	58552	58134	67849
D5	17	80190	59652	59040	69533
D6	17	76681	58216	57756	67360
D7	17	79961	59616	59071	69466
D8	17	79926	59508	58868	68907
D9	17	79237	59180	58552	68732
D10	17	82646	60731	59961	71054
D11	17	49099	47333	46936	47135
D12	17	48832	47062	46640	46591
E1	17	76532	58263	58324	68854
E2	17	76495	58100	58032	68205
E3	17	76604	58207	58028	68011
E4	17	77110	58540	58450	68721
E5	17	77223	58512	58454	68929
E6	17	78490	59194	59009	69637
E7	17	80065	59692	59502	70618
E8	17	78709	59122	58875	69476
E9	17	78142	58861	58639	69240
E10	17	80957	60102	59645	70854
E11	17	48801	47092	46641	46579
E12	17	49328	47482	47109	47275
F1	17	75429	57719	58291	69265
F2	17	77626	58801	59258	70479
F3	17	74975	57486	57886	68253
F4	17	76477	58121	58716	70098
F5	17	76861	58221	58597	69585
F6	17	77813	58836	59114	70187
F7	17	75290	57633	58162	69066
F8	17	76344	58023	58397	69286
F9	17	76485	58030	58408	69458
F10	17	78566	58990	59208	70818
F11	17	48787	47033	46561	46501
F12	17	49064	47322	46948	47011
G1	17	73060	56638	57703	68705
G2	17	73470	56861	57826	68673
G3	17	73356	56718	57693	68505
G4	17	71778	56265	57302	67774
G5	17	74056	57032	57999	69290
G6	17	75096	57523	58501	70066
G7	17	75126	57534	58366	69677
G8	17	75473	57708	58654	70362
G9	17	76760	58271	59110	71175
G10	17	74855	57435	58363	70014
G11	17	49994	47909	47357	47384
G12	17	48666	46972	46568	46498
H1	17	71363	56190	57540	68996
H2	17	72832	56691	57884	69111
H3	17	72862	56836	57929	68843
H4	17	72115	56520	57590	68349
H5	17	68811	55178	56524	67029
H6	17	72027	56461	57518	68561
H7	17	72523	56693	57818	68966
H8	17	73437	57044	58078	69421
H9	17	71462	56264	57328	68379
H10	17	74779	57840	58756	70503
H11	17	48889	47136	46672	46639
H12	17	51602	49002	48310	48269
A1	18	72123	56403	56992	67109
A2	18	72269	56448	56927	66775
A3	18	73532	57017	57680	68466
A4	18	73945	57273	57815	68280
A5	18	72299	56453	56977	66937
A6	18	74596	57492	57907	68455
A7	18	74902	57786	58086	68309
A8	18	73820	57374	57945	68483
A9	18	71632	56241	56804	66905
A10	18	75197	57952	58707	70068
A11	18	48771	47135	47350	47701
A12	18	49749	47755	47279	47270
B1	18	77412	58670	57732	66890
B2	18	77370	58826	57988	67324
B3	18	80000	59734	58651	68262
B4	18	78758	59505	58553	68043
B5	18	81981	60521	59431	69690
B6	18	79399	59613	58548	68326
B7	18	78807	59384	58291	67731
B8	18	80473	59910	58635	68173
B9	18	82206	60583	59296	69398
B10	18	81632	60587	59161	68905
B11	18	48908	47165	46775	46755
B12	18	48800	47063	46621	46542
C1	18	70640	55867	57070	67999
C2	18	70596	55978	57212	67971
C3	18	69486	55358	56367	66153
C4	18	71942	56673	57809	68262
C5	18	71004	56060	57123	67559
C6	18	72422	56518	57619	68711
C7	18	70672	55937	57003	67375
C8	18	71342	56170	57156	67559
C9	18	70990	56121	57136	67600
C10	18	72203	56632	58063	69743
C11	18	48430	46835	46382	46294
C12	18	48956	47206	46794	46761
D1	18	78186	58993	58909	69822
D2	18	77991	58678	58291	68252
D3	18	78506	58898	58500	68593
D4	18	77441	58488	58077	67824
D5	18	80268	59694	59061	69510
D6	18	76792	58274	57821	67446
D7	18	80102	59683	59116	69553
D8	18	80061	59572	58909	68967
D9	18	79449	59296	58651	68862
D10	18	82807	60810	60004	71099
D11	18	49096	47328	46951	47131
D12	18	48824	47066	46637	46601
E1	18	76537	58285	58306	68817
E2	18	76390	58054	57965	68099
E3	18	76542	58179	57994	67908
E4	18	77313	58625	58538	68871
E5	18	77332	58572	58478	68967
E6	18	78687	59244	59049	69735
E7	18	80150	59744	59534	70656
E8	18	78946	59194	58955	69594
E9	18	78228	58906	58663	69247
E10	18	81154	60187	59708	70954
E11	18	48808	47077	46627	46583
E12	18	49313	47483	47122	47287
F1	18	75400	57686	58265	69214
F2	18	77509	58727	59172	70330
F3	18	75034	57533	57903	68278
F4	18	76772	58228	58822	70249
F5	18	77031	58306	58637	69670
F6	18	78038	58927	59195	70342
F7	18	75350	57676	58173	69086
F8	18	76517	58104	58480	69367
F9	18	76616	58080	58426	69502
F10	18	78864	59116	59326	70979
F11	18	48758	47038	46563	46490
F12	18	49043	47322	46939	47014
G1	18	73089	56641	57684	68696
G2	18	73485	56832	57797	68635
G3	18	73454	56773	57721	68547
G4	18	71701	56238	57239	67677
G5	18	74147	57070	58026	69350
G6	18	75197	57570	58518	70123
G7	18	75227	57552	58349	69701
G8	18	75557	57720	58659	70367
G9	18	76827	58284	59149	71212
G10	18	75000	57493	58407	70100
G11	18	50001	47906	47391	47386
G12	18	48643	46988	46568	46511
H1	18	71259	56143	57482	68893
H2	18	72864	56700	57901	69110
H3	18	72909	56847	57938	68839
H4	18	72122	56525	57570	68348
H5	18	68865	55201	56529	67025
H6	18	72058	56465	57509	68570
H7	18	72557	56719	57831	68963
H8	18	73526	57074	58121	69439
H9	18	71521	56288	57351	68416
H10	18	74815	57836	58764	70513
H11	18	48897	47141	46692	46645
H12	18	51605	48996	48322	48280
A1	19	72445	56546	57015	67047
A2	19	72760	56637	57056	66846
A3	19	73958	57182	57751	68476
A4	19	74900	57656	58104	68654
A5	19	72954	56712	57096	66972
A6	19	75291	57757	58025	68522
A7	19	75115	57854	58111	68336
A8	19	74032	57438	57962	68480
A9	19	71923	56387	56885	67002
A10	19	75177	57930	58718	70026
A11	19	48756	47137	47359	47692
A12	19	49758	47768	47271	47282
B1	19	77495	58703	57725	66853
B2	19	77349	58818	57971	67288
B3	19	80021	59730	58634	68223
B4	19	78456	59353	58411	67806
B5	19	82158	60588	59483	69739
B6	19	79499	59627	58542	68339
B7	19	78859	59399	58282	67716
B8	19	80533	59953	58664	68162
B9	19	82784	60825	59534	69800
B10	19	81587	60554	59085	68786
B11	19	48918	47155	46772	46755
B12	19	48790	47049	46611	46538
C1	19	71095	56088	57136	67916
C2	19	71152	56195	57296	67987
C3	19	70073	55631	56469	66212
C4	19	72886	57080	58049	68527
C5	19	71699	56330	57215	67592
C6	19	73110	56827	57719	68698
C7	19	71173	56138	57065	67376
C8	19	71890	56431	57237	67575
C9	19	71682	56406	57303	67793
C10	19	72233	56638	58049	69698
C11	19	48413	46824	46367	46288
C12	19	48951	47200	46789	46753
D1	19	78184	59007	58870	69782
D2	19	77958	58677	58286	68210
D3	19	78774	58998	58617	68788
D4	19	77598	58576	58133	67861
D5	19	80424	59767	59137	69583
D6	19	76786	58263	57755	67398
D7	19	80210	59728	59149	69595
D8	19	80078	59583	58904	68946
D9	19	79346	59236	58596	68738
D10	19	82714	60762	59942	71011
D11	19	49092	47320	46931	47120
D12	19	48825	47064	46634	46585
E1	19	76599	58287	58327	68860
E2	19	76528	58142	58010	68176
E3	19	76642	58209	58015	67956
E4	19	77161	58562	58469	68680
E5	19	77381	58593	58482	68989
E6	19	78633	59230	59039	69684
E7	19	80181	59736	59518	70630
E8	19	79002	59237	58971	69592
E9	19	78290	58929	58693	69292
E10	19	80972	60097	59629	70783
E11	19	48808	47075	46627	46578
E12	19	49317	47480	47100	47281
F1	19	75567	57743	58300	69327
F2	19	77706	58789	59232	70421
F3	19	75095	57517	57904	68263
F4	19	76636	58182	58745	70103
F5	19	77073	58300	58647	69653
F6	19	77993	58921	59162	70265
F7	19	75362	57693	58168	69053
F8	19	76663	58145	58495	69451
F9	19	76653	58097	58446	69513
F10	19	78615	58988	59200	70708
F11	19	48767	47035	46548	46486
F12	19	49047	47321	46938	47006
G1	19	73160	56678	57737	68736
G2	19	73452	56819	57769	68558
G3	19	73438	56756	57716	68527
G4	19	71782	56247	57275	67715
G5	19	74238	57124	58038	69374
G6	19	75273	57597	58534	70143
G7	19	75245	57575	58389	69681
G8	19	75654	57786	58693	70455
G9	19	76835	58293	59123	71158
G10	19	75002	57491	58362	70071
G11	19	49999	47893	47375	47372
G12	19	48650	46987	46570	46512
H1	19	71239	56145	57481	68863
H2	19	72944	56743	57933	69153
H3	19	72967	56855	57946	68855
H4	19	72226	56551	57595	68382
H5	19	68885	55200	56512	67042
H6	19	72047	56477	57508	68538
H7	19	72559	56722	57811	68943
H8	19	73527	57073	58100	69417
H9	19	71536	56308	57338	68389
H10	19	74890	57888	58773	70536
H11	19	48902	47131	46697	46659
H12	19	51608	49027	48312	48283
A1	20	73277	56865	57157	67162
A2	20	73701	57019	57230	66996
A3	20	74795	57543	57909	68582
A4	20	75828	58032	58118	68368
A5	20	74211	57219	57280	67069
A6	20	76645	58314	58241	68607
A7	20	75443	58004	58163	68350
A8	20	74444	57617	58059	68537
A9	20	72357	56550	56982	67112
A10	20	75284	57990	58701	70073
A11	20	48753	47138	47351	47688
A12	20	49782	47777	47265	47289
B1	20	77556	58710	57734	66849
B2	20	77572	58909	58029	67345
B3	20	80219	59829	58700	68276
B4	20	79052	59591	58612	68074
B5	20	82210	60623	59462	69669
B6	20	79564	59650	58568	68305
B7	20	78862	59372	58255	67643
B8	20	80578	59946	58650	68135
B9	20	82351	60633	59297	69377
B10	20	81803	60667	59176	68962
B11	20	48900	47171	46761	46754
B12	20	48786	47060	46603	46514
C1	20	72345	56603	57391	68139
C2	20	72251	56650	57486	68053
C3	20	71098	56063	56662	66264
C4	20	73879	57478	58096	68342
C5	20	73157	56945	57516	67814
C6	20	74561	57431	57977	68843
C7	20	72328	56636	57304	67553
C8	20	72944	56838	57391	67620
C9	20	72746	56853	57494	67863
C10	20	72339	56688	58104	69828
C11	20	48414	46813	46373	46278
C12	20	48946	47207	46777	46748
D1	20	78444	59092	58995	69946
D2	20	78188	58775	58359	68359
D3	20	78874	59059	58649	68825
D4	20	77469	58527	58066	67798
D5	20	80406	59759	59105	69541
D6	20	76889	58294	57804	67428
D7	20	80499	59873	59278	69796
D8	20	80068	59569	58886	68897
D9	20	79744	59393	58732	68998
D10	20	82891	60843	60025	71119
D11	20	49056	47309	46945	47110
D12	20	48815	47074	46650	46598
E1	20	76731	58347	58377	68923
E2	20	76710	58193	58080	68256
E3	20	76742	58271	58061	68003
E4	20	77366	58654	58538	68851
E5	20	77402	58603	58495	68949
E6	20	78740	59261	59056	69716
E7	20	80336	59837	59594	70733
E8	20	78861	59186	58917	69478
E9	20	78393	58979	58708	69316
E10	20	81203	60193	59703	70935
E11	20	48795	47038	46616	46567
E12	20	49332	47501	47101	47287
F1	20	75601	57761	58306	69300
F2	20	77718	58823	59240	70418
F3	20	75203	57576	57940	68319
F4	20	76854	58284	58835	70227
F5	20	77113	58329	58670	69665
F6	20	78148	58975	59214	70355
F7	20	75370	57676	58143	69020
F8	20	76520	58104	58419	69316
F9	20	76791	58147	58491	69585
F10	20	78865	59103	59276	70900
F11	20	48755	47033	46563	46475
F12	20	49070	47331	46938	47019
G1	20	73225	56713	57726	68736
G2	20	73534	56883	57786	68644
G3	20	73553	56792	57754	68556
G4	20	71757	56267	57239	67667
G5	20	74341	57139	58090	69418
G6	20	75314	57616	58563	70187
G7	20	75402	57626	58413	69765
G8	20	75568	57727	58656	70318
G9	20	76875	58300	59135	71158
G10	20	75098	57530	58414	70122
G11	20	50011	47929	47384	47403
G12	20	48641	47004	46581	46510
H1	20	71233	56139	57465	68824
H2	20	72961	56747	57922	69169
H3	20	73058	56885	57952	68909
H4	20	72262	56546	57617	68372
H5	20	68967	55234	56573	67062
H6	20	72143	56483	57533	68583
H7	20	72636	56748	57825	68973
H8	20	73616	57101	58125	69452
H9	20	71583	56318	57356	68414
H10	20	74922	57906	58779	70526
H11	20	48864	47116	46660	46638
H12	20	51624	49023	48311	48297
A1	21	74758	57478	57392	67280
A2	21	75164	57581	57440	67069
A3	21	76433	58167	58162	68708
A4	21	78321	59022	58565	68622
A5	21	76620	58168	57693	67290
A6	21	79223	59327	58661	68812
A7	21	76199	58306	58301	68428
A8	21	75194	57908	58181	68613
A9	21	73052	56823	57087	67160
A10	21	75161	57933	58643	69946
A11	21	48764	47133	47328	47674
A12	21	49750	47768	47264	47287
B1	21	77697	58770	57746	66861
B2	21	77824	58999	58100	67431
B3	21	80449	59919	58720	68280
B4	21	79251	59677	58654	68091
B5	21	82599	60771	59541	69773
B6	21	79891	59804	58614	68360
B7	21	79153	59515	58343	67801
B8	21	80779	60049	58693	68201
B9	21	82985	60891	59553	69762
B10	21	82014	60747	59249	69027
B11	21	48900	47166	46755	46734
B12	21	48796	47058	46614	46538
C1	21	74382	57458	57743	68378
C2	21	74236	57491	57811	68211
C3	21	73093	56884	56980	66451
C4	21	76292	58483	58509	68524
C5	21	75469	57909	57875	67891
C6	21	77149	58479	58395	69008
C7	21	74255	57455	57627	67721
C8	21	75042	57715	57780	67853
C9	21	74724	57683	57804	68024
C10	21	72598	56799	58203	69983
C11	21	48415	46817	46369	46287
C12	21	48963	47216	46768	46746
D1	21	78546	59162	59016	70014
D2	21	78221	58786	58358	68345
D3	21	78789	59021	58583	68694
D4	21	77577	58568	58090	67779
D5	21	80471	59777	59122	69573
D6	21	77047	58365	57848	67510
D7	21	80423	59799	59200	69683
D8	21	80315	59672	58972	69065
D9	21	79510	59304	58592	68769
D10	21	83097	60919	60070	71206
D11	21	49086	47305	46934	47120
D12	21	48834	47079	46648	46583
E1	21	76779	58370	58365	68915
E2	21	76711	58193	58070	68214
E3	21	76775	58258	58049	67963
E4	21	77492	58712	58593	68901
E5	21	77645	58685	58567	69102
E6	21	78881	59335	59078	69752
E7	21	80391	59843	59593	70716
E8	21	79196	59318	59020	69668
E9	21	78421	58987	58704	69317
E10	21	81244	60223	59705	70900
E11	21	48814	47084	46630	46574
E12	21	49324	47506	47105	47291
F1	21	75647	57785	58320	69294
F2	21	77886	58865	59294	70498
F3	21	75290	57608	57943	68329
F4	21	77011	58333	58881	70293
F5	21	77289	58381	58730	69738
F6	21	78295	59030	59251	70411
F7	21	75544	57761	58214	69122
F8	21	76837	58199	58548	69500
F9	21	76877	58174	58495	69580
F10	21	78879	59103	59278	70868
F11	21	48774	47041	46560	46485
F12	21	49048	47324	46943	47025
G1	21	73284	56740	57719	68776
[truncated: 1,847 more rows]

## Sheet: Multicomponent Data
Block Type	96well
Chemistry	TAQMAN
Experiment File Name	C:\Documents and Settings\Team181\Desktop\ap6\20150716_2\M_35.eds
Experiment Run End Time	Not Started
Instrument Type	steponeplus
Passive Reference	ROX
Well	Cycle	ROX	FAM
A1	1	15695.1	6118.07
A2	1	16511.8	7742.36
A3	1	18002.1	8406.87
A4	1	17490.7	8146.73
A5	1	16901.9	7872.91
A6	1	17927.4	8588.5
A7	1	17470.2	8425.63
A8	1	17931.4	8411.02
A9	1	16569.6	7532.19
A10	1	19373	8994.49
A11	1
A12	1
B1	1	17229.3	11005.4
B2	1	16926.2	10605.5
B3	1	15406.4	9911.12
B4	1	17841.2	11273.6
B5	1	19228.4	12558.8
B6	1	17912.8	11484.5
B7	1	17506.4	11320
B8	1	17997.5	12136.4
B9	1	19235.8	12978.6
B10	1	18957.5	12927.2
B11	1
B12	1
C1	1	17733.4	7047.64
C2	1	18217.9	7311.05
C3	1	16778	7062.28
C4	1	17528.4	7297.48
C5	1	18202.4	7597.82
C6	1	18935.9	8040.44
C7	1	17657.6	7229.29
C8	1	18035.2	7750.22
C9	1	18569.3	7876.9
C10	1	20428.6	8510.42
C11	1
C12	1
D1	1	18353.5	10100.3
D2	1	18529.6	11373.2
D3	1	18428	11296.2
D4	1	17363.4	10505.5
D5	1	19286.9	11830.8
D6	1	17303.3	10471.8
D7	1	19284.2	11833.9
D8	1	18800.9	11955.2
D9	1	18942.2	11881.4
D10	1	21076.1	13410.6
D11	1
D12	1
E1	1	18195	9860.79
E2	1	18383.7	10531.9
E3	1	18212.9	10689.4
E4	1	18492.5	10420.9
E5	1	18820	10636.2
E6	1	18975.4	10910.9
E7	1	20588.1	11950.8
E8	1	19403.9	11452.4
E9	1	19443.4	11276.8
E10	1	20882.4	12609.8
E11	1
E12	1
F1	1	18752.9	9415.99
F2	1	19421.2	10157.2
F3	1	18596.2	9931.57
F4	1	19910.1	10250.5
F5	1	20111.3	10788.8
F6	1	19838.6	10642.4
F7	1	19152.7	9751.62
F8	1	19254	10212.1
F9	1	19718.9	10387.4
F10	1	20411.2	10871.6
F11	1
F12	1
G1	1	19002.7	8713.1
G2	1	18963.2	9047.15
G3	1	18839.6	9101.11
G4	1	17624.1	8078.73
G5	1	19455.4	9207.05
G6	1	20184.7	9725.39
G7	1	20034.2	9841.35
G8	1	20623.2	9924.49
G9	1	21878.2	10734.4
G10	1	20469.7	9799.12
G11	1
G12	1
H1	1	18674.4	7790.37
H2	1	19651.5	8557.48
H3	1	19518.8	8776.62
H4	1	18339.5	8083.16
H5	1	17006.1	6557.24
H6	1	18217.8	7890.72
H7	1	18872.9	8229.38
H8	1	19207.9	8614.33
H9	1	18436.2	7949.06
H10	1	19927.9	9119.57
H11	1
H12	1
A1	2	15974.2	6343.1
A2	2	16773.5	7983.45
A3	2	18280.4	8647.72
A4	2	17810.7	8432.84
A5	2	17151	8116.05
A6	2	18312.3	8906.23
A7	2	17802.5	8805.81
A8	2	18348.8	8743.01
A9	2	16814	7778.87
A10	2	19727.6	9379.8
A11	2
A12	2
B1	2	17359.4	11202.7
B2	2	17014.6	10664.7
B3	2	15499.5	10012.1
B4	2	17886.2	11360.5
B5	2	19246.7	12647.8
B6	2	17954	11524.4
B7	2	17541.2	11374.4
B8	2	17931.5	12094.9
B9	2	19484.9	13189
B10	2	18620.5	12726.2
B11	2
B12	2
C1	2	18022.9	7242.27
C2	2	18337.1	7393.51
C3	2	16791.8	7113.07
C4	2	17639.3	7385.07
C5	2	18165.7	7631.64
C6	2	18882.1	8034.59
C7	2	17715.2	7318.79
C8	2	18056	7792.37
C9	2	18192.3	7724.77
C10	2	20223	8481.5
C11	2
C12	2
D1	2	18884.8	10519.9
D2	2	18370.4	11270.2
D3	2	18473.7	11404.7
D4	2	17457.7	10615.4
D5	2	19521.3	12073.1
D6	2	17257.5	10460.5
D7	2	19237.1	11878.7
D8	2	18782	11983.6
D9	2	18724.7	11817.9
D10	2	20879.6	13291.5
D11	2
D12	2
E1	2	18619.3	10215
E2	2	18348.4	10496.1
E3	2	18215.5	10745.7
E4	2	18547.7	10504.2
E5	2	19002.3	10783.7
E6	2	18975.9	10998.5
E7	2	20662.1	12061.3
E8	2	19333.3	11487.6
E9	2	19345.8	11295.4
E10	2	20686	12506.4
E11	2
E12	2
F1	2	19118.6	9721.83
F2	2	19455.2	10222.3
F3	2	18576.2	9990.67
F4	2	19945.1	10294.7
F5	2	20087.3	10812.8
F6	2	19800.7	10661.2
F7	2	19303.9	9877.51
F8	2	19250.3	10221.7
F9	2	19698.5	10436.2
F10	2	20311.7	10844
F11	2
F12	2
G1	2	18960.2	8790.73
G2	2	18908.7	9016.43
G3	2	18649.7	9038.32
G4	2	17648.8	8094.15
G5	2	19447.8	9218.62
G6	2	20151.3	9741.83
G7	2	19908.6	9781.58
G8	2	20664.9	10003.3
G9	2	21778.8	10714.3
G10	2	20362.1	9769.14
G11	2
G12	2
H1	2	19060.8	8038
H2	2	19290.7	8567.87
H3	2	19804.3	9034.09
H4	2	18536.5	8259.95
H5	2	17378.6	6816.86
H6	2	18538.8	8147.89
H7	2	19133.5	8487.01
H8	2	19531.7	8887.16
H9	2	18784.6	8202.95
H10	2	20297.8	9389.99
H11	2
H12	2
A1	3	16101.9	6485.82
A2	3	16981.1	8179.5
A3	3	18571.5	8880.5
A4	3	18049.6	8622.9
A5	3	17260.5	8213.85
A6	3	18409.3	9025.32
A7	3	17859	8933.19
A8	3	18468.4	8885.57
A9	3	16931.5	7876.87
A10	3	19630.3	9412.04
A11	3
A12	3
B1	3	17467.6	11375.3
B2	3	17128.8	10792.7
B3	3	15597.3	10156.7
B4	3	17973.7	11452.9
B5	3	19384.6	12803.8
B6	3	18077.9	11651.1
B7	3	17519.2	11441.1
B8	3	17989	12195.2
B9	3	19393.7	13195.9
B10	3	18810.5	12936.6
B11	3
B12	3
C1	3	18277.8	7445.97
C2	3	18417.4	7484.7
C3	3	16801.2	7175.17
C4	3	17809.3	7529.57
C5	3	18219.3	7697.33
C6	3	18923.8	8111.22
C7	3	17778.4	7390.24
C8	3	18074.8	7864.23
C9	3	18329.6	7837.44
C10	3	20465.3	8660.05
C11	3
C12	3
D1	3	19264	10858.1
D2	3	18365.9	11286.8
D3	3	18565.5	11523.6
D4	3	17569	10764.1
D5	3	19621.1	12211.3
D6	3	17363.1	10554.7
D7	3	19515.4	12086.9
D8	3	18766	12026.8
D9	3	18802.8	11907.1
D10	3	21010.7	13455.9
D11	3
D12	3
E1	3	18800.1	10412.3
E2	3	18434.2	10612.1
E3	3	18210.9	10799
E4	3	18656.4	10645.2
E5	3	19075.9	10866.2
E6	3	19030.1	11075.2
E7	3	20779.5	12193.3
E8	3	19368.2	11544.2
E9	3	19357.4	11345.3
E10	3	20847	12666.2
E11	3
E12	3
F1	3	19432.4	9971.71
F2	3	19585.8	10349.3
F3	3	18654.9	10082.5
F4	3	20105.3	10446.3
F5	3	20099.5	10884.1
F6	3	19904.2	10770.7
F7	3	19425.8	9968.67
F8	3	19210.2	10240
F9	3	19704.2	10502.2
F10	3	20395.2	10972.4
F11	3
F12	3
G1	3	19112.9	8932.97
G2	3	18899	9068.07
G3	3	18661.7	9078.17
G4	3	17779.3	8221.35
G5	3	19616.8	9381.51
G6	3	20172.1	9799.48
G7	3	20021.1	9886.96
G8	3	20608.9	9994.74
G9	3	21841.3	10794.3
G10	3	20601	9947.76
G11	3
G12	3
H1	3	19329.4	8215.62
H2	3	19441.7	8728.44
H3	3	20015.9	9217.85
H4	3	18679.2	8378.54
H5	3	17545.7	6937.81
H6	3	18648	8275.06
H7	3	19232.6	8576.79
H8	3	19779.7	9071.34
H9	3	18935	8331.48
H10	3	20474.7	9573.94
H11	3
H12	3
A1	4	16266.2	6630.56
A2	4	17104.5	8293.01
A3	4	18658.8	8989.74
A4	4	18238	8747.01
A5	4	17331.1	8288.08
A6	4	18483.3	9128.55
A7	4	17947.5	9045.7
A8	4	18556.1	8985.36
A9	4	16988.4	7958.65
A10	4	19702	9500.22
A11	4
A12	4
B1	4	17373.4	11393.9
B2	4	17154.8	10881.3
B3	4	15652.6	10235.8
B4	4	17939.4	11484.8
B5	4	19438.6	12898.4
B6	4	18166.3	11768.1
B7	4	17590.7	11534.6
B8	4	18070.9	12317.9
B9	4	19495.7	13311.2
B10	4	18774.5	12985.7
B11	4
B12	4
C1	4	18344.4	7528.68
C2	4	18471.4	7537.82
C3	4	16833.3	7229.21
C4	4	17986.7	7660.04
C5	4	18376.9	7827.84
C6	4	19051.1	8222.43
C7	4	17823.4	7461.23
C8	4	18103	7930.21
C9	4	18278.9	7860.64
C10	4	20486.1	8718.73
C11	4
C12	4
D1	4	19325.3	10962.1
D2	4	18433.2	11377.5
D3	4	18689	11638.2
D4	4	17666.2	10870.4
D5	4	19676.8	12302.9
D6	4	17494.3	10683.6
D7	4	19642.8	12220.1
D8	4	18861.1	12136
D9	4	18891.1	12006.4
D10	4	21068.2	13550.9
D11	4
D12	4
E1	4	18994.4	10615.8
E2	4	18495.2	10704
E3	4	18324.8	10914.2
E4	4	18638.2	10700.2
E5	4	19167.6	10979.4
E6	4	19217.7	11217.6
E7	4	20788.2	12267.6
E8	4	19550.4	11694.2
E9	4	19404.5	11423.7
E10	4	20870.6	12709.6
E11	4
E12	4
F1	4	19546.3	10112.6
F2	4	19585.4	10415.7
F3	4	18691.7	10149.8
F4	4	20071.8	10478.6
F5	4	20144	10964.2
F6	4	19993	10870.3
F7	4	19490.6	10089.5
F8	4	19358.8	10358.9
F9	4	19741.3	10578.5
F10	4	20445.1	11061.7
F11	4
F12	4
G1	4	19131.9	9027.9
G2	4	18968	9137.51
G3	4	18728.5	9140.69
G4	4	17924.6	8327.4
G5	4	19642	9437.47
G6	4	20264.7	9877.67
G7	4	20068.3	9973.42
G8	4	20714.8	10109.2
G9	4	21812	10842.2
G10	4	20593.2	10001.7
G11	4
G12	4
H1	4	19506.4	8344.78
H2	4	19448.3	8770.29
H3	4	19931.5	9257.05
H4	4	18709.2	8435.59
H5	4	17642.1	7032.72
H6	4	18768.5	8366.32
H7	4	19248.8	8629.17
H8	4	19790.2	9121.59
H9	4	18959.7	8392.91
H10	4	20570.7	9677.02
H11	4
H12	4
A1	5	16361.4	6713.41
A2	5	17175.3	8361.93
A3	5	18665.3	9036.96
A4	5	18532	8928.77
A5	5	17386.1	8371.23
A6	5	18553.9	9216.1
A7	5	18030.4	9163.4
A8	5	18633.4	9085.54
A9	5	17122.9	8061.76
A10	5	19597.2	9504.36
A11	5
A12	5
B1	5	17349.5	11415.7
B2	5	17254.2	10960.7
B3	5	15631.4	10268.5
B4	5	17827.4	11428.6
B5	5	19457.8	12991.8
B6	5	18249.9	11848
B7	5	17675.1	11628.7
B8	5	18199	12450.8
B9	5	19641.9	13465.6
B10	5	18899.1	13143
B11	5
B12	5
C1	5	18450.8	7620.25
C2	5	18524.3	7592.39
C3	5	16925.8	7306.52
C4	5	18304.7	7856.37
C5	5	18481.7	7902.89
C6	5	19124.8	8302.9
C7	5	18002.3	7579.19
C8	5	18321.5	8075.41
C9	5	18385.8	7943.48
C10	5	20684.6	8848.57
C11	5
C12	5
D1	5	19440.8	11071.8
D2	5	18477.3	11438.3
D3	5	18833	11782.2
D4	5	17841.3	11058.2
D5	5	19613	12335.4
D6	5	17530.7	10769.9
D7	5	19618.2	12250.3
D8	5	19047.5	12292
D9	5	18870.9	12024.4
D10	5	21188.2	13695.8
D11	5
D12	5
E1	5	19045.9	10690.8
E2	5	18539.7	10744.4
E3	5	18397.7	10998.3
E4	5	18694	10782.9
E5	5	19240.7	11057.9
E6	5	19324.1	11338.5
E7	5	20863.7	12358.9
E8	5	19691.1	11827.6
E9	5	19444.8	11478.1
E10	5	20974.7	12850.8
E11	5
E12	5
F1	5	19617.5	10190.9
F2	5	19644	10476.9
F3	5	18817.7	10268.7
F4	5	20161	10556.3
F5	5	20202.7	11040.1
F6	5	20068.6	10956.2
F7	5	19549.2	10166.7
F8	5	19408.6	10445.5
F9	5	19827.3	10670.9
F10	5	20514.8	11162.1
F11	5
F12	5
G1	5	19178	9077.08
G2	5	19092.3	9219.29
G3	5	18752.7	9208.23
G4	5	18071	8431.55
G5	5	19686.4	9494.09
G6	5	20367.3	9956.3
G7	5	20132.8	10025.8
G8	5	20749.5	10157.3
G9	5	21906.4	10921.4
G10	5	20776.9	10132.1
G11	5
G12	5
H1	5	19617.4	8430.23
H2	5	19500.4	8816.4
H3	5	19968.5	9308.35
H4	5	18798.1	8522.09
H5	5	17692.8	7088.16
H6	5	18784.6	8400.46
H7	5	19320.6	8704.71
H8	5	19846.1	9195.82
H9	5	19050.8	8462.57
H10	5	20600	9723.68
H11	5
H12	5
A1	6	16527	6850.11
A2	6	17189.8	8407.21
A3	6	18761.7	9102.04
A4	6	18675.6	9048.45
A5	6	17462.4	8433.84
A6	6	18663.2	9299.82
A7	6	18106.2	9234.71
A8	6	18713.1	9151.83
A9	6	17172.7	8115.89
A10	6	19752.6	9611.19
A11	6
A12	6
B1	6	17303.8	11419.2
B2	6	17326.1	11077.4
B3	6	15760.6	10406.8
B4	6	17841.3	11501.8
B5	6	19617.3	13119.8
B6	6	18223.9	11878.7
B7	6	17805.6	11746.8
B8	6	18217.4	12524.4
B9	6	19659.3	13544.5
B10	6	18898.4	13191.8
B11	6
B12	6
C1	6	18582.8	7713.39
C2	6	18588.9	7672.33
C3	6	16975.4	7358.49
C4	6	18243.6	7867.1
C5	6	18516.8	7961.3
C6	6	19224.5	8371.73
C7	6	17896	7567.09
C8	6	18338.5	8141.03
C9	6	18371.1	7965.5
C10	6	20641.6	8871.81
C11	6
C12	6
D1	6	19511.8	11158.6
D2	6	18524.2	11497.3
D3	6	18829.3	11808.8
D4	6	17801.8	11067.6
D5	6	19800.6	12509.2
D6	6	17593.7	10846.3
D7	6	19550.4	12261.3
D8	6	19115.3	12379.4
D9	6	18965.5	12125.1
D10	6	21144.9	13731.1
D11	6
D12	6
E1	6	18997.8	10703.9
E2	6	18690.6	10888.1
E3	6	18435.7	11056.8
E4	6	18688.3	10822.7
E5	6	19206.4	11113.8
E6	6	19352.2	11395.6
E7	6	20819.5	12385.4
E8	6	19769.5	11921.2
E9	6	19514.2	11571.8
E10	6	21026.2	12938.7
E11	6
E12	6
F1	6	19614.9	10232.4
F2	6	19784	10587.8
F3	6	18865.7	10304.9
F4	6	20188.5	10616.2
F5	6	20233.1	11106.4
F6	6	20090.6	10999.6
F7	6	19635.8	10253.2
F8	6	19478.3	10536.9
F9	6	19867.7	10744.1
F10	6	20550.2	11212.2
F11	6
F12	6
G1	6	19161	9120.53
G2	6	19123.9	9280.31
G3	6	18873.5	9269.83
G4	6	18056.6	8456.55
G5	6	19719.7	9548
G6	6	20402.1	10019.5
G7	6	20175.6	10080.1
G8	6	20826.9	10226.6
G9	6	21916.6	10975.3
G10	6	20761.6	10176.2
G11	6
G12	6
H1	6	19661.4	8495.58
H2	6	19517.4	8875.25
H3	6	19889.4	9287.6
H4	6	18869.1	8590.45
H5	6	17748.8	7152.73
H6	6	18804.8	8461.97
H7	6	19434.5	8803.02
H8	6	19920.5	9273.47
H9	6	19051.9	8503.05
H10	6	20621.4	9769.99
H11	6
H12	6
A1	7	16592.5	6958.99
A2	7	17240.5	8441.8
A3	7	18799.1	9153.68
A4	7	18688	9086.42
A5	7	17502	8476.22
A6	7	18730.7	9362.24
A7	7	18126.3	9316.28
A8	7	18748	9208.15
A9	7	17139.6	8135.88
A10	7	19848.2	9678.08
A11	7
A12	7
B1	7	17355.2	11477.2
B2	7	17341	11103.4
B3	7	15714.2	10417
B4	7	17862.9	11562.1
B5	7	19767.7	13242.5
B6	7	18263.9	11930.7
B7	7	17805.9	11803.6
B8	7	18270.9	12603.8
B9	7	19636.2	13562
B10	7	18834.1	13189.4
B11	7
B12	7
C1	7	18594.2	7758.94
C2	7	18636.8	7710.15
C3	7	17010	7412.55
C4	7	18180.9	7868.8
C5	7	18476.1	7977.32
C6	7	19325.5	8470.59
C7	7	18034.1	7661.45
C8	7	18355.4	8174.69
C9	7	18319.9	7974.58
C10	7	20642	8902.78
C11	7
C12	7
D1	7	19584.6	11237.4
D2	7	18529	11516.3
D3	7	19002.9	11967.9
D4	7	17697	11027.5
D5	7	19863.3	12585.6
D6	7	17661.4	10929.4
D7	7	19689.5	12386.3
D8	7	19163.3	12454
D9	7	19016.3	12189.8
D10	7	21172	13788.3
D11	7
D12	7
E1	7	19073.3	10771.8
E2	7	18651.1	10887.3
E3	7	18470.2	11108.4
E4	7	18691.7	10843.5
E5	7	19324	11210.6
E6	7	19482.8	11513.1
E7	7	20885.3	12461.8
E8	7	19848.9	11993.9
E9	7	19536.2	11619.1
E10	7	20983.6	12918.7
E11	7
E12	7
F1	7	19658.2	10278.8
F2	7	19780.3	10617.5
F3	7	18834.5	10345.9
F4	7	20150.8	10637.2
F5	7	20313.2	11166.8
F6	7	20186	11091.6
F7	7	19663.6	10320.6
F8	7	19510	10598.1
F9	7	19890	10791.2
F10	7	20480	11225.4
F11	7
F12	7
G1	7	19172.2	9164.35
G2	7	19101.3	9306.71
G3	7	18862.6	9315.36
G4	7	18080.3	8503.25
G5	7	19695.2	9560.45
G6	7	20458.3	10086.6
G7	7	20203.2	10134.9
G8	7	20870.4	10278.7
G9	7	21927.6	11019.1
G10	7	20732.2	10194.7
G11	7
G12	7
H1	7	19763.3	8587.26
H2	7	19582.5	8929.05
H3	7	19398.1	9195.82
H4	7	18861.4	8629.25
H5	7	17795.9	7197.31
H6	7	18852.8	8487.34
H7	7	19459.2	8854.07
H8	7	19938.5	9315.98
H9	7	19088.7	8526.89
H10	7	20675.8	9804.67
H11	7
H12	7
A1	8	16608.8	6976.55
A2	8	17327.2	8525.3
A3	8	18810.4	9202.28
A4	8	18310.3	8982.03
A5	8	17582.5	8537.08
A6	8	18717.9	9386
A7	8	18184.1	9368.78
A8	8	18777.9	9246.47
A9	8	17425	8279.85
A10	8	19769.9	9693.01
A11	8
A12	8
B1	8	17240.1	11445.9
B2	8	17344.7	11126.8
B3	8	15785.1	10492.9
B4	8	18060.6	11795.6
B5	8	19773.1	13304.6
B6	8	18386.2	12055.6
B7	8	17774	11822.9
B8	8	18257.9	12623.9
B9	8	19784	13724.9
B10	8	18976.6	13321.3
B11	8
B12	8
C1	8	18634.7	7797.59
C2	8	18644	7739.71
C3	8	17129.6	7503.9
C4	8	17821.8	7730.95
C5	8	18523	8039.78
C6	8	19334.3	8504.58
C7	8	18111.7	7728.17
C8	8	18381.3	8220.42
C9	8	18585.1	8121.49
C10	8	20768.9	8977.86
C11	8
C12	8
D1	8	19585.1	11284.7
D2	8	18504	11529.2
D3	8	18938.3	11949.2
D4	8	17620	10980.1
D5	8	19706.2	12538.5
D6	8	17737.1	11009.5
D7	8	19811.8	12465.9
D8	8	19192.9	12513.7
D9	8	19090.4	12281.5
D10	8	21289.4	13898.7
D11	8
D12	8
E1	8	19103.1	10822.2
E2	8	18592.7	10882.2
E3	8	18506.5	11176.8
E4	8	18782.3	10911.2
E5	8	19372.2	11257.9
E6	8	19582.6	11607.3
E7	8	21009.5	12564.9
E8	8	19900.9	12078.1
E9	8	19568.4	11672
E10	8	21021.1	13004
E11	8
E12	8
F1	8	19696.5	10327.2
F2	8	19727	10624.7
F3	8	18852.2	10403.2
F4	8	20265.6	10748.5
F5	8	20357.3	11220.8
F6	8	20219.4	11171.6
F7	8	19723.1	10376.7
F8	8	19634.3	10686.3
F9	8	19931.7	10844.3
F10	8	20577.7	11336.5
F11	8
F12	8
G1	8	19225.2	9219.42
G2	8	19136.5	9349.35
G3	8	18887.5	9367.74
G4	8	18036.3	8500.59
G5	8	19716.8	9607.75
G6	8	20555.3	10178.7
G7	8	20238.1	10185.3
G8	8	20905.1	10324.2
G9	8	21915	11031.5
G10	8	20875.4	10302.8
G11	8
G12	8
H1	8	19782.2	8624.92
H2	8	19582.5	8962.01
H3	8	19405.8	9232.24
H4	8	18809.3	8622.53
H5	8	17778.8	7204.13
H6	8	18836.6	8495.05
H7	8	19492.4	8890.93
H8	8	19971.3	9364.46
H9	8	19091.2	8565.42
H10	8	20610.1	9833.07
H11	8
H12	8
A1	9	16575	6984.45
A2	9	17380.6	8577.76
A3	9	18856.2	9249.43
A4	9	18846.4	9227.76
A5	9	17486	8536.37
A6	9	18758	9457.62
A7	9	18182	9409.1
A8	9	18826.5	9283.24
A9	9	17304.4	8245.55
A10	9	19863.9	9767.79
A11	9
A12	9
B1	9	17341.6	11550.6
B2	9	17345.5	11166.5
B3	9	15804.6	10545.1
B4	9	17911.8	11637
B5	9	19753.9	13329.6
B6	9	18351.6	12076.7
B7	9	17872.9	11905.7
B8	9	18322	12711.1
B9	9	19753.5	13745.6
B10	9	18943.2	13333.6
B11	9
B12	9
C1	9	18598.2	7814.42
C2	9	18736.9	7804.79
C3	9	17147.8	7542.06
C4	9	18373.9	8024.89
C5	9	18530.2	8077.99
C6	9	19350.3	8545.3
C7	9	18025.7	7742.27
C8	9	18390.1	8262.62
C9	9	18478.9	8124.28
C10	9	20688.1	9010.8
C11	9
C12	9
D1	9	19679.2	11380.5
D2	9	18601.2	11631.3
D3	9	18975.4	12008.5
D4	9	17815.5	11185.5
D5	9	20009.4	12757.3
D6	9	17714.4	11026.4
D7	9	19865	12542.9
D8	9	19231.6	12583.6
D9	9	19055.2	12285.5
D10	9	21256.8	13909.7
D11	9
D12	9
E1	9	19096	10857.1
E2	9	18687.8	10973.6
E3	9	18506.2	11218.4
E4	9	18740.7	10929.5
E5	9	19349.9	11279.9
E6	9	19668.1	11670.9
E7	9	21046.9	12616.1
E8	9	19939.6	12107.2
E9	9	19633.3	11724.1
E10	9	21038.1	13019
E11	9
E12	9
F1	9	19745.4	10376.7
F2	9	19733.1	10658.2
F3	9	18858.5	10453.2
F4	9	20222	10737.1
F5	9	20350.5	11255.7
F6	9	20304.2	11231.8
F7	9	19743.6	10428.6
F8	9	19695.5	10764.8
F9	9	19975.3	10915.6
F10	9	20561.4	11347.7
F11	9
F12	9
G1	9	19276.4	9279.52
G2	9	19219.3	9410.82
G3	9	18938.4	9417.83
G4	9	18165.3	8587.42
G5	9	19816	9680.55
G6	9	20599.6	10220.8
G7	9	20292.9	10219.8
G8	9	20974.7	10383.3
G9	9	21895.7	11071.5
G10	9	20843.7	10317.5
G11	9
G12	9
H1	9	19747.4	8626.85
H2	9	19603.7	8979.8
H3	9	19411.9	9267.94
H4	9	18923.5	8700.08
H5	9	17811.8	7233.71
H6	9	18872.4	8543.88
H7	9	19517.4	8921.48
H8	9	19992.9	9417.62
H9	9	19123.7	8584.97
H10	9	20730.1	9910.63
H11	9
H12	9
A1	10	16602.6	7020.89
A2	10	17449.5	8636.21
A3	10	18893.1	9297.5
A4	10	18498.3	9111.27
A5	10	17595.1	8616.2
A6	10	18792.9	9487.9
A7	10	18227.6	9458.77
A8	10	18818.9	9308.61
A9	10	17352.4	8301.14
A10	10	19870.7	9797.22
A11	10
A12	10
B1	10	17413.4	11612.9
B2	10	17348.7	11194.6
B3	10	15812.3	10592.4
B4	10	18096.3	11864.3
B5	10	19848.4	13437.7
B6	10	18379.5	12128
B7	10	17919.2	11970.5
B8	10	18359.9	12772.4
B9	10	19932.9	13921.5
B10	10	18975.5	13392.5
B11	10
B12	10
C1	10	18659.5	7864.65
C2	10	18763.2	7846.67
C3	10	17126.1	7567.37
C4	10	17973.3	7878.52
C5	10	18586.3	8131.59
C6	10	19466.2	8623.99
C7	10	18088.7	7787.13
C8	10	18423.1	8300.31
C9	10	18548.6	8160.2
C10	10	20783.5	9049.62
C11	10
C12	10
D1	10	19620.6	11382.2
D2	10	18664.8	11699.2
D3	10	19066.4	12104.4
D4	10	17791.4	11162.2
D5	10	19987.4	12782.4
D6	10	17826.2	11124.5
D7	10	19936.6	12632
D8	10	19309.8	12671.6
D9	10	19138.2	12372.9
D10	10	21323.9	13992.9
D11	10
D12	10
E1	10	19111.3	10887.5
E2	10	18712	11001.2
E3	10	18518.1	11265.7
E4	10	18916.3	11054.3
E5	10	19444.8	11351.6
E6	10	19650	11704.5
E7	10	21040	12664.3
E8	10	20016	12197.8
E9	10	19646.2	11788.9
E10	10	21182.2	13141.6
E11	10
E12	10
F1	10	19731.4	10418.1
F2	10	19736.8	10685.5
F3	10	18917.2	10502.3
F4	10	20452	10909.3
F5	10	20408.7	11311.4
F6	10	20297	11258.6
F7	10	19832.2	10506
F8	10	19775.1	10830.9
F9	10	20031.3	10982.2
F10	10	20689.8	11484.5
F11	10
F12	10
G1	10	19279.2	9274.72
G2	10	19185.2	9424.48
G3	10	18969.4	9452.64
G4	10	18069.7	8562.81
G5	10	19832.6	9701.62
G6	10	20612.8	10261.8
G7	10	20266.9	10259.2
G8	10	21013.2	10431.8
G9	10	21939.1	11103.3
G10	10	20884.7	10354.6
G11	10
G12	10
H1	10	19728.6	8626.82
H2	10	19651.5	9015.67
H3	10	19451.9	9292.77
H4	10	18914.3	8709.26
H5	10	17832.8	7251.8
H6	10	18921.7	8585.72
H7	10	19555	8968.97
H8	10	20034.9	9445.68
H9	10	19135.9	8604.58
H10	10	20741.9	9943.99
H11	10
H12	10
A1	11	16629.6	7061.99
A2	11	17436.6	8666.62
A3	11	18962.9	9345.2
A4	11	18430.4	9117.18
A5	11	17624	8649.08
A6	11	18879.9	9552.46
A7	11	18219.6	9501.41
A8	11	18869.6	9359.44
A9	11	17324.4	8312.5
A10	11	20277.9	10024
A11	11
A12	11
B1	11	17352	11623.7
B2	11	17378.8	11236
B3	11	15941.5	10684.9
B4	11	18132	11942.6
B5	11	19895.5	13498.2
B6	11	18394	12156.6
B7	11	17915.7	12017.7
B8	11	18349.4	12804.8
B9	11	19825.4	13863.1
B10	11	18873.1	13328.3
B11	11
B12	11
C1	11	18715.4	7935.68
C2	11	18728.5	7863.69
C3	11	17155.2	7610.15
C4	11	17931.7	7865.49
C5	11	18492.1	8126.45
C6	11	19511.1	8680.29
C7	11	18123.5	7835.37
C8	11	18433.8	8350.98
C9	11	18567.3	8205.05
C10	11	20550.7	8979.78
C11	11
C12	11
D1	11	19677.7	11448.2
D2	11	18576.7	11666.9
D3	11	19052.8	12118.6
D4	11	17786.1	11188.3
D5	11	19985	12825.2
D6	11	17846.8	11177.5
D7	11	19957.9	12659.3
D8	11	19336.2	12716.5
D9	11	19214.5	12439.7
D10	11	21396.4	14053.8
D11	11
D12	11
E1	11	19102.1	10910.1
E2	11	18734.9	11039.2
E3	11	18588.2	11321.7
E4	11	18882.8	11077.8
E5	11	19474	11419.7
E6	11	19669.9	11742.5
E7	11	21061.4	12697.3
E8	11	20072	12261.5
E9	11	19709	11835.5
E10	11	21297.7	13279.9
E11	11
E12	11
F1	11	19756.9	10461.4
F2	11	19845	10765.3
F3	11	18968.4	10555.6
F4	11	20438	10959.8
F5	11	20420.3	11368.8
F6	11	20367.4	11324.2
F7	11	19819.1	10544.6
F8	11	19738.9	10856.8
F9	11	20024.1	11010
F10	11	20896.7	11616.1
F11	11
F12	11
G1	11	19255.6	9318.3
G2	11	19243.2	9484.85
G3	11	18950.6	9475.68
G4	11	18104.1	8603
G5	11	19832.6	9727.46
G6	11	20666.6	10303.1
G7	11	20296.3	10311.3
G8	11	20951.4	10448.2
G9	11	21916.5	11156.3
G10	11	20946.3	10417.7
G11	11
G12	11
H1	11	19724	8638.08
H2	11	19652.9	9040.35
H3	11	19444	9311.96
H4	11	18917	8715.22
H5	11	17875.2	7299.45
H6	11	18960	8610.64
H7	11	19584.5	8994.21
H8	11	20101.8	9491.48
H9	11	19135.1	8634.73
H10	11	20751.2	9965.14
H11	11
H12	11
A1	12	16628	7075.65
A2	12	17428.7	8688.26
A3	12	18935.8	9364.02
A4	12	18615.2	9209.78
A5	12	17674.3	8689.03
A6	12	18858.2	9582.8
A7	12	18257.7	9536.45
A8	12	18872.3	9384.73
A9	12	17444.6	8384.07
A10	12	19882.1	9855.04
A11	12
A12	12
B1	12	17396.1	11691.7
B2	12	17372.5	11268.3
B3	12	15868.7	10685.9
B4	12	18173.5	11977.8
B5	12	19907.9	13540.2
B6	12	18508.8	12265.8
B7	12	17928.8	12075.2
B8	12	18423	12873.9
B9	12	20111	14098
B10	12	19011.9	13490.8
B11	12
B12	12
C1	12	18699.7	7938.05
C2	12	18753.3	7915.18
C3	12	17116.4	7613.57
C4	12	18129.8	8011.05
C5	12	18613.2	8210.47
C6	12	19487.3	8708.27
C7	12	18181.1	7884.45
C8	12	18483.5	8407.54
C9	12	18743.6	8307.23
C10	12	20858.1	9158.23
C11	12
C12	12
D1	12	19634.5	11438.1
D2	12	18584.1	11694.8
D3	12	19165.3	12215.8
D4	12	17907.1	11283.6
D5	12	19876	12795
D6	12	17877	11192.6
D7	12	19960.8	12694.1
D8	12	19348.9	12768.5
D9	12	19171.9	12441.8
D10	12	21428	14122.1
D11	12
D12	12
E1	12	19156.2	10960.3
E2	12	18684.9	11039
E3	12	18662.2	11380
E4	12	18951.9	11135.7
E5	12	19526.4	11460.3
E6	12	19763	11827.1
E7	12	21024.5	12721.6
E8	12	20087.2	12300.4
E9	12	19768.5	11905.2
E10	12	21157.8	13195
E11	12
E12	12
F1	12	19856.2	10522.7
F2	12	19789	10758.1
F3	12	19004.9	10601.3
F4	12	20424.1	10965.4
F5	12	20475.6	11427.6
F6	12	20388.4	11378
F7	12	19899	10597.3
F8	12	19824.2	10954.2
F9	12	20100.7	11072.2
F10	12	20688.9	11534
F11	12
F12	12
G1	12	19337	9373
G2	12	19231.1	9492.68
G3	12	18990.3	9522.78
G4	12	18147.2	8642.43
G5	12	19831.6	9770.21
G6	12	20690.2	10342.5
G7	12	20351.4	10353.7
G8	12	21099.6	10541.7
G9	12	21848.2	11135.5
G10	12	20906.7	10410.8
G11	12
G12	12
H1	12	19719.3	8650.59
H2	12	19694.2	9082.94
H3	12	19505.7	9356.96
H4	12	18960.5	8760.2
H5	12	17873	7326.3
H6	12	18963	8645.39
H7	12	19615.5	9030.25
H8	12	20115.5	9517.43
H9	12	19149.2	8656.29
H10	12	20799.3	10002.4
H11	12
H12	12
A1	13	16698.3	7119.96
A2	13	17497.5	8744.35
A3	13	18982	9409.25
A4	13	18520.5	9200.57
A5	13	17670	8719.45
A6	13	18905.2	9634.76
A7	13	18233.3	9557.88
A8	13	18896.1	9429.29
A9	13	17462.9	8425.25
A10	13	19907.6	9880.26
A11	13
A12	13
B1	13	17414.2	11699.9
B2	13	17390.2	11297.7
B3	13	15829.2	10708.3
B4	13	18172.3	12023.2
B5	13	19874.2	13556.1
B6	13	18461.2	12275
B7	13	18006.8	12120.9
B8	13	18375.5	12883
B9	13	19882.3	13966.9
B10	13	19034.2	13531.9
B11	13
B12	13
C1	13	18731.9	7998.65
C2	13	18803.8	7955.88
C3	13	17118.9	7642.56
C4	13	18094.3	8005.19
C5	13	18534.2	8197.45
C6	13	19354.1	8682.42
C7	13	18269.5	7965.64
C8	13	18422.6	8401.23
C9	13	18724.6	8339.91
C10	13	20860.4	9181.11
C11	13
C12	13
D1	13	19656.5	11482
D2	13	18665.8	11753.5
D3	13	19198.7	12256.3
D4	13	17904.4	11296.8
D5	13	20008.5	12889.7
D6	13	17886.7	11226.4
D7	13	19892.1	12676.9
D8	13	19310.8	12766.4
D9	13	19321.8	12562.5
D10	13	21399	14138.7
D11	13
D12	13
E1	13	19155.4	10983.1
E2	13	18686.2	11063.4
E3	13	18638.7	11405.5
E4	13	18921.9	11130.2
E5	13	19521.3	11506.9
E6	13	19813.2	11884.5
E7	13	21050.5	12760.8
E8	13	20075.2	12315.1
E9	13	19796.9	11962.8
E10	13	21186.1	13237.2
E11	13
E12	13
F1	13	19818.1	10526.8
F2	13	19694.3	10750.5
F3	13	19003.9	10635.3
F4	13	20445.8	11007.8
F5	13	20461.3	11446.8
F6	13	20382.5	11395.1
F7	13	19903.9	10629.9
F8	13	19842.5	10972.1
F9	13	20108.6	11138.2
F10	13	20663.7	11565.5
F11	13
F12	13
G1	13	19372.3	9405.05
G2	13	19205.8	9501.11
G3	13	18954.2	9538.84
G4	13	18185.4	8671.55
G5	13	19884.3	9805.2
G6	13	20684.2	10375.6
G7	13	20369	10392.4
G8	13	21051.3	10547.7
G9	13	21774.2	11139.6
G10	13	20941.2	10470.6
G11	13
G12	13
H1	13	19719.5	8661.7
H2	13	19684.1	9100.97
H3	13	19497.1	9367.08
H4	13	18930.5	8756.54
H5	13	17896.7	7326.23
H6	13	18959.4	8657.51
H7	13	19612.3	9046.33
H8	13	20137.8	9542.03
H9	13	19164.6	8672.06
H10	13	20773.7	10006.8
H11	13
H12	13
A1	14	16703.2	7133.1
A2	14	17471.6	8765.72
A3	14	19024.2	9481.24
A4	14	18528.5	9247.44
A5	14	17630.6	8752.58
A6	14	18938.2	9680.92
A7	14	18271	9602.06
A8	14	18940.8	9467.67
A9	14	17465.3	8457.06
A10	14	19941.1	9927.13
A11	14
A12	14
B1	14	17377.9	11702.2
B2	14	17419.8	11325.2
B3	14	15922.1	10804
B4	14	18222.9	12097.9
B5	14	19899.3	13617.3
B6	14	18507.5	12338.2
B7	14	18001.6	12163
B8	14	18448.2	12962.3
B9	14	20164.4	14172
B10	14	19055.5	13590.3
B11	14
B12	14
C1	14	18801.7	8057.28
C2	14	18807.7	7989.09
C3	14	17176.9	7711.27
C4	14	18143	8078.83
C5	14	18675	8310.28
C6	14	19478.2	8787.4
C7	14	18254.8	7999.79
C8	14	18511.3	8486.02
C9	14	18755.9	8386.5
C10	14	20905.1	9239.33
C11	14
C12	14
D1	14	19756.3	11555.8
D2	14	18694.9	11800.3
D3	14	19066	12204.4
D4	14	17961.2	11385.3
D5	14	20044.8	12957.3
D6	14	17912	11281.8
D7	14	20060.8	12822.5
D8	14	19413	12850.5
D9	14	19237.7	12564.2
D10	14	21478.1	14218.9
D11	14
D12	14
E1	14	19142.7	10995.3
E2	14	18765.9	11105.5
E3	14	18668.4	11428.9
E4	14	19127.3	11267
E5	14	19560.5	11552.5
E6	14	19806.8	11888.3
E7	14	21071.8	12794.8
E8	14	20137.3	12395
E9	14	19829.1	12011.4
E10	14	21283.4	13349.1
E11	14
E12	14
F1	14	19790.4	10546.6
F2	14	19819.8	10815.6
F3	14	19076.7	10697.1
F4	14	20530.8	11074.7
F5	14	20485.6	11501.8
F6	14	20396.4	11449
F7	14	19926.6	10674.2
F8	14	19849.5	11025.8
F9	14	20213	11191.1
F10	14	20797.1	11666
F11	14
F12	14
G1	14	19374.3	9407.46
G2	14	19408.6	9607.23
G3	14	19035	9594.49
G4	14	18167.1	8682.71
G5	14	19893	9842.32
G6	14	20711.1	10394.1
G7	14	20357.7	10410.9
G8	14	21035.8	10551.4
G9	14	21900.8	11205.9
G10	14	21011.1	10534.6
G11	14
G12	14
H1	14	19706.4	8677.42
H2	14	19668.4	9106.03
H3	14	19522.1	9413.91
H4	14	18963	8786.39
H5	14	17919.7	7364.17
H6	14	19031.8	8703.46
H7	14	19654.4	9076.49
H8	14	20209.4	9612.33
H9	14	19199.9	8717.27
H10	14	20792.7	10040.5
H11	14
H12	14
A1	15	16679.2	7154.89
A2	15	17514.2	8812.81
A3	15	19037.5	9521.8
A4	15	18994.2	9473.58
A5	15	17715.1	8816.16
A6	15	18975.7	9733.71
A7	15	18246.7	9634.3
A8	15	18930.1	9498.67
A9	15	17428.5	8455.84
A10	15	20090.2	10014.3
A11	15
A12	15
B1	15	17368.4	11742.7
B2	15	17363	11338.8
B3	15	15954.5	10851.8
B4	15	17959	11865.8
B5	15	19908.8	13642.5
B6	15	18548.7	12393.3
B7	15	18026.6	12214.5
B8	15	18466.6	13018.4
B9	15	20261.8	14276.3
B10	15	18943.2	13533.2
B11	15
B12	15
C1	15	18803.6	8121.38
C2	15	18781.6	8015.58
C3	15	17169.7	7745.65
C4	15	18598.8	8333.69
C5	15	18720	8379.83
C6	15	19454.8	8849.96
C7	15	18271.7	8041.06
C8	15	18470.7	8518.91
C9	15	18698.5	8401.16
C10	15	20762.4	9197.41
C11	15
C12	15
D1	15	19711.7	11573.8
D2	15	18640	11779
D3	15	19099.4	12256.2
D4	15	18128.3	11527.3
D5	15	19897.7	12896.5
D6	15	17955	11302.4
D7	15	19947.9	12776.2
D8	15	19410.2	12874.1
D9	15	19177	12533.2
D10	15	21352.4	14152.5
D11	15
D12	15
E1	15	19190.9	11044.3
E2	15	18753.8	11145.4
E3	15	18702.1	11483
E4	15	18992.9	11247
E5	15	19499.1	11529.2
E6	15	19851.9	11934.2
E7	15	21082.6	12817.3
E8	15	20155.8	12420.2
E9	15	19818.8	12015.1
E10	15	21135.1	13260.9
E11	15
E12	15
F1	15	19885.8	10611.9
F2	15	19848.8	10868.3
F3	15	19030.7	10702.8
F4	15	20474.2	11060.1
F5	15	20457	11501.6
F6	15	20445	11488.2
F7	15	19929.4	10697.5
F8	15	19942.6	11118.7
F9	15	20185	11235.5
F10	15	20711.6	11655.7
F11	15
F12	15
G1	15	19357.2	9453.42
G2	15	19327	9603.15
G3	15	19010.8	9604.99
G4	15	18300.7	8791.4
G5	15	19956.9	9889.75
G6	15	20714.7	10430.8
G7	15	20402	10458
G8	15	21146.7	10631.5
G9	15	21811.4	11199.3
G10	15	20896.9	10495.3
G11	15
G12	15
H1	15	19698.6	8673.52
H2	15	19710.9	9149.16
H3	15	19497.8	9415.98
H4	15	19045.7	8836.07
H5	15	17953.7	7382.57
H6	15	19072.3	8743.84
H7	15	19650.1	9097.61
H8	15	20160.4	9593.64
H9	15	19182.2	8713.68
H10	15	20848.2	10079.3
H11	15
H12	15
A1	16	16632.4	7169.34
A2	16	17527.9	8864.64
A3	16	19033	9569.63
A4	16	18525.9	9343.29
A5	16	17726.2	8888.8
A6	16	18927.7	9793.86
A7	16	18243.5	9661.71
A8	16	18973.2	9551.51
A9	16	17424.9	8494.24
A10	16	20328	10173.5
A11	16
A12	16
B1	16	17403.9	11794.1
B2	16	17402.7	11380.4
B3	16	15845.8	10829.3
B4	16	18228.4	12170.7
B5	16	19990.1	13726.8
B6	16	18616.4	12456.1
B7	16	18042.5	12254.7
B8	16	18468.5	13052.2
B9	16	20206	14275.2
B10	16	18852.5	13480.8
B11	16
B12	16
C1	16	18765.5	8154.83
C2	16	18834.9	8103.15
C3	16	17176.1	7803.55
C4	16	18189.3	8202.73
C5	16	18640.5	8416.84
C6	16	19426.4	8891.12
C7	16	18202	8082.06
C8	16	18490.3	8584.08
C9	16	18703.1	8458.27
C10	16	20606.2	9143.67
C11	16
C12	16
D1	16	19718.6	11605.5
D2	16	18706.5	11861.2
D3	16	19315	12392
D4	16	18012.2	11452.3
D5	16	19933.7	12941.5
D6	16	17926	11334.4
D7	16	20101.5	12905
D8	16	19399.7	12890.9
D9	16	19256.8	12633.5
D10	16	21363.4	14195.9
D11	16
D12	16
E1	16	19200.4	11075.5
E2	16	18881.9	11210.5
E3	16	18718.6	11521.2
E4	16	19082.9	11292.4
E5	16	19631	11626
E6	16	19876.7	11986.2
E7	16	21065.8	12853.3
E8	16	20130	12432.8
E9	16	19818.1	12044.4
E10	16	21203.6	13335.5
E11	16
E12	16
F1	16	19860.7	10648.8
F2	16	19931	10936
F3	16	19054.3	10745.1
F4	16	20577	11165.1
F5	16	20532.9	11575
F6	16	20485.9	11553.4
F7	16	19923.2	10730.7
F8	16	19849.5	11091.4
F9	16	20210.7	11270.6
F10	16	20813.4	11743.3
F11	16
F12	16
G1	16	19360.5	9485
G2	16	19330.9	9632.98
G3	16	19026.3	9648.63
G4	16	18182.9	8752.39
G5	16	19858.6	9881.07
G6	16	20702.6	10456.8
G7	16	20395.7	10478.3
G8	16	21077.9	10626.2
G9	16	21887.4	11244.6
G10	16	20905.9	10524.4
G11	16
G12	16
H1	16	19725.1	8687.91
H2	16	19691.6	9149.55
H3	16	19512.5	9438.05
H4	16	18938.9	8824.13
H5	16	17932.1	7406.4
H6	16	19086.7	8758.63
H7	16	19637.1	9105.71
H8	16	20195.6	9647.22
H9	16	19229.5	8757.85
H10	16	20874.6	10101.9
H11	16
H12	16
A1	17	16715.1	7246.16
A2	17	17561.3	8925.86
A3	17	19103.3	9664.85
A4	17	19002.7	9664
A5	17	17704.4	8970.68
A6	17	18974	9915.25
A7	17	18261.2	9695.44
A8	17	18963.8	9594.57
A9	17	17442.2	8551.06
A10	17	20031.8	10052
A11	17
A12	17
B1	17	17338.5	11793.3
B2	17	17451.2	11445.6
B3	17	15922.3	10902.2
B4	17	17973	11966.9
B5	17	19858.2	13686.5
B6	17	18598.4	12504.7
B7	17	18120.7	12315.7
B8	17	18514.5	13101.9
B9	17	20237.7	14338.6
B10	17	19031.1	13655.4
B11	17
B12	17
C1	17	18811.3	8276.9
C2	17	18855.7	8214.89
C3	17	17251.4	7926.23
C4	17	18658.8	8562.98
C5	17	18864.2	8631.98
C6	17	19569.2	9078.91
C7	17	18280.4	8217.81
C8	17	18556.4	8700.68
C9	17	18728.3	8576.34
C10	17	20881.2	9312.77
C11	17
C12	17
D1	17	19763.8	11641.6
D2	17	18740.7	11896.4
D3	17	19341.4	12449.2
D4	17	18166.3	11626.6
D5	17	20026.9	13020.2
D6	17	18016.1	11413.5
D7	17	20028.2	12884
D8	17	19494.3	12979.8
D9	17	19326.8	12685.1
D10	17	21499.9	14306.6
D11	17
D12	17
E1	17	19211.2	11096.7
E2	17	18848	11241.6
E3	17	18737.9	11559.7
E4	17	18984.8	11286.8
E5	17	19578.4	11630.5
E6	17	19912.6	12026.9
E7	17	21159.1	12926.3
E8	17	20226	12500.1
E9	17	19850.7	12092.5
E10	17	21331.9	13441.5
E11	17
E12	17
F1	17	19901.4	10702.3
F2	17	19850.2	10915.5
F3	17	19075.7	10776.8
F4	17	20515.6	11109.9
F5	17	20441.8	11555.1
F6	17	20459.3	11570.7
F7	17	19984.9	10794.6
F8	17	19956.5	11181
F9	17	20217	11310.2
F10	17	20867.5	11789.6
F11	17
F12	17
G1	17	19385.7	9508.28
G2	17	19377	9663.23
G3	17	19092.6	9695.25
G4	17	18411.5	8880.69
G5	17	19953.7	9936.17
G6	17	20731.5	10491.9
G7	17	20407.3	10516.3
G8	17	21126	10681.7
G9	17	21888.7	11284.3
G10	17	20948.6	10568.7
G11	17
G12	17
H1	17	19723.2	8685.04
H2	17	19725.8	9193.13
H3	17	19551.5	9460.81
H4	17	19003.3	8862.94
H5	17	18024.9	7448.71
H6	17	19114.3	8800.41
H7	17	19676.9	9149.96
H8	17	20225.3	9665.43
H9	17	19214.8	8766.93
H10	17	20884.7	10134.9
H11	17
H12	17
A1	18	16624	7311.91
A2	18	17534.6	9044.94
A3	18	19091.2	9783.93
A4	18	18683	9691.28
A5	18	17753.9	9156.17
A6	18	19002.5	10117.5
A7	18	18281	9777.59
A8	18	19020	9680.04
A9	18	17453.8	8604.96
A10	18	20191.2	10160.6
A11	18
A12	18
B1	18	17469.6	11898.6
B2	18	17414.3	11461
B3	18	16007.8	10990.3
B4	18	18211.8	12204
B5	18	19939.1	13781.8
B6	18	18683.8	12598.4
B7	18	18152.8	12376.3
B8	18	18566.1	13182.6
B9	18	19928.7	14170.7
B10	18	19101.1	13707.5
B11	18
B12	18
C1	18	18852.7	8454.53
C2	18	18864.9	8364.46
C3	18	17188.6	8055.2
C4	18	18409	8614.79
C5	18	18837.7	8810.42
C6	18	19639.4	9317.38
C7	18	18279.3	8375.08
C8	18	18602.3	8884.57
C9	18	18636	8699.29
C10	18	20927.1	9335.07
C11	18
C12	18
D1	18	19749	11652.2
D2	18	18671.2	11894
D3	18	19203.8	12406.6
D4	18	18134.9	11585.6
D5	18	20004.5	13061.4
D6	18	18100.6	11465.9
D7	18	20104.2	12949.7
D8	18	19545.7	13044.1
D9	18	19449.8	12787.5
D10	18	21535.8	14385
D11	18
D12	18
E1	18	19171.4	11103.9
E2	18	18744	11194.7
E3	18	18642.7	11533.7
E4	18	19123.6	11379
E5	18	19607.4	11684.1
E6	18	19991.9	12112.2
E7	18	21193.3	12968.8
E8	18	20331.4	12605.7
E9	18	19855	12135.9
E10	18	21419.3	13533.3
E11	18
E12	18
F1	18	19851.8	10687
F2	18	19704.1	10861.1
F3	18	19096	10808.2
F4	18	20651.8	11244.3
F5	18	20511	11635.8
F6	18	20598.2	11672.2
F7	18	19999	10825.7
F8	18	20035.8	11263.9
F9	18	20247.7	11370.7
F10	18	21015.7	11928.2
F11	18
F12	18
G1	18	19368.8	9520.69
G2	18	19333.7	9666.1
G3	18	19127.6	9743.53
G4	18	18313.6	8847.98
G5	18	20005.6	9977.44
G6	18	20776.2	10538.6
G7	18	20413	10559.1
G8	18	21123.7	10718.4
G9	18	21927.3	11313.3
G10	18	21023.3	10634.7
G11	18
G12	18
H1	18	19624.9	8638.27
H2	18	19727.1	9208.47
H3	18	19546.1	9482.58
H4	18	18995.1	8866.08
H5	18	18017.1	7475.26
H6	18	19116.4	8813.09
H7	18	19674.3	9168.89
H8	18	20245.7	9707.55
H9	18	19248.6	8793.89
H10	18	20892.9	10148.9
H11	18
H12	18
A1	19	16541.3	7473.03
A2	19	17586.7	9279.38
A3	19	19077.1	9989.09
A4	19	19003.3	10137.3
A5	19	17752.9	9471.84
A6	19	19024.9	10448.6
A7	19	18290.7	9876.23
A8	19	19000.7	9779.12
A9	19	17533.3	8746.39
A10	19	20160.2	10151.5
A11	19
A12	19
B1	19	17425.6	11940.3
B2	19	17379.2	11452.6
B3	19	15966	10999.8
B4	19	17990.3	12063.3
B5	19	19980.3	13865
B6	19	18683.5	12641.2
B7	19	18131.2	12400.9
B8	19	18558.5	13216.1
B9	19	20298.5	14434.1
B10	19	18976.7	13688
B11	19
B12	19
C1	19	18749.9	8686.12
C2	19	18846.8	8632.31
C3	19	17208.8	8343.09
C4	19	18617.3	9064.89
C5	19	18822.1	9143.74
C6	19	19584.4	9656.97
C7	19	18246.4	8617.58
C8	19	18581.8	9156.04
C9	19	18785.8	9026.86
C10	19	20879.7	9350.67
C11	19
C12	19
D1	19	19700.7	11654.6
D2	19	18635.6	11882.4
D3	19	19385.1	12527.6
D4	19	18167.8	11664.7
D5	19	20076.4	13136.2
D6	19	18037.8	11462.4
D7	19	20140.3	13000.4
D8	19	19523.5	13054
D9	19	19334.1	12740.5
D10	19	21448.3	14341.8
D11	19
D12	19
E1	19	19210.3	11128.2
E2	19	18810.7	11263.2
E3	19	18681.5	11578.2
E4	19	18949.1	11314.5
E5	19	19622.9	11706.6
E6	19	19949.1	12090.2
E7	19	21162.5	12981.4
E8	19	20328	12636.6
E9	19	19897.9	12163.7
E10	19	21262.7	13450.5
E11	19
E12	19
F1	19	19945.4	10760.2
F2	19	19783.5	10949.4
F3	19	19078	10831.7
F4	19	20512.3	11186.4
F5	19	20495.5	11653.5
F6	19	20523.9	11656.1
F7	19	19966.5	10835.2
F8	19	20099.8	11326.7
F9	19	20259.8	11388.8
F10	19	20763	11815.8
F11	19
F12	19
G1	19	19413.3	9555.6
G2	19	19260	9653.99
G3	19	19110.4	9735.02
G4	19	18350.9	8881.98
G5	19	20020.3	10023
G6	19	20791	10573.8
G7	19	20405.7	10572.8
G8	19	21201.1	10765.3
G9	19	21870.1	11320.4
G10	19	20983	10635.4
G11	19
G12	19
H1	19	19599.8	8631.99
H2	19	19766.5	9247.13
H3	19	19557.1	9507.33
H4	19	19022.5	8912.27
H5	19	18024.8	7481.86
H6	19	19088.3	8812.36
H7	19	19649.9	9170.76
H8	19	20219.4	9708.42
H9	19	19218.4	8804.53
H10	19	20907.3	10187.4
H11	19
H12	19
A1	20	16599.3	7868.05
A2	20	17674.7	9728.78
A3	20	19130.3	10394.3
A4	20	18654.2	10600.5
A5	20	17762.7	10076.1
A6	20	19022.5	11102.6
A7	20	18284	10037.6
A8	20	19037.4	9978.94
A9	20	17615.6	8949.66
A10	20	20184.3	10202.4
A11	20
A12	20
B1	20	17419	11967.3
B2	20	17424.4	11558.4
B3	20	16012	11097.4
B4	20	18227.5	12340.1
B5	20	19905.6	13895.7
B6	20	18654.8	12674.8
B7	20	18058.6	12401.2
B8	20	18526.1	13234.8
B9	20	19895.2	14240.3
B10	20	19137.6	13788.6
B11	20
B12	20
C1	20	18893.7	9283.89
C2	20	18848.4	9164.68
C3	20	17205.3	8841.73
C4	20	18361.3	9553.82
C5	20	18957.6	9845.33
C6	20	19637.8	10356.7
C7	20	18354.8	9174.97
C8	20	18557.9	9661.83
C9	20	18794	9543.06
C10	20	21000.8	9396.97
C11	20
C12	20
D1	20	19858.6	11771
D2	20	18766.1	11987.3
D3	20	19416.6	12578.1
D4	20	18104.4	11604.7
D5	20	20030.9	13128.8
D6	20	18069.3	11509.9
D7	20	20327.7	13136
D8	20	19475.8	13049.8
D9	20	19565.2	12920.3
D10	20	21551.2	14424.8
D11	20
D12	20
E1	20	19267.6	11190.7
E2	20	18885.3	11344.5
E3	20	18726.2	11628.8
E4	20	19099.9	11406.8
E5	20	19589.3	11719.7
E6	20	19971.7	12138.3
E7	20	21260.1	13058.4
E8	20	20224.7	12574.8
E9	20	19912.6	12213.7
E10	20	21396.1	13555.5
E11	20
E12	20
F1	20	19919.6	10779
F2	20	19781.1	10960.3
F3	20	19126.9	10884.3
F4	20	20626.8	11289.1
F5	20	20508.7	11674.9
F6	20	20603.8	11725.5
F7	20	19929.1	10836.9
F8	20	19970.7	11266.2
F9	20	20323.4	11451.5
F10	20	20930.1	11929.5
F11	20
F12	20
G1	20	19402.4	9587.89
G2	20	19331.8	9693.86
G3	20	19136.2	9788.28
G4	20	18298.4	8876.51
G5	20	20065.9	10067.2
G6	20	20834.7	10592.2
G7	20	20471.4	10642
G8	20	21078.1	10726.9
G9	20	21870	11338.5
G10	20	21034.6	10680.3
G11	20
G12	20
H1	20	19560.9	8630.23
H2	20	19775.4	9253.54
H3	20	19597.3	9547.26
H4	20	19017.6	8927.67
H5	20	18053.3	7522.17
H6	20	19126.9	8851.26
H7	20	19672.9	9205.61
H8	20	20249.1	9748.65
H9	20	19241.5	8824.77
H10	20	20896.7	10204.4
H11	20
H12	20
A1	21	16618.6	8582.94
A2	21	17651.3	10429.9
A3	21	19147.4	11176.2
A4	21	18753.1	11795.3
A5	21	17832.8	11230.3
A6	21	19060.6	12337.9
A7	21	18316.3	10400.2
A8	21	19063.2	10336.9
A9	21	17617.2	9283
A10	21	20066.7	10147.6
A11	21
A12	21
B1	21	17418.1	12035.2
B2	21	17496.8	11674.8
B3	21	15997.2	11207.7
B4	21	18234.3	12437
B5	21	19981.5	14077.6
B6	21	18682.1	12833.7
B7	21	18194.6	12538.7
B8	21	18575.9	13332.4
B9	21	20249.9	14531
B10	21	19196.1	13887.7
B11	21
B12	21
C1	21	18996.9	10265.6
C2	21	18879	10126.5
C3	21	17256.7	9802.53
C4	21	18392.5	10721
C5	21	18891.4	10968.5
C6	21	19637.6	11604.1
C7	21	18399	10108.1
C8	21	18661.4	10673.7
C9	21	18822.1	10499.3
C10	21	21141.8	9516.63
C11	21
C12	21
D1	21	19913.5	11821.5
D2	21	18750	12003.6
D3	21	19288.8	12541.3
D4	21	18083.7	11658
D5	21	20058	13157.4
D6	21	18138.7	11583.6
D7	21	20212.3	13096.7
D8	21	19625.3	13162
D9	21	19342.5	12817.6
D10	21	21620.8	14519
D11	21
D12	21
E1	21	19251.4	11214.4
E2	21	18844.9	11347.1
E3	21	18684.4	11642
E4	21	19148	11467.4
E5	21	19722.3	11827.2
E6	21	19994.8	12207.4
E7	21	21239.4	13083.2
E8	21	20389.9	12727.4
E9	21	19909.3	12226.4
E10	21	21360.8	13579.5
E11	21
E12	21
F1	21	19913.6	10802.8
F2	21	19852.2	11033.9
F3	21	19127.4	10925.1
F4	21	20683.4	11359.9
F5	21	20574.4	11754
F6	21	20649.5	11793.3
F7	21	20023	10919.2
F8	21	20142	11406.5
F9	21	20311.2	11492
F10	21	20901.1	11937.2
F11	21
F12	21
G1	21	19429.1	9614.23
[truncated: 1,847 more rows]

## Sheet: Amplification Data
Block Type	96well
Chemistry	TAQMAN
Experiment File Name	C:\Documents and Settings\Team181\Desktop\ap6\20150716_2\M_35.eds
Experiment Run End Time	Not Started
Instrument Type	steponeplus
Passive Reference	ROX
Well	Cycle	Target Name	Rn	ΔRn
A1	1	Target 1	0.389807	-0.0140956
A1	2	Target 1	0.397084	-0.00872725
A1	3	Target 1	0.402799	-0.00492002
A1	4	Target 1	0.407628	-0.00199869
A1	5	Target 1	0.41032	-0.00121398
A1	6	Target 1	0.414479	0.00103676
A1	7	Target 1	0.419406	0.00405617
A1	8	Target 1	0.420052	0.00279387
A1	9	Target 1	0.421385	0.00221962
A1	10	Target 1	0.42288	0.00180634
A1	11	Target 1	0.424665	0.00168315
A1	12	Target 1	0.425526	0.000636501
A1	13	Target 1	0.426387	-0.000409786
A1	14	Target 1	0.427049	-0.0016559
A1	15	Target 1	0.428972	-0.00164078
A1	16	Target 1	0.431046	-0.00147423
A1	17	Target 1	0.433509	-0.000919028
A1	18	Target 1	0.43984	0.00350341
A1	19	Target 1	0.451781	0.013537
A1	20	Target 1	0.473998	0.0338462
A1	21	Target 1	0.516465	0.0744056
A1	22	Target 1	0.595466	0.151498
A1	23	Target 1	0.734096	0.28822
A1	24	Target 1	0.945385	0.497602
A1	25	Target 1	1.22481	0.775117
A1	26	Target 1	1.5288	1.0772
A1	27	Target 1	1.84718	1.39367
A1	28	Target 1	2.14005	1.68463
A1	29	Target 1	2.40079	1.94346
A1	30	Target 1	2.61852	2.15929
A1	31	Target 1	2.81177	2.35064
A1	32	Target 1	2.96186	2.49882
A1	33	Target 1	3.09073	2.62578
A1	34	Target 1	3.19646	2.72959
A1	35	Target 1	3.28034	2.81157
A1	36	Target 1	3.33831	2.86763
A1	37	Target 1	3.39484	2.92225
A1	38	Target 1	3.44771	2.97322
A1	39	Target 1	3.48678	3.01038
A1	40	Target 1	3.5132	3.03489
A2	1	Target 1	0.468899	-0.0104555
A2	2	Target 1	0.475955	-0.00515046
A2	3	Target 1	0.481683	-0.00117461
A2	4	Target 1	0.484844	0.000235435
A2	5	Target 1	0.486856	0.00049586
A2	6	Target 1	0.489081	0.000969192
A2	7	Target 1	0.489648	-0.000215528
A2	8	Target 1	0.492017	0.000401898
A2	9	Target 1	0.493524	0.000157412
A2	10	Target 1	0.494926	-0.000192753
A2	11	Target 1	0.497037	0.000166615
A2	12	Target 1	0.498503	-0.00011885
A2	13	Target 1	0.49975	-0.000623332
A2	14	Target 1	0.501712	-0.000412796
A2	15	Target 1	0.503181	-0.000695102
A2	16	Target 1	0.505745	0.000117172
A2	17	Target 1	0.508269	0.000889392
A2	18	Target 1	0.515833	0.00670238
A2	19	Target 1	0.527635	0.0167525
A2	20	Target 1	0.550435	0.0378008
A2	21	Target 1	0.590886	0.0765001
A2	22	Target 1	0.670978	0.154841
A2	23	Target 1	0.807511	0.289622
A2	24	Target 1	1.01439	0.494753
A2	25	Target 1	1.28181	0.760418
A2	26	Target 1	1.57611	1.05296
A2	27	Target 1	1.87581	1.35092
A2	28	Target 1	2.14532	1.61867
A2	29	Target 1	2.38865	1.86026
A2	30	Target 1	2.59597	2.06582
A2	31	Target 1	2.77308	2.24117
A2	32	Target 1	2.91558	2.38193
A2	33	Target 1	3.0368	2.50139
A2	34	Target 1	3.13024	2.59308
A2	35	Target 1	3.20706	2.66816
A2	36	Target 1	3.27523	2.73457
A2	37	Target 1	3.32822	2.78581
A2	38	Target 1	3.36995	2.82578
A2	39	Target 1	3.40341	2.8575
A2	40	Target 1	3.43922	2.89156
A3	1	Target 1	0.466995	-0.00906665
A3	2	Target 1	0.47306	-0.00475973
A3	3	Target 1	0.478178	-0.0013999
A3	4	Target 1	0.481795	0.000458276
A3	5	Target 1	0.48416	0.00106434
A3	6	Target 1	0.485138	0.000284446
A3	7	Target 1	0.48692	0.000307963
A3	8	Target 1	0.489213	0.000842173
A3	9	Target 1	0.490525	0.000395648
A3	10	Target 1	0.492111	0.000223156
A3	11	Target 1	0.492814	-0.000832081
A3	12	Target 1	0.494515	-0.000889954
A3	13	Target 1	0.495692	-0.00147104
A3	14	Target 1	0.498377	-0.000544926
A3	15	Target 1	0.500161	-0.000519173
A3	16	Target 1	0.502792	0.000353144
A3	17	Target 1	0.505925	0.00172793
A3	18	Target 1	0.512483	0.00652742
A3	19	Target 1	0.523617	0.015903
A3	20	Target 1	0.543342	0.0338696
A3	21	Target 1	0.583692	0.0724609
A3	22	Target 1	0.659685	0.146695
A3	23	Target 1	0.789832	0.275084
A3	24	Target 1	0.988592	0.472085
A3	25	Target 1	1.24825	0.729986
A3	26	Target 1	1.53253	1.0125
A3	27	Target 1	1.81698	1.29519
A3	28	Target 1	2.07381	1.55027
A3	29	Target 1	2.29799	1.77269
A3	30	Target 1	2.48552	1.95846
A3	31	Target 1	2.64386	2.11504
A3	32	Target 1	2.7797	2.24912
A3	33	Target 1	2.88446	2.35212
A3	34	Target 1	2.97408	2.43999
A3	35	Target 1	3.04064	2.50479
A3	36	Target 1	3.10061	2.563
A3	37	Target 1	3.14597	2.6066
A3	38	Target 1	3.18749	2.64636
A3	39	Target 1	3.2179	2.67501
A3	40	Target 1	3.25377	2.70913
A4	1	Target 1	0.465775	-0.00901643
A4	2	Target 1	0.473471	-0.00320209
A4	3	Target 1	0.477733	-0.000821358
A4	4	Target 1	0.479603	-0.000833339
A4	5	Target 1	0.481802	-0.000515349
A4	6	Target 1	0.484507	0.000307881
A4	7	Target 1	0.486218	0.000137143
A4	8	Target 1	0.490544	0.00258195
A4	9	Target 1	0.489629	-0.000214108
A4	10	Target 1	0.492547	0.000822208
A4	11	Target 1	0.494682	0.00107597
A4	12	Target 1	0.494744	-0.000744144
A4	13	Target 1	0.496778	-0.000591824
A4	14	Target 1	0.499094	-0.000157128
A4	15	Target 1	0.498762	-0.00237016
A4	16	Target 1	0.504336	0.00132226
A4	17	Target 1	0.50856	0.00366451
A4	18	Target 1	0.518722	0.0119454
A4	19	Target 1	0.533448	0.0247893
A4	20	Target 1	0.568261	0.0577212
A4	21	Target 1	0.628978	0.116557
A4	22	Target 1	0.737891	0.223588
A4	23	Target 1	0.921923	0.405738
A4	24	Target 1	1.16024	0.642175
A4	25	Target 1	1.45155	0.931598
A4	26	Target 1	1.74748	1.22565
A4	27	Target 1	2.00845	1.48474
A4	28	Target 1	2.27108	1.74549
A4	29	Target 1	2.48107	1.9536
A4	30	Target 1	2.65006	2.12071
A4	31	Target 1	2.77996	2.24872
A4	32	Target 1	2.91473	2.38161
A4	33	Target 1	3.02657	2.49157
A4	34	Target 1	3.10234	2.56546
A4	35	Target 1	3.17722	2.63845
A4	36	Target 1	3.21673	2.67608
A4	37	Target 1	3.24489	2.70236
A4	38	Target 1	3.29799	2.75358
A4	39	Target 1	3.34471	2.79842
A4	40	Target 1	3.36065	2.81248
A5	1	Target 1	0.4658	-0.00672226
A5	2	Target 1	0.473212	-0.00121065
A5	3	Target 1	0.475876	-0.000446395
A5	4	Target 1	0.47822	-3.08553e-06
A5	5	Target 1	0.481489	0.00136639
A5	6	Target 1	0.482973	0.000949337
A5	7	Target 1	0.484299	0.000375106
A5	8	Target 1	0.485544	-0.000279323
A5	9	Target 1	0.488183	0.000459148
A5	10	Target 1	0.489693	6.844e-05
A5	11	Target 1	0.490756	-0.000768886
A5	12	Target 1	0.491619	-0.00180529
A5	13	Target 1	0.493461	-0.00186418
A5	14	Target 1	0.496443	-0.000781999
A5	15	Target 1	0.497665	-0.00146051
A5	16	Target 1	0.50145	0.000424339
A5	17	Target 1	0.506693	0.00376691
A5	18	Target 1	0.515727	0.0109007
A5	19	Target 1	0.533538	0.0268115
A5	20	Target 1	0.567261	0.0586347
A5	21	Target 1	0.629755	0.119228
A5	22	Target 1	0.745448	0.233021
A5	23	Target 1	0.929355	0.415028
A5	24	Target 1	1.18589	0.66966
A5	25	Target 1	1.4842	0.96607
A5	26	Target 1	1.79531	1.27529
A5	27	Target 1	2.08242	1.56049
A5	28	Target 1	2.34183	1.818
A5	29	Target 1	2.55879	2.03306
A5	30	Target 1	2.74904	2.22141
A5	31	Target 1	2.90276	2.37323
A5	32	Target 1	3.02101	2.48958
A5	33	Target 1	3.13041	2.59708
A5	34	Target 1	3.21706	2.68183
A5	35	Target 1	3.2779	2.74077
A5	36	Target 1	3.33028	2.79125
A5	37	Target 1	3.38585	2.84492
A5	38	Target 1	3.41761	2.87478
A5	39	Target 1	3.44565	2.90092
A5	40	Target 1	3.49117	2.94454
A6	1	Target 1	0.479071	-0.00857489
A6	2	Target 1	0.486351	-0.00324094
A6	3	Target 1	0.490258	-0.00127997
A6	4	Target 1	0.493881	0.000397203
A6	5	Target 1	0.496719	0.00128986
A6	6	Target 1	0.498297	0.000921872
A6	7	Target 1	0.499833	0.000511836
A6	8	Target 1	0.501444	0.000176544
A6	9	Target 1	0.504192	0.00097845
A6	10	Target 1	0.504865	-0.000294125
A6	11	Target 1	0.50596	-0.00114434
A6	12	Target 1	0.508151	-0.000899441
A6	13	Target 1	0.509635	-0.00136169
A6	14	Target 1	0.511186	-0.00175635
A6	15	Target 1	0.512958	-0.00193041
A6	16	Target 1	0.517435	0.000600924
A6	17	Target 1	0.52257	0.00378964
A6	18	Target 1	0.532429	0.0117035
A6	19	Target 1	0.549206	0.0265346
A6	20	Target 1	0.583659	0.0590413
A6	21	Target 1	0.6473	0.120736
A6	22	Target 1	0.763457	0.234948
A6	23	Target 1	0.952429	0.421974
A6	24	Target 1	1.20965	0.677246
A6	25	Target 1	1.51331	0.978962
A6	26	Target 1	1.82713	1.29084
A6	27	Target 1	2.12176	1.58352
A6	28	Target 1	2.38323	1.84304
A6	29	Target 1	2.60936	2.06723
A6	30	Target 1	2.79541	2.25133
A6	31	Target 1	2.95138	2.40536
A6	32	Target 1	3.07794	2.52997
A6	33	Target 1	3.18179	2.63188
A6	34	Target 1	3.26726	2.7154
A6	35	Target 1	3.33381	2.78001
A6	36	Target 1	3.3894	2.83364
A6	37	Target 1	3.43696	2.87927
A6	38	Target 1	3.47542	2.91577
A6	39	Target 1	3.516	2.95441
A6	40	Target 1	3.5493	2.98576
A7	1	Target 1	0.482285	-0.0166368
A7	2	Target 1	0.494639	-0.00641952
A7	3	Target 1	0.500207	-0.00298851
A7	4	Target 1	0.504009	-0.0013241
A7	5	Target 1	0.50822	0.000750216
A7	6	Target 1	0.51003	0.000423536
A7	7	Target 1	0.513964	0.0022198
A7	8	Target 1	0.515219	0.00133796
A7	9	Target 1	0.517497	0.001479
A7	10	Target 1	0.518926	0.000770906
A7	11	Target 1	0.521495	0.00120317
A7	12	Target 1	0.522324	-0.000105077
A7	13	Target 1	0.524199	-0.000367026
A7	14	Target 1	0.525535	-0.00116768
A7	15	Target 1	0.528001	-0.000838531
A7	16	Target 1	0.529597	-0.00138026
A7	17	Target 1	0.53093	-0.0021839
A7	18	Target 1	0.53485	-0.000401052
A7	19	Target 1	0.539959	0.00257156
A7	20	Target 1	0.548981	0.00945663
A7	21	Target 1	0.567808	0.0261462
A7	22	Target 1	0.601183	0.0573841
A7	23	Target 1	0.666685	0.12075
A7	24	Target 1	0.78209	0.234018
A7	25	Target 1	0.969373	0.419163
A7	26	Target 1	1.22197	0.669628
A7	27	Target 1	1.51056	0.956074
A7	28	Target 1	1.80369	1.24706
A7	29	Target 1	2.07814	1.51939
A7	30	Target 1	2.3225	1.76161
A7	31	Target 1	2.53188	1.96885
A7	32	Target 1	2.71413	2.14896
A7	33	Target 1	2.85985	2.29255
A7	34	Target 1	2.98546	2.41602
A7	35	Target 1	3.08911	2.51753
A7	36	Target 1	3.1758	2.60209
A7	37	Target 1	3.24153	2.66567
A7	38	Target 1	3.30164	2.72365
A7	39	Target 1	3.35559	2.77547
A7	40	Target 1	3.39401	2.81175
A8	1	Target 1	0.469066	-0.0101962
A8	2	Target 1	0.476489	-0.00449546
A8	3	Target 1	0.481122	-0.00158491
A8	4	Target 1	0.484227	-0.000201875
A8	5	Target 1	0.487594	0.0014439
A8	6	Target 1	0.48906	0.00118762
A8	7	Target 1	0.491154	0.00155943
A8	8	Target 1	0.492413	0.00109624
A8	9	Target 1	0.493094	5.56016e-05
A8	10	Target 1	0.49464	-0.000119758
A8	11	Target 1	0.496006	-0.000476466
A8	12	Target 1	0.497274	-0.000929702
A8	13	Target 1	0.499006	-0.000919632
A8	14	Target 1	0.499857	-0.00179103
A8	15	Target 1	0.501777	-0.00159266
A8	16	Target 1	0.503421	-0.00167084
A8	17	Target 1	0.505942	-0.000871991
A8	18	Target 1	0.508939	0.000402681
A8	19	Target 1	0.514671	0.00441338
A8	20	Target 1	0.524176	0.0121967
A8	21	Target 1	0.542243	0.0285412
A8	22	Target 1	0.579094	0.0636704
A8	23	Target 1	0.645579	0.128433
A8	24	Target 1	0.765924	0.247057
A8	25	Target 1	0.95438	0.43379
A8	26	Target 1	1.2083	0.685992
A8	27	Target 1	1.49841	0.974379
A8	28	Target 1	1.78972	1.26396
A8	29	Target 1	2.05926	1.53178
A8	30	Target 1	2.29936	1.77016
A8	31	Target 1	2.5011	1.97018
A8	32	Target 1	2.67157	2.13892
A8	33	Target 1	2.81386	2.2795
A8	34	Target 1	2.92662	2.39053
A8	35	Target 1	3.02255	2.48474
A8	36	Target 1	3.09738	2.55785
A8	37	Target 1	3.16153	2.62027
A8	38	Target 1	3.20749	2.66451
A8	39	Target 1	3.2541	2.70941
A8	40	Target 1	3.28935	2.74293
A9	1	Target 1	0.454578	-0.00811694
A9	2	Target 1	0.462643	-0.00180502
A9	3	Target 1	0.46522	-0.000979768
A9	4	Target 1	0.468477	0.000524051
A9	5	Target 1	0.470817	0.00111214
A9	6	Target 1	0.472605	0.00114759
A9	7	Target 1	0.474683	0.00147324
A9	8	Target 1	0.475172	0.000209644
A9	9	Target 1	0.476499	-0.00021561
A9	10	Target 1	0.478386	-8.08201e-05
A9	11	Target 1	0.479815	-0.000404807
A9	12	Target 1	0.48061	-0.00136209
A9	13	Target 1	0.482465	-0.0012591
A9	14	Target 1	0.484222	-0.00125541
A9	15	Target 1	0.485174	-0.00205501
A9	16	Target 1	0.487477	-0.00150439
A9	17	Target 1	0.490252	-0.000482296
A9	18	Target 1	0.493015	0.000528027
A9	19	Target 1	0.498844	0.00460462
A9	20	Target 1	0.508054	0.0120625
A9	21	Target 1	0.526927	0.0291828
A9	22	Target 1	0.564999	0.0655025
A9	23	Target 1	0.634847	0.133598
A9	24	Target 1	0.75765	0.254649
A9	25	Target 1	0.955591	0.450837
A9	26	Target 1	1.22139	0.71488
A9	27	Target 1	1.52268	1.01442
A9	28	Target 1	1.8385	1.32849
A9	29	Target 1	2.12673	1.61497
A9	30	Target 1	2.37711	1.86359
A9	31	Target 1	2.59252	2.07725
A9	32	Target 1	2.77125	2.25423
A9	33	Target 1	2.92409	2.40532
A9	34	Target 1	3.04171	2.52119
A9	35	Target 1	3.14165	2.61937
A9	36	Target 1	3.21949	2.69546
A9	37	Target 1	3.28794	2.76216
A9	38	Target 1	3.33954	2.81201
A9	39	Target 1	3.38036	2.85107
A9	40	Target 1	3.42732	2.89628
A10	1	Target 1	0.464279	-0.0171523
A10	2	Target 1	0.475466	-0.00715356
A10	3	Target 1	0.479465	-0.00434384
A10	4	Target 1	0.482195	-0.00280221
A10	5	Target 1	0.484985	-0.0012004
A10	6	Target 1	0.486578	-0.000796319
A10	7	Target 1	0.487606	-0.000956993
A10	8	Target 1	0.490292	0.000541071
A10	9	Target 1	0.491735	0.000795215
A10	10	Target 1	0.493048	0.000919899
A10	11	Target 1	0.49433	0.00101356
A10	12	Target 1	0.495673	0.00116798
A10	13	Target 1	0.496306	0.00061231
A10	14	Target 1	0.497823	0.000940484
A10	15	Target 1	0.498468	0.000396641
A10	16	Target 1	0.500468	0.00120892
A10	17	Target 1	0.501804	0.00135635
A10	18	Target 1	0.503218	0.00158167
A10	19	Target 1	0.503543	0.000717604
A10	20	Target 1	0.505463	0.00144879
A10	21	Target 1	0.505696	0.000493531
A10	22	Target 1	0.507254	0.000862624
A10	23	Target 1	0.508128	0.000548229
A10	24	Target 1	0.508771	2.68827e-06
A10	25	Target 1	0.510581	0.000624683
A10	26	Target 1	0.511246	0.000101196
A10	27	Target 1	0.512905	0.00057096
A10	28	Target 1	0.514243	0.000720469
A10	29	Target 1	0.514474	-0.000237179
A10	30	Target 1	0.516073	0.000173577
A10	31	Target 1	0.517591	0.000502854
A10	32	Target 1	0.517774	-0.000502835
A10	33	Target 1	0.519314	-0.000150671
A10	34	Target 1	0.519963	-0.000690728
A10	35	Target 1	0.521119	-0.000723312
A10	36	Target 1	0.522359	-0.000671197
A10	37	Target 1	0.522749	-0.00147071
A10	38	Target 1	0.523981	-0.0014267
A10	39	Target 1	0.525268	-0.00132822
A10	40	Target 1	0.526172	-0.00161263
A11	1
A11	2
A11	3
A11	4
A11	5
A11	6
A11	7
A11	8
A11	9
A11	10
A11	11
A11	12
A11	13
A11	14
A11	15
A11	16
A11	17
A11	18
A11	19
A11	20
A11	21
A11	22
A11	23
A11	24
A11	25
A11	26
A11	27
A11	28
A11	29
A11	30
A11	31
A11	32
A11	33
A11	34
A11	35
A11	36
A11	37
A11	38
A11	39
A11	40
A12	1
A12	2
A12	3
A12	4
A12	5
A12	6
A12	7
A12	8
A12	9
A12	10
A12	11
A12	12
A12	13
A12	14
A12	15
A12	16
A12	17
A12	18
A12	19
A12	20
A12	21
A12	22
A12	23
A12	24
A12	25
A12	26
A12	27
A12	28
A12	29
A12	30
A12	31
A12	32
A12	33
A12	34
A12	35
A12	36
A12	37
A12	38
A12	39
A12	40
B1	1	Target 2	0.638761	-0.0106159
B1	2	Target 2	0.645342	-0.00599882
B1	3	Target 2	0.651222	-0.00208219
B1	4	Target 2	0.655824	0.00055562
B1	5	Target 2	0.657985	0.000752445
B1	6	Target 2	0.659925	0.00072909
B1	7	Target 2	0.661314	0.000153974
B1	8	Target 2	0.663911	0.000787463
B1	9	Target 2	0.666064	0.0009763
B1	10	Target 2	0.666891	-0.000160529
B1	11	Target 2	0.669876	0.000860747
B1	12	Target 2	0.672087	0.00110812
B1	13	Target 2	0.671862	-0.00108109
B1	14	Target 2	0.673393	-0.00151363
B1	15	Target 2	0.676093	-0.000778162
B1	16	Target 2	0.677669	-0.00116588
B1	17	Target 2	0.680181	-0.00061715
B1	18	Target 2	0.681106	-0.00165617
B1	19	Target 2	0.685216	0.000490265
B1	20	Target 2	0.687025	0.000334647
B1	21	Target 2	0.69096	0.00230614
B1	22	Target 2	0.700145	0.00952713
B1	23	Target 2	0.713721	0.0211391
B1	24	Target 2	0.740744	0.0461992
B1	25	Target 2	0.791989	0.0954795
B1	26	Target 2	0.880215	0.181742
B1	27	Target 2	1.03364	0.3332
B1	28	Target 2	1.26824	0.56584
B1	29	Target 2	1.57818	0.873814
B1	30	Target 2	1.93329	1.22696
B1	31	Target 2	2.30498	1.59669
B1	32	Target 2	2.66341	1.95315
B1	33	Target 2	2.97481	2.26259
B1	34	Target 2	3.24832	2.53413
B1	35	Target 2	3.46822	2.75207
B1	36	Target 2	3.63143	2.91332
B1	37	Target 2	3.75465	3.03457
B1	38	Target 2	3.83855	3.11651
B1	39	Target 2	3.8944	3.17039
B1	40	Target 2	3.93396	3.208
B2	1	Target 2	0.626575	-0.00203328
B2	2	Target 2	0.626799	-0.003588
B2	3	Target 2	0.630088	-0.00207749
B2	4	Target 2	0.6343	0.000354803
B2	5	Target 2	0.635249	-0.000474944
B2	6	Target 2	0.639348	0.001845
B2	7	Target 2	0.640296	0.00101453
B2	8	Target 2	0.641507	0.000446512
B2	9	Target 2	0.643766	0.000926815
B2	10	Target 2	0.645269	0.000651332
B2	11	Target 2	0.646533	0.00013594
B2	12	Target 2	0.648629	0.000453403
B2	13	Target 2	0.649661	-0.000293315
B2	14	Target 2	0.650133	-0.00160115
B2	15	Target 2	0.653042	-0.000470084
B2	16	Target 2	0.653944	-0.00134787
B2	17	Target 2	0.65586	-0.00121047
B2	18	Target 2	0.658137	-0.000712349
B2	19	Target 2	0.658982	-0.00164617
B2	20	Target 2	0.663346	0.00093848
B2	21	Target 2	0.667253	0.00306703
B2	22	Target 2	0.674919	0.00895437
B2	23	Target 2	0.688796	0.0210519
B2	24	Target 2	0.71211	0.0425874
B2	25	Target 2	0.759562	0.0882606
B2	26	Target 2	0.844053	0.170973
B2	27	Target 2	0.987426	0.312566
B2	28	Target 2	1.20594	0.529302
B2	29	Target 2	1.50434	0.825925
B2	30	Target 2	1.84305	1.16285
B2	31	Target 2	2.19916	1.51718
B2	32	Target 2	2.54047	1.85672
B2	33	Target 2	2.84237	2.15684
B2	34	Target 2	3.09911	2.4118
B2	35	Target 2	3.31034	2.62125
B2	36	Target 2	3.46814	2.77727
B2	37	Target 2	3.58523	2.89258
B2	38	Target 2	3.65582	2.96139
B2	39	Target 2	3.71439	3.01818
B2	40	Target 2	3.74773	3.04975
B3	1	Target 2	0.643312	-0.00380121
B3	2	Target 2	0.64596	-0.00358421
B3	3	Target 2	0.651188	-0.000787404
B3	4	Target 2	0.653938	-0.000468121
B3	5	Target 2	0.656918	8.00442e-05
B3	6	Target 2	0.660301	0.00103251
B3	7	Target 2	0.662906	0.00120576
B3	8	Target 2	0.664732	0.00060123
B3	9	Target 2	0.667217	0.000655272
B3	10	Target 2	0.669883	0.000889797
B3	11	Target 2	0.670254	-0.00117016
B3	12	Target 2	0.673396	-0.000459571
B3	13	Target 2	0.67649	0.000202976
B3	14	Target 2	0.678552	-0.000165519
B3	15	Target 2	0.680172	-0.00097646
B3	16	Target 2	0.683417	-0.000163054
B3	17	Target 2	0.684712	-0.00129926
B3	18	Target 2	0.686558	-0.00188453
B3	19	Target 2	0.688949	-0.00192437
B3	20	Target 2	0.693066	-0.000238709
B3	21	Target 2	0.700605	0.00486957
B3	22	Target 2	0.708712	0.0105449
B3	23	Target 2	0.725921	0.0253231
B3	24	Target 2	0.755103	0.0520739
B3	25	Target 2	0.811537	0.106077
B3	26	Target 2	0.914429	0.206538
B3	27	Target 2	1.09044	0.380114
B3	28	Target 2	1.35754	0.644788
B3	29	Target 2	1.71378	0.998598
B3	30	Target 2	2.12293	1.40532
B3	31	Target 2	2.55468	1.83464
B3	32	Target 2	2.95457	2.2321
B3	33	Target 2	3.32078	2.59587
B3	34	Target 2	3.6342	2.90686
B3	35	Target 2	3.88442	3.15465
B3	36	Target 2	4.06669	3.33449
B3	37	Target 2	4.20997	3.47533
B3	38	Target 2	4.29497	3.55791
B3	39	Target 2	4.36823	3.62874
B3	40	Target 2	4.40513	3.6632
B4	1	Target 2	0.631884	-0.00199427
B4	2	Target 2	0.635155	-0.000935205
B4	3	Target 2	0.637202	-0.00110036
B4	4	Target 2	0.6402	-0.000314575
B4	5	Target 2	0.641069	-0.00165793
B4	6	Target 2	0.644672	-0.000266686
B4	7	Target 2	0.647267	0.000116824
B4	8	Target 2	0.65311	0.00374771
B4	9	Target 2	0.649681	-0.00189391
B4	10	Target 2	0.655619	0.00183205
B4	11	Target 2	0.658648	0.00264936
B4	12	Target 2	0.659082	0.000871188
B4	13	Target 2	0.66162	0.00119718
B4	14	Target 2	0.663885	0.00124982
B4	15	Target 2	0.660717	-0.0041299
B4	16	Target 2	0.66768	0.000620902
B4	17	Target 2	0.665827	-0.00344406
B4	18	Target 2	0.670117	-0.00136605
B4	19	Target 2	0.670542	-0.00315352
B4	20	Target 2	0.677003	0.00109583
B4	21	Target 2	0.682065	0.00394613
B4	22	Target 2	0.68948	0.00914898
B4	23	Target 2	0.711921	0.0293776
B4	24	Target 2	0.742144	0.0573891
B4	25	Target 2	0.809117	0.12215
B4	26	Target 2	0.92302	0.233841
B4	27	Target 2	1.10508	0.413693
B4	28	Target 2	1.37583	0.682225
B4	29	Target 2	1.70806	1.01224
B4	30	Target 2	2.06371	1.36568
B4	31	Target 2	2.42204	1.7218
B4	32	Target 2	2.76361	2.06116
B4	33	Target 2	3.06409	2.35943
B4	34	Target 2	3.29755	2.59067
B4	35	Target 2	3.49384	2.78475
B4	36	Target 2	3.62266	2.91136
B4	37	Target 2	3.70765	2.99414
B4	38	Target 2	3.7777	3.06197
B4	39	Target 2	3.83417	3.11623
B4	40	Target 2	3.86376	3.14362
B5	1	Target 2	0.653136	-0.004333
B5	2	Target 2	0.657143	-0.00241804
B5	3	Target 2	0.660513	-0.00113858
B5	4	Target 2	0.663545	-0.000197732
B5	5	Target 2	0.667691	0.00185689
B5	6	Target 2	0.668785	0.000859447
B5	7	Target 2	0.669906	-0.00011105
B5	8	Target 2	0.672864	0.000756123
B5	9	Target 2	0.674784	0.000585044
B5	10	Target 2	0.677016	0.000725696
B5	11	Target 2	0.678453	7.12827e-05
B5	12	Target 2	0.680143	-0.000330348
B5	13	Target 2	0.682095	-0.000469301
B5	14	Target 2	0.68431	-0.000345874
B5	15	Target 2	0.685252	-0.00149518
B5	16	Target 2	0.686683	-0.00215538
B5	17	Target 2	0.689209	-0.00171998
B5	18	Target 2	0.691196	-0.00182496
B5	19	Target 2	0.69393	-0.00118172
B5	20	Target 2	0.698081	0.000877962
B5	21	Target 2	0.704532	0.00523767
B5	22	Target 2	0.713829	0.0124436
B5	23	Target 2	0.732238	0.0287615
B5	24	Target 2	0.767317	0.0617493
B5	25	Target 2	0.830264	0.122604
B5	26	Target 2	0.946023	0.236273
B5	27	Target 2	1.1333	0.421454
B5	28	Target 2	1.40407	0.690142
B5	29	Target 2	1.74248	1.02646
B5	30	Target 2	2.12282	1.4047
B5	31	Target 2	2.50338	1.78317
B5	32	Target 2	2.85003	2.12773
B5	33	Target 2	3.16637	2.44198
B5	34	Target 2	3.42749	2.70101
B5	35	Target 2	3.6131	2.88453
B5	36	Target 2	3.75757	3.02691
B5	37	Target 2	3.86393	3.13117
B5	38	Target 2	3.93745	3.20261
B5	39	Target 2	3.97297	3.23603
B5	40	Target 2	4.01544	3.27641
B6	1	Target 2	0.641135	0.000222914
B6	2	Target 2	0.641886	-0.00105954
B6	3	Target 2	0.644491	-0.000486803
B6	4	Target 2	0.647799	0.00078784
B6	5	Target 2	0.64921	0.000165983
B6	6	Target 2	0.651818	0.000740391
B6	7	Target 2	0.653239	0.000128666
B6	8	Target 2	0.655689	0.000545777
B6	9	Target 2	0.658071	0.000894879
B6	10	Target 2	0.659867	0.000656935
B6	11	Target 2	0.660902	-0.00034067
B6	12	Target 2	0.662703	-0.000572713
B6	13	Target 2	0.664907	-0.000401411
B6	14	Target 2	0.666663	-0.000679111
B6	15	Target 2	0.668148	-0.00122724
B6	16	Target 2	0.669094	-0.00231359
B6	17	Target 2	0.672355	-0.00108574
B6	18	Target 2	0.674297	-0.00117712
B6	19	Target 2	0.676598	-0.00090872
B6	20	Target 2	0.679436	-0.000104357
B6	21	Target 2	0.68695	0.005377
B6	22	Target 2	0.695911	0.0123051
B6	23	Target 2	0.713794	0.028155
B6	24	Target 2	0.749166	0.0614933
B6	25	Target 2	0.808933	0.119228
B6	26	Target 2	0.918894	0.227156
B6	27	Target 2	1.10147	0.407703
B6	28	Target 2	1.36091	0.66511
B6	29	Target 2	1.68986	0.992018
B6	30	Target 2	2.05319	1.35332
B6	31	Target 2	2.41817	1.71626
B6	32	Target 2	2.75677	2.05283
B6	33	Target 2	3.05202	2.34605
B6	34	Target 2	3.29513	2.58713
B6	35	Target 2	3.48276	2.77273
B6	36	Target 2	3.61916	2.90709
B6	37	Target 2	3.71684	3.00273
B6	38	Target 2	3.77758	3.06145
B6	39	Target 2	3.82421	3.10604
B6	40	Target 2	3.85442	3.13422
B7	1	Target 2	0.646618	-0.003721
B7	2	Target 2	0.648436	-0.00384733
B7	3	Target 2	0.653061	-0.00116552
B7	4	Target 2	0.655723	-0.000447374
B7	5	Target 2	0.657914	-0.000199513
B7	6	Target 2	0.659723	-0.000334731
B7	7	Target 2	0.662904	0.000902568
B7	8	Target 2	0.66518	0.00123471
B7	9	Target 2	0.666133	0.000244345
B7	10	Target 2	0.668026	0.000193289
B7	11	Target 2	0.670792	0.00101562
B7	12	Target 2	0.67351	0.00179068
B7	13	Target 2	0.673129	-0.00053423
B7	14	Target 2	0.67566	5.30203e-05
B7	15	Target 2	0.677585	3.46277e-05
B7	16	Target 2	0.679211	-0.000283338
B7	17	Target 2	0.679651	-0.00178732
B7	18	Target 2	0.681784	-0.00159757
B7	19	Target 2	0.683952	-0.00137307
B7	20	Target 2	0.686721	-0.000547882
B7	21	Target 2	0.689142	-7.07214e-05
B7	22	Target 2	0.694029	0.0028724
B7	23	Target 2	0.699061	0.00596072
B7	24	Target 2	0.711704	0.0166604
B7	25	Target 2	0.735517	0.0385292
B7	26	Target 2	0.777876	0.0789451
B7	27	Target 2	0.857965	0.15709
B7	28	Target 2	0.99524	0.292421
B7	29	Target 2	1.20878	0.504015
B7	30	Target 2	1.50232	0.795611
B7	31	Target 2	1.85317	1.14452
B7	32	Target 2	2.2212	1.51061
B7	33	Target 2	2.58496	1.87242
B7	34	Target 2	2.90703	2.19255
B7	35	Target 2	3.19479	2.47836
B7	36	Target 2	3.43013	2.71176
B7	37	Target 2	3.59997	2.87966
B7	38	Target 2	3.73639	3.01414
B7	39	Target 2	3.82017	3.09597
B7	40	Target 2	3.87319	3.14705
B8	1	Target 2	0.674338	-0.00171504
B8	2	Target 2	0.674504	-0.00362602
B8	3	Target 2	0.677927	-0.00227967
B8	4	Target 2	0.681642	-0.000641072
B8	5	Target 2	0.684147	-0.000212452
B8	6	Target 2	0.687498	0.00106178
B8	7	Target 2	0.689831	0.00131892
B8	8	Target 2	0.691421	0.000832486
B8	9	Target 2	0.693765	0.00109964
B8	10	Target 2	0.695667	0.000925117
B8	11	Target 2	0.69783	0.00101125
B8	12	Target 2	0.698796	-9.85875e-05
B8	13	Target 2	0.701094	0.000122429
B8	14	Target 2	0.702634	-0.000414308
B8	15	Target 2	0.704969	-0.000155323
B8	16	Target 2	0.706726	-0.000474682
B8	17	Target 2	0.707656	-0.00162094
B8	18	Target 2	0.71004	-0.00131343
B8	19	Target 2	0.712133	-0.00129728
B8	20	Target 2	0.714385	-0.00112216
B8	21	Target 2	0.717729	0.000145578
B8	22	Target 2	0.722773	0.0031127
B8	23	Target 2	0.72905	0.00731364
B8	24	Target 2	0.741941	0.0181284
B8	25	Target 2	0.766043	0.0401537
B8	26	Target 2	0.810222	0.0822559
B8	27	Target 2	0.889906	0.159864
B8	28	Target 2	1.03122	0.299101
B8	29	Target 2	1.25241	0.518211
B8	30	Target 2	1.55529	0.819016
B8	31	Target 2	1.91334	1.17499
B8	32	Target 2	2.29958	1.55916
B8	33	Target 2	2.6707	1.9282
B8	34	Target 2	3.01404	2.26947
B8	35	Target 2	3.30948	2.56283
B8	36	Target 2	3.5483	2.79957
B8	37	Target 2	3.73233	2.98153
B8	38	Target 2	3.87304	3.12016
B8	39	Target 2	3.95377	3.19881
B8	40	Target 2	4.02048	3.26345
B9	1	Target 2	0.674709	-0.00389392
B9	2	Target 2	0.676883	-0.00365936
B9	3	Target 2	0.680419	-0.00206272
B9	4	Target 2	0.682777	-0.00164404
B9	5	Target 2	0.685553	-0.00080693
B9	6	Target 2	0.688959	0.000659004
B9	7	Target 2	0.690663	0.000423881
B9	8	Target 2	0.693739	0.00156044
B9	9	Target 2	0.695858	0.00174017
B9	10	Target 2	0.698421	0.00236377
B9	11	Target 2	0.699262	0.00126599
B9	12	Target 2	0.701012	0.00107616
B9	13	Target 2	0.702482	0.000606912
B9	14	Target 2	0.702822	-0.0009928
B9	15	Target 2	0.704592	-0.00116152
B9	16	Target 2	0.706483	-0.00121008
B9	17	Target 2	0.708511	-0.00112143
B9	18	Target 2	0.71107	-0.000501528
B9	19	Target 2	0.71109	-0.00242138
B9	20	Target 2	0.715766	0.000315806
B9	21	Target 2	0.717586	0.000195958
B9	22	Target 2	0.721043	0.00171434
B9	23	Target 2	0.72907	0.00780166
B9	24	Target 2	0.73991	0.0167023
B9	25	Target 2	0.763704	0.0385571
B9	26	Target 2	0.805018	0.0779312
B9	27	Target 2	0.88392	0.154895
B9	28	Target 2	1.01919	0.288223
B9	29	Target 2	1.23291	0.500005
B9	30	Target 2	1.53464	0.799793
B9	31	Target 2	1.88895	1.15216
B9	32	Target 2	2.27134	1.53262
B9	33	Target 2	2.64577	1.90511
B9	34	Target 2	2.98452	2.24191
B9	35	Target 2	3.28876	2.54422
B9	36	Target 2	3.51282	2.76634
B9	37	Target 2	3.70978	2.96136
B9	38	Target 2	3.82825	3.07789
B9	39	Target 2	3.93708	3.18478
B9	40	Target 2	3.97358	3.21934
B10	1	Target 2	0.681904	-0.00856724
B10	2	Target 2	0.683449	-0.00862136
B10	3	Target 2	0.687735	-0.00593324
B10	4	Target 2	0.691667	-0.00359983
B10	5	Target 2	0.695431	-0.00143403
B10	6	Target 2	0.698036	-0.000426524
B10	7	Target 2	0.700292	0.000230385
B10	8	Target 2	0.701984	0.00032427
B10	9	Target 2	0.703876	0.000618902
B10	10	Target 2	0.705778	0.000921701
B10	11	Target 2	0.706209	-0.000245232
B10	12	Target 2	0.709597	0.00154423
B10	13	Target 2	0.710922	0.00127178
B10	14	Target 2	0.713192	0.00194371
B10	15	Target 2	0.714407	0.0015598
B10	16	Target 2	0.715064	0.000619189
B10	17	Target 2	0.717531	0.00148769
B10	18	Target 2	0.717629	-1.27261e-05
B10	19	Target 2	0.721304	0.00206438
B10	20	Target 2	0.720499	-0.000339644
B10	21	Target 2	0.723467	0.00103079
B10	22	Target 2	0.725727	0.00169253
B10	23	Target 2	0.726575	0.000941698
B10	24	Target 2	0.727837	0.000606369
B10	25	Target 2	0.729801	0.00097211
B10	26	Target 2	0.730485	5.77816e-05
B10	27	Target 2	0.73343	0.00140384
B10	28	Target 2	0.73341	-0.000213525
B10	29	Target 2	0.736422	0.00119935
B10	30	Target 2	0.737045	0.00022494
B10	31	Target 2	0.739245	0.000826179
B10	32	Target 2	0.740249	0.00023169
B10	33	Target 2	0.740967	-0.000648009
B10	34	Target 2	0.741876	-0.00133757
B10	35	Target 2	0.745741	0.000929263
B10	36	Target 2	0.744526	-0.00188365
B10	37	Target 2	0.746454	-0.00155451
B10	38	Target 2	0.74687	-0.00273622
B10	39	Target 2	0.748867	-0.00233788
B10	40	Target 2	0.74976	-0.00304317
B11	1
B11	2
B11	3
B11	4
B11	5
B11	6
B11	7
B11	8
B11	9
B11	10
B11	11
B11	12
B11	13
B11	14
B11	15
B11	16
B11	17
B11	18
B11	19
B11	20
B11	21
B11	22
B11	23
B11	24
B11	25
B11	26
B11	27
B11	28
B11	29
B11	30
B11	31
B11	32
B11	33
B11	34
B11	35
B11	36
B11	37
B11	38
B11	39
B11	40
B12	1
B12	2
B12	3
B12	4
B12	5
B12	6
B12	7
B12	8
B12	9
B12	10
B12	11
B12	12
B12	13
B12	14
B12	15
B12	16
B12	17
B12	18
B12	19
B12	20
B12	21
B12	22
B12	23
B12	24
B12	25
B12	26
B12	27
B12	28
B12	29
B12	30
B12	31
B12	32
B12	33
B12	34
B12	35
B12	36
B12	37
B12	38
B12	39
B12	40
C1	1	Target 3	0.397422	-0.00661242
C1	2	Target 3	0.401838	-0.00422126
C1	3	Target 3	0.407379	-0.000704448
C1	4	Target 3	0.410408	0.000300419
C1	5	Target 3	0.413002	0.000870947
C1	6	Target 3	0.415083	0.000927684
C1	7	Target 3	0.417277	0.00109683
C1	8	Target 3	0.418445	0.000241173
C1	9	Target 3	0.420172	-5.62317e-05
C1	10	Target 3	0.421482	-0.00077069
C1	11	Target 3	0.42402	-0.000256428
C1	12	Target 3	0.424502	-0.00179841
C1	13	Target 3	0.427007	-0.00131747
C1	14	Target 3	0.42854	-0.00180861
C1	15	Target 3	0.431906	-0.00046707
C1	16	Target 3	0.434564	0.000167175
C1	17	Target 3	0.439996	0.00357512
C1	18	Target 3	0.448453	0.0100079
C1	19	Target 3	0.463263	0.0227934
C1	20	Target 3	0.491376	0.0488821
C1	21	Target 3	0.540385	0.0958668
C1	22	Target 3	0.628688	0.182146
C1	23	Target 3	0.772216	0.32365
C1	24	Target 3	0.974249	0.523658
C1	25	Target 3	1.21639	0.763777
C1	26	Target 3	1.4757	1.02106
C1	27	Target 3	1.73462	1.27796
C1	28	Target 3	1.98049	1.5218
C1	29	Target 3	2.19456	1.73384
C1	30	Target 3	2.3775	1.91476
C1	31	Target 3	2.54693	2.08217
C1	32	Target 3	2.67573	2.20895
C1	33	Target 3	2.78452	2.31571
C1	34	Target 3	2.87224	2.40141
C1	35	Target 3	2.94355	2.47069
C1	36	Target 3	2.99127	2.51639
C1	37	Target 3	3.03102	2.55412
C1	38	Target 3	3.07334	2.59441
C1	39	Target 3	3.0887	2.60774
C1	40	Target 3	3.10906	2.62608
C2	1	Target 3	0.401312	-0.000981172
C2	2	Target 3	0.4032	-0.000935847
C2	3	Target 3	0.406392	0.000414194
C2	4	Target 3	0.408081	0.000260082
C2	5	Target 3	0.409861	0.000197255
C2	6	Target 3	0.412737	0.00123136
C2	7	Target 3	0.413707	0.000358149
C2	8	Target 3	0.415131	-5.9952e-05
C2	9	Target 3	0.416547	-0.000486964
C2	10	Target 3	0.418194	-0.000682263
C2	11	Target 3	0.419878	-0.000840845
C2	12	Target 3	0.422069	-0.00049237
C2	13	Target 3	0.423101	-0.00130353
C2	14	Target 3	0.424778	-0.00146876
C2	15	Target 3	0.426777	-0.00131201
C2	16	Target 3	0.430221	0.000289179
C2	17	Target 3	0.435671	0.00389648
C2	18	Target 3	0.443388	0.00977114
C2	19	Target 3	0.458025	0.0225649
C2	20	Target 3	0.486232	0.0489294
C2	21	Target 3	0.536389	0.0972433
C2	22	Target 3	0.62495	0.183963
C2	23	Target 3	0.768375	0.325545
C2	24	Target 3	0.97725	0.532577
C2	25	Target 3	1.21885	0.77233
C2	26	Target 3	1.47704	1.02868
C2	27	Target 3	1.7375	1.2873
C2	28	Target 3	1.97447	1.52242
C2	29	Target 3	2.19055	1.73666
C2	30	Target 3	2.37493	1.9192
C2	31	Target 3	2.52994	2.07237
C2	32	Target 3	2.66007	2.20065
C2	33	Target 3	2.76942	2.30816
C2	34	Target 3	2.85337	2.39027
C2	35	Target 3	2.91914	2.4542
C2	36	Target 3	2.97206	2.50528
C2	37	Target 3	3.01712	2.54849
C2	38	Target 3	3.0469	2.57643
C2	39	Target 3	3.07609	2.60378
C2	40	Target 3	3.09966	2.6255
C3	1	Target 3	0.420926	-0.00202191
C3	2	Target 3	0.423603	-0.00143174
C3	3	Target 3	0.427062	-5.88521e-05
C3	4	Target 3	0.429459	0.000251795
C3	5	Target 3	0.431679	0.000384582
C3	6	Target 3	0.43348	9.97194e-05
C3	7	Target 3	0.435775	0.000307698
C3	8	Target 3	0.438066	0.000512159
C3	9	Target 3	0.439827	0.000186497
C3	10	Target 3	0.441863	0.000135702
C3	11	Target 3	0.443607	-0.000207156
C3	12	Target 3	0.444811	-0.00108947
C3	13	Target 3	0.44644	-0.00154638
C3	14	Target 3	0.448933	-0.00114045
C3	15	Target 3	0.451124	-0.00103636
C3	16	Target 3	0.454327	8.02564e-05
C3	17	Target 3	0.459453	0.00312026
C3	18	Target 3	0.468635	0.0102153
C3	19	Target 3	0.484816	0.0243094
C3	20	Target 3	0.513896	0.0513026
C3	21	Target 3	0.568043	0.103364
C3	22	Target 3	0.661435	0.194668
C3	23	Target 3	0.813433	0.34458
C3	24	Target 3	1.02493	0.553992
C3	25	Target 3	1.27712	0.804094
C3	26	Target 3	1.54693	1.07182
C3	27	Target 3	1.81066	1.33346
C3	28	Target 3	2.05982	1.58054
C3	29	Target 3	2.27658	1.79521
C3	30	Target 3	2.47097	1.98751
C3	31	Target 3	2.64273	2.15719
C3	32	Target 3	2.78217	2.29454
C3	33	Target 3	2.8922	2.40249
C3	34	Target 3	2.98697	2.49517
C3	35	Target 3	3.06663	2.57274
C3	36	Target 3	3.11814	2.62216
C3	37	Target 3	3.1762	2.67813
C3	38	Target 3	3.20648	2.70633
C3	39	Target 3	3.24123	2.73899
C3	40	Target 3	3.26675	2.76243
C4	1	Target 3	0.416324	-0.00282235
C4	2	Target 3	0.418672	-0.00262065
C4	3	Target 3	0.422788	-0.000650692
C4	4	Target 3	0.425873	0.000288226
C4	5	Target 3	0.429199	0.00146744
C4	6	Target 3	0.431225	0.0013468
C4	7	Target 3	0.432805	0.000780904
C4	8	Target 3	0.433791	-0.000379782
C4	9	Target 3	0.436754	0.000436917
C4	10	Target 3	0.438346	-0.000118067
C4	11	Target 3	0.438637	-0.00197291
C4	12	Target 3	0.441871	-0.000885039
C4	13	Target 3	0.442415	-0.00248748
C4	14	Target 3	0.445285	-0.00176389
C4	15	Target 3	0.448076	-0.00111975
C4	16	Target 3	0.450965	-0.000377404
C4	17	Target 3	0.458923	0.00543473
C4	18	Target 3	0.467966	0.0123317
C4	19	Target 3	0.486906	0.0291251
C4	20	Target 3	0.520325	0.0603969
C4	21	Target 3	0.5829	0.120826
C4	22	Target 3	0.68933	0.225109
C4	23	Target 3	0.857916	0.391549
C4	24	Target 3	1.08003	0.611514
C4	25	Target 3	1.33974	0.869076
C4	26	Target 3	1.60812	1.13532
C4	27	Target 3	1.86588	1.39093
C4	28	Target 3	2.10671	1.62961
C4	29	Target 3	2.31592	1.83667
C4	30	Target 3	2.49616	2.01476
C4	31	Target 3	2.65005	2.16652
C4	32	Target 3	2.78626	2.30058
C4	33	Target 3	2.89558	2.40775
C4	34	Target 3	2.98338	2.4934
C4	35	Target 3	3.05052	2.55839
C4	36	Target 3	3.10379	2.60952
C4	37	Target 3	3.14106	2.64465
C4	38	Target 3	3.18231	2.68375
C4	39	Target 3	3.21353	2.71282
C4	40	Target 3	3.23935	2.7365
C5	1	Target 3	0.417408	-0.00193023
C5	2	Target 3	0.420113	-0.00125464
C5	3	Target 3	0.422482	-0.000915847
C5	4	Target 3	0.425962	0.000534276
C5	5	Target 3	0.427607	0.000149441
C5	6	Target 3	0.429951	0.000464335
C5	7	Target 3	0.431765	0.000248748
C5	8	Target 3	0.434044	0.00049754
C5	9	Target 3	0.435936	0.000360332
C5	10	Target 3	0.437504	-0.00010187
C5	11	Target 3	0.439454	-0.000180992
C5	12	Target 3	0.44111	-0.000555575
C5	13	Target 3	0.442287	-0.00140768
C5	14	Target 3	0.444995	-0.000729377
C5	15	Target 3	0.447641	-0.0001136
C5	16	Target 3	0.451534	0.00175027
C5	17	Target 3	0.457585	0.00577108
C5	18	Target 3	0.4677	0.013857
C5	19	Target 3	0.485797	0.029924
C5	20	Target 3	0.519333	0.0614301
C5	21	Target 3	0.580605	0.120672
C5	22	Target 3	0.686319	0.224356
C5	23	Target 3	0.855475	0.391483
C5	24	Target 3	1.08252	0.616498
C5	25	Target 3	1.3541	0.886047
C5	26	Target 3	1.62955	1.15947
C5	27	Target 3	1.90279	1.43068
C5	28	Target 3	2.15382	1.67968
C5	29	Target 3	2.37217	1.896
C5	30	Target 3	2.55558	2.07738
C5	31	Target 3	2.71589	2.23566
C5	32	Target 3	2.85115	2.36889
C5	33	Target 3	2.94617	2.46188
C5	34	Target 3	3.02027	2.53395
C5	35	Target 3	3.09674	2.60839
C5	36	Target 3	3.14177	2.6514
C5	37	Target 3	3.17499	2.68258
C5	38	Target 3	3.20298	2.70854
C5	39	Target 3	3.23709	2.74062
C5	40	Target 3	3.26459	2.76609
C6	1	Target 3	0.424615	-0.000482073
C6	2	Target 3	0.425513	-0.00164535
C6	3	Target 3	0.428625	-0.000595712
C6	4	Target 3	0.431598	0.000315433
C6	5	Target 3	0.434142	0.000796859
C6	6	Target 3	0.435471	6.40479e-05
C6	7	Target 3	0.438312	0.000842632
C6	8	Target 3	0.43987	0.000338316
C6	9	Target 3	0.441611	1.75223e-05
C6	10	Target 3	0.443024	-0.000630918
C6	11	Target 3	0.44489	-0.000827197
C6	12	Target 3	0.446868	-0.000911659
C6	13	Target 3	0.44861	-0.00123201
C6	14	Target 3	0.451139	-0.000764259
C6	15	Target 3	0.454899	0.000932922
C6	16	Target 3	0.457682	0.00165402
C6	17	Target 3	0.463938	0.00584813
C6	18	Target 3	0.474423	0.0142712
C6	19	Target 3	0.493096	0.0308819
C6	20	Target 3	0.527386	0.0631097
C6	21	Target 3	0.590912	0.124574
C6	22	Target 3	0.700584	0.232184
C6	23	Target 3	0.87348	0.403018
C6	24	Target 3	1.10791	0.635386
C6	25	Target 3	1.38051	0.905922
C6	26	Target 3	1.66568	1.18903
C6	27	Target 3	1.94528	1.46657
C6	28	Target 3	2.19862	1.71785
C6	29	Target 3	2.42644	1.9436
C6	30	Target 3	2.61878	2.13388
C6	31	Target 3	2.77594	2.28898
C6	32	Target 3	2.91184	2.42282
C6	33	Target 3	3.01515	2.52407
C6	34	Target 3	3.09922	2.60607
C6	35	Target 3	3.16784	2.67263
C6	36	Target 3	3.21604	2.71877
C6	37	Target 3	3.25564	2.75631
C6	38	Target 3	3.29458	2.79319
C6	39	Target 3	3.31575	2.81229
C6	40	Target 3	3.34533	2.83981
C7	1	Target 3	0.409414	-0.00231347
C7	2	Target 3	0.413136	-0.000722697
C7	3	Target 3	0.415686	-0.000303573
C7	4	Target 3	0.418621	0.000500895
C7	5	Target 3	0.421012	0.000761173
C7	6	Target 3	0.422836	0.000454432
C7	7	Target 3	0.42483	0.000318161
C7	8	Target 3	0.426694	5.1295e-05
C7	9	Target 3	0.429514	0.000739892
C7	10	Target 3	0.430498	-0.000406947
C7	11	Target 3	0.432332	-0.000702899
C7	12	Target 3	0.433663	-0.00150284
C7	13	Target 3	0.436007	-0.00128992
C7	14	Target 3	0.438228	-0.00119936
C7	15	Target 3	0.440083	-0.00147502
C7	16	Target 3	0.44402	0.000331164
C7	17	Target 3	0.449544	0.00372355
C7	18	Target 3	0.458173	0.0102222
C7	19	Target 3	0.47229	0.0222089
C7	20	Target 3	0.499869	0.0476563
C7	21	Target 3	0.549385	0.0950422
C7	22	Target 3	0.637658	0.181185
C7	23	Target 3	0.783704	0.325099
C7	24	Target 3	0.989974	0.529239
C7	25	Target 3	1.24441	0.781542
C7	26	Target 3	1.51965	1.05465
C7	27	Target 3	1.78754	1.32041
C7	28	Target 3	2.0398	1.57054
C7	29	Target 3	2.2693	1.79791
C7	30	Target 3	2.46956	1.99604
C7	31	Target 3	2.63766	2.16201
C7	32	Target 3	2.7704	2.29261
C7	33	Target 3	2.88765	2.40774
C7	34	Target 3	2.98177	2.49972
C7	35	Target 3	3.05493	2.57076
C7	36	Target 3	3.10772	2.62142
C7	37	Target 3	3.15737	2.66894
C7	38	Target 3	3.20058	2.71002
C7	39	Target 3	3.2233	2.7306
C7	40	Target 3	3.25744	2.76261
C8	1	Target 3	0.429728	-0.00195814
C8	2	Target 3	0.431567	-0.00227914
C8	3	Target 3	0.435093	-0.000913325
C8	4	Target 3	0.438059	-0.000107826
C8	5	Target 3	0.44076	0.000432938
C8	6	Target 3	0.443932	0.00144416
C8	7	Target 3	0.445356	0.000707808
C8	8	Target 3	0.447218	0.00040922
C8	9	Target 3	0.449297	0.000328428
C8	10	Target 3	0.450538	-0.000591419
C8	11	Target 3	0.453026	-0.000263652
C8	12	Target 3	0.454868	-0.000582267
C8	13	Target 3	0.456029	-0.00158157
C8	14	Target 3	0.458423	-0.00134756
C8	15	Target 3	0.461213	-0.000718101
C8	16	Target 3	0.464248	0.000157076
C8	17	Target 3	0.468878	0.00262608
C8	18	Target 3	0.477606	0.00919466
C8	19	Target 3	0.492741	0.0221693
C8	20	Target 3	0.520631	0.0478988
C8	21	Target 3	0.571969	0.0970758
C8	22	Target 3	0.661434	0.18438
C8	23	Target 3	0.809469	0.330255
C8	24	Target 3	1.01821	0.536839
C8	25	Target 3	1.27456	0.791031
C8	26	Target 3	1.5526	1.0669
C8	27	Target 3	1.829	1.34115
C8	28	Target 3	2.08426	1.59425
C8	29	Target 3	2.31723	1.82505
C8	30	Target 3	2.52123	2.02689
C8	31	Target 3	2.69217	2.19567
C8	32	Target 3	2.83557	2.33692
C8	33	Target 3	2.95368	2.45286
C8	34	Target 3	3.04548	2.5425
C8	35	Target 3	3.12899	2.62385
C8	36	Target 3	3.18352	2.67622
C8	37	Target 3	3.23171	2.72225
C8	38	Target 3	3.26544	2.75382
C8	39	Target 3	3.29915	2.78537
C8	40	Target 3	3.32147	2.80553
C9	1	Target 3	0.42419	0.000444621
C9	2	Target 3	0.424617	-0.00102552
C9	3	Target 3	0.427585	4.53971e-05
C9	4	Target 3	0.430039	0.000603152
C9	5	Target 3	0.432044	0.000710801
C9	6	Target 3	0.433588	0.00035881
C9	7	Target 3	0.435297	0.000170434
C9	8	Target 3	0.436991	-3.25759e-05
C9	9	Target 3	0.439652	0.000731619
C9	10	Target 3	0.439938	-0.000879192
C9	11	Target 3	0.441908	-0.00080507
C9	12	Target 3	0.443203	-0.00140761
C9	13	Target 3	0.445399	-0.00110753
C9	14	Target 3	0.447139	-0.00126473
C9	15	Target 3	0.449295	-0.00100559
C9	16	Target 3	0.452238	4.1127e-05
C9	17	Target 3	0.457935	0.00384096
C9	18	Target 3	0.4668	0.0108088
C9	19	Target 3	0.480514	0.0226266
C9	20	Target 3	0.507772	0.0479875
C9	21	Target 3	0.55782	0.0961384
C9	22	Target 3	0.646237	0.182659
C9	23	Target 3	0.792932	0.327458
C9	24	Target 3	1.00158	0.534207
C9	25	Target 3	1.26403	0.794759
C9	26	Target 3	1.54707	1.07591
C9	27	Target 3	1.82277	1.34971
C9	28	Target 3	2.09052	1.61556
C9	29	Target 3	2.32236	1.84551
C9	30	Target 3	2.52418	2.04543
C9	31	Target 3	2.68913	2.20848
C9	32	Target 3	2.8267	2.34415
C9	33	Target 3	2.94172	2.45727
C9	34	Target 3	3.03022	2.54388
C9	35	Target 3	3.10995	2.62171
C9	36	Target 3	3.15173	2.6616
C9	37	Target 3	3.20633	2.7143
C9	38	Target 3	3.23253	2.73861
C9	39	Target 3	3.26221	2.76639
C9	40	Target 3	3.2862	2.78848
C10	1	Target 3	0.416593	-0.00762813
C10	2	Target 3	0.419399	-0.00607228
C10	3	Target 3	0.423158	-0.00356251
C10	4	Target 3	0.425592	-0.00237895
C10	5	Target 3	0.427785	-0.00143631
C10	6	Target 3	0.429804	-0.000667293
C10	7	Target 3	0.431294	-0.000427063
C10	8	Target 3	0.432275	-0.00069541
C10	9	Target 3	0.435554	0.00133308
C10	10	Target 3	0.435423	-4.72229e-05
C10	11	Target 3	0.436957	0.000235833
C10	12	Target 3	0.439074	0.00110328
C10	13	Target 3	0.44012	0.000899785
C10	14	Target 3	0.441965	0.00149439
C10	15	Target 3	0.442984	0.0012636
C10	16	Target 3	0.443733	0.000762258
C10	17	Target 3	0.445989	0.00176814
C10	18	Target 3	0.446077	0.00060602
C10	19	Target 3	0.447835	0.00111495
C10	20	Target 3	0.447457	-0.000513428
C10	21	Target 3	0.450134	0.000913143
C10	22	Target 3	0.451843	0.00137209
C10	23	Target 3	0.452011	0.000290291
C10	24	Target 3	0.45349	0.000519703
C10	25	Target 3	0.454467	0.000246886
C10	26	Target 3	0.45588	0.0004096
C10	27	Target 3	0.45724	0.000519474
C10	28	Target 3	0.458092	0.000122024
C10	29	Target 3	0.459522	0.000301308
C10	30	Target 3	0.460719	0.000248462
C10	31	Target 3	0.462386	0.000666164
C10	32	Target 3	0.463256	0.000286267
C10	33	Target 3	0.464459	0.000239203
C10	34	Target 3	0.46505	-0.000420091
C10	35	Target 3	0.46597	-0.000749979
C10	36	Target 3	0.466935	-0.00103525
C10	37	Target 3	0.467917	-0.00130289
C10	38	Target 3	0.4685	-0.00196969
C10	39	Target 3	0.47021	-0.00150988
C10	40	Target 3	0.471125	-0.00184468
C11	1
C11	2
C11	3
C11	4
C11	5
C11	6
C11	7
C11	8
C11	9
C11	10
C11	11
C11	12
C11	13
C11	14
C11	15
C11	16
C11	17
C11	18
C11	19
C11	20
C11	21
C11	22
C11	23
C11	24
C11	25
C11	26
C11	27
C11	28
C11	29
C11	30
C11	31
C11	32
C11	33
C11	34
C11	35
C11	36
C11	37
C11	38
C11	39
C11	40
C12	1
C12	2
C12	3
C12	4
C12	5
C12	6
C12	7
C12	8
C12	9
C12	10
C12	11
C12	12
C12	13
C12	14
C12	15
C12	16
C12	17
C12	18
C12	19
C12	20
C12	21
C12	22
C12	23
C12	24
C12	25
C12	26
C12	27
C12	28
C12	29
C12	30
C12	31
C12	32
C12	33
C12	34
C12	35
C12	36
C12	37
C12	38
C12	39
C12	40
D1	1	Target 4	0.550318	-0.014144
D1	2	Target 4	0.557058	-0.00892826
D1	3	Target 4	0.563647	-0.00386234
D1	4	Target 4	0.567242	-0.00179071
D1	5	Target 4	0.569514	-0.00104285
D1	6	Target 4	0.57189	-0.000190377
D1	7	Target 4	0.573787	0.000183587
D1	8	Target 4	0.576189	0.00106163
D1	9	Target 4	0.578299	0.00164778
D1	10	Target 4	0.580115	0.00194057
D1	11	Target 4	0.581786	0.00208827
D1	12	Target 4	0.582551	0.00132939
D1	13	Target 4	0.584132	0.00138691
D1	14	Target 4	0.584917	0.000648
D1	15	Target 4	0.587154	0.00136159
D1	16	Target 4	0.588557	0.00124108
D1	17	Target 4	0.589038	0.000198536
D1	18	Target 4	0.590014	-0.000348749
D1	19	Target 4	0.591584	-0.000302372
D1	20	Target 4	0.592738	-0.000671499
D1	21	Target 4	0.593639	-0.00129412
D1	22	Target 4	0.594896	-0.00156097
D1	23	Target 4	0.596632	-0.00134865
D1	24	Target 4	0.598453	-0.0010514
D1	25	Target 4	0.599105	-0.00192282
D1	26	Target 4	0.601934	-0.000617588
D1	27	Target 4	0.606992	0.00291709
D1	28	Target 4	0.614941	0.00934236
D1	29	Target 4	0.627064	0.0199417
D1	30	Target 4	0.652403	0.0437574
D1	31	Target 4	0.698831	0.0886619
D1	32	Target 4	0.783987	0.172294
D1	33	Target 4	0.926487	0.313271
D1	34	Target 4	1.13579	0.521048
D1	35	Target 4	1.4027	0.786434
D1	36	Target 4	1.70047	1.08268
D1	37	Target 4	2.0135	1.39419
D1	38	Target 4	2.31556	1.69473
D1	39	Target 4	2.59421	1.97185
D1	40	Target 4	2.84913	2.22525
D2	1	Target 4	0.613788	0.00110515
D2	2	Target 4	0.6135	-0.000630001
D2	3	Target 4	0.614555	-0.00102262
D2	4	Target 4	0.617229	0.000204341
D2	5	Target 4	0.619045	0.000573589
D2	6	Target 4	0.620661	0.000742149
D2	7	Target 4	0.621529	0.000163088
D2	8	Target 4	0.623066	0.000252374
D2	9	Target 4	0.625298	0.00103713
D2	10	Target 4	0.626805	0.00109715
D2	11	Target 4	0.628037	0.000881852
D2	12	Target 4	0.629289	0.000686406
D2	13	Target 4	0.629679	-0.000370744
D2	14	Target 4	0.631201	-0.000295406
D2	15	Target 4	0.631917	-0.00102652
D2	16	Target 4	0.634068	-0.000323484
D2	17	Target 4	0.634792	-0.00104631
D2	18	Target 4	0.637021	-0.000264598
D2	19	Target 4	0.637621	-0.00111128
D2	20	Target 4	0.638774	-0.00140633
D2	21	Target 4	0.640193	-0.00143381
D2	22	Target 4	0.641525	-0.00154968
D2	23	Target 4	0.643532	-0.000989938
D2	24	Target 4	0.6448	-0.00116846
D2	25	Target 4	0.647721	0.00030485
D2	26	Target 4	0.650413	0.00154957
D2	27	Target 4	0.654827	0.00451669
D2	28	Target 4	0.66389	0.012132
D2	29	Target 4	0.681548	0.0283431
D2	30	Target 4	0.713162	0.0585096
D2	31	Target 4	0.77416	0.118061
D2	32	Target 4	0.881963	0.224417
D2	33	Target 4	1.05898	0.399987
D2	34	Target 4	1.30546	0.645015
D2	35	Target 4	1.61173	0.949842
D2	36	Target 4	1.94473	1.28139
D2	37	Target 4	2.29154	1.62676
D2	38	Target 4	2.61835	1.95212
D2	39	Target 4	2.92409	2.25641
D2	40	Target 4	3.1952	2.52607
D3	1	Target 4	0.612992	-0.00596588
D3	2	Target 4	0.617348	-0.00321355
D3	3	Target 4	0.620701	-0.00146502
D3	4	Target 4	0.62273	-0.00103953
D3	5	Target 4	0.625613	0.000239728
D3	6	Target 4	0.627152	0.000174547
D3	7	Target 4	0.629796	0.00121473
D3	8	Target 4	0.630953	0.000767606
D3	9	Target 4	0.632844	0.00105475
D3	10	Target 4	0.634856	0.00146348
D3	11	Target 4	0.636052	0.00105504
D3	12	Target 4	0.637389	0.000788395
D3	13	Target 4	0.638394	0.000189931
D3	14	Target 4	0.640109	0.000301001
D3	15	Target 4	0.641705	0.000292742
D3	16	Target 4	0.641573	-0.0014425
D3	17	Target 4	0.643653	-0.000966889
D3	18	Target 4	0.646049	-0.000174419
D3	19	Target 4	0.646246	-0.00158142
D3	20	Target 4	0.647801	-0.00163063
D3	21	Target 4	0.650185	-0.000850078
D3	22	Target 4	0.651739	-0.000900656
D3	23	Target 4	0.652469	-0.00177425
D3	24	Target 4	0.654414	-0.00143335
D3	25	Target 4	0.656886	-0.000564645
D3	26	Target 4	0.660951	0.00189681
D3	27	Target 4	0.665043	0.00438462
D3	28	Target 4	0.67393	0.0116676
D3	29	Target 4	0.690237	0.0263709
D3	30	Target 4	0.719926	0.0544557
D3	31	Target 4	0.775322	0.108248
D3	32	Target 4	0.876627	0.207949
D3	33	Target 4	1.04139	0.371106
D3	34	Target 4	1.27991	0.608019
D3	35	Target 4	1.57176	0.898274
D3	36	Target 4	1.89741	1.22231
D3	37	Target 4	2.229	1.55231
D3	38	Target 4	2.5554	1.8771
D3	39	Target 4	2.85393	2.17403
D3	40	Target 4	3.12495	2.44344
D4	1	Target 4	0.605036	-0.00702774
D4	2	Target 4	0.608065	-0.00564906
D4	3	Target 4	0.612674	-0.00269067
D4	4	Target 4	0.615321	-0.00169399
D4	5	Target 4	0.619812	0.00114733
D4	6	Target 4	0.621711	0.00139627
D4	7	Target 4	0.623127	0.00116206
D4	8	Target 4	0.62316	-0.00045451
D4	9	Target 4	0.627851	0.00258601
D4	10	Target 4	0.627392	0.000476813
D4	11	Target 4	0.629049	0.000483459
D4	12	Target 4	0.630121	-9.47351e-05
D4	13	Target 4	0.630952	-0.000913375
D4	14	Target 4	0.633886	0.000369884
D4	15	Target 4	0.635871	0.00070525
D4	16	Target 4	0.635811	-0.00100513
D4	17	Target 4	0.640013	0.00154729
D4	18	Target 4	0.638855	-0.00126173
D4	19	Target 4	0.642052	0.000286052
D4	20	Target 4	0.640989	-0.0024273
D4	21	Target 4	0.644672	-0.000394454
D4	22	Target 4	0.646858	0.000141601
D4	23	Target 4	0.646677	-0.0016896
D4	24	Target 4	0.65062	0.000602942
D4	25	Target 4	0.651114	-0.000553596
D4	26	Target 4	0.655591	0.00227414
D4	27	Target 4	0.665078	0.0101102
D4	28	Target 4	0.675685	0.0190671
D4	29	Target 4	0.701266	0.0429981
D4	30	Target 4	0.748765	0.0888473
D4	31	Target 4	0.837156	0.175588
D4	32	Target 4	0.982757	0.319539
D4	33	Target 4	1.20193	0.537061
D4	34	Target 4	1.48881	0.822288
D4	35	Target 4	1.81538	1.14721
D4	36	Target 4	2.15432	1.4845
D4	37	Target 4	2.50073	1.82926
D4	38	Target 4	2.80846	2.13534
D4	39	Target 4	3.09525	2.42048
D4	40	Target 4	3.34594	2.66952
D5	1	Target 4	0.61341	-0.00893544
D5	2	Target 4	0.61846	-0.0056584
D5	3	Target 4	0.622355	-0.00353762
D5	4	Target 4	0.625247	-0.00241868
D5	5	Target 4	0.628938	-0.000501991
D5	6	Target 4	0.631757	0.000543934
D5	7	Target 4	0.63361	0.000622416
D5	8	Target 4	0.636269	0.0015083
D5	9	Target 4	0.637565	0.00103044
D5	10	Target 4	0.639524	0.00121531
D5	11	Target 4	0.641741	0.00165959
D5	12	Target 4	0.643743	0.00188786
D5	13	Target 4	0.644213	0.000583332
D5	14	Target 4	0.646419	0.00101581
D5	15	Target 4	0.648142	0.000964946
D5	16	Target 4	0.64923	0.000279833
D5	17	Target 4	0.650137	-0.000586717
D5	18	Target 4	0.652924	0.000426903
D5	19	Target 4	0.654308	3.64157e-05
D5	20	Target 4	0.655429	-0.000616153
D5	21	Target 4	0.655968	-0.00185088
D5	22	Target 4	0.658347	-0.00124549
D5	23	Target 4	0.66026	-0.0011061
D5	24	Target 4	0.661887	-0.00125226
D5	25	Target 4	0.664072	-0.000841425
D5	26	Target 4	0.668869	0.00218224
D5	27	Target 4	0.674528	0.0060672
D5	28	Target 4	0.685847	0.0156123
D5	29	Target 4	0.709242	0.0372343
D5	30	Target 4	0.750523	0.0767415
D5	31	Target 4	0.827663	0.152108
D5	32	Target 4	0.963663	0.286334
D5	33	Target 4	1.17349	0.494388
D5	34	Target 4	1.44855	0.767676
D5	35	Target 4	1.77624	1.0936
D5	36	Target 4	2.11853	1.4341
D5	37	Target 4	2.45528	1.76908
D5	38	Target 4	2.77978	2.09181
D5	39	Target 4	3.06879	2.37905
D5	40	Target 4	3.31476	2.62324
D6	1	Target 4	0.60519	-0.00310035
D6	2	Target 4	0.606142	-0.00371273
D6	3	Target 4	0.607879	-0.00354024
D6	4	Target 4	0.610688	-0.00229641
D6	5	Target 4	0.614342	-0.000206682
D6	6	Target 4	0.616489	0.000375472
D6	7	Target 4	0.618829	0.00115128
D6	8	Target 4	0.620705	0.00146277
D6	9	Target 4	0.622455	0.00164789
D6	10	Target 4	0.624054	0.00168192
D6	11	Target 4	0.626303	0.00236666
D6	12	Target 4	0.626092	0.000590194
D6	13	Target 4	0.627641	0.000574632
D6	14	Target 4	0.629845	0.00121371
D6	15	Target 4	0.629483	-0.000712303
D6	16	Target 4	0.632292	0.000532117
D6	17	Target 4	0.633517	0.000192425
D6	18	Target 4	0.633457	-0.0014327
D6	19	Target 4	0.635465	-0.000989308
D6	20	Target 4	0.636987	-0.00103187
D6	21	Target 4	0.638611	-0.00097257
D6	22	Target 4	0.639592	-0.00155622
D6	23	Target 4	0.641996	-0.000716698
D6	24	Target 4	0.643179	-0.00109907
D6	25	Target 4	0.64649	0.000647403
D6	26	Target 4	0.649525	0.00211761
D6	27	Target 4	0.656721	0.00774911
D6	28	Target 4	0.668535	0.0179981
D6	29	Target 4	0.69133	0.0392286
D6	30	Target 4	0.733496	0.0798306
D6	31	Target 4	0.814509	0.159279
D6	32	Target 4	0.951956	0.295161
D6	33	Target 4	1.16015	0.501792
D6	34	Target 4	1.4364	0.776479
D6	35	Target 4	1.75829	1.0968
D6	36	Target 4	2.10111	1.43806
D6	37	Target 4	2.43616	1.77154
D6	38	Target 4	2.74772	2.08154
D6	39	Target 4	3.03658	2.36883
D6	40	Target 4	3.28332	2.61401
D7	1	Target 4	0.613656	-0.00504963
D7	2	Target 4	0.617489	-0.0027247
D7	3	Target 4	0.619353	-0.00236875
D7	4	Target 4	0.622114	-0.00111617
D7	5	Target 4	0.624436	-0.000302161
D7	6	Target 4	0.627163	0.00091579
D7	7	Target 4	0.62908	0.00132503
D7	8	Target 4	0.629218	-4.50574e-05
D7	9	Target 4	0.631407	0.00063526
D7	10	Target 4	0.633609	0.00132964
D7	11	Target 4	0.6343	0.000512156
D7	12	Target 4	0.635953	0.000656985
D7	13	Target 4	0.637282	0.000477982
D7	14	Target 4	0.63918	0.000867309
D7	15	Target 4	0.640478	0.000657311
D7	16	Target 4	0.641989	0.000659805
D7	17	Target 4	0.643292	0.000454814
D7	18	Target 4	0.644128	-0.000217775
D7	19	Target 4	0.645489	-0.00036483
D7	20	Target 4	0.646214	-0.00114787
D7	21	Target 4	0.647958	-0.000912379
D7	22	Target 4	0.648956	-0.00142302
D7	23	Target 4	0.650194	-0.00169334
D7	24	Target 4	0.651824	-0.00157098
D7	25	Target 4	0.653295	-0.00160842
D7	26	Target 4	0.655447	-0.000964763
D7	27	Target 4	0.65888	0.000959622
D7	28	Target 4	0.663712	0.00428382
D7	29	Target 4	0.671519	0.0105829
D7	30	Target 4	0.685584	0.0231398
D7	31	Target 4	0.713161	0.0492083
D7	32	Target 4	0.765684	0.100223
D7	33	Target 4	0.860421	0.193451
D7	34	Target 4	1.02043	0.351948
D7	35	Target 4	1.24938	0.579394
D7	36	Target 4	1.54275	0.871252
D7	37	Target 4	1.86965	1.19665
D7	38	Target 4	2.20187	1.52736
D7	39	Target 4	2.53333	1.85731
D7	40	Target 4	2.83619	2.15866
D8	1	Target 4	0.635881	-0.00421682
D8	2	Target 4	0.63804	-0.00367008
D8	3	Target 4	0.640882	-0.00243889
D8	4	Target 4	0.643442	-0.00149101
D8	5	Target 4	0.645336	-0.00120832
D8	6	Target 4	0.647617	-0.000538313
D8	7	Target 4	0.649889	0.000122572
D8	8	Target 4	0.651996	0.000618174
D8	9	Target 4	0.654318	0.00132847
D8	10	Target 4	0.656225	0.0016235
D8	11	Target 4	0.657653	0.00144086
D8	12	Target 4	0.659905	0.00208065
D8	13	Target 4	0.661102	0.00166674
D8	14	Target 4	0.661953	0.00090588
D8	15	Target 4	0.663266	0.000608025
D8	16	Target 4	0.664486	0.000216232
D8	17	Target 4	0.665827	-5.42048e-05
D8	18	Target 4	0.667363	-0.000129675
D8	19	Target 4	0.668629	-0.000475214
D8	20	Target 4	0.670055	-0.000660178
D8	21	Target 4	0.670663	-0.00166328
D8	22	Target 4	0.67291	-0.00102778
D8	23	Target 4	0.674318	-0.00123128
D8	24	Target 4	0.676772	-0.00038908
D8	25	Target 4	0.677875	-0.000896983
D8	26	Target 4	0.679477	-0.000906828
D8	27	Target 4	0.684495	0.00249992
D8	28	Target 4	0.687663	0.00405595
D8	29	Target 4	0.698008	0.0127898
D8	30	Target 4	0.713468	0.0266387
D8	31	Target 4	0.744849	0.0564076
D8	32	Target 4	0.804014	0.113961
D8	33	Target 4	0.908245	0.216581
D8	34	Target 4	1.07883	0.385552
D8	35	Target 4	1.32441	0.629525
D8	36	Target 4	1.62853	0.932035
D8	37	Target 4	1.96693	1.26882
D8	38	Target 4	2.31693	1.61721
D8	39	Target 4	2.65192	1.95059
D8	40	Target 4	2.96787	2.26493
D9	1	Target 4	0.627247	-0.00391165
D9	2	Target 4	0.631143	-0.00160969
D9	3	Target 4	0.633262	-0.00108401
D9	4	Target 4	0.635558	-0.000381891
D9	5	Target 4	0.637191	-0.000342641
D9	6	Target 4	0.639322	0.000193832
D9	7	Target 4	0.64102	0.000297932
D9	8	Target 4	0.643335	0.00101906
D9	9	Target 4	0.644734	0.000824243
D9	10	Target 4	0.646501	0.000997663
D9	11	Target 4	0.647413	0.000315757
D9	12	Target 4	0.648963	0.000271561
D9	13	Target 4	0.650173	-0.000112262
D9	14	Target 4	0.653104	0.00122548
D9	15	Target 4	0.653551	7.87728e-05
D9	16	Target 4	0.656052	0.000985807
D9	17	Target 4	0.656347	-0.000313007
D9	18	Target 4	0.657462	-0.00079178
D9	19	Target 4	0.658965	-0.000883541
D9	20	Target 4	0.660373	-0.00106912
D9	21	Target 4	0.662667	-0.000368555
D9	22	Target 4	0.662946	-0.00168346
D9	23	Target 4	0.66467	-0.00155403
D9	24	Target 4	0.666707	-0.00111072
D9	25	Target 4	0.668246	-0.00116535
D9	26	Target 4	0.669571	-0.00143377
D9	27	Target 4	0.673308	0.000709281
D9	28	Target 4	0.679568	0.00537475
D9	29	Target 4	0.689143	0.0133564
D9	30	Target 4	0.707745	0.030364
D9	31	Target 4	0.745266	0.066292
D9	32	Target 4	0.813947	0.133379
D9	33	Target 4	0.935664	0.253502
D9	34	Target 4	1.1294	0.445645
D9	35	Target 4	1.39301	0.70766
D9	36	Target 4	1.71558	1.02864
D9	37	Target 4	2.06244	1.3739
D9	38	Target 4	2.40405	1.71392
D9	39	Target 4	2.72372	2.03199
D9	40	Target 4	3.03546	2.34214
D10	1	Target 4	0.636295	-0.00660936
D10	2	Target 4	0.636577	-0.00768643
D10	3	Target 4	0.640433	-0.00519062
D10	4	Target 4	0.643193	-0.00378969
D10	5	Target 4	0.646387	-0.00195597
D10	6	Target 4	0.649383	-0.000319777
D10	7	Target 4	0.651249	0.000186548
D10	8	Target 4	0.652846	0.000424712
D10	9	Target 4	0.654367	0.000586164
D10	10	Target 4	0.656208	0.00106674
D10	11	Target 4	0.656832	0.000330964
D10	12	Target 4	0.65905	0.00118931
D10	13	Target 4	0.660717	0.00149751
D10	14	Target 4	0.662017	0.00143742
D10	15	Target 4	0.662806	0.000866685
D10	16	Target 4	0.664493	0.00119455
D10	17	Target 4	0.665426	0.000767709
D10	18	Target 4	0.66796	0.00194167
D10	19	Target 4	0.668667	0.0012891
D10	20	Target 4	0.669325	0.000587177
D10	21	Target 4	0.671528	0.00143057
D10	22	Target 4	0.672774	0.00131754
D10	23	Target 4	0.673478	0.000661276
D10	24	Target 4	0.674531	0.000354355
D10	25	Target 4	0.676022	0.000486304
D10	26	Target 4	0.677378	0.000482592
D10	27	Target 4	0.678764	0.000509279
D10	28	Target 4	0.679373	-0.000241577
D10	29	Target 4	0.681023	4.89192e-05
D10	30	Target 4	0.682365	3.12003e-05
D10	31	Target 4	0.684189	0.000495266
D10	32	Target 4	0.685173	0.000119621
D10	33	Target 4	0.685706	-0.000707529
D10	34	Target 4	0.687456	-0.000317016
D10	35	Target 4	0.688265	-0.000867719
D10	36	Target 4	0.689243	-0.00124909
D10	37	Target 4	0.691059	-0.000793127
D10	38	Target 4	0.69147	-0.00174116
D10	39	Target 4	0.692441	-0.00212991
D10	40	Target 4	0.693585	-0.00234564
D11	1
D11	2
D11	3
D11	4
D11	5
D11	6
D11	7
D11	8
D11	9
D11	10
D11	11
D11	12
D11	13
D11	14
D11	15
D11	16
D11	17
D11	18
D11	19
D11	20
D11	21
D11	22
D11	23
D11	24
D11	25
D11	26
D11	27
D11	28
D11	29
D11	30
D11	31
D11	32
D11	33
D11	34
D11	35
D11	36
D11	37
D11	38
D11	39
D11	40
D12	1
D12	2
D12	3
D12	4
D12	5
D12	6
D12	7
D12	8
D12	9
D12	10
D12	11
D12	12
D12	13
D12	14
D12	15
D12	16
D12	17
D12	18
D12	19
D12	20
D12	21
D12	22
D12	23
D12	24
D12	25
D12	26
D12	27
D12	28
D12	29
D12	30
D12	31
D12	32
D12	33
D12	34
D12	35
D12	36
D12	37
D12	38
D12	39
D12	40
E1	1	Target 5	0.54195	-0.0136201
E1	2	Target 5	0.548625	-0.00835372
E1	3	Target 5	0.553843	-0.00454417
E1	4	Target 5	0.558891	-0.000905091
E1	5	Target 5	0.561316	0.00011049
E1	6	Target 5	0.563427	0.000812908
E1	7	Target 5	0.564759	0.000736234
E1	8	Target 5	0.566518	0.00108698
E1	9	Target 5	0.568554	0.00171394
E1	10	Target 5	0.569688	0.0014389
E1	11	Target 5	0.571146	0.00148889
E1	12	Target 5	0.572155	0.00108838
E1	13	Target 5	0.57337	0.000894945
E1	14	Target 5	0.574388	0.000503975
E1	15	Target 5	0.575499	0.000206466
E1	16	Target 5	0.576834	0.000132713
E1	17	Target 5	0.577617	-0.000492622
E1	18	Target 5	0.579191	-0.000327898
E1	19	Target 5	0.57928	-0.00164721
E1	20	Target 5	0.580802	-0.0015338
E1	21	Target 5	0.582524	-0.00122037
E1	22	Target 5	0.583845	-0.00130801
E1	23	Target 5	0.58554	-0.00102163
E1	24	Target 5	0.588658	0.00068769
E1	25	Target 5	0.591478	0.00209827
E1	26	Target 5	0.598126	0.00733827
E1	27	Target 5	0.610828	0.0186308
E1	28	Target 5	0.633482	0.0398764
E1	29	Target 5	0.676386	0.0813718
E1	30	Target 5	0.757607	0.161184
E1	31	Target 5	0.905372	0.307541
E1	32	Target 5	1.14968	0.550435
E1	33	Target 5	1.49967	0.899018
E1	34	Target 5	1.93089	1.32884
E1	35	Target 5	2.3793	1.77583
E1	36	Target 5	2.79559	2.19071
E1	37	Target 5	3.16737	2.56109
E1	38	Target 5	3.45014	2.84245
E1	39	Target 5	3.67565	3.06655
E1	40	Target 5	3.8219	3.21139
E2	1	Target 5	0.572897	-0.00138378
E2	2	Target 5	0.572042	-0.00367565
E2	3	Target 5	0.575676	-0.00147988
E2	4	Target 5	0.578747	0.000153687
E2	5	Target 5	0.579536	-0.000494466
E2	6	Target 5	0.582542	0.00107408
E2	7	Target 5	0.583735	0.000829626
E2	8	Target 5	0.585293	0.000950432
E2	9	Target 5	0.587208	0.00142797
E2	10	Target 5	0.587924	0.000706624
E2	11	Target 5	0.589229	0.000574409
E2	12	Target 5	0.590797	0.000704394
E2	13	Target 5	0.592062	0.000531647
E2	14	Target 5	0.591792	-0.00117586
E2	15	Target 5	0.594301	-0.000103823
E2	16	Target 5	0.593717	-0.00212557
E2	17	Target 5	0.596435	-0.000844436
E2	18	Target 5	0.597244	-0.00147322
E2	19	Target 5	0.598763	-0.00139151
E2	20	Target 5	0.600703	-0.000889475
E2	21	Target 5	0.602131	-0.000898666
E2	22	Target 5	0.603177	-0.00129004
E2	23	Target 5	0.605895	-9.15155e-06
E2	24	Target 5	0.608488	0.00114609
E2	25	Target 5	0.612856	0.00407714
E2	26	Target 5	0.61995	0.00973331
E2	27	Target 5	0.635764	0.02411
E2	28	Target 5	0.663964	0.0508724
E2	29	Target 5	0.715806	0.101277
E2	30	Target 5	0.81341	0.197443
E2	31	Target 5	0.986747	0.369343
E2	32	Target 5	1.26561	0.646768
E2	33	Target 5	1.65108	1.0308
[truncated: 1,847 more rows]
