# Supplementary material for: Correction: MiR-277/4989 regulate transcriptional landscape during juvenile to adult transition in the parasitic helminth Schistosoma mansoni
Source: PLoS Negl Trop Dis. 2022 Jun 6;16(6):e0010521. doi: 10.1371/journal.pntd.0010521 (PMC9170109; doi:10.1371/journal.pntd.0010521)
Supplement: S9 Dataset — (XLS) [file pntd.0010521.s010.xls]

## Sheet: Results
Block Type	96well
Chemistry	TAQMAN
Experiment File Name	C:\Documents and Settings\Team181\Desktop\ap6\20150716_2\M_42.eds
Experiment Run End Time	Not Started
Instrument Type	steponeplus
Passive Reference	ROX
Well	Sample Name	Target Name	Task	Reporter	Quencher	RQ	RQ Min	RQ Max	Cт	Cт Mean	Cт SD	ΔCт	ΔCт Mean	ΔCт SE	HK Control ΔCт Mean	HK Control ΔCт SE	ΔΔCт	ΔΔCт Mean	Automatic Ct Threshold	Ct Threshold	Automatic Baseline	Baseline Start	Baseline End	Comments	NOAMP	EXPFAIL
A1	Sample 1	Target 1	UNKNOWN	FAM	NFQ-MGB	1	0.627951	1.59248	22.6584	22.7152	0.0627498		-9.98261	0.210931			0		TRUE	0.334646	TRUE	3	17		N	N
A2	Sample 1	Target 1	UNKNOWN	FAM	NFQ-MGB	1	0.627951	1.59248	22.7047	22.7152	0.0627498		-9.98261	0.210931			0		TRUE	0.334646	TRUE	3	17		N	N
A3	Sample 1	Target 1	UNKNOWN	FAM	NFQ-MGB	1	0.627951	1.59248	22.7826	22.7152	0.0627498		-9.98261	0.210931			0		TRUE	0.334646	TRUE	3	17		N	N
A4	Sample 2	Target 1	UNKNOWN	FAM	NFQ-MGB	0.548367	0.385237	0.780575	24.6539	24.3262	0.3076		-9.11583	0.18347			0.866787		TRUE	0.334646	TRUE	3	19		N	N
A5	Sample 2	Target 1	UNKNOWN	FAM	NFQ-MGB	0.548367	0.385237	0.780575	24.281	24.3262	0.3076		-9.11583	0.18347			0.866787		TRUE	0.334646	TRUE	3	18		N	N
A6	Sample 2	Target 1	UNKNOWN	FAM	NFQ-MGB	0.548367	0.385237	0.780575	24.0437	24.3262	0.3076		-9.11583	0.18347			0.866787		TRUE	0.334646	TRUE	3	18		N	N
A7	Sample 3	Target 1	UNKNOWN	FAM	NFQ-MGB	1.04016	0.981644	1.10217	20.8932	20.9142	0.0348108		-10.0394	0.0300872			-0.0568072		TRUE	0.334646	TRUE	3	15		N	N
A8	Sample 3	Target 1	UNKNOWN	FAM	NFQ-MGB	1.04016	0.981644	1.10217	20.9544	20.9142	0.0348108		-10.0394	0.0300872			-0.0568072		TRUE	0.334646	TRUE	3	15		N	N
A9	Sample 3	Target 1	UNKNOWN	FAM	NFQ-MGB	1.04016	0.981644	1.10217	20.8949	20.9142	0.0348108		-10.0394	0.0300872			-0.0568072		TRUE	0.334646	TRUE	3	15		N	N
A10		Target 1	NTC	FAM	NFQ-MGB				Undetermined										TRUE	0.334646	TRUE	3	39		N	N
B1	Sample 1	Target 2	UNKNOWN	FAM	NFQ-MGB	1	0.609911	1.63958	27.5338	27.4641	0.145551		-5.23374	0.224145			0		TRUE	0.493219	TRUE	3	21		N	N
B2	Sample 1	Target 2	UNKNOWN	FAM	NFQ-MGB	1	0.609911	1.63958	27.5616	27.4641	0.145551		-5.23374	0.224145			0		TRUE	0.493219	TRUE	3	21		N	N
B3	Sample 1	Target 2	UNKNOWN	FAM	NFQ-MGB	1	0.609911	1.63958	27.2968	27.4641	0.145551		-5.23374	0.224145			0		TRUE	0.493219	TRUE	3	20		N	N
B4	Sample 2	Target 2	UNKNOWN	FAM	NFQ-MGB	0.611671	0.5511	0.6789	28.89	28.9175	0.049417		-4.52457	0.0541856			0.709171		TRUE	0.493219	TRUE	3	22		N	N
B5	Sample 2	Target 2	UNKNOWN	FAM	NFQ-MGB	0.611671	0.5511	0.6789	28.8879	28.9175	0.049417		-4.52457	0.0541856			0.709171		TRUE	0.493219	TRUE	3	22		N	N
B6	Sample 2	Target 2	UNKNOWN	FAM	NFQ-MGB	0.611671	0.5511	0.6789	28.9745	28.9175	0.049417		-4.52457	0.0541856			0.709171		TRUE	0.493219	TRUE	3	22		N	N
B7	Sample 3	Target 2	UNKNOWN	FAM	NFQ-MGB	0.847593	0.807155	0.890056	25.958	25.9584	0.0207783		-4.99518	0.0254012			0.238557		TRUE	0.493219	TRUE	3	19		N	N
B8	Sample 3	Target 2	UNKNOWN	FAM	NFQ-MGB	0.847593	0.807155	0.890056	25.9378	25.9584	0.0207783		-4.99518	0.0254012			0.238557		TRUE	0.493219	TRUE	3	19		N	N
B9	Sample 3	Target 2	UNKNOWN	FAM	NFQ-MGB	0.847593	0.807155	0.890056	25.9794	25.9584	0.0207783		-4.99518	0.0254012			0.238557		TRUE	0.493219	TRUE	3	19		N	N
B10		Target 2	NTC	FAM	NFQ-MGB				Undetermined										TRUE	0.493219	TRUE	3	39		N	N
C1	Sample 1	Target 3	UNKNOWN	FAM	NFQ-MGB	1	0.629629	1.58824	22.9627	22.9394	0.0491065		-9.75844	0.209721			0		TRUE	0.343038	TRUE	3	17		N	N
C2	Sample 1	Target 3	UNKNOWN	FAM	NFQ-MGB	1	0.629629	1.58824	22.9725	22.9394	0.0491065		-9.75844	0.209721			0		TRUE	0.343038	TRUE	3	17		N	N
C3	Sample 1	Target 3	UNKNOWN	FAM	NFQ-MGB	1	0.629629	1.58824	22.883	22.9394	0.0491065		-9.75844	0.209721			0		TRUE	0.343038	TRUE	3	17		N	N
C4	Sample 2	Target 3	UNKNOWN	FAM	NFQ-MGB	0.66828	0.61111	0.730797	24.2578	24.2651	0.0105839		-9.17697	0.0464694			0.581476		TRUE	0.343038	TRUE	3	18		N	N
C5	Sample 2	Target 3	UNKNOWN	FAM	NFQ-MGB	0.66828	0.61111	0.730797	24.2772	24.2651	0.0105839		-9.17697	0.0464694			0.581476		TRUE	0.343038	TRUE	3	18		N	N
C6	Sample 2	Target 3	UNKNOWN	FAM	NFQ-MGB	0.66828	0.61111	0.730797	24.2602	24.2651	0.0105839		-9.17697	0.0464694			0.581476		TRUE	0.343038	TRUE	3	18		N	N
C7	Sample 3	Target 3	UNKNOWN	FAM	NFQ-MGB	0.715987	0.685349	0.747995	21.6836	21.6771	0.0067349		-9.27645	0.0227251			0.481994		TRUE	0.343038	TRUE	3	16		N	N
C8	Sample 3	Target 3	UNKNOWN	FAM	NFQ-MGB	0.715987	0.685349	0.747995	21.6701	21.6771	0.0067349		-9.27645	0.0227251			0.481994		TRUE	0.343038	TRUE	3	16		N	N
C9	Sample 3	Target 3	UNKNOWN	FAM	NFQ-MGB	0.715987	0.685349	0.747995	21.6777	21.6771	0.0067349		-9.27645	0.0227251			0.481994		TRUE	0.343038	TRUE	3	16		N	N
C10		Target 3	NTC	FAM	NFQ-MGB				Undetermined										TRUE	0.343038	TRUE	3	39		N	N
D1	Sample 1	Target 4	UNKNOWN	FAM	NFQ-MGB	1	0.62018	1.61244	32.9735	32.9838	0.105725		0.285975	0.216576			0		TRUE	0.396753	TRUE	3	26		N	N
D2	Sample 1	Target 4	UNKNOWN	FAM	NFQ-MGB	1	0.62018	1.61244	33.0943	32.9838	0.105725		0.285975	0.216576			0		TRUE	0.396753	TRUE	3	27		N	N
D3	Sample 1	Target 4	UNKNOWN	FAM	NFQ-MGB	1	0.62018	1.61244	32.8836	32.9838	0.105725		0.285975	0.216576			0		TRUE	0.396753	TRUE	3	26		N	N
D4	Sample 2	Target 4	UNKNOWN	FAM	NFQ-MGB	0.836931	0.719592	0.973403	33.9674	33.9848	0.110077		0.542795	0.0784923			0.25682		TRUE	0.396753	TRUE	3	28		N	N
D5	Sample 2	Target 4	UNKNOWN	FAM	NFQ-MGB	0.836931	0.719592	0.973403	34.1026	33.9848	0.110077		0.542795	0.0784923			0.25682		TRUE	0.396753	TRUE	3	28		N	N
D6	Sample 2	Target 4	UNKNOWN	FAM	NFQ-MGB	0.836931	0.719592	0.973403	33.8845	33.9848	0.110077		0.542795	0.0784923			0.25682		TRUE	0.396753	TRUE	3	28		N	N
D7	Sample 3	Target 4	UNKNOWN	FAM	NFQ-MGB	1.22229	1.16062	1.28723	30.9429	30.95	0.025827		-0.00360807	0.0269008			-0.289583		TRUE	0.396753	TRUE	3	25		N	N
D8	Sample 3	Target 4	UNKNOWN	FAM	NFQ-MGB	1.22229	1.16062	1.28723	30.9285	30.95	0.025827		-0.00360807	0.0269008			-0.289583		TRUE	0.396753	TRUE	3	25		N	N
D9	Sample 3	Target 4	UNKNOWN	FAM	NFQ-MGB	1.22229	1.16062	1.28723	30.9786	30.95	0.025827		-0.00360807	0.0269008			-0.289583		TRUE	0.396753	TRUE	3	24		N	N
D10		Target 4	NTC	FAM	NFQ-MGB				Undetermined										TRUE	0.396753	TRUE	3	39		N	N
E1	Sample 1	Target 5	UNKNOWN	FAM	NFQ-MGB	1	0.620244	1.61227	31.8565	31.7686	0.105437		-0.929264	0.216529			0		TRUE	0.547048	TRUE	3	25		N	N
E2	Sample 1	Target 5	UNKNOWN	FAM	NFQ-MGB	1	0.620244	1.61227	31.6517	31.7686	0.105437		-0.929264	0.216529			0		TRUE	0.547048	TRUE	3	25		N	N
E3	Sample 1	Target 5	UNKNOWN	FAM	NFQ-MGB	1	0.620244	1.61227	31.7975	31.7686	0.105437		-0.929264	0.216529			0		TRUE	0.547048	TRUE	3	25		N	N
E4	Sample 2	Target 5	UNKNOWN	FAM	NFQ-MGB	0.7364	0.665231	0.815183	32.9552	32.9542	0.00136758		-0.487825	0.046076			0.441439		TRUE	0.547048	TRUE	3	26		N	N
E5	Sample 2	Target 5	UNKNOWN	FAM	NFQ-MGB	0.7364	0.665231	0.815183	32.9532	32.9542	0.00136758		-0.487825	0.046076			0.441439		TRUE	0.547048	TRUE	3	26		N	N
E7	Sample 3	Target 5	UNKNOWN	FAM	NFQ-MGB	1.8079	1.62484	2.0116	29.2616	29.17	0.0879126		-1.78358	0.0554754			-0.854318		TRUE	0.547048	TRUE	3	23		N	N
E8	Sample 3	Target 5	UNKNOWN	FAM	NFQ-MGB	1.8079	1.62484	2.0116	29.1621	29.17	0.0879126		-1.78358	0.0554754			-0.854318		TRUE	0.547048	TRUE	3	22		N	N
E9	Sample 3	Target 5	UNKNOWN	FAM	NFQ-MGB	1.8079	1.62484	2.0116	29.0863	29.17	0.0879126		-1.78358	0.0554754			-0.854318		TRUE	0.547048	TRUE	3	22		N	N
E10		Target 5	NTC	FAM	NFQ-MGB				Undetermined										TRUE	0.547048	TRUE	3	39		N	N
F1	Sample 1	Target 6	UNKNOWN	FAM	NFQ-MGB	1	0.627193	1.59441	30.1154	30.0435	0.0680552		-2.6543	0.211478			0		TRUE	0.385277	TRUE	3	24		N	N
F2	Sample 1	Target 6	UNKNOWN	FAM	NFQ-MGB	1	0.627193	1.59441	30.035	30.0435	0.0680552		-2.6543	0.211478			0		TRUE	0.385277	TRUE	3	24		N	N
F3	Sample 1	Target 6	UNKNOWN	FAM	NFQ-MGB	1	0.627193	1.59441	29.9801	30.0435	0.0680552		-2.6543	0.211478			0		TRUE	0.385277	TRUE	3	24		N	N
F4	Sample 2	Target 6	UNKNOWN	FAM	NFQ-MGB	0.826091	0.708279	0.9635	30.9583	31.0634	0.113186		-2.37868	0.0799525			0.275627		TRUE	0.385277	TRUE	3	25		N	N
F5	Sample 2	Target 6	UNKNOWN	FAM	NFQ-MGB	0.826091	0.708279	0.9635	31.0485	31.0634	0.113186		-2.37868	0.0799525			0.275627		TRUE	0.385277	TRUE	3	25		N	N
F6	Sample 2	Target 6	UNKNOWN	FAM	NFQ-MGB	0.826091	0.708279	0.9635	31.1832	31.0634	0.113186		-2.37868	0.0799525			0.275627		TRUE	0.385277	TRUE	3	25		N	N
F7	Sample 3	Target 6	UNKNOWN	FAM	NFQ-MGB	1.13052	1.04523	1.22278	28.1201	28.1223	0.0589979		-2.8313	0.0407622			-0.176992		TRUE	0.385277	TRUE	3	22		N	N
F8	Sample 3	Target 6	UNKNOWN	FAM	NFQ-MGB	1.13052	1.04523	1.22278	28.0644	28.1223	0.0589979		-2.8313	0.0407622			-0.176992		TRUE	0.385277	TRUE	3	22		N	N
F9	Sample 3	Target 6	UNKNOWN	FAM	NFQ-MGB	1.13052	1.04523	1.22278	28.1824	28.1223	0.0589979		-2.8313	0.0407622			-0.176992		TRUE	0.385277	TRUE	3	22		N	N
F10		Target 6	NTC	FAM	NFQ-MGB				Undetermined										TRUE	0.385277	TRUE	3	39		N	N
G1	Sample 1	Target 7	UNKNOWN	FAM	NFQ-MGB	1	0.507069	1.97212	36.9946	36.9014	0.131692		4.20361	0.227707			0		TRUE	0.100147	TRUE	3	33		N	N
G3	Sample 1	Target 7	UNKNOWN	FAM	NFQ-MGB	1	0.507069	1.97212	36.8083	36.9014	0.131692		4.20361	0.227707			0		TRUE	0.100147	TRUE	3	33		N	N
G4	Sample 2	Target 7	UNKNOWN	FAM	NFQ-MGB				Undetermined										TRUE	0.100147	TRUE	3	39		Y	Y
G5	Sample 2	Target 7	UNKNOWN	FAM	NFQ-MGB				Undetermined										TRUE	0.100147	TRUE	3	39		Y	Y
G6	Sample 2	Target 7	UNKNOWN	FAM	NFQ-MGB				Undetermined										TRUE	0.100147	TRUE	3	39		Y	Y
G7	Sample 3	Target 7	UNKNOWN	FAM	NFQ-MGB	1.08458	0.754805	1.55842	35.2382	35.0401	0.323926		4.08648	0.188354			-0.117131		TRUE	0.100147	TRUE	3	31		N	N
G8	Sample 3	Target 7	UNKNOWN	FAM	NFQ-MGB	1.08458	0.754805	1.55842	35.2158	35.0401	0.323926		4.08648	0.188354			-0.117131		TRUE	0.100147	TRUE	3	31		N	N
G9	Sample 3	Target 7	UNKNOWN	FAM	NFQ-MGB	1.08458	0.754805	1.55842	34.6663	35.0401	0.323926		4.08648	0.188354			-0.117131		TRUE	0.100147	TRUE	3	30		N	N
G10		Target 7	NTC	FAM	NFQ-MGB				Undetermined										TRUE	0.100147	TRUE	3	39		N	N
H1	Sample 1	Target 8	UNKNOWN	FAM	NFQ-MGB				32.9056	32.6978	0.293868								TRUE	0.43026	TRUE	3	26		N	N
H3	Sample 1	Target 8	UNKNOWN	FAM	NFQ-MGB				32.49	32.6978	0.293868								TRUE	0.43026	TRUE	3	26		N	N
H4	Sample 2	Target 8	UNKNOWN	FAM	NFQ-MGB				33.3605	33.442	0.0797884								TRUE	0.43026	TRUE	3	27		N	N
H5	Sample 2	Target 8	UNKNOWN	FAM	NFQ-MGB				33.52	33.442	0.0797884								TRUE	0.43026	TRUE	3	27		N	N
H6	Sample 2	Target 8	UNKNOWN	FAM	NFQ-MGB				33.4456	33.442	0.0797884								TRUE	0.43026	TRUE	3	27		N	N
H7	Sample 3	Target 8	UNKNOWN	FAM	NFQ-MGB				30.9799	30.9536	0.0387805								TRUE	0.43026	TRUE	3	24		N	N
H8	Sample 3	Target 8	UNKNOWN	FAM	NFQ-MGB				30.9091	30.9536	0.0387805								TRUE	0.43026	TRUE	3	24		N	N
H9	Sample 3	Target 8	UNKNOWN	FAM	NFQ-MGB				30.9718	30.9536	0.0387805								TRUE	0.43026	TRUE	3	24		N	N
H10		Target 8	NTC	FAM	NFQ-MGB				Undetermined										TRUE	0.43026	TRUE	3	39		N	N
Analysis Type	Singleplex
Endogenous Control	Target 8
RQ Min/Max Confidence Level	95.0
Reference Sample	Sample 1
