# Supplementary material for: Correction: MiR-277/4989 regulate transcriptional landscape during juvenile to adult transition in the parasitic helminth Schistosoma mansoni
Source: PLoS Negl Trop Dis. 2022 Jun 6;16(6):e0010521. doi: 10.1371/journal.pntd.0010521 (PMC9170109; doi:10.1371/journal.pntd.0010521)
Supplement: S10 Dataset — (XLS) [file pntd.0010521.s011.xls]

## Sheet: Setup
Block Type	96well
Chemistry	TAQMAN
Experiment File Name	C:\Documents and Settings\Team181\Desktop\ap6\20150716_2\M_49.eds
Experiment Run End Time	Not Started
Instrument Type	steponeplus
Passive Reference	ROX
Well	Sample Name	Sample Color	Target Name	Target Color	Task	Reporter	Quencher	Comments
A1	Sample 1	RGB(132,193,241)	Target 1	RGB(139,189,249)	UNKNOWN	FAM	NFQ-MGB
A2	Sample 1	RGB(132,193,241)	Target 1	RGB(139,189,249)	UNKNOWN	FAM	NFQ-MGB
A3	Sample 1	RGB(132,193,241)	Target 1	RGB(139,189,249)	UNKNOWN	FAM	NFQ-MGB
A4	Sample 2	RGB(168,255,222)	Target 1	RGB(139,189,249)	UNKNOWN	FAM	NFQ-MGB
A5	Sample 2	RGB(168,255,222)	Target 1	RGB(139,189,249)	UNKNOWN	FAM	NFQ-MGB
A6	Sample 2	RGB(168,255,222)	Target 1	RGB(139,189,249)	UNKNOWN	FAM	NFQ-MGB
A7	Sample 3	RGB(223,221,142)	Target 1	RGB(139,189,249)	UNKNOWN	FAM	NFQ-MGB
A8	Sample 3	RGB(223,221,142)	Target 1	RGB(139,189,249)	UNKNOWN	FAM	NFQ-MGB
A9	Sample 3	RGB(223,221,142)	Target 1	RGB(139,189,249)	UNKNOWN	FAM	NFQ-MGB
A10			Target 1	RGB(139,189,249)	NTC	FAM	NFQ-MGB
A11
A12
B1	Sample 1	RGB(132,193,241)	Target 2	RGB(208,243,98)	UNKNOWN	FAM	NFQ-MGB
B2	Sample 1	RGB(132,193,241)	Target 2	RGB(208,243,98)	UNKNOWN	FAM	NFQ-MGB
B3	Sample 1	RGB(132,193,241)	Target 2	RGB(208,243,98)	UNKNOWN	FAM	NFQ-MGB
B4	Sample 2	RGB(168,255,222)	Target 2	RGB(208,243,98)	UNKNOWN	FAM	NFQ-MGB
B5	Sample 2	RGB(168,255,222)	Target 2	RGB(208,243,98)	UNKNOWN	FAM	NFQ-MGB
B6	Sample 2	RGB(168,255,222)	Target 2	RGB(208,243,98)	UNKNOWN	FAM	NFQ-MGB
B7	Sample 3	RGB(223,221,142)	Target 2	RGB(208,243,98)	UNKNOWN	FAM	NFQ-MGB
B8	Sample 3	RGB(223,221,142)	Target 2	RGB(208,243,98)	UNKNOWN	FAM	NFQ-MGB
B9	Sample 3	RGB(223,221,142)	Target 2	RGB(208,243,98)	UNKNOWN	FAM	NFQ-MGB
B10			Target 2	RGB(208,243,98)	NTC	FAM	NFQ-MGB
B11
B12
C1	Sample 1	RGB(132,193,241)	Target 3	RGB(244,165,230)	UNKNOWN	FAM	NFQ-MGB
C2	Sample 1	RGB(132,193,241)	Target 3	RGB(244,165,230)	UNKNOWN	FAM	NFQ-MGB
C3	Sample 1	RGB(132,193,241)	Target 3	RGB(244,165,230)	UNKNOWN	FAM	NFQ-MGB
C4	Sample 2	RGB(168,255,222)	Target 3	RGB(244,165,230)	UNKNOWN	FAM	NFQ-MGB
C5	Sample 2	RGB(168,255,222)	Target 3	RGB(244,165,230)	UNKNOWN	FAM	NFQ-MGB
C6	Sample 2	RGB(168,255,222)	Target 3	RGB(244,165,230)	UNKNOWN	FAM	NFQ-MGB
C7	Sample 3	RGB(223,221,142)	Target 3	RGB(244,165,230)	UNKNOWN	FAM	NFQ-MGB
C8	Sample 3	RGB(223,221,142)	Target 3	RGB(244,165,230)	UNKNOWN	FAM	NFQ-MGB
C9	Sample 3	RGB(223,221,142)	Target 3	RGB(244,165,230)	UNKNOWN	FAM	NFQ-MGB
C10			Target 3	RGB(244,165,230)	NTC	FAM	NFQ-MGB
C11
C12
D1	Sample 1	RGB(132,193,241)	Target 4	RGB(255,191,168)	UNKNOWN	FAM	NFQ-MGB
D2	Sample 1	RGB(132,193,241)	Target 4	RGB(255,191,168)	UNKNOWN	FAM	NFQ-MGB
D3	Sample 1	RGB(132,193,241)	Target 4	RGB(255,191,168)	UNKNOWN	FAM	NFQ-MGB
D4	Sample 2	RGB(168,255,222)	Target 4	RGB(255,191,168)	UNKNOWN	FAM	NFQ-MGB
D5	Sample 2	RGB(168,255,222)	Target 4	RGB(255,191,168)	UNKNOWN	FAM	NFQ-MGB
D6	Sample 2	RGB(168,255,222)	Target 4	RGB(255,191,168)	UNKNOWN	FAM	NFQ-MGB
D7	Sample 3	RGB(223,221,142)	Target 4	RGB(255,191,168)	UNKNOWN	FAM	NFQ-MGB
D8	Sample 3	RGB(223,221,142)	Target 4	RGB(255,191,168)	UNKNOWN	FAM	NFQ-MGB
D9	Sample 3	RGB(223,221,142)	Target 4	RGB(255,191,168)	UNKNOWN	FAM	NFQ-MGB
D10			Target 4	RGB(255,191,168)	NTC	FAM	NFQ-MGB
D11
D12
E1	Sample 1	RGB(132,193,241)	Target 5	RGB(243,124,98)	UNKNOWN	FAM	NFQ-MGB
E2	Sample 1	RGB(132,193,241)	Target 5	RGB(243,124,98)	UNKNOWN	FAM	NFQ-MGB
E3	Sample 1	RGB(132,193,241)	Target 5	RGB(243,124,98)	UNKNOWN	FAM	NFQ-MGB
E4	Sample 2	RGB(168,255,222)	Target 5	RGB(243,124,98)	UNKNOWN	FAM	NFQ-MGB
E5	Sample 2	RGB(168,255,222)	Target 5	RGB(243,124,98)	UNKNOWN	FAM	NFQ-MGB
E6	Sample 2	RGB(168,255,222)	Target 5	RGB(243,124,98)	UNKNOWN	FAM	NFQ-MGB
E7	Sample 3	RGB(223,221,142)	Target 5	RGB(243,124,98)	UNKNOWN	FAM	NFQ-MGB
E8	Sample 3	RGB(223,221,142)	Target 5	RGB(243,124,98)	UNKNOWN	FAM	NFQ-MGB
E9	Sample 3	RGB(223,221,142)	Target 5	RGB(243,124,98)	UNKNOWN	FAM	NFQ-MGB
E10			Target 5	RGB(243,124,98)	NTC	FAM	NFQ-MGB
E11
E12
F1	Sample 1	RGB(132,193,241)	Target 6	RGB(192,165,244)	UNKNOWN	FAM	NFQ-MGB
F2	Sample 1	RGB(132,193,241)	Target 6	RGB(192,165,244)	UNKNOWN	FAM	NFQ-MGB
F3	Sample 1	RGB(132,193,241)	Target 6	RGB(192,165,244)	UNKNOWN	FAM	NFQ-MGB
F4	Sample 2	RGB(168,255,222)	Target 6	RGB(192,165,244)	UNKNOWN	FAM	NFQ-MGB
F5	Sample 2	RGB(168,255,222)	Target 6	RGB(192,165,244)	UNKNOWN	FAM	NFQ-MGB
F6	Sample 2	RGB(168,255,222)	Target 6	RGB(192,165,244)	UNKNOWN	FAM	NFQ-MGB
F7	Sample 3	RGB(223,221,142)	Target 6	RGB(192,165,244)	UNKNOWN	FAM	NFQ-MGB
F8	Sample 3	RGB(223,221,142)	Target 6	RGB(192,165,244)	UNKNOWN	FAM	NFQ-MGB
F9	Sample 3	RGB(223,221,142)	Target 6	RGB(192,165,244)	UNKNOWN	FAM	NFQ-MGB
F10			Target 6	RGB(192,165,244)	NTC	FAM	NFQ-MGB
F11
F12
G1	Sample 1	RGB(132,193,241)	Target 7	RGB(249,128,228)	UNKNOWN	FAM	NFQ-MGB
G2	Sample 1	RGB(132,193,241)	Target 7	RGB(249,128,228)	UNKNOWN	FAM	NFQ-MGB
G3	Sample 1	RGB(132,193,241)	Target 7	RGB(249,128,228)	UNKNOWN	FAM	NFQ-MGB
G4	Sample 2	RGB(168,255,222)	Target 7	RGB(249,128,228)	UNKNOWN	FAM	NFQ-MGB
G5	Sample 2	RGB(168,255,222)	Target 7	RGB(249,128,228)	UNKNOWN	FAM	NFQ-MGB
G6	Sample 2	RGB(168,255,222)	Target 7	RGB(249,128,228)	UNKNOWN	FAM	NFQ-MGB
G7	Sample 3	RGB(223,221,142)	Target 7	RGB(249,128,228)	UNKNOWN	FAM	NFQ-MGB
G8	Sample 3	RGB(223,221,142)	Target 7	RGB(249,128,228)	UNKNOWN	FAM	NFQ-MGB
G9	Sample 3	RGB(223,221,142)	Target 7	RGB(249,128,228)	UNKNOWN	FAM	NFQ-MGB
G10			Target 7	RGB(249,128,228)	NTC	FAM	NFQ-MGB
G11
G12
H1	Sample 1	RGB(132,193,241)	Target 8	RGB(253,156,166)	UNKNOWN	FAM	NFQ-MGB
H2	Sample 1	RGB(132,193,241)	Target 8	RGB(253,156,166)	UNKNOWN	FAM	NFQ-MGB
H3	Sample 1	RGB(132,193,241)	Target 8	RGB(253,156,166)	UNKNOWN	FAM	NFQ-MGB
H4	Sample 2	RGB(168,255,222)	Target 8	RGB(253,156,166)	UNKNOWN	FAM	NFQ-MGB
H5	Sample 2	RGB(168,255,222)	Target 8	RGB(253,156,166)	UNKNOWN	FAM	NFQ-MGB
H6	Sample 2	RGB(168,255,222)	Target 8	RGB(253,156,166)	UNKNOWN	FAM	NFQ-MGB
H7	Sample 3	RGB(223,221,142)	Target 8	RGB(253,156,166)	UNKNOWN	FAM	NFQ-MGB
H8	Sample 3	RGB(223,221,142)	Target 8	RGB(253,156,166)	UNKNOWN	FAM	NFQ-MGB
H9	Sample 3	RGB(223,221,142)	Target 8	RGB(253,156,166)	UNKNOWN	FAM	NFQ-MGB
H10			Target 8	RGB(253,156,166)	NTC	FAM	NFQ-MGB
H11
H12

## Sheet: Results
Block Type	96well
Chemistry	TAQMAN
Experiment File Name	C:\Documents and Settings\Team181\Desktop\ap6\20150716_2\M_49.eds
Experiment Run End Time	Not Started
Instrument Type	steponeplus
Passive Reference	ROX
Well	Sample Name	Target Name	Task	Reporter	Quencher	RQ	RQ Min	RQ Max	Cт	Cт Mean	Cт SD	ΔCт	ΔCт Mean	ΔCт SE	HK Control ΔCт Mean	HK Control ΔCт SE	ΔΔCт	ΔΔCт Mean	Automatic Ct Threshold	Ct Threshold	Automatic Baseline	Baseline Start	Baseline End	Comments
A1	Sample 1	Target 1	UNKNOWN	FAM	NFQ-MGB	1	0.71499	1.39862	22.8892	22.9213	0.0393283		-9.17522	0.174326			0		TRUE	0.360767	TRUE	3	17
A2	Sample 1	Target 1	UNKNOWN	FAM	NFQ-MGB	1	0.71499	1.39862	22.9094	22.9213	0.0393283		-9.17522	0.174326			0		TRUE	0.360767	TRUE	3	17
A3	Sample 1	Target 1	UNKNOWN	FAM	NFQ-MGB	1	0.71499	1.39862	22.9652	22.9213	0.0393283		-9.17522	0.174326			0		TRUE	0.360767	TRUE	3	17
A4	Sample 2	Target 1	UNKNOWN	FAM	NFQ-MGB	0.908033	0.794759	1.03745	23.8702	23.8187	0.0447068		-9.03603	0.0692354			0.139183		TRUE	0.360767	TRUE	3	18
A5	Sample 2	Target 1	UNKNOWN	FAM	NFQ-MGB	0.908033	0.794759	1.03745	23.796	23.8187	0.0447068		-9.03603	0.0692354			0.139183		TRUE	0.360767	TRUE	3	18
A6	Sample 2	Target 1	UNKNOWN	FAM	NFQ-MGB	0.908033	0.794759	1.03745	23.7899	23.8187	0.0447068		-9.03603	0.0692354			0.139183		TRUE	0.360767	TRUE	3	18
A7	Sample 3	Target 1	UNKNOWN	FAM	NFQ-MGB	1.62541	1.30382	2.0263	22.5219	22.5607	0.0538834		-9.87602	0.114553			-0.700799		TRUE	0.360767	TRUE	3	16
A8	Sample 3	Target 1	UNKNOWN	FAM	NFQ-MGB	1.62541	1.30382	2.0263	22.6222	22.5607	0.0538834		-9.87602	0.114553			-0.700799		TRUE	0.360767	TRUE	3	16
A9	Sample 3	Target 1	UNKNOWN	FAM	NFQ-MGB	1.62541	1.30382	2.0263	22.5381	22.5607	0.0538834		-9.87602	0.114553			-0.700799		TRUE	0.360767	TRUE	3	16
A10		Target 1	NTC	FAM	NFQ-MGB				Undetermined										TRUE	0.360767	TRUE	3	39
B1	Sample 1	Target 2	UNKNOWN	FAM	NFQ-MGB	1	0.665398	1.50286	27.9633	27.8528	0.211662		-4.2437	0.211678			0		TRUE	0.49757	TRUE	3	21
B2	Sample 1	Target 2	UNKNOWN	FAM	NFQ-MGB	1	0.665398	1.50286	27.9863	27.8528	0.211662		-4.2437	0.211678			0		TRUE	0.49757	TRUE	3	21
B3	Sample 1	Target 2	UNKNOWN	FAM	NFQ-MGB	1	0.665398	1.50286	27.6087	27.8528	0.211662		-4.2437	0.211678			0		TRUE	0.49757	TRUE	3	21
B4	Sample 2	Target 2	UNKNOWN	FAM	NFQ-MGB	0.860589	0.726747	1.01908	28.7966	28.8276	0.103748		-4.0271	0.0878361			0.216604		TRUE	0.49757	TRUE	3	22
B5	Sample 2	Target 2	UNKNOWN	FAM	NFQ-MGB	0.860589	0.726747	1.01908	28.7429	28.8276	0.103748		-4.0271	0.0878361			0.216604		TRUE	0.49757	TRUE	3	22
B6	Sample 2	Target 2	UNKNOWN	FAM	NFQ-MGB	0.860589	0.726747	1.01908	28.9434	28.8276	0.103748		-4.0271	0.0878361			0.216604		TRUE	0.49757	TRUE	3	22
B7	Sample 3	Target 2	UNKNOWN	FAM	NFQ-MGB	1.24002	1.00265	1.53359	27.8815	27.8827	0.0103706		-4.55406	0.11041			-0.310362		TRUE	0.49757	TRUE	3	21
B8	Sample 3	Target 2	UNKNOWN	FAM	NFQ-MGB	1.24002	1.00265	1.53359	27.8936	27.8827	0.0103706		-4.55406	0.11041			-0.310362		TRUE	0.49757	TRUE	3	21
B9	Sample 3	Target 2	UNKNOWN	FAM	NFQ-MGB	1.24002	1.00265	1.53359	27.873	27.8827	0.0103706		-4.55406	0.11041			-0.310362		TRUE	0.49757	TRUE	3	21
B10		Target 2	NTC	FAM	NFQ-MGB				Undetermined										TRUE	0.49757	TRUE	3	39
C1	Sample 1	Target 3	UNKNOWN	FAM	NFQ-MGB	1	0.711692	1.4051	22.9665	22.9311	0.0638503		-9.16543	0.176728			0		TRUE	0.369459	TRUE	3	16
C2	Sample 1	Target 3	UNKNOWN	FAM	NFQ-MGB	1	0.711692	1.4051	22.9693	22.9311	0.0638503		-9.16543	0.176728			0		TRUE	0.369459	TRUE	3	16
C3	Sample 1	Target 3	UNKNOWN	FAM	NFQ-MGB	1	0.711692	1.4051	22.8573	22.9311	0.0638503		-9.16543	0.176728			0		TRUE	0.369459	TRUE	3	16
C4	Sample 2	Target 3	UNKNOWN	FAM	NFQ-MGB	1.008	0.888713	1.1433	23.6752	23.6778	0.0216219		-9.17693	0.0654458			-0.0114962		TRUE	0.369459	TRUE	3	17
C5	Sample 2	Target 3	UNKNOWN	FAM	NFQ-MGB	1.008	0.888713	1.1433	23.7006	23.6778	0.0216219		-9.17693	0.0654458			-0.0114962		TRUE	0.369459	TRUE	3	17
C6	Sample 2	Target 3	UNKNOWN	FAM	NFQ-MGB	1.008	0.888713	1.1433	23.6576	23.6778	0.0216219		-9.17693	0.0654458			-0.0114962		TRUE	0.369459	TRUE	3	17
C7	Sample 3	Target 3	UNKNOWN	FAM	NFQ-MGB	0.862261	0.697387	1.06611	23.4828	23.4851	0.00401419		-8.95163	0.110272			0.213804		TRUE	0.369459	TRUE	3	17
C8	Sample 3	Target 3	UNKNOWN	FAM	NFQ-MGB	0.862261	0.697387	1.06611	23.4829	23.4851	0.00401419		-8.95163	0.110272			0.213804		TRUE	0.369459	TRUE	3	17
C9	Sample 3	Target 3	UNKNOWN	FAM	NFQ-MGB	0.862261	0.697387	1.06611	23.4898	23.4851	0.00401419		-8.95163	0.110272			0.213804		TRUE	0.369459	TRUE	3	17
C10		Target 3	NTC	FAM	NFQ-MGB				Undetermined										TRUE	0.369459	TRUE	3	39
D1	Sample 1	Target 4	UNKNOWN	FAM	NFQ-MGB	1	0.695369	1.43809	33.3669	33.2175	0.131519		1.12107	0.188784			0		TRUE	0.441338	TRUE	3	27
D2	Sample 1	Target 4	UNKNOWN	FAM	NFQ-MGB	1	0.695369	1.43809	33.119	33.2175	0.131519		1.12107	0.188784			0		TRUE	0.441338	TRUE	3	27
D3	Sample 1	Target 4	UNKNOWN	FAM	NFQ-MGB	1	0.695369	1.43809	33.1668	33.2175	0.131519		1.12107	0.188784			0		TRUE	0.441338	TRUE	3	27
D4	Sample 2	Target 4	UNKNOWN	FAM	NFQ-MGB	1.52773	1.31252	1.77822	33.4449	33.3644	0.0793186		0.509678	0.0788952			-0.611387		TRUE	0.441338	TRUE	3	27
D5	Sample 2	Target 4	UNKNOWN	FAM	NFQ-MGB	1.52773	1.31252	1.77822	33.2863	33.3644	0.0793186		0.509678	0.0788952			-0.611387		TRUE	0.441338	TRUE	3	27
D6	Sample 2	Target 4	UNKNOWN	FAM	NFQ-MGB	1.52773	1.31252	1.77822	33.3621	33.3644	0.0793186		0.509678	0.0788952			-0.611387		TRUE	0.441338	TRUE	3	27
D7	Sample 3	Target 4	UNKNOWN	FAM	NFQ-MGB	1.33838	1.01124	1.77136	33.2965	33.1373	0.164836		0.700573	0.145642			-0.420492		TRUE	0.441338	TRUE	3	27
D8	Sample 3	Target 4	UNKNOWN	FAM	NFQ-MGB	1.33838	1.01124	1.77136	32.9674	33.1373	0.164836		0.700573	0.145642			-0.420492		TRUE	0.441338	TRUE	3	26
D9	Sample 3	Target 4	UNKNOWN	FAM	NFQ-MGB	1.33838	1.01124	1.77136	33.1481	33.1373	0.164836		0.700573	0.145642			-0.420492		TRUE	0.441338	TRUE	3	27
D10		Target 4	NTC	FAM	NFQ-MGB				Undetermined										TRUE	0.441338	TRUE	3	39
E1	Sample 1	Target 5	UNKNOWN	FAM	NFQ-MGB	1	0.690439	1.44835	31.2588	31.2426	0.146718		-0.853921	0.192482			0		TRUE	0.545762	TRUE	3	24
E2	Sample 1	Target 5	UNKNOWN	FAM	NFQ-MGB	1	0.690439	1.44835	31.0884	31.2426	0.146718		-0.853921	0.192482			0		TRUE	0.545762	TRUE	3	24
E3	Sample 1	Target 5	UNKNOWN	FAM	NFQ-MGB	1	0.690439	1.44835	31.3805	31.2426	0.146718		-0.853921	0.192482			0		TRUE	0.545762	TRUE	3	25
E4	Sample 2	Target 5	UNKNOWN	FAM	NFQ-MGB	1.0801	0.941018	1.23974	31.8411	31.8897	0.0548583		-0.965083	0.0716272			-0.111163		TRUE	0.545762	TRUE	3	25
E5	Sample 2	Target 5	UNKNOWN	FAM	NFQ-MGB	1.0801	0.941018	1.23974	31.8786	31.8897	0.0548583		-0.965083	0.0716272			-0.111163		TRUE	0.545762	TRUE	3	25
E6	Sample 2	Target 5	UNKNOWN	FAM	NFQ-MGB	1.0801	0.941018	1.23974	31.9492	31.8897	0.0548583		-0.965083	0.0716272			-0.111163		TRUE	0.545762	TRUE	3	25
E7	Sample 3	Target 5	UNKNOWN	FAM	NFQ-MGB	1.54118	1.24239	1.91184	30.9466	30.9588	0.0340362		-1.47796	0.111986			-0.624039		TRUE	0.545762	TRUE	3	24
E8	Sample 3	Target 5	UNKNOWN	FAM	NFQ-MGB	1.54118	1.24239	1.91184	30.9972	30.9588	0.0340362		-1.47796	0.111986			-0.624039		TRUE	0.545762	TRUE	3	24
E9	Sample 3	Target 5	UNKNOWN	FAM	NFQ-MGB	1.54118	1.24239	1.91184	30.9325	30.9588	0.0340362		-1.47796	0.111986			-0.624039		TRUE	0.545762	TRUE	3	24
E10		Target 5	NTC	FAM	NFQ-MGB				Undetermined										TRUE	0.545762	TRUE	3	39
F1	Sample 1	Target 6	UNKNOWN	FAM	NFQ-MGB	1	0.712872	1.40278	30.9095	30.9156	0.0562712		-1.18087	0.175867			0		TRUE	0.419046	TRUE	3	25
F2	Sample 1	Target 6	UNKNOWN	FAM	NFQ-MGB	1	0.712872	1.40278	30.9747	30.9156	0.0562712		-1.18087	0.175867			0		TRUE	0.419046	TRUE	3	25
F3	Sample 1	Target 6	UNKNOWN	FAM	NFQ-MGB	1	0.712872	1.40278	30.8626	30.9156	0.0562712		-1.18087	0.175867			0		TRUE	0.419046	TRUE	3	25
F4	Sample 2	Target 6	UNKNOWN	FAM	NFQ-MGB	0.426555	0.31021	0.586537	32.6152	32.9031	0.264167		0.0483246	0.165495			1.2292		TRUE	0.419046	TRUE	3	27
F5	Sample 2	Target 6	UNKNOWN	FAM	NFQ-MGB	0.426555	0.31021	0.586537	33.1345	32.9031	0.264167		0.0483246	0.165495			1.2292		TRUE	0.419046	TRUE	3	27
F6	Sample 2	Target 6	UNKNOWN	FAM	NFQ-MGB	0.426555	0.31021	0.586537	32.9595	32.9031	0.264167		0.0483246	0.165495			1.2292		TRUE	0.419046	TRUE	3	27
F7	Sample 3	Target 6	UNKNOWN	FAM	NFQ-MGB	1.43861	1.15908	1.78555	30.7657	30.7312	0.0366818		-1.70555	0.112264			-0.524679		TRUE	0.419046	TRUE	3	25
F8	Sample 3	Target 6	UNKNOWN	FAM	NFQ-MGB	1.43861	1.15908	1.78555	30.6927	30.7312	0.0366818		-1.70555	0.112264			-0.524679		TRUE	0.419046	TRUE	3	24
F9	Sample 3	Target 6	UNKNOWN	FAM	NFQ-MGB	1.43861	1.15908	1.78555	30.7352	30.7312	0.0366818		-1.70555	0.112264			-0.524679		TRUE	0.419046	TRUE	3	24
F10		Target 6	NTC	FAM	NFQ-MGB				Undetermined										TRUE	0.419046	TRUE	3	39
G1	Sample 1	Target 7	UNKNOWN	FAM	NFQ-MGB	1	0.566378	1.7656	36.6778	36.869	0.270344		4.77248	0.257715			0		TRUE	0.0483055	TRUE	3	34
G2	Sample 1	Target 7	UNKNOWN	FAM	NFQ-MGB	1	0.566378	1.7656	37.0601	36.869	0.270344		4.77248	0.257715			0		TRUE	0.0483055	TRUE	3	34
G4	Sample 2	Target 7	UNKNOWN	FAM	NFQ-MGB	2.09188	1.61213	2.71441	36.7802	36.5624	0.206371		3.70768	0.135365			-1.0648		TRUE	0.0483055	TRUE	3	34
G5	Sample 2	Target 7	UNKNOWN	FAM	NFQ-MGB	2.09188	1.61213	2.71441	36.3698	36.5624	0.206371		3.70768	0.135365			-1.0648		TRUE	0.0483055	TRUE	3	33
G6	Sample 2	Target 7	UNKNOWN	FAM	NFQ-MGB	2.09188	1.61213	2.71441	36.5373	36.5624	0.206371		3.70768	0.135365			-1.0648		TRUE	0.0483055	TRUE	3	34
G8	Sample 3	Target 7	UNKNOWN	FAM	NFQ-MGB	1.41472	1.06981	1.87085	36.6463	36.7087	0.0882562		4.27196	0.126685			-0.500521		TRUE	0.0483055	TRUE	3	34
G9	Sample 3	Target 7	UNKNOWN	FAM	NFQ-MGB	1.41472	1.06981	1.87085	36.7711	36.7087	0.0882562		4.27196	0.126685			-0.500521		TRUE	0.0483055	TRUE	3	34
G10		Target 7	NTC	FAM	NFQ-MGB				Undetermined										TRUE	0.0483055	TRUE	3	39
H1	Sample 1	Target 8	UNKNOWN	FAM	NFQ-MGB				32.4366	32.0965	0.299368								TRUE	0.42053	TRUE	3	26
H2	Sample 1	Target 8	UNKNOWN	FAM	NFQ-MGB				31.9799	32.0965	0.299368								TRUE	0.42053	TRUE	3	25
H3	Sample 1	Target 8	UNKNOWN	FAM	NFQ-MGB				31.8729	32.0965	0.299368								TRUE	0.42053	TRUE	3	25
H4	Sample 2	Target 8	UNKNOWN	FAM	NFQ-MGB				32.7284	32.8547	0.111274								TRUE	0.42053	TRUE	3	26
H5	Sample 2	Target 8	UNKNOWN	FAM	NFQ-MGB				32.8979	32.8547	0.111274								TRUE	0.42053	TRUE	3	26
H6	Sample 2	Target 8	UNKNOWN	FAM	NFQ-MGB				32.938	32.8547	0.111274								TRUE	0.42053	TRUE	3	26
H7	Sample 3	Target 8	UNKNOWN	FAM	NFQ-MGB				32.2915	32.4367	0.190955								TRUE	0.42053	TRUE	3	26
H8	Sample 3	Target 8	UNKNOWN	FAM	NFQ-MGB				32.3657	32.4367	0.190955								TRUE	0.42053	TRUE	3	26
H9	Sample 3	Target 8	UNKNOWN	FAM	NFQ-MGB				32.653	32.4367	0.190955								TRUE	0.42053	TRUE	3	26
Analysis Type	Singleplex
Endogenous Control	Target 8
RQ Min/Max Confidence Level	95.0
Reference Sample	Sample 1

## Sheet: Raw Data
Block Type	96well
Chemistry	TAQMAN
Experiment File Name	C:\Documents and Settings\Team181\Desktop\ap6\20150716_2\M_49.eds
Experiment Run End Time	Not Started
Instrument Type	steponeplus
Passive Reference	ROX
Well	Cycle	Filter 1	Filter 2	Filter 3	Filter 4
A1	1	69805	55519	56327	66189
A2	1	69849	55463	56271	65854
A3	1	71266	56085	57023	67645
A4	1	70993	56124	57024	67255
A5	1	69166	55233	56061	65557
A6	1	71662	56270	57052	67350
A7	1	71721	56497	57278	67381
A8	1	71312	56329	57131	67343
A9	1	69647	55436	56225	66035
A10	1	71759	56541	57482	68046
A11	1	48958	47246	47453	47793
A12	1	49925	47856	47310	47332
B1	1	74673	57580	57084	66106
B2	1	75776	58107	57567	66910
B3	1	78057	58919	58129	67652
B4	1	76225	58377	57805	67152
B5	1	80432	59881	59021	69276
B6	1	79777	59699	58888	69239
B7	1	76085	58272	57491	66556
B8	1	78715	59179	58275	67887
B9	1	80634	59881	58908	68989
B10	1	79296	59593	58468	68025
B11	1	48992	47205	46796	46777
B12	1	48825	47078	46615	46547
C1	1	66777	54279	55765	65940
C2	1	67995	54868	56426	66884
C3	1	67153	54398	55723	65295
C4	1	69087	55487	57013	67243
C5	1	67843	54723	56111	66128
C6	1	67981	54711	56107	66289
C7	1	68063	54868	56313	66565
C8	1	68808	55113	56492	66790
C9	1	68700	55138	56521	66879
C10	1	70014	55664	57301	68584
C11	1	48548	46920	46468	46363
C12	1	48859	47149	46715	46732
D1	1	74335	57410	57717	68142
D2	1	75749	57716	57597	67325
D3	1	76273	57956	57809	67715
D4	1	74895	57446	57343	66863
D5	1	77089	58346	58199	68448
D6	1	74730	57381	57150	66604
D7	1	77141	58456	58197	68231
D8	1	77277	58478	58171	68047
D9	1	77737	58543	58119	68231
D10	1	80086	59670	59192	69942
D11	1	49202	47373	46993	47172
D12	1	48797	47073	46606	46580
E1	1	73933	57212	57544	67796
E2	1	74761	57361	57488	67557
E3	1	74834	57487	57621	67584
E4	1	74414	57420	57611	67577
E5	1	74809	57535	57679	67753
E6	1	75728	58004	58135	68453
E7	1	77436	58615	58768	69693
E8	1	76656	58265	58353	68833
E9	1	76523	58241	58235	68808
E10	1	79003	59248	59000	69955
E11	1	48901	47134	46653	46625
E12	1	49317	47458	47076	47229
F1	1	73152	56769	57597	68327
F2	1	75881	58080	58756	69807
F3	1	73623	56914	57554	67899
F4	1	74058	57113	57871	68809
F5	1	74869	57405	58014	68664
F6	1	76282	58186	58756	69861
F7	1	73372	56873	57571	68209
F8	1	74593	57336	57938	68728
F9	1	74670	57300	57920	68847
F10	1	76432	58128	58646	70041
F11	1	48788	47032	46556	46461
F12	1	48922	47230	46839	46917
G1	1	71368	55985	57323	68420
G2	1	71436	56005	57232	67970
G3	1	72838	56495	57619	68649
G4	1	70240	55612	56724	66797
G5	1	72732	56485	57602	68744
G6	1	73254	56781	57965	69450
G7	1	73536	56878	57968	69321
G8	1	73729	56934	58168	69696
G9	1	75759	57799	58920	71075
G10	1	72232	56343	57437	68592
G11	1	50087	47966	47426	47423
G12	1	48716	47017	46580	46504
H1	1	70082	55711	57210	68741
H2	1	71028	55967	57235	68178
H3	1	71657	56344	57578	68422
H4	1	70823	55995	57170	67727
H5	1	69262	55334	56626	67258
H6	1	70869	56015	57229	68274
H7	1	70517	55920	57183	67986
H8	1	70681	55958	57152	67890
H9	1	69958	55677	56894	67741
H10	1	49874	47840	47290	47317
H11	1	48853	47107	46645	46598
H12	1	51421	48864	48201	48171
A1	2	70225	55709	56501	66538
A2	2	70367	55696	56446	66197
A3	2	71806	56298	57227	68008
A4	2	71479	56309	57181	67414
A5	2	69708	55423	56220	65871
A6	2	72291	56528	57258	67730
A7	2	72333	56747	57487	67720
A8	2	72005	56588	57389	67793
A9	2	70123	55638	56385	66295
A10	2	72615	56907	57809	68642
A11	2	48922	47230	47417	47765
A12	2	49881	47833	47318	47329
B1	2	75013	57724	57169	66262
B2	2	75813	58145	57622	66931
B3	2	78278	58992	58183	67706
B4	2	76714	58624	57979	67377
B5	2	80175	59785	58927	69011
B6	2	79665	59633	58793	68978
B7	2	76317	58344	57565	66676
B8	2	78604	59177	58249	67809
B9	2	80833	60005	58945	69054
B10	2	79198	59584	58445	67930
B11	2	48942	47191	46787	46766
B12	2	48781	47069	46606	46527
C1	2	67331	54517	56019	66409
C2	2	68220	54980	56522	67056
C3	2	67349	54513	55806	65412
C4	2	69142	55503	57021	67226
C5	2	68146	54866	56271	66358
C6	2	68055	54758	56133	66305
C7	2	68084	54898	56329	66460
C8	2	68884	55154	56501	66775
C9	2	68744	55184	56518	66824
C10	2	70039	55709	57291	68534
C11	2	48558	46906	46448	46372
C12	2	48865	47174	46718	46736
D1	2	75211	57793	58077	68799
D2	2	75915	57825	57665	67392
D3	2	76683	58165	57994	67917
D4	2	75076	57543	57403	66978
D5	2	77591	58591	58397	68720
D6	2	74887	57469	57236	66697
D7	2	77618	58687	58384	68508
D8	2	77322	58528	58200	68048
D9	2	77815	58618	58162	68226
D10	2	80077	59701	59167	69888
D11	2	49176	47388	47014	47191
D12	2	48789	47062	46627	46581
E1	2	74631	57522	57782	68161
E2	2	74792	57396	57545	67590
E3	2	75132	57608	57699	67694
E4	2	74638	57547	57712	67724
E5	2	75111	57685	57772	67894
E6	2	76113	58181	58259	68644
E7	2	77854	58827	58898	69906
E8	2	76857	58351	58422	68935
E9	2	76669	58323	58291	68849
E10	2	79335	59399	59147	70159
E11	2	48891	47143	46658	46621
E12	2	49271	47444	47070	47241
F1	2	73801	57033	57851	68748
F2	2	76142	58197	58877	69932
F3	2	73874	57036	57640	68023
F4	2	74347	57256	58015	69006
F5	2	74910	57429	57981	68624
F6	2	76438	58268	58855	69924
F7	2	73613	56990	57673	68387
F8	2	74649	57362	57959	68754
F9	2	74708	57341	57910	68787
F10	2	76706	58258	58763	70245
F11	2	48766	47029	46567	46507
F12	2	48926	47218	46837	46910
G1	2	71647	56087	57388	68498
G2	2	71459	56020	57234	67933
G3	2	72605	56390	57520	68434
G4	2	70286	55671	56756	66835
G5	2	72793	56525	57628	68776
G6	2	73240	56797	57971	69430
G7	2	73567	56894	57988	69290
G8	2	73748	57000	58157	69666
G9	2	75694	57807	58900	70994
G10	2	72359	56425	57477	68644
G11	2	50013	47897	47410	47376
G12	2	48666	46987	46561	46485
H1	2	70745	56004	57519	69271
H2	2	71454	56119	57412	68436
H3	2	72201	56574	57795	68761
H4	2	71165	56110	57266	67848
H5	2	69803	55550	56869	67690
H6	2	71330	56192	57409	68566
H7	2	71110	56152	57402	68330
H8	2	71335	56210	57403	68351
H9	2	70437	55875	57069	68037
H10	2	49855	47832	47294	47317
H11	2	48854	47116	46672	46615
H12	2	51429	48885	48193	48177
A1	3	70551	55810	56594	66674
A2	3	70896	55902	56643	66543
A3	3	72234	56461	57380	68235
A4	3	71675	56370	57218	67448
A5	3	69867	55497	56294	65958
A6	3	72600	56661	57392	67873
A7	3	72512	56800	57523	67767
A8	3	72298	56724	57516	67947
A9	3	70383	55759	56478	66429
A10	3	73010	57084	57976	68950
A11	3	48907	47196	47424	47770
A12	3	49834	47809	47299	47301
B1	3	75416	57860	57276	66396
B2	3	75885	58195	57610	66885
B3	3	78456	59083	58248	67764
B4	3	77042	58744	58099	67487
B5	3	80332	59860	58973	69098
B6	3	78980	59401	58534	68527
B7	3	76663	58514	57672	66847
B8	3	78759	59231	58277	67842
B9	3	80941	60034	58970	69043
B10	3	79168	59573	58391	67798
B11	3	48941	47186	46784	46769
B12	3	48725	47048	46582	46503
C1	3	67645	54651	56137	66557
C2	3	68276	54982	56535	67016
C3	3	67482	54563	55837	65437
C4	3	69230	55539	57026	67226
C5	3	68285	54941	56330	66398
C6	3	68258	54837	56203	66396
C7	3	68185	54926	56323	66463
C8	3	69063	55243	56561	66882
C9	3	68926	55263	56568	66941
C10	3	70039	55715	57265	68442
C11	3	48526	46900	46445	46343
C12	3	48857	47168	46736	46740
D1	3	75745	57972	58222	69021
D2	3	75967	57844	57660	67413
D3	3	76996	58281	58099	68075
D4	3	75222	57615	57462	67009
D5	3	77723	58658	58403	68735
D6	3	74960	57499	57245	66701
D7	3	77625	58673	58370	68424
D8	3	77583	58624	58274	68184
D9	3	77929	58662	58190	68249
D10	3	80134	59727	59158	69830
D11	3	49176	47374	46993	47200
D12	3	48788	47058	46616	46581
E1	3	75078	57676	57900	68370
E2	3	74989	57491	57603	67674
E3	3	75343	57681	57780	67783
E4	3	74891	57645	57804	67814
E5	3	75348	57784	57835	67979
E6	3	76246	58235	58298	68678
E7	3	78117	58937	58990	70003
E8	3	77041	58435	58473	69016
E9	3	76909	58408	58359	68937
E10	3	79382	59465	59161	70139
E11	3	48855	47115	46648	46612
E12	3	49257	47422	47072	47238
F1	3	74170	57175	57937	68880
F2	3	76292	58266	58912	70004
F3	3	73938	57058	57657	68014
F4	3	74377	57276	57988	68954
F5	3	75150	57519	58086	68761
F6	3	76469	58300	58808	69877
F7	3	73982	57162	57823	68600
F8	3	74808	57466	58006	68830
F9	3	74873	57406	57963	68870
F10	3	76955	58390	58839	70365
F11	3	48737	47044	46556	46498
F12	3	48950	47219	46831	46914
G1	3	71987	56213	57494	68664
G2	3	71655	56098	57304	68006
G3	3	72603	56411	57501	68366
G4	3	70442	55734	56830	66907
G5	3	72823	56559	57637	68730
G6	3	73405	56848	58002	69480
G7	3	73695	56957	58015	69310
G8	3	73931	57053	58212	69744
G9	3	75711	57817	58860	70905
G10	3	72422	56431	57491	68636
G11	3	49982	47898	47387	47389
G12	3	48659	47004	46557	46489
H1	3	71061	56107	57633	69441
H2	3	71685	56202	57490	68565
H3	3	72553	56715	57915	68917
H4	3	71282	56173	57288	67883
H5	3	70018	55623	56927	67745
H6	3	71628	56296	57506	68719
H7	3	71369	56231	57471	68476
H8	3	71618	56336	57503	68518
H9	3	70651	55949	57132	68129
H10	3	49856	47813	47281	47318
H11	3	48837	47126	46642	46597
H12	3	51423	48885	48194	48172
A1	4	70788	55893	56689	66794
A2	4	71107	56005	56723	66644
A3	4	72479	56596	57498	68381
A4	4	71760	56419	57222	67413
A5	4	70195	55614	56409	66155
A6	4	72852	56758	57474	67988
A7	4	72792	56933	57597	67872
A8	4	72587	56844	57619	68114
A9	4	70684	55854	56591	66626
A10	4	73353	57236	58115	69169
A11	4	48886	47227	47411	47755
A12	4	49810	47793	47281	47293
B1	4	75721	58013	57373	66552
B2	4	75998	58233	57634	66934
B3	4	78659	59170	58285	67839
B4	4	77347	58904	58215	67655
B5	4	80714	60051	59106	69314
B6	4	79339	59557	58678	68720
B7	4	76835	58577	57714	66865
B8	4	78907	59290	58324	67849
B9	4	81227	60147	59048	69158
B10	4	79333	59614	58415	67850
B11	4	48927	47196	46754	46748
B12	4	48742	47059	46590	46496
C1	4	67903	54767	56237	66741
C2	4	68490	55096	56617	67174
C3	4	67746	54657	55932	65610
C4	4	69465	55647	57098	67359
C5	4	68362	54954	56295	66345
C6	4	68465	54939	56258	66515
C7	4	68337	54987	56394	66529
C8	4	69262	55306	56628	66950
C9	4	69212	55390	56707	67119
C10	4	70187	55773	57288	68468
C11	4	48531	46877	46435	46354
C12	4	48885	47153	46707	46723
D1	4	76037	58107	58326	69190
D2	4	75957	57840	57630	67333
D3	4	77185	58381	58145	68153
D4	4	75500	57741	57574	67166
D5	4	77860	58717	58441	68731
D6	4	75218	57610	57324	66805
D7	4	77944	58803	58469	68600
D8	4	77653	58634	58284	68144
D9	4	78146	58749	58273	68344
D10	4	80256	59749	59187	69821
D11	4	49192	47377	46999	47182
D12	4	48784	47046	46603	46571
E1	4	75296	57755	57989	68459
E2	4	74979	57502	57567	67649
E3	4	75520	57767	57822	67880
E4	4	75103	57742	57861	67917
E5	4	75585	57869	57938	68153
E6	4	76645	58416	58437	68898
E7	4	78330	58996	59066	70114
E8	4	77106	58474	58481	68983
E9	4	77181	58505	58446	69026
E10	4	79501	59508	59171	70139
E11	4	48835	47101	46643	46607
E12	4	49253	47429	47044	47233
F1	4	74438	57292	58035	69023
F2	4	76352	58260	58884	69974
F3	4	74114	57123	57703	68078
F4	4	74575	57356	58059	69046
F5	4	75399	57635	58142	68889
F6	4	76786	58410	58923	70029
F7	4	74217	57256	57874	68697
F8	4	75013	57533	58091	68914
F9	4	75018	57465	57989	68925
F10	4	77120	58433	58872	70353
F11	4	48743	47032	46561	46484
F12	4	48937	47212	46844	46921
G1	4	72168	56280	57557	68743
G2	4	71741	56146	57328	68043
G3	4	72734	56460	57537	68410
G4	4	70613	55807	56866	67008
G5	4	72988	56597	57639	68788
G6	4	73646	56974	58095	69635
G7	4	73899	57050	58078	69428
G8	4	74090	57106	58241	69778
G9	4	75843	57878	58905	70960
G10	4	72631	56523	57560	68743
G11	4	49971	47891	47364	47388
G12	4	48653	46984	46556	46484
H1	4	71326	56220	57721	69580
H2	4	72012	56355	57638	68762
H3	4	72730	56784	57954	69000
H4	4	71409	56206	57326	67909
H5	4	70235	55707	56992	67869
H6	4	71849	56390	57557	68845
H7	4	71565	56330	57550	68561
H8	4	71923	56428	57623	68661
H9	4	70877	56000	57202	68220
H10	4	49849	47828	47295	47319
H11	4	48844	47129	46658	46600
H12	4	51454	48898	48200	48181
A1	5	71077	56018	56784	66977
A2	5	71210	56028	56747	66689
A3	5	72648	56649	57544	68435
A4	5	72343	56640	57472	67958
A5	5	70223	55621	56379	66078
A6	5	73102	56871	57591	68160
A7	5	72957	56990	57663	67961
A8	5	72760	56906	57673	68188
A9	5	70885	55963	56673	66774
A10	5	73495	57264	58170	69205
A11	5	48888	47201	47431	47752
A12	5	49803	47792	47297	47296
B1	5	75646	57965	57336	66428
B2	5	76240	58349	57715	67056
B3	5	78727	59213	58311	67853
B4	5	77076	58766	58071	67479
B5	5	80610	59991	59031	69140
B6	5	79319	59574	58674	68671
B7	5	76972	58627	57738	66895
B8	5	79127	59393	58384	67960
B9	5	81750	60363	59246	69445
B10	5	79583	59733	58502	67960
B11	5	48885	47180	46772	46740
B12	5	48754	47040	46577	46504
C1	5	68188	54863	56340	66918
C2	5	68637	55144	56663	67255
C3	5	67864	54734	55983	65706
C4	5	69930	55849	57355	67739
C5	5	68627	55065	56429	66560
C6	5	68585	54989	56306	66552
C7	5	68361	55009	56384	66481
C8	5	69432	55376	56692	67038
C9	5	69345	55430	56766	67212
C10	5	70433	55877	57394	68630
C11	5	48500	46877	46426	46326
C12	5	48904	47176	46734	46735
D1	5	76230	58181	58391	69282
D2	5	76175	57926	57718	67460
D3	5	77456	58477	58243	68300
D4	5	75788	57837	57654	67241
D5	5	78184	58860	58546	68964
D6	5	75272	57638	57353	66867
D7	5	78287	58967	58608	68869
D8	5	77942	58769	58391	68285
D9	5	78318	58849	58316	68438
D10	5	80612	59910	59330	70011
D11	5	49159	47358	46993	47177
D12	5	48772	47043	46610	46576
E1	5	75456	57838	58023	68527
E2	5	75259	57590	57684	67788
E3	5	75665	57809	57867	67911
E4	5	75073	57728	57803	67796
E5	5	75723	57916	57967	68184
E6	5	76700	58420	58445	68867
E7	5	78558	59116	59156	70224
E8	5	77293	58546	58553	69070
E9	5	77373	58587	58497	69121
E10	5	79800	59632	59283	70294
E11	5	48826	47087	46640	46615
E12	5	49233	47422	47064	47245
F1	5	74517	57312	58056	69023
F2	5	76509	58344	58949	70061
F3	5	74228	57180	57712	68148
F4	5	74547	57324	58009	68981
F5	5	75429	57640	58152	68823
F6	5	76873	58469	58966	70073
F7	5	74365	57315	57915	68741
F8	5	75150	57580	58109	68948
F9	5	75217	57534	58067	68996
F10	5	77299	58527	58930	70430
F11	5	48738	47050	46542	46477
F12	5	48945	47231	46843	46912
G1	5	72189	56274	57548	68707
G2	5	71870	56200	57378	68100
G3	5	72873	56535	57593	68472
G4	5	70892	55939	57006	67211
G5	5	73161	56702	57743	68912
G6	5	73775	56998	58147	69659
G7	5	74045	57090	58126	69460
G8	5	74261	57200	58354	69913
G9	5	75992	57944	58937	71037
G10	5	72880	56633	57663	68919
G11	5	49971	47875	47375	47381
G12	5	48659	46980	46551	46466
H1	5	71466	56253	57764	69649
H2	5	72081	56383	57605	68781
H3	5	72741	56777	57937	68935
H4	5	71623	56307	57403	68051
H5	5	70354	55779	57051	67962
H6	5	71902	56409	57591	68879
H7	5	71692	56362	57549	68585
H8	5	72078	56467	57641	68696
H9	5	70996	56089	57243	68299
H10	5	49853	47840	47292	47305
H11	5	48830	47117	46644	46611
H12	5	51450	48909	48219	48186
A1	6	71299	56096	56857	67085
A2	6	71364	56095	56799	66782
A3	6	72803	56713	57597	68532
A4	6	72234	56593	57393	67730
A5	6	70377	55672	56436	66161
A6	6	73207	56895	57592	68187
A7	6	73094	57068	57715	68004
A8	6	72894	56975	57712	68255
A9	6	70951	55966	56695	66743
A10	6	73589	57303	58179	69199
A11	6	48902	47200	47422	47763
A12	6	49804	47805	47301	47309
B1	6	75837	58035	57383	66541
B2	6	76297	58367	57724	67060
B3	6	78977	59316	58421	67968
B4	6	77530	58989	58272	67709
B5	6	80986	60118	59165	69312
B6	6	79606	59686	58751	68804
B7	6	77142	58707	57780	66953
B8	6	79254	59457	58420	68003
B9	6	81595	60292	59159	69263
B10	6	79746	59812	58559	67974
B11	6	48897	47179	46764	46742
B12	6	48762	47057	46599	46523
C1	6	68272	54921	56340	66935
C2	6	68774	55232	56728	67334
C3	6	67872	54723	55972	65592
C4	6	69942	55851	57305	67672
C5	6	68751	55124	56433	66632
C6	6	68770	55056	56357	66627
C7	6	68606	55132	56491	66682
C8	6	69536	55421	56721	67082
C9	6	69469	55485	56800	67255
C10	6	70603	55969	57454	68720
C11	6	48521	46878	46424	46337
C12	6	48924	47181	46761	46740
D1	6	76331	58233	58401	69285
D2	6	76313	58012	57758	67539
D3	6	77450	58491	58218	68212
D4	6	75977	57925	57726	67394
D5	6	78275	58910	58570	68971
D6	6	75458	57716	57408	66926
D7	6	78417	59013	58640	68891
D8	6	78097	58836	58454	68353
D9	6	78462	58887	58370	68520
D10	6	80888	60034	59394	70136
D11	6	49159	47351	46988	47183
D12	6	48766	47049	46619	46572
E1	6	75557	57889	58044	68554
E2	6	75365	57655	57701	67827
E3	6	75687	57836	57866	67891
E4	6	75467	57896	57963	68067
E5	6	75848	57973	58000	68232
E6	6	76910	58530	58532	68993
E7	6	78712	59171	59189	70297
E8	6	77444	58593	58565	69126
E9	6	77487	58643	58525	69177
E10	6	79874	59655	59307	70301
E11	6	48833	47092	46639	46588
E12	6	49258	47437	47071	47239
F1	6	74616	57351	58059	69033
F2	6	76725	58415	58998	70157
F3	6	74393	57235	57788	68177
F4	6	74905	57486	58173	69212
F5	6	75631	57726	58218	68972
F6	6	77011	58511	58968	70093
F7	6	74453	57360	57936	68749
F8	6	75240	57631	58119	68979
F9	6	75393	57607	58121	69095
F10	6	77393	58555	58962	70421
F11	6	48757	47045	46552	46478
F12	6	48980	47264	46871	46937
G1	6	72377	56364	57603	68801
G2	6	71931	56199	57374	68084
G3	6	73001	56567	57631	68502
G4	6	70903	55919	56981	67188
G5	6	73266	56743	57772	68936
G6	6	73966	57098	58198	69774
G7	6	74193	57151	58149	69499
G8	6	74336	57237	58346	69896
G9	6	76130	57983	58969	71065
G10	6	72992	56663	57681	68944
G11	6	49965	47885	47369	47375
G12	6	48671	47008	46555	46498
H1	6	71597	56334	57822	69731
H2	6	72167	56422	57662	68816
H3	6	72864	56827	57989	69013
H4	6	71685	56334	57402	68040
H5	6	70442	55801	57052	67961
H6	6	71987	56454	57607	68878
H7	6	71845	56430	57608	68686
H8	6	72214	56557	57709	68780
H9	6	71075	56110	57253	68300
H10	6	49846	47831	47295	47339
H11	6	48838	47123	46661	46614
H12	6	51480	48912	48199	48189
A1	7	71372	56117	56876	67104
A2	7	71452	56129	56822	66800
A3	7	72941	56773	57636	68568
A4	7	72327	56617	57414	67723
A5	7	70483	55726	56483	66231
A6	7	73252	56908	57604	68197
A7	7	73206	57079	57760	68058
A8	7	72970	57008	57710	68262
A9	7	71057	56017	56710	66788
A10	7	73592	57302	58149	69161
A11	7	48868	47201	47413	47756
A12	7	49809	47791	47296	47309
B1	7	75934	58077	57414	66557
B2	7	76465	58407	57765	67114
B3	7	79169	59403	58465	68054
B4	7	77742	59057	58312	67750
B5	7	81129	60184	59181	69375
B6	7	79733	59720	58782	68865
B7	7	77413	58819	57874	67130
B8	7	79467	59528	58473	68086
B9	7	81863	60409	59221	69398
B10	7	79864	59854	58539	67990
B11	7	48901	47158	46747	46738
B12	7	48780	47049	46603	46498
C1	7	68310	54906	56354	66910
C2	7	68830	55243	56719	67315
C3	7	67994	54782	56010	65697
C4	7	69973	55876	57302	67656
C5	7	68801	55146	56449	66599
C6	7	68868	55080	56402	66681
C7	7	68594	55118	56441	66610
C8	7	69703	55486	56787	67183
C9	7	69588	55557	56823	67278
C10	7	70730	55980	57495	68768
C11	7	48493	46860	46429	46321
C12	7	48932	47207	46758	46748
D1	7	76496	58271	58472	69353
D2	7	76386	58027	57766	67514
D3	7	77512	58529	58240	68228
D4	7	76004	57935	57715	67389
D5	7	78249	58857	58528	68880
D6	7	75582	57769	57446	67001
D7	7	78440	59006	58615	68839
D8	7	78352	58950	58512	68498
D9	7	78562	58933	58365	68467
D10	7	80990	60056	59405	70171
D11	7	49133	47347	46972	47167
D12	7	48781	47054	46615	46568
E1	7	75749	57938	58107	68631
E2	7	75347	57622	57659	67767
E3	7	75790	57882	57905	67907
E4	7	75597	57940	58013	68117
E5	7	76118	58076	58101	68400
E6	7	77029	58578	58546	69038
E7	7	78858	59232	59229	70330
E8	7	77684	58703	58665	69252
E9	7	77602	58712	58548	69204
E10	7	79979	59699	59312	70328
E11	7	48805	47080	46650	46595
E12	7	49265	47438	47043	47225
F1	7	74786	57429	58117	69124
F2	7	76715	58409	58951	70070
F3	7	74456	57280	57781	68179
F4	7	75043	57539	58208	69238
F5	7	75769	57771	58237	69017
F6	7	77176	58594	59034	70181
F7	7	74626	57404	58003	68851
F8	7	75524	57750	58235	69124
F9	7	75502	57654	58139	69126
F10	7	77436	58562	58918	70395
F11	7	48744	47023	46555	46475
F12	7	48992	47232	46873	46931
G1	7	72497	56403	57657	68856
G2	7	71962	56209	57365	68063
G3	7	73090	56605	57642	68553
G4	7	70901	55937	56956	67122
G5	7	73297	56724	57761	68892
G6	7	74097	57159	58244	69857
G7	7	74272	57165	58182	69532
G8	7	74557	57328	58431	70070
G9	7	76189	58005	58989	71053
G10	7	73056	56697	57672	68931
G11	7	49959	47888	47369	47353
G12	7	48664	46990	46556	46500
H1	7	71785	56377	57866	69846
H2	7	72357	56487	57700	68934
H3	7	72914	56823	57986	69005
H4	7	71747	56349	57425	68069
H5	7	70524	55827	57069	68003
H6	7	71998	56442	57605	68850
H7	7	71903	56460	57620	68692
H8	7	72264	56564	57713	68782
H9	7	71098	56119	57247	68321
H10	7	49857	47832	47305	47311
H11	7	48858	47113	46657	46613
H12	7	51504	48923	48233	48191
A1	8	71504	56154	56921	67179
A2	8	71483	56152	56823	66770
A3	8	73097	56840	57681	68686
A4	8	72402	56659	57428	67753
A5	8	70575	55772	56483	66239
A6	8	73373	56982	57639	68257
A7	8	73315	57123	57783	68102
A8	8	73081	57056	57771	68336
A9	8	71236	56079	56786	66929
A10	8	73687	57339	58182	69195
A11	8	48854	47184	47392	47754
A12	8	49783	47798	47295	47300
B1	8	76032	58118	57435	66571
B2	8	76597	58503	57816	67178
B3	8	79180	59397	58448	67994
B4	8	77843	59112	58323	67803
B5	8	81338	60279	59272	69484
B6	8	79792	59749	58791	68860
B7	8	77571	58869	57940	67162
B8	8	79611	59587	58517	68153
B9	8	82109	60503	59313	69477
B10	8	80020	59928	58613	68060
B11	8	48920	47177	46771	46752
B12	8	48772	47061	46591	46531
C1	8	68513	55014	56446	67052
C2	8	69019	55323	56791	67420
C3	8	68182	54856	56068	65772
C4	8	70014	55866	57290	67600
C5	8	68920	55181	56502	66680
C6	8	69028	55175	56463	66799
C7	8	68838	55200	56555	66809
C8	8	69827	55544	56817	67230
C9	8	69737	55601	56882	67402
C10	8	70782	56040	57509	68809
C11	8	48486	46875	46441	46350
C12	8	48947	47182	46775	46759
D1	8	76707	58374	58541	69471
D2	8	76597	58106	57852	67624
D3	8	77927	58677	58391	68482
D4	8	75986	57934	57696	67329
D5	8	78512	58981	58629	68996
D6	8	75754	57842	57527	67084
D7	8	78619	59098	58694	68946
D8	8	78535	59028	58580	68580
D9	8	78738	58987	58422	68580
D10	8	81165	60132	59461	70250
D11	8	49140	47336	46985	47168
D12	8	48790	47049	46616	46565
E1	8	75938	58010	58148	68694
E2	8	75663	57769	57803	67944
E3	8	75993	57965	57951	68036
E4	8	75673	57948	58031	68132
E5	8	76127	58092	58094	68323
E6	8	77239	58649	58639	69173
E7	8	78979	59284	59293	70371
E8	8	77833	58763	58701	69316
E9	8	77758	58740	58586	69218
E10	8	80175	59774	59376	70442
E11	8	48803	47103	46616	46604
E12	8	49267	47434	47075	47226
F1	8	74971	57505	58170	69201
F2	8	76871	58464	59013	70176
F3	8	74578	57317	57813	68238
F4	8	75164	57567	58256	69276
F5	8	75861	57808	58256	69031
F6	8	77298	58628	59069	70224
F7	8	74800	57475	58052	68955
F8	8	75689	57789	58294	69212
F9	8	75696	57742	58207	69209
F10	8	77639	58628	58993	70486
F11	8	48760	47033	46555	46458
F12	8	48997	47265	46874	46923
G1	8	72556	56405	57647	68841
G2	8	72105	56294	57422	68168
G3	8	73184	56646	57678	68600
G4	8	70968	55945	56959	67113
G5	8	73388	56781	57791	68956
G6	8	74256	57221	58311	69931
G7	8	74333	57206	58200	69564
G8	8	74750	57387	58488	70185
G9	8	76331	58076	59065	71165
G10	8	73202	56755	57741	69008
G11	8	49955	47888	47379	47377
G12	8	48658	46991	46554	46484
H1	8	71918	56414	57912	69885
H2	8	72405	56508	57735	68924
H3	8	73030	56887	58024	69065
H4	8	71827	56375	57449	68090
H5	8	70600	55850	57109	68035
H6	8	72097	56498	57640	68891
H7	8	72011	56502	57677	68725
H8	8	72351	56608	57732	68820
H9	8	71184	56146	57274	68354
H10	8	49863	47850	47290	47324
H11	8	48858	47115	46634	46577
H12	8	51484	48935	48230	48182
A1	9	71572	56209	56942	67237
A2	9	71590	56184	56842	66816
A3	9	73183	56867	57713	68731
A4	9	72524	56711	57475	67814
A5	9	70634	55785	56482	66270
A6	9	73448	56981	57659	68278
A7	9	73392	57164	57778	68132
A8	9	73105	57039	57781	68299
A9	9	71284	56110	56790	66939
A10	9	73767	57376	58212	69236
A11	9	48870	47191	47418	47761
A12	9	49809	47772	47283	47300
B1	9	76096	58147	57447	66599
B2	9	76659	58509	57806	67191
B3	9	79171	59370	58374	67911
B4	9	77848	59109	58327	67770
B5	9	81438	60317	59271	69489
B6	9	79798	59751	58775	68814
B7	9	77672	58936	57941	67230
B8	9	79673	59603	58541	68130
B9	9	82414	60650	59429	69698
B10	9	80062	59933	58596	68032
B11	9	48891	47194	46762	46753
B12	9	48785	47068	46615	46522
C1	9	68692	55075	56514	67216
C2	9	69089	55343	56788	67444
C3	9	68212	54860	56049	65766
C4	9	70079	55909	57309	67638
C5	9	68978	55194	56506	66661
C6	9	69157	55212	56496	66866
C7	9	68848	55231	56534	66771
C8	9	69874	55571	56831	67213
C9	9	69741	55615	56851	67343
C10	9	70899	56066	57561	68860
C11	9	48466	46852	46421	46325
C12	9	48938	47208	46757	46747
D1	9	76821	58422	58571	69531
D2	9	76728	58173	57874	67678
D3	9	78092	58769	58465	68586
D4	9	76082	57983	57722	67347
D5	9	78651	59033	58647	69077
D6	9	75865	57881	57533	67120
D7	9	78701	59105	58714	68957
D8	9	78634	59048	58622	68607
D9	9	78729	58992	58419	68519
D10	9	81314	60175	59509	70298
D11	9	49131	47340	46986	47163
D12	9	48793	47049	46624	46588
E1	9	76059	58041	58185	68741
E2	9	75713	57787	57798	67973
E3	9	76058	57996	57972	68045
E4	9	75690	57978	58019	68120
E5	9	76322	58177	58159	68443
E6	9	77341	58716	58656	69197
E7	9	79045	59286	59269	70388
E8	9	77956	58808	58765	69394
E9	9	77885	58809	58640	69284
E10	9	80199	59800	59366	70424
E11	9	48796	47071	46645	46599
E12	9	49253	47446	47060	47260
F1	9	75038	57519	58187	69239
F2	9	76955	58484	59039	70157
F3	9	74712	57385	57839	68294
F4	9	75231	57625	58246	69306
F5	9	75968	57849	58297	69092
F6	9	77442	58686	59109	70286
F7	9	74932	57520	58085	69022
F8	9	75825	57829	58299	69236
F9	9	75838	57786	58261	69276
F10	9	77675	58645	58997	70468
F11	9	48741	47026	46566	46485
F12	9	49025	47273	46889	46960
G1	9	72627	56473	57658	68853
G2	9	72174	56308	57464	68205
G3	9	73264	56670	57704	68614
G4	9	71091	55984	57022	67216
G5	9	73427	56795	57795	68951
G6	9	74411	57296	58369	70043
G7	9	74409	57233	58220	69563
G8	9	74791	57403	58501	70196
G9	9	76400	58098	59049	71182
G10	9	73282	56788	57752	69015
G11	9	49958	47873	47370	47379
G12	9	48677	47019	46570	46507
H1	9	71940	56431	57922	69903
H2	9	72392	56500	57703	68883
H3	9	73107	56926	58043	69110
H4	9	71892	56402	57472	68115
H5	9	70645	55883	57099	68055
H6	9	72122	56517	57634	68900
H7	9	72050	56485	57682	68743
H8	9	72368	56621	57718	68797
H9	9	71258	56165	57287	68367
H10	9	49853	47832	47283	47315
H11	9	48851	47132	46673	46594
H12	9	51494	48913	48229	48205
A1	10	71598	56210	56936	67158
A2	10	71678	56230	56865	66824
A3	10	73295	56934	57726	68732
A4	10	72697	56779	57546	67940
A5	10	70753	55850	56561	66338
A6	10	73552	57044	57681	68318
A7	10	73489	57202	57822	68143
A8	10	73261	57129	57814	68400
A9	10	71438	56174	56847	67023
A10	10	73835	57428	58244	69248
A11	10	48857	47195	47424	47755
A12	10	49801	47785	47288	47311
B1	10	76299	58219	57515	66685
B2	10	76762	58572	57849	67233
B3	10	79393	59489	58464	68027
B4	10	77889	59121	58306	67726
B5	10	81626	60403	59340	69593
B6	10	79977	59839	58840	68923
B7	10	77815	58967	58026	67282
B8	10	79821	59682	58571	68188
B9	10	82439	60657	59433	69656
B10	10	80354	60054	58712	68192
B11	10	48910	47151	46768	46736
B12	10	48802	47064	46606	46511
C1	10	68688	55085	56500	67145
C2	10	69190	55385	56828	67468
C3	10	68293	54901	56088	65812
C4	10	70182	55942	57308	67655
C5	10	69082	55270	56522	66686
C6	10	69283	55286	56552	66947
C7	10	68891	55244	56545	66727
C8	10	70038	55631	56877	67319
C9	10	69917	55691	56928	67467
C10	10	71158	56179	57649	69057
C11	10	48483	46867	46420	46342
C12	10	48960	47214	46771	46751
D1	10	76957	58480	58607	69604
D2	10	76863	58224	57915	67727
D3	10	78076	58744	58405	68508
D4	10	76322	58067	57812	67467
D5	10	78738	59069	58706	69081
D6	10	75968	57929	57567	67144
D7	10	78945	59218	58782	69110
D8	10	78822	59132	58659	68700
D9	10	78905	59079	58474	68611
D10	10	81587	60289	59584	70457
D11	10	49141	47354	46963	47171
D12	10	48792	47060	46632	46586
E1	10	76175	58135	58236	68829
E2	10	75816	57828	57850	68012
E3	10	76155	58017	58005	68061
E4	10	75912	58069	58093	68240
E5	10	76456	58239	58189	68534
E6	10	77446	58740	58686	69229
E7	10	79264	59384	59348	70490
E8	10	78054	58838	58768	69414
E9	10	77955	58801	58637	69288
E10	10	80278	59806	59387	70433
E11	10	48810	47084	46629	46582
E12	10	49270	47435	47085	47261
F1	10	75234	57590	58246	69328
F2	10	77045	58521	59064	70214
F3	10	74835	57440	57921	68371
F4	10	75373	57686	58312	69354
F5	10	76106	57921	58351	69161
F6	10	77627	58774	59164	70371
F7	10	75058	57581	58133	69075
F8	10	75915	57880	58338	69258
F9	10	75984	57837	58286	69340
F10	10	77734	58672	58985	70468
F11	10	48757	47025	46564	46460
F12	10	49018	47279	46885	46952
G1	10	72720	56479	57686	68893
G2	10	72332	56374	57496	68307
G3	10	73368	56719	57709	68666
G4	10	71124	55999	56998	67168
G5	10	73522	56828	57819	68967
G6	10	74495	57317	58398	70051
G7	10	74532	57291	58224	69611
G8	10	74902	57453	58553	70259
G9	10	76567	58158	59107	71276
G10	10	73406	56829	57797	69098
G11	10	49962	47882	47368	47374
G12	10	48667	47009	46562	46507
H1	10	71976	56439	57927	69897
H2	10	72439	56524	57703	68881
H3	10	73239	56960	58089	69162
H4	10	71994	56456	57508	68191
H5	10	70738	55916	57152	68077
H6	10	72181	56521	57661	68902
H7	10	72159	56552	57705	68791
H8	10	72442	56640	57746	68832
H9	10	71348	56234	57335	68420
H10	10	49857	47845	47298	47345
H11	10	48838	47124	46653	46615
H12	10	51501	48951	48247	48205
A1	11	71716	56244	56949	67200
A2	11	71718	56250	56889	66828
A3	11	73319	56918	57739	68735
A4	11	72666	56771	57508	67871
A5	11	70864	55905	56599	66453
A6	11	73603	57052	57687	68319
A7	11	73570	57245	57854	68185
A8	11	73306	57159	57835	68394
A9	11	71376	56151	56803	66911
A10	11	73841	57404	58192	69177
A11	11	48852	47196	47411	47767
A12	11	49803	47794	47290	47307
B1	11	76430	58271	57555	66735
B2	11	76840	58589	57883	67235
B3	11	79433	59495	58457	68014
B4	11	78078	59215	58368	67817
B5	11	81783	60481	59380	69656
B6	11	80035	59860	58835	68888
B7	11	77977	59069	58056	67378
B8	11	79987	59748	58641	68269
B9	11	82379	60624	59375	69543
B10	11	80533	60117	58758	68275
B11	11	48904	47166	46785	46732
B12	11	48801	47083	46603	46537
C1	11	68856	55160	56555	67247
C2	11	69310	55448	56883	67554
C3	11	68339	54913	56101	65810
C4	11	70212	55957	57330	67647
C5	11	69272	55331	56599	66826
C6	11	69326	55295	56553	66932
C7	11	69020	55281	56576	66791
C8	11	70162	55674	56920	67375
C9	11	69782	55640	56846	67281
C10	11	71300	56231	57702	69157
C11	11	48479	46865	46425	46327
C12	11	48961	47220	46781	46776
D1	11	77057	58512	58650	69621
D2	11	77033	58288	57985	67857
D3	11	78241	58797	58477	68581
D4	11	76360	58088	57784	67477
D5	11	78474	58950	58566	68861
D6	11	76030	57964	57563	67184
D7	11	78970	59239	58804	69075
D8	11	79002	59198	58713	68787
D9	11	78937	59081	58458	68591
D10	11	81704	60350	59624	70474
D11	11	49164	47367	46994	47177
D12	11	48803	47078	46617	46565
E1	11	76259	58130	58254	68840
E2	11	75944	57878	57865	68094
E3	11	76194	58035	58004	68051
E4	11	76036	58116	58151	68311
E5	11	76486	58243	58207	68503
E6	11	77520	58773	58726	69256
E7	11	79358	59433	59368	70520
E8	11	78140	58888	58808	69457
E9	11	77994	58845	58666	69282
E10	11	80430	59872	59449	70479
E11	11	48799	47097	46640	46607
E12	11	49281	47419	47061	47252
F1	11	75304	57622	58285	69359
F2	11	77095	58570	59042	70238
F3	11	74968	57478	57961	68423
F4	11	75530	57722	58349	69428
F5	11	76169	57935	58365	69138
F6	11	77580	58751	59131	70307
F7	11	75186	57640	58192	69129
F8	11	76125	57975	58411	69410
F9	11	76063	57883	58308	69367
F10	11	77831	58725	59028	70518
F11	11	48760	47023	46556	46484
F12	11	49022	47286	46880	46945
G1	11	72811	56494	57686	68920
G2	11	72395	56395	57532	68332
G3	11	73453	56743	57768	68684
G4	11	71127	55998	56991	67120
G5	11	73639	56887	57848	69025
G6	11	74574	57354	58408	70073
G7	11	74638	57312	58294	69663
G8	11	75066	57502	58589	70352
G9	11	76655	58208	59136	71289
G10	11	73510	56872	57855	69152
G11	11	49956	47891	47381	47372
G12	11	48668	47003	46561	46494
H1	11	71965	56438	57910	69864
H2	11	72448	56525	57715	68888
H3	11	73341	57016	58116	69223
H4	11	72063	56470	57527	68199
H5	11	70777	55936	57133	68093
H6	11	72255	56561	57681	68934
H7	11	72170	56558	57703	68769
H8	11	72550	56669	57767	68869
H9	11	71387	56247	57353	68447
H10	11	49856	47825	47299	47327
H11	11	48856	47119	46654	46631
H12	11	51526	48941	48235	48226
A1	12	71802	56278	56999	67293
A2	12	71855	56289	56944	66911
A3	12	73376	56946	57744	68710
A4	12	72701	56760	57520	67839
A5	12	70882	55908	56616	66401
A6	12	73600	57067	57694	68305
A7	12	73587	57239	57814	68170
A8	12	73339	57131	57810	68376
A9	12	71478	56189	56852	66983
A10	12	73797	57368	58162	69104
A11	12	48849	47178	47415	47754
A12	12	49792	47755	47284	47289
B1	12	76353	58250	57509	66663
B2	12	76885	58617	57877	67241
B3	12	79526	59546	58515	68017
B4	12	78166	59237	58401	67845
B5	12	81795	60473	59356	69606
B6	12	80148	59890	58877	68962
B7	12	78047	59088	58066	67399
B8	12	79927	59722	58588	68177
B9	12	82759	60784	59518	69771
B10	12	80458	60090	58717	68142
B11	12	48924	47174	46758	46754
B12	12	48771	47080	46595	46522
C1	12	68949	55204	56601	67308
C2	12	69365	55467	56876	67579
C3	12	68367	54927	56095	65755
C4	12	70240	55982	57333	67630
C5	12	69311	55366	56616	66839
C6	12	69410	55299	56560	66905
C7	12	69010	55265	56539	66700
C8	12	70162	55681	56912	67337
C9	12	69993	55721	56937	67414
C10	12	71360	56262	57716	69120
C11	12	48469	46861	46413	46341
C12	12	48968	47219	46772	46776
D1	12	77167	58557	58692	69694
D2	12	77185	58349	58044	67937
D3	12	78343	58841	58528	68664
D4	12	76403	58083	57791	67491
D5	12	78725	59076	58631	68985
D6	12	76133	58002	57591	67196
D7	12	79208	59325	58894	69201
D8	12	79003	59178	58693	68752
D9	12	78938	59064	58465	68564
D10	12	81694	60341	59608	70441
D11	12	49151	47363	46993	47175
D12	12	48795	47053	46616	46582
E1	12	76363	58194	58293	68923
E2	12	75997	57896	57895	68089
E3	12	76355	58107	58060	68139
E4	12	76072	58134	58131	68307
E5	12	76539	58256	58209	68484
E6	12	77683	58852	58773	69380
E7	12	79448	59448	59399	70572
E8	12	78155	58916	58810	69431
E9	12	78118	58889	58709	69326
E10	12	80250	59801	59358	70312
E11	12	48818	47093	46652	46614
E12	12	49245	47429	47047	47208
F1	12	75413	57667	58299	69418
F2	12	77188	58594	59121	70247
F3	12	75066	57512	57960	68443
F4	12	75550	57740	58344	69411
F5	12	76198	57950	58352	69109
F6	12	77727	58792	59178	70370
F7	12	75229	57652	58170	69125
F8	12	76136	57973	58392	69338
F9	12	76232	57932	58378	69460
F10	12	77673	58654	58924	70326
F11	12	48768	47052	46560	46480
F12	12	49014	47277	46907	46941
G1	12	72856	56533	57719	68921
G2	12	72415	56420	57519	68327
G3	12	73471	56758	57741	68642
G4	12	71184	56036	57006	67151
G5	12	73731	56889	57888	69095
G6	12	74611	57350	58418	70071
G7	12	74722	57363	58299	69678
G8	12	75064	57507	58578	70289
G9	12	76696	58188	59145	71286
G10	12	73492	56867	57803	69079
G11	12	49931	47873	47357	47369
G12	12	48693	47014	46571	46509
H1	12	72010	56469	57929	69914
H2	12	72461	56523	57700	68876
H3	12	73406	57035	58153	69271
H4	12	72126	56489	57537	68202
H5	12	70815	55944	57157	68123
H6	12	72297	56574	57684	68969
H7	12	72230	56585	57708	68814
H8	12	72597	56710	57787	68882
H9	12	71416	56237	57360	68433
H10	12	49853	47832	47298	47317
H11	12	48849	47121	46659	46613
H12	12	51513	48947	48268	48215
A1	13	71729	56257	56953	67151
A2	13	71892	56298	56943	66919
A3	13	73457	56966	57753	68737
A4	13	72903	56849	57596	68024
A5	13	70925	55907	56598	66399
A6	13	73758	57137	57735	68386
A7	13	73680	57278	57856	68182
A8	13	73421	57177	57840	68407
A9	13	71501	56191	56829	66950
A10	13	74071	57497	58289	69331
A11	13	48858	47180	47403	47769
A12	13	49793	47772	47268	47294
B1	13	76519	58314	57562	66722
B2	13	77022	58676	57922	67328
B3	13	79730	59624	58560	68138
B4	13	78059	59181	58349	67768
B5	13	81894	60509	59391	69609
B6	13	80197	59909	58872	68930
B7	13	77994	59046	58034	67308
B8	13	79972	59724	58594	68164
B9	13	82582	60705	59422	69601
B10	13	80471	60101	58686	68132
B11	13	48918	47165	46761	46773
B12	13	48786	47071	46603	46542
C1	13	68917	55158	56529	67216
C2	13	70117	55736	57186	68022
C3	13	68458	54944	56105	65825
C4	13	70452	56065	57404	67782
C5	13	69410	55391	56642	66890
C6	13	69460	55349	56571	66917
C7	13	69181	55340	56601	66818
C8	13	70204	55724	56913	67323
C9	13	69981	55704	56918	67341
C10	13	71289	56234	57677	69060
C11	13	48487	46857	46410	46322
C12	13	48988	47239	46795	46770
D1	13	77170	58565	58661	69675
D2	13	77174	58346	58002	67901
D3	13	78373	58856	58489	68630
D4	13	76629	58185	57888	67600
D5	13	78814	59098	58678	69003
D6	13	76151	58022	57603	67177
D7	13	79335	59397	58914	69323
D8	13	79035	59188	58694	68706
D9	13	79161	59161	58548	68696
D10	13	81853	60430	59651	70508
D11	13	49134	47354	46998	47171
D12	13	48813	47057	46625	46573
E1	13	76458	58233	58327	68941
E2	13	75956	57885	57873	68034
E3	13	76325	58083	58028	68081
E4	13	76107	58146	58154	68269
E5	13	76698	58323	58248	68574
E6	13	77680	58842	58776	69329
E7	13	79566	59539	59439	70678
E8	13	78204	58904	58802	69460
E9	13	78111	58881	58674	69281
E10	13	80521	59915	59450	70479
E11	13	48805	47085	46653	46597
E12	13	49272	47445	47079	47263
F1	13	75513	57703	58325	69465
F2	13	77260	58602	59104	70251
F3	13	75112	57535	57957	68477
F4	13	75598	57760	58363	69410
F5	13	76284	57986	58381	69168
F6	13	77751	58822	59178	70358
F7	13	75212	57638	58162	69072
F8	13	76108	57956	58367	69284
F9	13	76271	57957	58373	69444
F10	13	77979	58765	59041	70503
F11	13	48742	47020	46557	46487
F12	13	49031	47258	46881	46948
G1	13	72921	56562	57746	68949
G2	13	72538	56455	57549	68377
G3	13	73571	56766	57791	68696
G4	13	71267	56065	57022	67215
G5	13	73798	56944	57894	69092
G6	13	74675	57366	58429	70106
G7	13	74820	57403	58326	69725
G8	13	75012	57481	58519	70200
G9	13	76733	58230	59136	71314
G10	13	73620	56926	57835	69155
G11	13	49947	47869	47373	47375
G12	13	48684	47015	46583	46518
H1	13	71981	56428	57893	69844
H2	13	72497	56541	57697	68874
H3	13	73410	57055	58145	69242
H4	13	72167	56507	57544	68226
H5	13	70848	55985	57183	68116
H6	13	72324	56592	57685	68953
H7	13	72257	56577	57711	68781
H8	13	72639	56687	57802	68875
H9	13	71451	56272	57357	68459
H10	13	49861	47843	47285	47338
H11	13	48856	47106	46667	46596
H12	13	51514	48950	48247	48214
A1	14	71837	56296	56987	67224
A2	14	71919	56305	56936	66875
A3	14	73519	57018	57777	68758
A4	14	73225	56988	57743	68307
A5	14	70988	55944	56607	66417
A6	14	73842	57165	57751	68411
A7	14	73795	57334	57902	68232
A8	14	73479	57191	57817	68409
A9	14	71668	56255	56890	67055
A10	14	73932	57432	58208	69172
A11	14	48842	47192	47404	47743
A12	14	49795	47783	47295	47297
B1	14	76609	58350	57558	66738
B2	14	77072	58691	57923	67305
B3	14	79676	59589	58508	68008
B4	14	77846	59115	58234	67616
B5	14	82065	60598	59457	69721
B6	14	80203	59928	58857	68900
B7	14	78161	59135	58094	67417
B8	14	80130	59811	58631	68228
B9	14	82860	60827	59530	69742
B10	14	80857	60260	58834	68351
B11	14	48926	47175	46782	46759
B12	14	48816	47074	46613	46526
C1	14	69101	55262	56630	67318
C2	14	69995	55690	57095	67855
C3	14	68536	55002	56107	65808
C4	14	70694	56167	57517	67922
C5	14	69417	55400	56621	66829
C6	14	69580	55381	56608	66976
C7	14	69344	55432	56649	66957
C8	14	70307	55747	56949	67367
C9	14	70160	55800	56956	67491
C10	14	71632	56397	57825	69339
C11	14	48469	46844	46422	46350
C12	14	48993	47247	46799	46798
D1	14	77316	58617	58711	69737
D2	14	77274	58391	58045	67903
D3	14	78607	58972	58602	68796
D4	14	76740	58232	57933	67611
D5	14	78941	59163	58716	69076
D6	14	76249	58032	57613	67221
D7	14	79224	59330	58847	69154
D8	14	79212	59293	58754	68811
D9	14	79252	59207	58549	68718
D10	14	82132	60524	59777	70659
D11	14	49166	47354	46984	47183
D12	14	48811	47066	46629	46575
E1	14	76493	58264	58322	68924
E2	14	76183	57978	57962	68201
E3	14	76430	58139	58056	68126
E4	14	76114	58151	58113	68211
E5	14	76691	58329	58234	68548
E6	14	77769	58883	58783	69343
E7	14	79600	59520	59439	70593
E8	14	78380	58977	58851	69510
E9	14	78179	58927	58688	69339
E10	14	80673	59999	59506	70560
E11	14	48815	47088	46645	46610
E12	14	49269	47438	47085	47263
F1	14	75631	57760	58370	69514
F2	14	77429	58692	59151	70359
F3	14	75220	57592	58009	68520
F4	14	75618	57750	58337	69430
F5	14	76286	57981	58345	69107
F6	14	77875	58856	59221	70420
F7	14	75364	57711	58210	69154
F8	14	76318	58057	58452	69397
F9	14	76336	57982	58392	69449
F10	14	78051	58806	59081	70535
F11	14	48764	47033	46566	46491
F12	14	49037	47306	46898	46951
G1	14	72950	56550	57726	68925
G2	14	72570	56471	57551	68366
G3	14	73668	56826	57816	68755
G4	14	71391	56130	57074	67264
G5	14	73862	56973	57928	69135
G6	14	74748	57417	58445	70116
G7	14	74835	57408	58327	69688
G8	14	75277	57580	58629	70376
G9	14	76835	58270	59182	71343
G10	14	73704	56966	57890	69245
G11	14	49942	47891	47366	47378
G12	14	48685	47019	46593	46526
H1	14	71975	56443	57901	69820
H2	14	72590	56600	57742	68969
H3	14	73448	57058	58134	69227
H4	14	72251	56560	57579	68297
H5	14	70917	55987	57206	68160
H6	14	72365	56610	57705	68954
H7	14	72294	56626	57741	68814
H8	14	72661	56727	57813	68898
H9	14	71464	56265	57345	68440
H10	14	49848	47843	47329	47319
H11	14	48862	47130	46669	46597
H12	14	51518	48963	48246	48215
A1	15	71978	56343	57056	67327
A2	15	72048	56361	56970	66949
A3	15	73643	57069	57810	68803
A4	15	72857	56838	57511	67828
A5	15	71107	55993	56640	66478
A6	15	73923	57190	57765	68394
A7	15	73906	57374	57914	68296
A8	15	73554	57223	57855	68380
A9	15	71756	56302	56912	67075
A10	15	74106	57503	58268	69289
A11	15	48851	47174	47411	47761
A12	15	49766	47750	47290	47298
B1	15	76478	58289	57504	66621
B2	15	77168	58728	57965	67343
B3	15	79885	59692	58576	68152
B4	15	78512	59384	58495	67968
B5	15	82093	60597	59434	69710
B6	15	80348	60000	58924	68966
B7	15	78345	59210	58159	67509
B8	15	80220	59848	58653	68278
B9	15	83058	60896	59601	69847
B10	15	80640	60150	58736	68175
B11	15	48914	47169	46790	46768
B12	15	48815	47080	46606	46520
C1	15	69247	55318	56662	67407
C2	15	70033	55711	57093	67815
C3	15	68618	55073	56136	65827
C4	15	70461	56070	57368	67669
C5	15	69489	55423	56620	66797
C6	15	69665	55425	56628	67007
C7	15	69339	55439	56663	66859
C8	15	70405	55771	56938	67351
C9	15	70212	55797	56966	67468
C10	15	71502	56315	57740	69157
C11	15	48481	46869	46420	46329
C12	15	49005	47242	46787	46790
D1	15	77396	58658	58751	69750
D2	15	77393	58443	58090	67983
D3	15	78658	58991	58599	68766
D4	15	76627	58203	57853	67562
D5	15	78956	59150	58725	69065
D6	15	76412	58123	57677	67319
D7	15	79351	59378	58897	69208
D8	15	79327	59314	58778	68862
D9	15	79267	59225	58553	68709
D10	15	82025	60439	59683	70528
D11	15	49148	47374	47001	47180
D12	15	48813	47061	46626	46575
E1	15	76628	58314	58366	69017
E2	15	76236	57992	57958	68190
E3	15	76519	58177	58099	68163
E4	15	76364	58257	58260	68415
E5	15	76764	58318	58251	68558
E6	15	77941	58937	58864	69473
E7	15	79630	59547	59447	70589
E8	15	78443	58998	58895	69538
E9	15	78280	58948	58699	69330
E10	15	80598	59935	59446	70480
E11	15	48813	47085	46667	46604
E12	15	49263	47447	47086	47246
F1	15	75791	57835	58444	69618
F2	15	77506	58700	59171	70358
F3	15	75296	57596	58024	68520
F4	15	75927	57874	58445	69572
F5	15	76450	58027	58407	69169
F6	15	77999	58898	59258	70476
F7	15	75487	57759	58254	69217
F8	15	76401	58056	58462	69426
F9	15	76417	58017	58398	69466
F10	15	78052	58809	59061	70495
F11	15	48769	47053	46565	46480
F12	15	49023	47275	46881	46947
G1	15	72973	56580	57732	68924
G2	15	72596	56468	57549	68345
G3	15	73695	56834	57792	68715
G4	15	71332	56093	57017	67175
G5	15	73924	56965	57924	69135
G6	15	74889	57465	58512	70203
G7	15	74938	57427	58359	69748
G8	15	75312	57618	58633	70385
G9	15	76864	58295	59157	71317
G10	15	73674	56926	57837	69134
G11	15	49916	47864	47349	47363
G12	15	48690	47015	46586	46519
H1	15	72050	56467	57915	69882
H2	15	72631	56586	57764	68973
H3	15	73469	57067	58141	69225
H4	15	72272	56573	57609	68280
H5	15	70959	56002	57197	68160
H6	15	72393	56596	57684	68961
H7	15	72362	56641	57765	68845
H8	15	72697	56744	57798	68875
H9	15	71523	56273	57361	68424
H10	15	49858	47834	47302	47334
H11	15	48847	47111	46680	46607
H12	15	51507	48940	48247	48209
A1	16	72066	56403	57060	67338
A2	16	72266	56466	57044	67025
A3	16	73835	57129	57855	68856
A4	16	73062	56937	57606	67975
A5	16	71238	56049	56686	66535
A6	16	73973	57200	57772	68381
A7	16	74075	57438	57931	68307
A8	16	73709	57302	57908	68441
A9	16	71983	56396	56966	67166
A10	16	74171	57532	58305	69324
A11	16	48845	47200	47412	47759
A12	16	49778	47781	47275	47291
B1	16	76597	58335	57555	66685
B2	16	77211	58736	57928	67305
B3	16	80119	59774	58683	68280
B4	16	78456	59382	58456	67908
B5	16	82426	60757	59595	69913
B6	16	80535	60066	58988	69040
B7	16	78356	59220	58146	67463
B8	16	80299	59889	58672	68318
B9	16	83036	60882	59542	69776
B10	16	80796	60238	58779	68242
B11	16	48925	47189	46774	46773
B12	16	48799	47071	46624	46539
C1	16	69432	55399	56726	67457
C2	16	70171	55762	57110	67806
C3	16	68828	55114	56197	65874
C4	16	70637	56141	57416	67728
C5	16	69539	55463	56634	66776
C6	16	69798	55472	56661	67032
C7	16	69546	55530	56724	66969
C8	16	70485	55825	56964	67373
C9	16	70559	55950	57094	67681
C10	16	71623	56382	57795	69235
C11	16	48500	46867	46425	46336
C12	16	48984	47246	46793	46782
D1	16	77554	58736	58803	69860
D2	16	77510	58501	58126	68048
D3	16	78665	58983	58584	68723
D4	16	76699	58193	57873	67567
D5	16	79130	59217	58764	69139
D6	16	76544	58175	57736	67372
D7	16	79519	59460	58951	69322
D8	16	79383	59361	58793	68867
D9	16	79433	59294	58610	68800
D10	16	82239	60570	59752	70671
D11	16	49169	47354	46996	47199
D12	16	48813	47082	46626	46565
E1	16	76755	58361	58412	69109
E2	16	76222	57987	57934	68134
E3	16	76555	58190	58074	68140
E4	16	76255	58230	58184	68279
E5	16	76916	58403	58325	68672
E6	16	78182	59053	58932	69605
E7	16	79694	59576	59461	70605
E8	16	78585	59075	58926	69607
E9	16	78374	58992	58737	69400
E10	16	80711	60002	59507	70518
E11	16	48827	47103	46662	46602
E12	16	49257	47451	47103	47261
F1	16	75826	57850	58456	69624
F2	16	77469	58692	59136	70311
F3	16	75417	57655	58069	68599
F4	16	75877	57874	58431	69498
F5	16	76519	58082	58432	69230
F6	16	78132	58975	59314	70579
F7	16	75559	57806	58268	69246
F8	16	76485	58087	58500	69444
F9	16	76563	58053	58439	69515
F10	16	78206	58871	59086	70548
F11	16	48766	47039	46568	46496
F12	16	49041	47264	46888	46964
G1	16	73084	56627	57783	68999
G2	16	72759	56560	57641	68482
G3	16	73797	56889	57827	68810
G4	16	71421	56144	57052	67235
G5	16	74034	57007	57965	69171
G6	16	74977	57504	58496	70216
G7	16	75004	57462	58365	69774
G8	16	75364	57631	58633	70388
G9	16	76981	58326	59214	71375
G10	16	73838	57024	57917	69247
G11	16	49926	47847	47364	47372
G12	16	48656	47014	46581	46496
H1	16	71983	56424	57905	69820
H2	16	72700	56606	57767	68952
H3	16	73570	57103	58168	69251
H4	16	72351	56600	57624	68314
H5	16	71013	56056	57231	68202
H6	16	72470	56632	57744	68995
H7	16	72421	56679	57782	68857
H8	16	72763	56785	57838	68955
H9	16	71616	56331	57392	68496
H10	16	49855	47820	47320	47341
H11	16	48852	47133	46647	46603
H12	16	51538	48950	48251	48222
A1	17	72148	56424	57048	67257
A2	17	72285	56447	56996	66907
A3	17	74028	57213	57919	68906
A4	17	73535	57138	57814	68407
A5	17	71361	56106	56702	66540
A6	17	74219	57327	57856	68488
A7	17	74287	57561	58001	68316
A8	17	73974	57412	57956	68477
A9	17	72096	56448	56971	67097
A10	17	74245	57591	58314	69346
A11	17	48842	47182	47410	47764
A12	17	49765	47798	47267	47293
B1	17	76729	58381	57596	66741
B2	17	77346	58811	58016	67405
B3	17	80131	59776	58643	68218
B4	17	78235	59264	58342	67784
B5	17	82413	60760	59567	69883
B6	17	80399	60011	58896	68926
B7	17	78485	59274	58206	67508
B8	17	80364	59895	58664	68294
B9	17	83296	60976	59648	69921
B10	17	80879	60254	58809	68253
B11	17	48900	47169	46777	46763
B12	17	48809	47065	46613	46538
C1	17	69641	55475	56745	67441
C2	17	70492	55901	57214	67953
C3	17	68981	55190	56182	65823
C4	17	71166	56366	57658	68101
C5	17	69694	55499	56658	66785
C6	17	69869	55511	56665	66973
C7	17	69764	55618	56776	67021
C8	17	70746	55908	57009	67421
C9	17	70625	55965	57070	67575
C10	17	71730	56425	57812	69269
C11	17	48479	46887	46425	46330
C12	17	48998	47236	46789	46792
D1	17	77539	58732	58790	69818
D2	17	77519	58490	58113	68019
D3	17	78856	59060	58646	68847
D4	17	76987	58328	57978	67694
D5	17	79084	59220	58730	69106
D6	17	76427	58116	57662	67237
D7	17	79345	59389	58877	69122
D8	17	79591	59419	58865	68981
D9	17	79469	59287	58616	68789
D10	17	82359	60617	59816	70729
D11	17	49160	47354	46998	47183
D12	17	48820	47083	46646	46594
E1	17	76731	58343	58399	69047
E2	17	76417	58068	58016	68243
E3	17	76656	58234	58126	68205
E4	17	76338	58230	58196	68275
E5	17	76948	58424	58304	68637
E6	17	78010	58972	58824	69419
E7	17	79753	59599	59458	70619
E8	17	78646	59083	58933	69605
E9	17	78451	59027	58768	69418
E10	17	80835	60048	59551	70588
E11	17	48794	47097	46658	46595
E12	17	49252	47430	47067	47238
F1	17	75921	57877	58452	69635
F2	17	77620	58744	59212	70412
F3	17	75497	57705	58097	68593
F4	17	75866	57870	58402	69467
F5	17	76575	58077	58427	69208
F6	17	78080	58946	59261	70460
F7	17	75615	57825	58263	69251
F8	17	76564	58144	58500	69441
F9	17	76614	58102	58453	69524
F10	17	78353	58905	59130	70633
F11	17	48749	47038	46560	46467
F12	17	49010	47282	46888	46956
G1	17	73043	56623	57759	68924
G2	17	72794	56567	57629	68483
G3	17	73885	56910	57875	68853
G4	17	71566	56182	57102	67294
G5	17	74061	57027	57947	69186
G6	17	74943	57505	58487	70181
G7	17	75041	57481	58364	69746
G8	17	75438	57669	58681	70419
G9	17	77070	58362	59242	71404
G10	17	73868	57025	57911	69252
G11	17	49936	47852	47375	47380
G12	17	48667	46998	46570	46519
H1	17	71969	56423	57901	69800
H2	17	72749	56649	57798	69012
H3	17	73584	57098	58171	69263
H4	17	72462	56635	57652	68389
H5	17	71060	56078	57227	68209
H6	17	72495	56644	57713	69006
H7	17	72442	56685	57767	68878
H8	17	72793	56790	57843	68944
H9	17	71649	56369	57416	68505
H10	17	49857	47845	47316	47334
H11	17	48870	47111	46658	46616
H12	17	51545	48954	48242	48234
A1	18	72522	56565	57121	67340
A2	18	72745	56655	57106	67073
A3	18	74408	57374	57958	68951
A4	18	73360	57042	57638	67986
A5	18	71542	56160	56745	66573
A6	18	74394	57384	57882	68478
A7	18	74708	57705	58064	68370
A8	18	74400	57569	58019	68506
A9	18	72490	56603	57023	67120
A10	18	74298	57595	58297	69333
A11	18	48842	47186	47404	47761
A12	18	49781	47784	47274	47306
B1	18	76802	58441	57623	66740
B2	18	77355	58804	57989	67360
B3	18	80319	59871	58701	68311
B4	18	78796	59503	58582	68035
B5	18	82497	60763	59580	69862
B6	18	80604	60086	58973	69023
B7	18	78588	59290	58211	67528
B8	18	80559	59991	58734	68372
B9	18	83365	61025	59649	69911
B10	18	80985	60303	58835	68281
B11	18	48930	47180	46774	46765
B12	18	48791	47077	46599	46543
C1	18	70113	55685	56845	67527
C2	18	70913	56048	57273	67988
C3	18	69435	55374	56272	65932
C4	18	71066	56314	57498	67780
C5	18	69988	55632	56717	66842
C6	18	70156	55651	56711	67037
C7	18	70004	55696	56800	67023
C8	18	71054	56059	57091	67460
C9	18	70890	56090	57103	67595
C10	18	71827	56439	57854	69292
C11	18	48447	46860	46429	46338
C12	18	49017	47242	46794	46773
D1	18	77684	58779	58814	69892
D2	18	77682	58585	58184	68142
D3	18	78950	59106	58658	68858
D4	18	76939	58343	57949	67698
D5	18	79297	59303	58812	69208
D6	18	76517	58159	57717	67314
D7	18	79651	59509	58970	69339
D8	18	79623	59439	58885	68949
D9	18	79506	59321	58595	68764
D10	18	82397	60643	59784	70705
D11	18	49165	47350	46990	47167
D12	18	48821	47088	46636	46588
E1	18	76809	58386	58411	69076
E2	18	76515	58106	58049	68326
E3	18	76748	58265	58150	68219
E4	18	76700	58413	58350	68569
E5	18	77010	58438	58325	68658
E6	18	78112	59018	58890	69492
E7	18	79886	59654	59508	70662
E8	18	78753	59143	58965	69662
E9	18	78529	59056	58767	69435
E10	18	80906	60078	59548	70605
E11	18	48828	47097	46638	46607
E12	18	49278	47446	47080	47277
F1	18	76032	57912	58497	69692
F2	18	77716	58789	59236	70441
F3	18	75632	57756	58130	68674
F4	18	76312	58050	58595	69797
F5	18	76664	58143	58444	69249
F6	18	78141	58962	59282	70453
F7	18	75755	57883	58329	69306
F8	18	76675	58184	58523	69480
F9	18	76738	58146	58494	69595
F10	18	78355	58936	59104	70571
F11	18	48773	47059	46588	46489
F12	18	49033	47289	46888	46970
G1	18	73201	56687	57793	69020
G2	18	72802	56594	57621	68439
G3	18	73969	56965	57876	68871
G4	18	71590	56197	57077	67278
G5	18	74185	57062	57995	69260
G6	18	75047	57528	58532	70198
G7	18	75168	57538	58406	69833
G8	18	75508	57699	58706	70469
G9	18	77086	58375	59233	71367
G10	18	73911	57037	57918	69221
G11	18	49929	47868	47352	47359
G12	18	48669	47010	46588	46510
H1	18	72005	56451	57899	69790
H2	18	72843	56684	57809	69045
H3	18	73671	57170	58209	69323
H4	18	72429	56623	57617	68322
H5	18	71128	56079	57251	68242
H6	18	72606	56701	57767	69061
H7	18	72525	56709	57798	68903
H8	18	72889	56829	57861	68977
H9	18	71711	56369	57411	68549
H10	18	49852	47844	47307	47344
H11	18	48872	47120	46652	46607
H12	18	51553	48964	48260	48229
A1	19	72979	56751	57188	67307
A2	19	73353	56893	57224	67145
A3	19	75000	57597	58081	68985
A4	19	74151	57390	57958	68521
A5	19	71870	56295	56792	66577
A6	19	74778	57527	57936	68546
A7	19	75445	57993	58169	68409
A8	19	75127	57869	58132	68583
A9	19	73252	56890	57168	67224
A10	19	74463	57674	58400	69467
A11	19	48861	47180	47393	47740
A12	19	49794	47782	47279	47292
B1	19	76835	58450	57614	66710
B2	19	77430	58840	57993	67375
B3	19	80463	59925	58753	68349
B4	19	78208	59223	58312	67673
B5	19	82567	60797	59574	69878
B6	19	80646	60138	58969	69006
B7	19	78633	59342	58201	67490
B8	19	80627	59999	58743	68359
B9	19	83499	61084	59706	69952
B10	19	81008	60324	58844	68251
B11	19	48917	47207	46766	46752
B12	19	48781	47088	46611	46513
C1	19	70669	55915	56906	67535
C2	19	71625	56357	57424	68089
C3	19	70068	55641	56385	65960
C4	19	71804	56627	57734	68115
C5	19	70436	55831	56811	66897
C6	19	70703	55869	56832	67174
C7	19	70464	55905	56877	67023
C8	19	71454	56221	57132	67448
C9	19	71511	56325	57277	67766
C10	19	71808	56464	57830	69288
C11	19	48467	46884	46436	46331
C12	19	48994	47242	46777	46780
D1	19	77673	58791	58809	69877
D2	19	77802	58620	58220	68164
D3	19	78997	59125	58680	68850
D4	19	76949	58321	57957	67608
D5	19	79309	59303	58820	69150
D6	19	76706	58223	57776	67424
D7	19	79838	59625	59050	69456
D8	19	79776	59514	58928	69050
D9	19	79690	59386	58681	68869
D10	19	82440	60631	59803	70710
D11	19	49162	47366	46987	47168
D12	19	48814	47085	46616	46570
E1	19	76991	58472	58478	69169
E2	19	76607	58149	58069	68372
E3	19	76804	58278	58166	68249
E4	19	76431	58289	58191	68256
E5	19	77068	58461	58341	68660
E6	19	78235	59078	58939	69571
E7	19	79931	59679	59512	70661
E8	19	78918	59204	59020	69766
E9	19	78600	59071	58794	69421
E10	19	80946	60088	59559	70626
E11	19	48840	47085	46656	46611
E12	19	49285	47436	47076	47252
F1	19	76106	57957	58507	69740
F2	19	77787	58845	59267	70486
F3	19	75667	57765	58112	68659
F4	19	75867	57860	58360	69388
F5	19	76701	58133	58454	69243
F6	19	78248	59003	59314	70529
F7	19	75844	57912	58361	69351
F8	19	76753	58214	58523	69469
F9	19	76861	58206	58520	69650
F10	19	78443	58957	59149	70637
F11	19	48774	47051	46552	46495
F12	19	49037	47279	46893	46958
G1	19	73213	56677	57788	68998
G2	19	72894	56606	57635	68497
G3	19	73966	56952	57849	68803
G4	19	71697	56234	57147	67361
G5	19	74253	57098	58026	69260
G6	19	75159	57575	58567	70268
G7	19	75178	57543	58418	69794
G8	19	75487	57687	58664	70403
G9	19	77117	58395	59226	71378
G10	19	73915	57012	57887	69161
G11	19	49926	47851	47349	47352
G12	19	48661	47009	46555	46497
H1	19	71989	56434	57880	69778
H2	19	72868	56682	57831	69058
H3	19	73678	57171	58207	69276
H4	19	72481	56654	57670	68370
H5	19	71189	56095	57257	68275
H6	19	72650	56721	57766	69083
H7	19	72574	56729	57802	68898
H8	19	72952	56852	57885	69016
H9	19	71743	56393	57438	68548
H10	19	49894	47864	47316	47340
H11	19	48845	47121	46660	46584
H12	19	51551	48961	48270	48223
A1	20	74032	57166	57321	67339
A2	20	74427	57289	57369	67154
A3	20	76184	58072	58280	69096
A4	20	74392	57445	57844	68133
A5	20	72484	56521	56872	66599
A6	20	75457	57805	58039	68585
A7	20	76913	58588	58412	68516
A8	20	76584	58436	58390	68723
A9	20	74515	57399	57342	67226
A10	20	74496	57659	58392	69437
A11	20	48841	47177	47414	47776
A12	20	49780	47779	47271	47284
B1	20	77055	58538	57667	66809
B2	20	77582	58909	58049	67402
B3	20	80610	59985	58773	68369
B4	20	78766	59474	58508	67878
B5	20	82697	60832	59582	69867
B6	20	80834	60221	59025	69085
B7	20	78792	59385	58239	67548
B8	20	80874	60124	58803	68461
B9	20	83923	61274	59824	70191
B10	20	81072	60334	58834	68285
B11	20	48889	47143	46765	46735
B12	20	48786	47049	46602	46532
C1	20	72037	56466	57188	67665
C2	20	72872	56890	57613	68136
C3	20	71315	56152	56603	66090
C4	20	72165	56753	57668	67772
C5	20	71331	56191	56978	67086
C6	20	71654	56261	57030	67332
C7	20	71412	56281	57045	67160
C8	20	72490	56650	57338	67613
C9	20	72273	56645	57344	67703
C10	20	71898	56467	57847	69278
C11	20	48459	46849	46410	46308
C12	20	49001	47237	46791	46771
D1	20	77782	58823	58859	69914
D2	20	77849	58650	58192	68154
D3	20	79012	59130	58682	68837
D4	20	76854	58295	57888	67541
D5	20	79323	59302	58779	69127
D6	20	76839	58295	57821	67490
D7	20	79828	59593	59026	69412
D8	20	79870	59547	58928	69071
D9	20	79628	59347	58622	68779
D10	20	82507	60666	59816	70697
D11	20	49142	47348	46999	47176
D12	20	48827	47090	46626	46597
E1	20	76976	58451	58480	69132
E2	20	76557	58114	58021	68272
E3	20	76803	58297	58136	68211
E4	20	76701	58389	58307	68484
E5	20	77076	58479	58334	68645
E6	20	78329	59096	58932	69563
E7	20	80012	59693	59521	70665
E8	20	78983	59231	59048	69756
E9	20	78647	59117	58795	69438
E10	20	80954	60089	59546	70558
E11	20	48818	47080	46632	46594
E12	20	49251	47424	47068	47242
F1	20	76206	57983	58550	69761
F2	20	77787	58806	59228	70426
F3	20	75767	57815	58159	68701
F4	20	76185	58004	58501	69605
F5	20	76740	58154	58458	69235
F6	20	78362	59068	59342	70569
F7	20	75839	57908	58337	69307
F8	20	76804	58214	58516	69467
F9	20	77001	58240	58552	69678
F10	20	78547	58990	59163	70632
F11	20	48761	47013	46541	46487
F12	20	49017	47298	46883	46952
G1	20	73219	56691	57776	68982
G2	20	72918	56624	57641	68507
G3	20	74089	56994	57904	68871
G4	20	71570	56183	57079	67185
G5	20	74297	57118	58023	69268
G6	20	75251	57615	58599	70308
G7	20	75204	57548	58403	69788
G8	20	75581	57715	58694	70431
G9	20	77299	58452	59305	71513
G10	20	74022	57061	57922	69255
G11	20	49926	47866	47367	47348
G12	20	48666	47004	46578	46516
H1	20	72073	56466	57920	69834
H2	20	72956	56711	57830	69093
H3	20	73733	57180	58207	69308
H4	20	72498	56647	57630	68331
H5	20	71223	56112	57284	68280
H6	20	72702	56726	57785	69093
H7	20	72654	56754	57821	68934
H8	20	73001	56868	57878	69025
H9	20	71869	56431	57466	68611
H10	20	49845	47842	47296	47328
H11	20	48865	47117	46649	46608
H12	20	51539	48969	48274	48234
A1	21	76039	57968	57660	67464
A2	21	76672	58199	57779	67407
A3	21	78364	58947	58626	69213
A4	21	75468	57888	57989	68129
A5	21	73630	57013	57072	66730
A6	21	76708	58308	58254	68666
A7	21	79550	59653	58829	68671
A8	21	79259	59515	58835	68919
A9	21	77107	58455	57769	67408
A10	21	74590	57725	58409	69501
A11	21	48845	47180	47416	47749
A12	21	49771	47787	47295	47310
B1	21	77101	58559	57663	66760
B2	21	77701	58953	58039	67377
B3	21	80750	60046	58791	68347
B4	21	78890	59514	58555	67913
B5	21	82829	60916	59639	69918
B6	21	80975	60249	59057	69102
B7	21	78922	59452	58236	67502
B8	21	80985	60157	58834	68426
B9	21	83918	61244	59768	70039
B10	21	81151	60357	58839	68306
B11	21	48876	47179	46766	46722
B12	21	48797	47057	46621	46506
C1	21	74291	57415	57552	67856
C2	21	75152	57830	57981	68281
C3	21	73455	57037	56970	66191
C4	21	73565	57343	57871	67872
C5	21	72639	56748	57188	67106
C6	21	72997	56805	57235	67357
C7	21	73031	56963	57361	67290
C8	21	74074	57298	57582	67671
C9	21	73915	57346	57620	67835
C10	21	71918	56481	57855	69293
C11	21	48463	46876	46427	46337
C12	21	48985	47220	46784	46774
D1	21	77809	58818	58840	69889
D2	21	77721	58563	58158	68024
D3	21	79108	59166	58720	68897
D4	21	76933	58332	57901	67585
D5	21	79452	59360	58834	69227
D6	21	76902	58304	57825	67495
D7	21	80006	59669	59087	69515
D8	21	79912	59549	58944	69064
D9	21	79795	59428	58689	68883
D10	21	82453	60650	59771	70620
D11	21	49115	47367	46994	47159
D12	21	48799	47071	46621	46544
E1	21	77014	58461	58458	69130
E2	21	76687	58191	58092	68342
E3	21	76963	58356	58214	68318
E4	21	76757	58441	58325	68532
E5	21	77264	58549	58391	68732
E6	21	78464	59168	58992	69649
E7	21	80155	59775	59574	70755
E8	21	79164	59294	59087	69859
E9	21	78783	59170	58833	69482
E10	21	81013	60115	59534	70603
E11	21	48827	47075	46644	46601
E12	21	49254	47419	47067	47243
F1	21	76271	58020	58561	69772
F2	21	77929	58860	59269	70500
F3	21	75854	57838	58173	68709
F4	21	76315	58059	58539	69656
F5	21	76831	58183	58501	69260
F6	21	78467	59095	59371	70605
F7	21	75959	57949	58368	69368
F8	21	77107	58330	58637	69687
F9	21	77080	58284	58581	69742
F10	21	78604	59015	59185	70645
F11	21	48769	47034	46578	46477
F12	21	49002	47262	46889	46947
G1	21	73378	56741	57817	69067
[truncated: 1,847 more rows]

## Sheet: Multicomponent Data
Block Type	96well
Chemistry	TAQMAN
Experiment File Name	C:\Documents and Settings\Team181\Desktop\ap6\20150716_2\M_49.eds
Experiment Run End Time	Not Started
Instrument Type	steponeplus
Passive Reference	ROX
Well	Cycle	ROX	FAM
A1	1	15844.8	6237.7
A2	1	16767.7	7914.1
A3	1	18399.6	8714.58
A4	1	17840.4	8314
A5	1	16573.4	7709.68
A6	1	18068.8	8739.99
A7	1	17541.5	8277.28
A8	1	18021.4	8510.2
A9	1	16711.4	7682.62
A10	1	18378	8583.17
A11	1
A12	1
B1	1	16863	10609.1
B2	1	17085.6	10693.6
B3	1	15511.7	10067.2
B4	1	17461.4	10997.6
B5	1	19608	13046.3
B6	1	19562.7	12725.9
B7	1	17148.2	11110.1
B8	1	18387.9	12339.6
B9	1	19613.6	13415.7
B10	1	18352.5	12605.7
B11	1
B12	1
C1	1	17029.5	6669.39
C2	1	17930.4	7143.95
C3	1	16475.7	6955.95
C4	1	17562.3	7271.2
C5	1	17587.9	7333.22
C6	1	17491.2	7276.8
C7	1	17621.2	7144.67
C8	1	17983.2	7685.07
C9	1	18048.7	7611.6
C10	1	19894.5	8312.48
C11	1
C12	1
D1	1	18296.3	9854.78
D2	1	17869.4	10840
D3	1	18448.1	11351.1
D4	1	17325.3	10392.2
D5	1	19131.6	11558
D6	1	17365.2	10493.9
D7	1	18957.5	11570.5
D8	1	18793.9	11741.3
D9	1	18906.7	11974.4
D10	1	20544.7	13112
D11	1
D12	1
E1	1	18305.1	9882.94
E2	1	18286.3	10422.9
E3	1	18421	10718.1
E4	1	17996.4	10025.8
E5	1	18548.1	10514.4
E6	1	18885.6	10730
E7	1	20387.1	11691.7
E8	1	19711.9	11529.8
E9	1	19511.6	11332.2
E10	1	20541.3	12523.6
E11	1
E12	1
F1	1	19095.4	9634.49
F2	1	19281.3	10097.9
F3	1	18803.1	10131.1
F4	1	19367.1	9990.28
F5	1	19653.9	10631.4
F6	1	20222.7	10837.9
F7	1	19241.7	9907.15
F8	1	19503.5	10360.8
F9	1	19714.6	10458.4
F10	1	20228.7	10791.2
F11	1
F12	1
G1	1	19193.2	8704.2
G2	1	18782.6	8702.64
G3	1	19252.7	9434.33
G4	1	17529.3	8174.7
G5	1	19485.6	9317.27
G6	1	20213.4	9626.6
G7	1	20135.5	9758.23
G8	1	20571.2	9855.67
G9	1	21849.3	10791.9
G10	1	19675.4	9355.9
G11	1
G12	1
H1	1	19528.7	8079.64
H2	1	18884.2	8361.46
H3	1	19196.9	8891.88
H4	1	18458.2	8264.26
H5	1	18212.8	7651.01
H6	1	18892.1	8255.38
H7	1	18819.4	8229.74
H8	1	18869.3	8405.35
H9	1	18671.8	8070.73
H10	1	-653.38	-841.586
H11	1
H12	1
A1	2	16163.5	6428.48
A2	2	17071.3	8152.16
A3	2	18728	8960.75
A4	2	17979.3	8541.5
A5	2	16845.2	7952.08
A6	2	18403.1	9026.9
A7	2	17843	8558.44
A8	2	18428.6	8821.75
A9	2	16941.4	7902.93
A10	2	18918	8973.63
A11	2
A12	2
B1	2	16991.4	10767.3
B2	2	17117.2	10715.6
B3	2	15553.6	10169.6
B4	2	17661.6	11233.1
B5	2	19370.6	12936.6
B6	2	19314	12681.2
B7	2	17254.1	11213.3
B8	2	18321	12297
B9	2	19660.1	13515.9
B10	2	18270.4	12568.3
B11	2
B12	2
C1	2	17465.8	6919.29
C2	2	18088.7	7248.36
C3	2	16583.3	7052.52
C4	2	17544.1	7297.87
C5	2	17809.6	7473.77
C6	2	17505.1	7315.02
C7	2	17530.4	7164.99
C8	2	17964.2	7724.44
C9	2	17993.4	7640.45
C10	2	19843.1	8332.76
C11	2
C12	2
D1	2	18897.8	10254.5
D2	2	17931.4	10924.8
D3	2	18640.2	11550.6
D4	2	17425.8	10478.3
D5	2	19380.5	11796.5
D6	2	17457.2	10570.6
D7	2	19210.3	11795.6
D8	2	18798.1	11769
D9	2	18906.2	12020.7
D10	2	20488.6	13115.7
D11	2
D12	2
E1	2	18628.2	10209.7
E2	2	18329.8	10441.3
E3	2	18511.1	10858
E4	2	18133.3	10134.1
E5	2	18669.3	10658.8
E6	2	19052	10911.1
E7	2	20571.1	11891.1
E8	2	19802.5	11623.4
E9	2	19549.4	11405.5
E10	2	20732.8	12678.7
E11	2
E12	2
F1	2	19479.4	9930.78
F2	2	19402.5	10221.7
F3	2	18912.5	10251.4
F4	2	19555.4	10126.6
F5	2	19603.2	10653.6
F6	2	20292.8	10915.3
F7	2	19405.5	10018.9
F8	2	19527.1	10387.4
F9	2	19653.3	10484
F10	2	20416.7	10917.9
F11	2
F12	2
G1	2	19253.4	8834.16
G2	2	18747.9	8716.89
G3	2	19056.4	9328.68
G4	2	17566.8	8202.2
G5	2	19515.2	9348.03
G6	2	20198.4	9624.78
G7	2	20111	9776.17
G8	2	20537	9875.71
G9	2	21777	10770.3
G10	2	19719.5	9420.19
G11	2
G12	2
H1	2	20024.5	8382
H2	2	19124.5	8553.27
H3	2	19507.2	9144.18
H4	2	18559.9	8420.88
H5	2	18615.1	7892.95
H6	2	19158.8	8463.81
H7	2	19130.9	8500.11
H8	2	19287.8	8698.72
H9	2	18938.3	8290.02
H10	2	-650.041	-850.643
H11	2
H12	2
A1	3	16279.6	6575.37
A2	3	17384.5	8390.91
A3	3	18932	9157.81
A4	3	18000.7	8631.93
A5	3	16928.5	8027.33
A6	3	18538.9	9172.49
A7	3	17877.6	8639.7
A8	3	18573.4	8960.49
A9	3	17061.3	8025.66
A10	3	19201.3	9153.72
A11	3
A12	3
B1	3	17101.7	10952.4
B2	3	17064.2	10756
B3	3	15605.8	10257.3
B4	3	17762.5	11386.1
B5	3	19445.1	13010.3
B6	3	18904.2	12377.8
B7	3	17401.6	11377.8
B8	3	18342.8	12369
B9	3	19647.3	13566.8
B10	3	18139.4	12560.1
B11	3
B12	3
C1	3	17600.5	7066.7
C2	3	18052.2	7274.73
C3	3	16601.2	7115.47
C4	3	17536.2	7340.39
C5	3	17848.4	7543.17
C6	3	17586.3	7408.91
C7	3	17520.7	7211.08
C8	3	18058.3	7808.84
C9	3	18093.2	7723.59
C10	3	19753.1	8338.27
C11	3
C12	3
D1	3	19084.4	10497.1
D2	3	17942.9	10948
D3	3	18780.3	11694.4
D4	3	17456	10550.7
D5	3	19381.1	11861.5
D6	3	17455.8	10605.8
D7	3	19131.3	11800.7
D8	3	18914.4	11887.3
D9	3	18923.3	12074.7
D10	3	20428.1	13146.6
D11	3
D12	3
E1	3	18803.8	10412.1
E2	3	18401.2	10535.3
E3	3	18593.5	10955.4
E4	3	18215.3	10252.7
E5	3	18739.2	10770.3
E6	3	19080.2	10974.3
E7	3	20658.2	12015.3
E8	3	19870.3	11710.3
E9	3	19623.7	11516
E10	3	20712.9	12710.6
E11	3
E12	3
F1	3	19584.2	10102.2
F2	3	19461.1	10292
F3	3	18903.2	10282.5
F4	3	19497.2	10144.5
F5	3	19732.6	10763.1
F6	3	20232	10934.7
F7	3	19601.9	10192.1
F8	3	19590.9	10467.4
F9	3	19726.1	10559.9
F10	3	20519.5	11038.2
F11	3
F12	3
G1	3	19398	8989.62
G2	3	18814	8808.81
G3	3	18989.5	9334.2
G4	3	17637.4	8275.35
G5	3	19473.4	9369
G6	3	20235.3	9699.53
G7	3	20123.3	9839.21
G8	3	20604.7	9957.44
G9	3	21683.4	10782.9
G10	3	19710.8	9448.21
G11	3
G12	3
H1	3	20178.3	8523.8
H2	3	19239.4	8657.46
H3	3	19645.7	9308.79
H4	3	18584.7	8478.34
H5	3	18659.8	7992.65
H6	3	19293.7	8598.34
H7	3	19255.4	8613.97
H8	3	19436.8	8830.05
H9	3	19017.4	8387.5
H10	3	-652.749	-853.794
H11	3
H12	3
A1	4	16391.2	6683.39
A2	4	17476.5	8491.77
A3	4	19071.2	9277.6
A4	4	17961.3	8677.33
A5	4	17105.1	8174.54
A6	4	18640	9288.59
A7	4	17963.6	8773.65
A8	4	18723	9093.43
A9	4	17240.6	8158.12
A10	4	19402.5	9312.45
A11	4
A12	4
B1	4	17237	11098
B2	4	17103.4	10807
B3	4	15661.9	10352.9
B4	4	17914	11532.7
B5	4	19636.7	13191.4
B6	4	19082	12545.2
B7	4	17412.8	11459.7
B8	4	18348.1	12441.1
B9	4	19743.4	13699.7
B10	4	18176.3	12632.9
B11	4
B12	4
C1	4	17767.2	7185.29
C2	4	18194.5	7375.3
C3	4	16756.6	7234.25
C4	4	17651	7450.02
C5	4	17782.6	7579.25
C6	4	17686.2	7506.07
C7	4	17585.6	7282.42
C8	4	18119.1	7899.81
C9	4	18264.3	7856.98
C10	4	19767.6	8408.33
C11	4
C12	4
D1	4	19235.2	10633.9
D2	4	17863.5	10947.1
D3	4	18842.7	11786.4
D4	4	17600.2	10681
D5	4	19374.9	11929.4
D6	4	17545	10727.2
D7	4	19284.6	11947
D8	4	18875.3	11920.6
D9	4	19010.8	12176
D10	4	20417.3	13202.3
D11	4
D12	4
E1	4	18887.9	10513.1
E2	4	18368	10533.3
E3	4	18673.1	11039
E4	4	18301.3	10352.3
E5	4	18901.2	10875.5
E6	4	19275.7	11160.6
E7	4	20758.9	12109.1
E8	4	19836.2	11745.8
E9	4	19701.6	11642.2
E10	4	20703.4	12767.3
E11	4
E12	4
F1	4	19713	10227.4
F2	4	19420.2	10316.8
F3	4	18955.8	10364.2
F4	4	19579.9	10236.5
F5	4	19836.6	10879.6
F6	4	20369.8	11078.7
F7	4	19678.9	10300.8
F8	4	19671	10561.1
F9	4	19767.5	10627.3
F10	4	20502.5	11115.4
F11	4
F12	4
G1	4	19468.8	9073.13
G2	4	18844.9	8850.88
G3	4	19026	9395.34
G4	4	17719.6	8353.45
G5	4	19508.6	9440.31
G6	4	20375.3	9813.78
G7	4	20225.7	9933.99
G8	4	20627.3	10031
G9	4	21732.1	10845.8
G10	4	19805	9545.87
G11	4
G12	4
H1	4	20300.8	8647
H2	4	19425.7	8811.04
H3	4	19712.6	9390.28
H4	4	18606.8	8536.09
H5	4	18767.2	8091.14
H6	4	19397.5	8699.46
H7	4	19334.3	8708.88
H8	4	19570.1	8967.02
H9	4	19097.5	8486.5
H10	4	-647.248	-853.868
H11	4
H12	4
A1	5	16552.1	6816.21
A2	5	17513.6	8536.36
A3	5	19116.1	9354.94
A4	5	18461	8931.47
A5	5	17024.5	8190.87
A6	5	18802.3	9404.2
A7	5	18046.2	8848.21
A8	5	18787.5	9172.69
A9	5	17375.3	8253.25
A10	5	19437.7	9375.58
A11	5
A12	5
B1	5	17124	11065
B2	5	17210.9	10921.6
B3	5	15674.7	10388.2
B4	5	17742.4	11403.4
B5	5	19470.4	13146.3
B6	5	19038.6	12542.5
B7	5	17432.6	11523.7
B8	5	18441.4	12544.6
B9	5	20004.6	13941.4
B10	5	18274.1	12752.4
B11	5
B12	5
C1	5	17926.8	7312.34
C2	5	18265.7	7440.77
C3	5	16844.1	7292.34
C4	5	18018.9	7661.94
C5	5	17987.3	7698.88
C6	5	17721.3	7563.31
C7	5	17536.9	7298.48
C8	5	18199.2	7978.62
C9	5	18351.7	7915.13
C10	5	19918.5	8521.27
C11	5
C12	5
D1	5	19316.8	10722.8
D2	5	17981	11046.8
D3	5	18975.4	11909.9
D4	5	17661.8	10814.3
D5	5	19579.6	12076.7
D6	5	17603.1	10751.4
D7	5	19529.7	12104.5
D8	5	19002.6	12057.7
D9	5	19088.2	12259.5
D10	5	20592.5	13369.7
D11	5
D12	5
E1	5	18941	10590.2
E2	5	18499.6	10659.3
E3	5	18699.9	11105.8
E4	5	18178.9	10342.7
E5	5	18923.4	10939.5
E6	5	19245.5	11186.2
E7	5	20859.8	12219.6
E8	5	19916.3	11832.3
E9	5	19781.3	11731.3
E10	5	20844.4	12906
E11	5
E12	5
F1	5	19711.6	10264.1
F2	5	19500.6	10392.5
F3	5	19007.9	10417.3
F4	5	19510.1	10221.9
F5	5	19778.4	10897.1
F6	5	20412.3	11123.2
F7	5	19715.2	10370.5
F8	5	19692.4	10624.2
F9	5	19834.4	10719.5
F10	5	20569.3	11202.3
F11	5
F12	5
G1	5	19432.3	9082.63
G2	5	18897.5	8911.4
G3	5	19083.1	9463.76
G4	5	17913.2	8483.36
G5	5	19632	9525.19
G6	5	20400.3	9871.4
G7	5	20254.4	10000.7
G8	5	20763.7	10112.9
G9	5	21794.3	10914.9
G10	5	19966.8	9660.13
G11	5
G12	5
H1	5	20361.3	8707.89
H2	5	19424.5	8842.08
H3	5	19648.9	9396.54
H4	5	18733.4	8635.52
H5	5	18854.9	8148.64
H6	5	19432.9	8723.6
H7	5	19342.2	8765.33
H8	5	19590.9	9036.19
H9	5	19166.4	8547.06
H10	5	-661.407	-849.535
H11	5
H12	5
A1	6	16647.6	6917.17
A2	6	17596	8607.3
A3	6	19202.1	9426.25
A4	6	18245.9	8889.32
A5	6	17100.1	8260
A6	6	18815.8	9450.08
A7	6	18085.5	8916.85
A8	6	18844.3	9236.83
A9	6	17348.7	8283.63
A10	6	19425.2	9421.57
A11	6
A12	6
B1	6	17218.8	11150.7
B2	6	17211.4	10948.2
B3	6	15784.6	10506.2
B4	6	17959.9	11621.1
B5	6	19626.1	13317.2
B6	6	19150.1	12674.3
B7	6	17478.8	11605.1
B8	6	18476.8	12606.3
B9	6	19832.6	13873.4
B10	6	18286.8	12833.9
B11	6
B12	6
C1	6	17932	7355.64
C2	6	18340.7	7509.3
C3	6	16739.4	7299.48
C4	6	17942.3	7669.53
C5	6	18038.7	7755.83
C6	6	17784.4	7648.12
C7	6	17722.1	7411.65
C8	6	18236.1	8027.45
C9	6	18387.2	7974.11
C10	6	19998.3	8603.46
C11	6
C12	6
D1	6	19311.4	10773.3
D2	6	18047.9	11114.6
D3	6	18889.6	11913.4
D4	6	17799.4	10900.4
D5	6	19583.2	12123
D6	6	17652.8	10839.5
D7	6	19545.7	12165.6
D8	6	19066.2	12130.9
D9	6	19163.3	12322.4
D10	6	20693.6	13499.2
D11	6
D12	6
E1	6	18960.4	10639.5
E2	6	18527.5	10712.1
E3	6	18678.9	11120.3
E4	6	18427.1	10522.9
E5	6	18962.8	10998.8
E6	6	19361.4	11286.5
E7	6	20918.7	12289.2
E8	6	19953.9	11899.7
E9	6	19827.2	11785.4
E10	6	20850.5	12940.8
E11	6
E12	6
F1	6	19710.8	10311
F2	6	19578.8	10489.6
F3	6	19040.5	10495.6
F4	6	19727.8	10388.6
F5	6	19909.6	10988.2
F6	6	20416.2	11186.1
F7	6	19719.2	10414.5
F8	6	19712.8	10668.3
F9	6	19920.4	10800.3
F10	6	20561.8	11247.4
F11	6
F12	6
G1	6	19512.4	9171.65
G2	6	18876.4	8937.4
G3	6	19108.7	9521.7
G4	6	17884.5	8485.2
G5	6	19651.3	9574.94
G6	6	20496.9	9961.72
G7	6	20280.4	10070.5
G8	6	20737.8	10150.8
G9	6	21815.1	10977.9
G10	6	19983.2	9710.6
G11	6
G12	6
H1	6	20437.4	8772.59
H2	6	19464.4	8883.84
H3	6	19721.3	9453.29
H4	6	18716.6	8666.23
H5	6	18845.3	8188.83
H6	6	19427.6	8766.75
H7	6	19433.9	8835.76
H8	6	19671.2	9104.52
H9	6	19162.3	8583.51
H10	6	-629.356	-855.789
H11	6
H12	6
A1	7	16662.9	6950.39
A2	7	17610	8649.02
A3	7	19231.4	9492.61
A4	7	18236.9	8932.88
A5	7	17165.3	8310.15
A6	7	18823.8	9470.65
A7	7	18136.9	8963.33
A8	7	18841.6	9273.26
A9	7	17381.6	8333.76
A10	7	19381.6	9423.9
A11	7
A12	7
B1	7	17232.3	11197.9
B2	7	17255.4	11022.6
B3	7	15853.7	10596.9
B4	7	17986.6	11719
B5	7	19671.4	13384.1
B6	7	19200.9	12729.9
B7	7	17636.5	11728.3
B8	7	18544.8	12703
B9	7	19942.8	13997.7
B10	7	18282	12888.1
B11	7
B12	7
C1	7	17911.3	7370.85
C2	7	18315.4	7535.19
C3	7	16830.9	7355.38
C4	7	17923.4	7687.29
C5	7	18009.2	7782.61
C6	7	17836.5	7690.89
C7	7	17643.9	7407.07
C8	7	18328.7	8103.5
C9	7	18401.3	8034.59
C10	7	20041.7	8656.45
C11	7
C12	7
D1	7	19377.6	10846.4
D2	7	18021.1	11149.1
D3	7	18903.6	11945.2
D4	7	17788.5	10913.2
D5	7	19493.5	12107.6
D6	7	17717.8	10896.3
D7	7	19489.8	12176.3
D8	7	19185.2	12248.6
D9	7	19103.9	12374.3
D10	7	20717.9	13543.4
D11	7
D12	7
E1	7	19029.1	10724.8
E2	7	18463.7	10701.5
E3	7	18694.3	11171
E4	7	18473.6	10582.7
E5	7	19115.2	11121
E6	7	19392.8	11341.4
E7	7	20945	12359
E8	7	20071.2	12013
E9	7	19845.3	11843.5
E10	7	20864.7	12990.2
E11	7
E12	7
F1	7	19791.3	10390.9
F2	7	19487.8	10488.2
F3	7	19032.5	10528.7
F4	7	19747.2	10454.1
F5	7	19941.1	11050.7
F6	7	20496.8	11265
F7	7	19813.4	10489.5
F8	7	19847.6	10800.7
F9	7	19941.8	10852
F10	7	20520.4	11266.5
F11	7
F12	7
G1	7	19565.8	9226.38
G2	7	18851.7	8952.87
G3	7	19147.7	9562.43
G4	7	17817.7	8490.33
G5	7	19606.6	9586.95
G6	7	20570.7	10022.5
G7	7	20312.4	10104.6
G8	7	20895.2	10249.8
G9	7	21804.6	11007.3
G10	7	19961.6	9743.15
G11	7
G12	7
H1	7	20534.2	8852.41
H2	7	19561.1	8967.48
H3	7	19708.8	9473.65
H4	7	18743.3	8693.45
H5	7	18879.4	8225.15
H6	7	19401.5	8770.94
H7	7	19436.7	8864.74
H8	7	19669.3	9126.41
H9	7	19176.5	8593.11
H10	7	-652.017	-849.112
H11	7
H12	7
A1	8	16730.1	7008.33
A2	8	17580.1	8667.45
A3	8	19333.2	9563.44
A4	8	18259.3	8969.54
A5	8	17162.2	8355.34
A6	8	18874.2	9530.44
A7	8	18171.5	9013.85
A8	8	18914.6	9324.74
A9	8	17511.9	8412.32
A10	8	19412.1	9468.42
A11	8
A12	8
B1	8	17240.8	11245.1
B2	8	17312.9	11090.8
B3	8	15794.4	10603
B4	8	18025.6	11767.1
B5	8	19774.2	13482.7
B6	8	19192.8	12759.7
B7	8	17669.5	11802.2
B8	8	18602.7	12769.9
B9	8	20016	14113.4
B10	8	18350.6	12963.1
B11	8
B12	8
C1	8	18043.7	7467.48
C2	8	18411.2	7622.69
C3	8	16895.6	7443.32
C4	8	17866.5	7705.54
C5	8	18085.6	7834.6
C6	8	17942.2	7767.68
C7	8	17831.1	7513.48
C8	8	18366.3	8162.59
C9	8	18514.5	8098.23
C10	8	20075.6	8685.85
C11	8
C12	8
D1	8	19480.7	10946.1
D2	8	18123.7	11245.7
D3	8	19132.7	12132.9
D4	8	17731.1	10908.4
D5	8	19599.7	12233.3
D6	8	17798.6	10977.2
D7	8	19590	12261.7
D8	8	19259.7	12334.6
D9	8	19203.9	12451.3
D10	8	20786.8	13625.5
D11	8
D12	8
E1	8	19077.7	10812.6
E2	8	18632.2	10850.6
E3	8	18801.1	11263.3
E4	8	18485.2	10615.2
E5	8	19043.4	11131.6
E6	8	19519.9	11435
E7	8	20988.8	12417.3
E8	8	20123.3	12082
E9	8	19854.4	11913.1
E10	8	20965.3	13079.1
E11	8
E12	8
F1	8	19856.4	10477.3
F2	8	19585.1	10557.5
F3	8	19082.2	10583.2
F4	8	19783.9	10508.1
F5	8	19949.7	11094.7
F6	8	20533.5	11319.6
F7	8	19902.5	10568.7
F8	8	19927.6	10872.3
F9	8	20015.9	10944.1
F10	8	20603.8	11358.6
F11	8
F12	8
G1	8	19543.7	9251.71
G2	8	18946.7	9021.6
G3	8	19190.5	9606.79
G4	8	17804.1	8520.04
G5	8	19662.4	9631.18
G6	8	20640.6	10096.3
G7	8	20339.4	10135.3
G8	8	20995.1	10334.6
G9	8	21912.4	11073.7
G10	8	20036.3	9810.89
G11	8
G12	8
H1	8	20569.7	8912.86
H2	8	19558.4	8992.52
H3	8	19760.9	9530.25
H4	8	18761.1	8730.41
H5	8	18912.7	8259.82
H6	8	19437.8	8819.81
H7	8	19472.7	8916.24
H8	8	19699.3	9168.05
H9	8	19205.4	8632.12
H10	8	-646.503	-844.93
H11	8
H12	8
A1	9	16779.8	7042.84
A2	9	17615.8	8714.95
A3	9	19374.2	9602.18
A4	9	18315.1	9026.57
A5	9	17183.4	8380.09
A6	9	18892.2	9560.76
A7	9	18187.9	9050.54
A8	9	18883.4	9334.41
A9	9	17516.5	8436.83
A10	9	19449.3	9506.2
A11	9
A12	9
B1	9	17262.4	11275.1
B2	9	17315.2	11116.4
B3	9	15699.1	10596.7
B4	9	17997.3	11770.7
B5	9	19767.7	13530.1
B6	9	19146.3	12764.7
B7	9	17718.3	11851
B8	9	18583.7	12800.3
B9	9	20215.2	14254.7
B10	9	18316.2	12982.5
B11	9
B12	9
C1	9	18191.7	7544.46
C2	9	18424.2	7653.49
C3	9	16881.3	7456.05
C4	9	17898.6	7737.9
C5	9	18064.2	7862.03
C6	9	17998.7	7824.28
C7	9	17788.7	7524.26
C8	9	18350.4	8187.93
C9	9	18451.5	8104.62
C10	9	20125.6	8737.32
C11	9
C12	9
D1	9	19531.1	10998.8
D2	9	18164.1	11308.5
D3	9	19229.6	12213.3
D4	9	17744.6	10956
D5	9	19662.4	12295.2
D6	9	17820.6	11027.7
D7	9	19598.2	12296.8
D8	9	19287.1	12378.7
D9	9	19149.6	12451.9
D10	9	20829.3	13693.1
D11	9
D12	9
E1	9	19118.8	10866.4
E2	9	18650.9	10872.4
E3	9	18808.6	11295.5
E4	9	18468.1	10627.4
E5	9	19149.3	11221.4
E6	9	19534.7	11487.4
E7	9	20989.9	12443.2
E8	9	20199.8	12137.8
E9	9	19915.8	11974.9
E10	9	20943	13094
E11	9
E12	9
F1	9	19888.7	10505.7
F2	9	19568.2	10597.6
F3	9	19125.1	10647.7
F4	9	19798.8	10543.3
F5	9	20005.4	11143.5
F6	9	20585.6	11386.4
F7	9	19958.5	10627.9
F8	9	19936.3	10934
F9	9	20077.7	11008
F10	9	20585.2	11377.4
F11	9
F12	9
G1	9	19548.7	9291.89
G2	9	18986.1	9051.65
G3	9	19202.9	9643.98
G4	9	17902.5	8573.44
G5	9	19655.1	9650.06
G6	9	20741.1	10168
G7	9	20336.9	10171.9
G8	9	21004.6	10354
G9	9	21915.1	11104.4
G10	9	20037.4	9849.39
G11	9
G12	9
H1	9	20586.2	8924.04
H2	9	19513.3	8987.25
H3	9	19798.2	9566.77
H4	9	18783.5	8761.05
H5	9	18921.8	8282.37
H6	9	19440.8	8832.55
H7	9	19487.1	8928.74
H8	9	19672.4	9178.12
H9	9	19213.5	8665.57
H10	9	-655.153	-851.708
H11	9
H12	9
A1	10	16705.5	7058.12
A2	10	17620.6	8759.21
A3	10	19366.4	9659.85
A4	10	18430.7	9104.35
A5	10	17255.6	8438.55
A6	10	18922.6	9612.49
A7	10	18201.4	9097.71
A8	10	18965.6	9408.93
A9	10	17592.5	8508.06
A10	10	19462	9543.2
A11	10
A12	10
B1	10	17338.8	11368.3
B2	10	17354.4	11168.3
B3	10	15805.5	10705
B4	10	17947.4	11791.6
B5	10	19861.3	13618.2
B6	10	19243.8	12848.9
B7	10	17777.2	11915
B8	10	18628	12872.1
B9	10	20176.8	14268.8
B10	10	18463.6	13117.7
B11	10
B12	10
C1	10	18124.4	7548.04
C2	10	18447.5	7702.09
C3	10	16925.4	7495.19
C4	10	17902.4	7784.98
C5	10	18079.1	7916.59
C6	10	18073.9	7885.57
C7	10	17748.8	7547.18
C8	10	18441.5	8261
C9	10	18566.9	8185.24
C10	10	20300.2	8854.5
C11	10
C12	10
D1	10	19592.5	11061.6
D2	10	18206.3	11371.2
D3	10	19143.8	12204.7
D4	10	17854.1	11065.1
D5	10	19675.5	12338.8
D6	10	17841.3	11077.9
D7	10	19728.8	12409.6
D8	10	19360.8	12466.1
D9	10	19229.2	12535.4
D10	10	20964.7	13818
D11	10
D12	10
E1	10	19198.8	10926.4
E2	10	18691.2	10921.2
E3	10	18823.6	11339.4
E4	10	18573.9	10729.7
E5	10	19224.8	11282.7
E6	10	19561.9	11533.9
E7	10	21081.7	12546.5
E8	10	20208.2	12182.3
E9	10	19912.2	12002.3
E10	10	20950.1	13127.9
E11	10
E12	10
F1	10	19965.6	10595.4
F2	10	19617	10638.4
F3	10	19206	10706.4
F4	10	19847	10611.5
F5	10	20068.5	11210.1
F6	10	20658	11474.2
F7	10	20007	10688.5
F8	10	19958	10979.6
F9	10	20126.9	11073.9
F10	10	20574.9	11405.9
F11	10
F12	10
G1	10	19584.2	9330.06
G2	10	19069.7	9122.92
G3	10	19239	9692.45
G4	10	17848.7	8591.59
G5	10	19667	9694.67
G6	10	20748.9	10206.7
G7	10	20367.1	10229.7
G8	10	21064.9	10406.1
G9	10	21999.2	11179.8
G10	10	20112.3	9904.11
G11	10
G12	10
H1	10	20578.8	8940.79
H2	10	19506.3	9010.79
H3	10	19845.4	9625.8
H4	10	18850.8	8808.89
H5	10	18948.5	8326.72
H6	10	19445.5	8858.4
H7	10	19524.5	8982.76
H8	10	19704.8	9210.76
H9	10	19265	8712.58
H10	10	-624.598	-849.2
H11	10
H12	10
A1	11	16734.6	7110.61
A2	11	17627.4	8779.59
A3	11	19371.6	9667.48
A4	11	18360.6	9092.98
A5	11	17357.3	8488
A6	11	18920.3	9635.07
A7	11	18239.8	9136.84
A8	11	18961.7	9433.5
A9	11	17485.8	8483.72
A10	11	19382.7	9544.25
A11	11
A12	11
B1	11	17381.8	11429.5
B2	11	17359.3	11204.4
B3	11	15787.8	10723
B4	11	18026.7	11882
B5	11	19912.6	13693.6
B6	11	19205	12878.3
B7	11	17853.2	11994.1
B8	11	18704.3	12949.2
B9	11	20064.9	14243.2
B10	11	18533	13198.9
B11	11
B12	11
C1	11	18213.9	7625.87
C2	11	18527.9	7758.77
C3	11	16923.1	7516.74
C4	11	17899.1	7801.03
C5	11	18207.8	7999.57
C6	11	18056.6	7905.79
C7	11	17802.1	7603.91
C8	11	18491.8	8317.54
C9	11	18390.3	8129.15
C10	11	20390.6	8917.75
C11	11
C12	11
D1	11	19610.8	11108.7
D2	11	18325.8	11446.7
D3	11	19214.2	12280.2
D4	11	17849.6	11082.8
D5	11	19464.6	12218.4
D6	11	17868.4	11106.8
D7	11	19701.9	12426.1
D8	11	19435.9	12548.1
D9	11	19203.2	12549.7
D10	11	20979.5	13876.8
D11	11
D12	11
E1	11	19206.6	10960.4
E2	11	18754.9	10978.1
E3	11	18810.1	11359
E4	11	18642	10786.6
E5	11	19200.2	11298.2
E6	11	19590.5	11569.6
E7	11	21104.2	12592.3
E8	11	20249.3	12224.9
E9	11	19911	12027
E10	11	20994.2	13201
E11	11
E12	11
F1	11	19997.8	10629.1
F2	11	19624.8	10665
F3	11	19251.1	10766.3
F4	11	19908.3	10679.3
F5	11	20046.2	11240.4
F6	11	20596	11453.7
F7	11	20059.8	10749.8
F8	11	20093	11075.6
F9	11	20148.9	11113.3
F10	11	20622	11453.3
F11	11
F12	11
G1	11	19599.1	9368.7
G2	11	19096.8	9152.14
G3	11	19265.1	9732.63
G4	11	17803.7	8595.24
G5	11	19714.6	9750.33
G6	11	20762.9	10244.5
G7	11	20425.1	10276.2
G8	11	21141.7	10477.8
G9	11	22010	11224.6
G10	11	20167.5	9952.97
G11	11
G12	11
H1	11	20545.2	8937.4
H2	11	19515.5	9014.65
H3	11	19896.4	9674.87
H4	11	18857	8839.93
H5	11	18952.2	8344.61
H6	11	19471.9	8894.34
H7	11	19503.2	8989.54
H8	11	19733.2	9258.79
H9	11	19290.6	8729.88
H10	11	-639.427	-851.79
H11	11
H12	11
A1	12	16823.7	7148.11
A2	12	17704.5	8839.61
A3	12	19344.7	9697.12
A4	12	18333.3	9107.95
A5	12	17314.9	8499.55
A6	12	18910	9637.33
A7	12	18212.3	9142.55
A8	12	18935.6	9442.88
A9	12	17554.5	8529.59
A10	12	19313.8	9523.43
A11	12
A12	12
B1	12	17311.2	11396.8
B2	12	17357.5	11227.1
B3	12	15798.5	10771.6
B4	12	18053	11921.5
B5	12	19859.7	13699.4
B6	12	19272.3	12927
B7	12	17867.8	12025.3
B8	12	18612.4	12923.8
B9	12	20271.5	14418.2
B10	12	18410	13169.8
B11	12
B12	12
C1	12	18272.4	7669.61
C2	12	18542	7782.99
C3	12	16869.4	7533.3
C4	12	17881.5	7817.8
C5	12	18219.9	8021.22
C6	12	18026.9	7943.08
C7	12	17711.1	7601.38
C8	12	18455.3	8320.64
C9	12	18514.7	8225.03
C10	12	20355.7	8950.29
C11	12
C12	12
D1	12	19677	11158.8
D2	12	18399.4	11516.8
D3	12	19292.8	12327
D4	12	17860.4	11099.3
D5	12	19567.4	12337.8
D6	12	17877	11155.9
D7	12	19817.1	12534.3
D8	12	19399.1	12546.7
D9	12	19182.1	12549.1
D10	12	20946.4	13872.6
D11	12
D12	12
E1	12	19280.6	11010.4
E2	12	18754.6	11004.2
E3	12	18888.3	11434.6
E4	12	18628	10804
E5	12	19178.6	11323.4
E6	12	19697.3	11644.2
E7	12	21151.3	12630
E8	12	20224.5	12237.3
E9	12	19950.6	12084.4
E10	12	20836.4	13121.6
E11	12
E12	12
F1	12	20042.7	10678.7
F2	12	19648.7	10709.5
F3	12	19258.1	10811.3
F4	12	19889.1	10691.4
F5	12	20013.1	11256.1
F6	12	20651.6	11519.1
F7	12	20044.7	10769.2
F8	12	20022.2	11083.4
F9	12	20236.2	11188.2
F10	12	20435.9	11384
F11	12
F12	12
G1	12	19604.9	9394.73
G2	12	19085.4	9164.4
G3	12	19217	9743.81
G4	12	17829.3	8623.75
G5	12	19780.8	9785.98
G6	12	20761	10259.6
G7	12	20430.3	10318.6
G8	12	21082.4	10481.2
G9	12	22007.1	11238.9
G10	12	20088	9947.28
G11	12
G12	12
H1	12	20590.2	8958.86
H2	12	19498.9	9019.97
H3	12	19944	9703.62
H4	12	18856.3	8869.3
H5	12	18982.6	8360.68
H6	12	19499.5	8911.9
H7	12	19538.1	9016.33
H8	12	19745.2	9284.84
H9	12	19278.1	8741.32
H10	12	-648.572	-851.344
H11	12
H12	12
A1	13	16690.8	7121.06
A2	13	17707.5	8855.93
A3	13	19363.2	9732.81
A4	13	18499.2	9197.91
A5	13	17303.4	8516.78
A6	13	18977.5	9710.76
A7	13	18226.4	9188.1
A8	13	18963.4	9483.53
A9	13	17515.6	8540.65
A10	13	19525.5	9648.95
A11	13
A12	13
B1	13	17362.6	11474.4
B2	13	17434.2	11289.8
B3	13	15898.1	10864
B4	13	17980.2	11870.8
B5	13	19863.1	13747.3
B6	13	19237.1	12952.1
B7	13	17783.4	12000.8
B8	13	18598.5	12943.8
B9	13	20109.5	14338.8
B10	13	18389.6	13176.6
B11	13
B12	13
C1	13	18172.5	7651.78
C2	13	18954.5	8122.36
C3	13	16925.4	7570.41
C4	13	18015.9	7912.69
C5	13	18263.3	8064.19
C6	13	18034.6	7971.61
C7	13	17816.9	7679.51
C8	13	18437.8	8345.92
C9	13	18445.7	8220.93
C10	13	20297.6	8918.52
C11	13
C12	13
D1	13	19649.7	11161.5
D2	13	18355.1	11512.6
D3	13	19246.9	12342.3
D4	13	17963.1	11206.4
D5	13	19589.3	12378.8
D6	13	17861.6	11168.1
D7	13	19917.2	12592.1
D8	13	19355.4	12564.3
D9	13	19301.4	12652.4
D10	13	21001.5	13950.5
D11	13
D12	13
E1	13	19297.2	11056.2
E2	13	18703.1	10988
E3	13	18830.4	11420.3
E4	13	18598.1	10823.4
E5	13	19253.6	11396.3
E6	13	19653.7	11644.5
E7	13	21243.8	12688.8
E8	13	20243.4	12253.7
E9	13	19900.5	12081.7
E10	13	20984.5	13245.8
E11	13
E12	13
F1	13	20082	10724.2
F2	13	19639.8	10739.9
F3	13	19282.1	10832.2
F4	13	19889.1	10715.2
F5	13	20065.4	11295.1
F6	13	20637.6	11534.6
F7	13	19997.3	10762.7
F8	13	19969.6	11071.4
F9	13	20215.9	11209.3
F10	13	20597.7	11522.5
F11	13
F12	13
G1	13	19631.3	9425.68
G2	13	19126.7	9219.13
G3	13	19271.3	9785.4
G4	13	17882.2	8659.69
G5	13	19771.9	9823.1
G6	13	20788.9	10287.1
G7	13	20470.1	10363.9
G8	13	20990.5	10458.7
G9	13	22024.1	11259.1
G10	13	20151.6	10006.6
G11	13
G12	13
H1	13	20520.9	8943
H2	13	19492.2	9037.87
H3	13	19914.7	9709.79
H4	13	18875.3	8888.07
H5	13	18980.3	8382.28
H6	13	19482.4	8927.01
H7	13	19507.6	9028.28
H8	13	19740.7	9299.4
H9	13	19295.7	8759.93
H10	13	-635.271	-847.874
H11	13
H12	13
A1	14	16754.8	7169.12
A2	14	17663.5	8870.68
A3	14	19381.8	9766.66
A4	14	18761.6	9342.37
A5	14	17315	8548.17
A6	14	18995.9	9749.18
A7	14	18272.7	9243.42
A8	14	18951.9	9509.02
A9	14	17610.3	8616.18
A10	14	19374	9587.37
A11	14
A12	14
B1	14	17365.8	11516.6
B2	14	17409	11314.4
B3	14	15772.8	10841
B4	14	17831.1	11776.9
B5	14	19964.4	13828.2
B6	14	19204.4	12959
B7	14	17880.5	12080.1
B8	14	18649.1	13020.9
B9	14	20238.7	14469.2
B10	14	18589.4	13354.6
B11	14
B12	14
C1	14	18274.3	7742.46
C2	14	18790.4	8071.3
C3	14	16901.6	7613.11
C4	14	18149.7	8025.16
C5	14	18201.6	8071.49
C6	14	18086.3	8024.26
C7	14	17937	7755.41
C8	14	18477.8	8390.96
C9	14	18570.5	8303.29
C10	14	20554.5	9075.84
C11	14
C12	14
D1	14	19705.1	11228.6
D2	14	18359.9	11562.6
D3	14	19403.9	12453.3
D4	14	17975.3	11260.9
D5	14	19652	12438.9
D6	14	17894.2	11208.1
D7	14	19758.7	12543
D8	14	19447.3	12650.6
D9	14	19311	12696.4
D10	14	21146.3	14076.8
D11	14
D12	14
E1	14	19276.1	11076.6
E2	14	18855.1	11090.2
E3	14	18867.3	11471.5
E4	14	18532.8	10829.2
E5	14	19226.5	11395.4
E6	14	19658.5	11687.5
E7	14	21166.1	12704.8
E8	14	20284.4	12337.2
E9	14	19948.3	12114.4
E10	14	21057.1	13319.6
E11	14
E12	14
F1	14	20126.8	10781.1
F2	14	19731.7	10819.8
F3	14	19324.6	10885.7
F4	14	19896.9	10719.9
F5	14	19999.8	11297.6
F6	14	20693.5	11589.3
F7	14	20068.6	10834.3
F8	14	20073.7	11171.1
F9	14	20219.5	11240.6
F10	14	20630.7	11558.4
F11	14
F12	14
G1	14	19601.3	9436.48
G2	14	19114.1	9235.74
G3	14	19320.2	9833.08
G4	14	17928.3	8720.53
G5	14	19813.9	9852.93
G6	14	20794.2	10325.6
G7	14	20436.1	10373.1
G8	14	21153.3	10577.9
G9	14	22053.6	11307.7
G10	14	20239.7	10044.5
G11	14
G12	14
H1	14	20502.2	8944.58
H2	14	19580.1	9081.84
H3	14	19894.2	9726.42
H4	14	18939.5	8928.53
H5	14	19020.1	8409.38
H6	14	19485.3	8947.52
H7	14	19541.3	9050.6
H8	14	19761.1	9314.05
H9	14	19274	8764.91
H10	14	-636.781	-850.753
H11	14
H12	14
A1	15	16853.3	7231.6
A2	15	17726	8930.01
A3	15	19418.8	9825.07
A4	15	18303.2	9185.7
A5	15	17366.8	8602.99
A6	15	18976.8	9788.29
A7	15	18321.5	9292.58
A8	15	18930.2	9548.25
A9	15	17625.2	8659.87
A10	15	19478.1	9666.22
A11	15
A12	15
B1	15	17259.3	11457.2
B2	15	17445.9	11359.3
B3	15	15898.7	10939
B4	15	18154.3	12084.8
B5	15	19944.7	13839.6
B6	15	19268.2	13029.1
B7	15	17963	12165.2
B8	15	18690.7	13062
B9	15	20333.6	14558.7
B10	15	18426.2	13253.7
B11	15
B12	15
C1	15	18347.7	7808.07
C2	15	18750.1	8092.82
C3	15	16917.4	7658.62
C4	15	17903.3	7922.65
C5	15	18165.4	8106.96
C6	15	18110.6	8065.48
C7	15	17855	7760.72
C8	15	18450.1	8436.11
C9	15	18548.6	8326.04
C10	15	20381	9016.44
C11	15
C12	15
D1	15	19720.5	11269
D2	15	18432.3	11617.1
D3	15	19370.9	12478.9
D4	15	17917.8	11209.6
D5	15	19644.2	12444
D6	15	17983	11286.7
D7	15	19809.1	12601.9
D8	15	19488.6	12699.5
D9	15	19302.3	12706.2
D10	15	21013.1	14023.2
D11	15
D12	15
E1	15	19358.2	11136.9
E2	15	18838.7	11115.1
E3	15	18904.2	11514
E4	15	18733.3	10943
E5	15	19234.4	11423.9
E6	15	19781.6	11762.4
E7	15	21161.4	12722.2
E8	15	20316.6	12366.5
E9	15	19933.7	12160.6
E10	15	20976.2	13280.8
E11	15
E12	15
F1	15	20224.9	10856.1
F2	15	19729.8	10853.7
F3	15	19322.2	10918.3
F4	15	20023.8	10863.5
F5	15	20057.7	11371.4
F6	15	20741.8	11645.4
F7	15	20125.4	10890.9
F8	15	20094.8	11203.9
F9	15	20227.7	11279.1
F10	15	20588.6	11561
F11	15
F12	15
G1	15	19599.1	9451.15
G2	15	19092.5	9247.24
G3	15	19274.3	9846.84
G4	15	17838.1	8693.38
G5	15	19807.1	9877.23
G6	15	20877.8	10388.8
G7	15	20489.2	10416.4
G8	15	21157.9	10598.3
G9	15	22019	11324.5
G10	15	20128.6	10030.3
G11	15
G12	15
H1	15	20553.7	8976.5
H2	15	19587.3	9097.04
H3	15	19892.4	9736.92
H4	15	18931.8	8941.31
H5	15	19012.7	8428.96
H6	15	19482.6	8955.76
H7	15	19569.6	9080.18
H8	15	19732	9332.62
H9	15	19259.2	8792.13
H10	15	-632.767	-849.807
H11	15
H12	15
A1	16	16853.9	7277.36
A2	16	17793.2	9035.41
A3	16	19460	9913.1
A4	16	18441	9281.36
A5	16	17417.8	8664.57
A6	16	18962.5	9811.64
A7	16	18318.7	9373.01
A8	16	18983.9	9623.54
A9	16	17698.6	8765.77
A10	16	19513.9	9697.05
A11	16
A12	16
B1	16	17319.6	11512.1
B2	16	17396.1	11379.6
B3	16	16021.4	11046.2
B4	16	18094	12063.5
B5	16	20139.4	13997
B6	16	19334.4	13115
B7	16	17916.7	12173.7
B8	16	18723.4	13099.7
B9	16	20254.3	14549.6
B10	16	18481.7	13330.3
B11	16
B12	16
C1	16	18392.3	7897.2
C2	16	18733	8159.48
C3	16	16957.6	7751.87
C4	16	17951.9	8005.32
C5	16	18145.3	8135.89
C6	16	18129.1	8127.85
C7	16	17949.5	7856.84
C8	16	18468.5	8477.63
C9	16	18740.5	8486.58
C10	16	20454.1	9074.76
C11	16
C12	16
D1	16	19817	11342.6
D2	16	18488.5	11672.4
D3	16	19327.7	12482.3
D4	16	17922.3	11238.2
D5	16	19703.7	12524
D6	16	18034.6	11348.7
D7	16	19908.8	12679.9
D8	16	19490.9	12730.6
D9	16	19383.3	12782.8
D10	16	21137.3	14127.2
D11	16
D12	16
E1	16	19440.8	11193.4
E2	16	18782.9	11111
E3	16	18872	11531.4
E4	16	18599.7	10898.9
E5	16	19341.9	11496.4
E6	16	19893.5	11875.6
E7	16	21173.1	12752.9
E8	16	20371.6	12434.9
E9	16	19997.6	12203.9
E10	16	21016.5	13338.3
E11	16
E12	16
F1	16	20230.3	10873.1
F2	16	19680.6	10838.8
F3	16	19393.1	10975.4
F4	16	19958.5	10846.6
F5	16	20111.3	11406.2
F6	16	20835.7	11708.8
F7	16	20147.2	10927.1
F8	16	20114	11244
F9	16	20269.3	11344
F10	16	20627	11632.7
F11	16
F12	16
G1	16	19669.8	9502.2
G2	16	19225	9324.61
G3	16	19358	9894.23
G4	16	17892.2	8736.23
G5	16	19840.4	9928.89
G6	16	20874.5	10430.4
G7	16	20506.8	10448.1
G8	16	21155.2	10621.8
G9	16	22076.6	11376.6
G10	16	20235.6	10110.2
G11	16
G12	16
H1	16	20503.5	8944.94
H2	16	19562.6	9130.29
H3	16	19913.3	9784.17
H4	16	18958.3	8976.98
H5	16	19053.9	8458.77
H6	16	19523.4	8993.45
H7	16	19578.8	9110.67
H8	16	19808	9363.27
H9	16	19322.2	8836.95
H10	16	-620.023	-853.162
H11	16
H12	16
A1	17	16769.9	7319.04
A2	17	17672.2	9045.73
A3	17	19503.7	10006.3
A4	17	18838.3	9491.83
A5	17	17413.9	8725.1
A6	17	19056.6	9930.68
A7	17	18325.1	9482.68
A8	17	19002.5	9750.81
A9	17	17626.7	8825.3
A10	17	19527.3	9736.36
A11	17
A12	17
B1	17	17368.3	11572.4
B2	17	17497.8	11444.7
B3	17	15952.6	11053.4
B4	17	17972.6	11956.2
B5	17	20105	13993
B6	17	19218.6	13053.5
B7	17	17961.9	12235.3
B8	17	18693.2	13128.8
B9	17	20389.1	14667.7
B10	17	18492.7	13367.6
B11	17
B12	17
C1	17	18361.9	7997.79
C2	17	18861.9	8309.89
C3	17	16890.6	7829.76
C4	17	18301.9	8247.45
C5	17	18145.2	8206.3
C6	17	18070.1	8167.27
C7	17	17988.8	7960.18
C8	17	18498	8598.05
C9	17	18632.3	8521.81
C10	17	20478.1	9124.72
C11	17
C12	17
D1	17	19777.1	11337.7
D2	17	18458.2	11675.7
D3	17	19436.7	12569.5
D4	17	18036.5	11375.6
D5	17	19667.7	12506.2
D6	17	17904.4	11296.2
D7	17	19726.7	12605.7
D8	17	19593.4	12822
D9	17	19372.3	12797.5
D10	17	21196.4	14183.3
D11	17
D12	17
E1	17	19384.6	11183.6
E2	17	18884.8	11201.2
E3	17	18935.1	11578.7
E4	17	18592.2	10933.9
E5	17	19300.5	11514.5
E6	17	19713.2	11798.7
E7	17	21178.2	12780.2
E8	17	20366.1	12461.9
E9	17	20015	12241.5
E10	17	21079.4	13394.6
E11	17
E12	17
F1	17	20228.9	10916.2
F2	17	19778.6	10906.3
F3	17	19387.5	11018
F4	17	19922.9	10842.2
F5	17	20085.2	11429.8
F6	17	20719.2	11687.9
F7	17	20144.1	10953
F8	17	20101.9	11286.2
F9	17	20275.3	11373.1
F10	17	20701.5	11695.7
F11	17
F12	17
G1	17	19599.7	9488.06
G2	17	19218.5	9339.85
G3	17	19402.5	9933.47
G4	17	17945.5	8800.73
G5	17	19844.6	9941.9
G6	17	20843.8	10418.2
G7	17	20477.5	10468.2
G8	17	21189.8	10658.4
G9	17	22101.7	11418.6
G10	17	20235.2	10122.4
G11	17
G12	17
H1	17	20485.8	8939.99
H2	17	19619.6	9155.03
H3	17	19923.8	9788.62
H4	17	19021.9	9025.25
H5	17	19053.7	8481.31
H6	17	19520.4	9004.14
H7	17	19590.4	9118.65
H8	17	19796.9	9377.33
H9	17	19333.4	8857.07
H10	17	-628.572	-847.983
H11	17
H12	17
A1	18	16826.8	7494.72
A2	18	17804.5	9264.13
A3	18	19514.7	10188.8
A4	18	18429.3	9422.44
A5	18	17438.1	8808.42
A6	18	19037.6	10013.9
A7	18	18348.8	9679.6
A8	18	19002.9	9953.4
A9	18	17621.5	9014.31
A10	18	19505.2	9759.21
A11	18
A12	18
B1	18	17367.1	11613.4
B2	18	17448.7	11449.1
B3	18	16032.4	11143.8
B4	18	18210.6	12220.9
B5	18	20082.6	14030
B6	18	19307.3	13147.4
B7	18	17971.1	12279.6
B8	18	18763.1	13223
B9	18	20372.4	14704.9
B10	18	18514.2	13418.8
B11	18
B12	18
C1	18	18418.4	8226.06
C2	18	18867.6	8508.39
C3	18	16966.8	8045.06
C4	18	17977.8	8211.03
C5	18	18182.5	8348.47
C6	18	18109.6	8306.77
C7	18	17973.2	8073.11
C8	18	18524.7	8750.74
C9	18	18631.4	8651.99
C10	18	20502.4	9167.24
C11	18
C12	18
D1	18	19835.1	11402
D2	18	18571.4	11753.7
D3	18	19439.8	12615.8
D4	18	18034.6	11357
D5	18	19761.6	12604.7
D6	18	17980.2	11337.7
D7	18	19916	12742.3
D8	18	19567.8	12841
D9	18	19338.8	12819.1
D10	18	21160.4	14203.7
D11	18
D12	18
E1	18	19405.3	11221.7
E2	18	18958.4	11244.2
E3	18	18945.5	11622
E4	18	18861.3	11101.7
E5	18	19319.5	11542
E6	18	19787.8	11846.3
E7	18	21218	12843.4
E8	18	20414.7	12513.7
E9	18	20021.4	12277.6
E10	18	21085.8	13427.9
E11	18
E12	18
F1	18	20282.1	10966.1
F2	18	19801.5	10952.5
F3	18	19455.2	11079.1
F4	18	20228.6	11043.5
F5	18	20116.3	11475.6
F6	18	20713.5	11716.8
F7	18	20198.9	11019.3
F8	18	20132	11337.2
F9	18	20338.2	11428.8
F10	18	20637	11704.4
F11	18
F12	18
G1	18	19678.5	9559.61
G2	18	19175.4	9349.92
G3	18	19408.9	9976.3
G4	18	17920.5	8813.26
G5	18	19912.7	9996.22
G6	18	20862.7	10465.5
G7	18	20554.2	10526.4
G8	18	21234.5	10690.2
G9	18	22064.1	11429.2
G10	18	20205.6	10144.2
G11	18
G12	18
H1	18	20472	8959.98
H2	18	19642.4	9198.14
H3	18	19978.3	9834.51
H4	18	18954.9	9012.38
H5	18	19084.2	8508.51
H6	18	19574	9057.91
H7	18	19613.9	9156.49
H8	18	19821.5	9422.15
H9	18	19365	8880.07
H10	18	-622.096	-851.091
H11	18
H12	18
A1	19	16769.6	7718.61
A2	19	17841.4	9554.72
A3	19	19520.9	10472.6
A4	19	18918.6	9786.35
A5	19	17421.4	8967.75
A6	19	19074	10194.2
A7	19	18338.3	10033.3
A8	19	19028.6	10302.9
A9	19	17678.9	9375.73
A10	19	19638.7	9836.02
A11	19
A12	19
B1	19	17334.2	11630
B2	19	17455	11485.3
B3	19	16067.3	11212
B4	19	17868.8	11943.8
B5	19	20087.1	14063.4
B6	19	19285.2	13174.2
B7	19	17928.2	12308.7
B8	19	18747.8	13253.6
B9	19	20412.4	14769.5
B10	19	18487.6	13433.8
B11	19
B12	19
C1	19	18384.8	8495.61
C2	19	18928.7	8853.01
C3	19	16959	8353.03
C4	19	18269.4	8556.2
C5	19	18212.6	8566.5
C6	19	18210.6	8564.84
C7	19	17947.7	8300.43
C8	19	18484	8945.06
C9	19	18772.4	8943.47
C10	19	20492.1	9162.9
C11	19
C12	19
D1	19	19820.8	11400.1
D2	19	18590.1	11809.1
D3	19	19434.7	12639.5
D4	19	17957.5	11363
D5	19	19711.7	12613.4
D6	19	18076.5	11421.8
D7	19	20023.8	12834.3
D8	19	19654.1	12912.1
D9	19	19439.9	12902.7
D10	19	21167.3	14219.9
D11	19
D12	19
E1	19	19489	11308.1
E2	19	18995.5	11287.3
E3	19	18971.5	11646.2
E4	19	18563	10983
E5	19	19320.2	11570.2
E6	19	19859.8	11903.9
E7	19	21213.3	12866.3
E8	19	20506.8	12587.8
E9	19	20010.6	12311.1
E10	19	21103.9	13445.2
E11	19
E12	19
F1	19	20319.3	11001.7
F2	19	19842.8	10989.4
F3	19	19432.6	11095.2
F4	19	19839.8	10844.3
F5	19	20111.1	11490
F6	19	20779.5	11764.4
F7	19	20239.7	11059.3
F8	19	20113.9	11375.1
F9	19	20381.6	11487.3
F10	19	20700.9	11741.9
F11	19
F12	19
G1	19	19656.7	9564.06
G2	19	19222.2	9387.07
G3	19	19340.8	9975.59
G4	19	18005.1	8861.08
G5	19	19915.1	10031.3
G6	19	20923.7	10516.6
G7	19	20522.4	10534
G8	19	21164.9	10682
G9	19	22068	11444.4
G10	19	20143	10144.3
G11	19
G12	19
H1	19	20457.3	8950.65
H2	19	19658.7	9208.11
H3	19	19935.4	9839.98
H4	19	19008.4	9037.91
H5	19	19109.1	8534.68
H6	19	19588.3	9078.08
H7	19	19605.5	9180.5
H8	19	19857	9450.51
H9	19	19368.9	8898.17
H10	19	-627.381	-829.89
H11	19
H12	19
A1	20	16727.2	8225.37
A2	20	17782.4	10069.1
A3	20	19555.1	11041.2
A4	20	18514.2	9914.16
A5	20	17401.3	9260.56
A6	20	19067.9	10522
A7	20	18353.5	10740.6
A8	20	19078.7	10999.7
A9	20	17600.6	9988.02
A10	20	19607	9848.76
A11	20
A12	20
B1	20	17415.2	11731.6
B2	20	17480.4	11559.8
B3	20	16075.5	11282.3
B4	20	18051.8	12210.5
B5	20	20066.6	14124
B6	20	19352.5	13262.8
B7	20	17975.4	12379.4
B8	20	18829.8	13372.4
B9	20	20615.6	14966.2
B10	20	18508.2	13459.6
B11	20
B12	20
C1	20	18442.6	9154.4
C2	20	18896.6	9460.62
C3	20	17009	8953.21
C4	20	17906.4	8744.26
C5	20	18337.3	8990.66
C6	20	18310.7	9019.99
C7	20	18021.5	8752.19
C8	20	18583.9	9441.6
C9	20	18655.7	9317.51
C10	20	20480.2	9201.85
C11	20
C12	20
D1	20	19858.3	11450
D2	20	18566.8	11833.2
D3	20	19422.3	12647.3
D4	20	17885.9	11321.1
D5	20	19676.9	12619.1
D6	20	18134.4	11486.2
D7	20	19979.1	12826.8
D8	20	19662.7	12955.3
D9	20	19348.4	12874
D10	20	21152.5	14254.5
D11	20
D12	20
E1	20	19459.1	11300.6
E2	20	18897.5	11265.3
E3	20	18927.6	11649.9
E4	20	18773	11101.8
E5	20	19303.3	11577.1
E6	20	19841	11946.1
E7	20	21211.7	12902.3
E8	20	20499.9	12620.6
E9	20	20019.9	12337.2
E10	20	21038.7	13452.2
E11	20
E12	20
F1	20	20341.4	11047.6
F2	20	19778.5	10985.4
F3	20	19473.7	11144.1
F4	20	20042.1	10991.5
F5	20	20101	11510.2
F6	20	20810.9	11820.8
F7	20	20193.7	11058.5
F8	20	20105.1	11396.2
F9	20	20402.4	11550.3
F10	20	20690.1	11791.1
F11	20
F12	20
G1	20	19637.6	9569.35
G2	20	19230.1	9399.55
G3	20	19405.6	10031.7
G4	20	17841.3	8808.15
G5	20	19916.4	10052.2
G6	20	20959.3	10559.9
G7	20	20509.7	10545.5
G8	20	21189.6	10724.9
G9	20	22193.9	11523.9
G10	20	20225.8	10192.3
G11	20
G12	20
H1	20	20510.7	8988.79
H2	20	19680.2	9247.25
H3	20	19958.3	9862.53
H4	20	18959.7	9044.8
H5	20	19118.4	8552.12
H6	20	19598.2	9100.47
H7	20	19635.2	9216.23
H8	20	19857.6	9472.69
H9	20	19420.6	8953.85
H10	20	-639.073	-853.741
H11	20
H12	20
A1	21	16730.1	9192.17
A2	21	17897.9	11147.1
A3	21	19534.3	12092.1
A4	21	18440.3	10437.5
A5	21	17457.3	9814.82
A6	21	19073.2	11124.7
A7	21	18341.6	12012.2
A8	21	19106.2	12287.8
A9	21	17619.5	11238.3
A10	21	19658.1	9895.31
A11	21
A12	21
B1	21	17365.4	11756.8
B2	21	17442.4	11617.6
B3	21	16046.5	11351.9
B4	21	18084.8	12267.9
B5	21	20114.8	14191.2
B6	21	19363.6	13325.8
B7	21	17919.3	12446.9
B8	21	18797.2	13426.8
B9	21	20464.6	14966.3
B10	21	18520.2	13495.1
B11	21
B12	21
C1	21	18483.6	10244.6
C2	21	18898.7	10563.2
C3	21	16984.1	9990.68
C4	21	17907.5	9421.7
C5	21	18280.8	9629.56
C6	21	18253.2	9670.55
C7	21	18063.3	9537.28
C8	21	18542.2	10208.6
C9	21	18683.1	10114
C10	21	20493.7	9211.81
C11	21
C12	21
D1	21	19827.7	11461.2
D2	21	18455.8	11772.6
D3	21	19477.3	12691
D4	21	17920.2	11357.7
D5	21	19769	12677.9
D6	21	18133.8	11513.7
D7	21	20070.7	12908.9
D8	21	19657.6	12974
D9	21	19443.6	12952.5
D10	21	21075.4	14232.6
D11	21
D12	21
E1	21	19446.3	11317.4
E2	21	18967.5	11329.8
E3	21	19030.2	11722.8
E4	21	18814.1	11131.3
E5	21	19378.6	11663.2
E6	21	19921.1	12010.6
E7	21	21292.2	12971.3
E8	21	20584.4	12701.2
E9	21	20056.5	12400.9
E10	21	21068.3	13477.9
E11	21
E12	21
F1	21	20347.3	11080.3
F2	21	19842.1	11050
F3	21	19476.3	11184
F4	21	20085.2	11052.6
F5	21	20127.4	11552.6
F6	21	20841.3	11867.5
F7	21	20245	11112.3
F8	21	20306.2	11531.7
F9	21	20459.4	11587.4
F10	21	20702.5	11818.8
F11	21
F12	21
G1	21	19709.3	9639.9
[truncated: 1,847 more rows]

## Sheet: Amplification Data
Block Type	96well
Chemistry	TAQMAN
Experiment File Name	C:\Documents and Settings\Team181\Desktop\ap6\20150716_2\M_49.eds
Experiment Run End Time	Not Started
Instrument Type	steponeplus
Passive Reference	ROX
Well	Cycle	Target Name	Rn	ΔRn
A1	1	Target 1	0.393675	-0.0097831
A1	2	Target 1	0.397716	-0.0077194
A1	3	Target 1	0.403903	-0.00351071
A1	4	Target 1	0.407744	-0.00164692
A1	5	Target 1	0.411802	0.000434151
A1	6	Target 1	0.415506	0.00215971
A1	7	Target 1	0.417117	0.0017939
A1	8	Target 1	0.418906	0.00160529
A1	9	Target 1	0.419721	0.000442174
A1	10	Target 1	0.422503	0.00124702
A1	11	Target 1	0.424905	0.00167178
A1	12	Target 1	0.424884	-0.000327265
A1	13	Target 1	0.426645	-0.000542995
A1	14	Target 1	0.427884	-0.00128226
A1	15	Target 1	0.429091	-0.0020522
A1	16	Target 1	0.43179	-0.00133103
A1	17	Target 1	0.436438	0.00133936
A1	18	Target 1	0.445404	0.00832828
A1	19	Target 1	0.460273	0.0212194
A1	20	Target 1	0.491736	0.0507052
A1	21	Target 1	0.549441	0.106432
A1	22	Target 1	0.652872	0.207885
A1	23	Target 1	0.826123	0.379159
A1	24	Target 1	1.07322	0.624283
A1	25	Target 1	1.36613	0.915207
A1	26	Target 1	1.68453	1.23164
A1	27	Target 1	1.98696	1.53209
A1	28	Target 1	2.25932	1.80247
A1	29	Target 1	2.49639	2.03757
A1	30	Target 1	2.7047	2.24389
A1	31	Target 1	2.87142	2.40864
A1	32	Target 1	3.00781	2.54304
A1	33	Target 1	3.12595	2.65921
A1	34	Target 1	3.21703	2.74831
A1	35	Target 1	3.29515	2.82445
A1	36	Target 1	3.35746	2.88479
A1	37	Target 1	3.40666	2.93201
A1	38	Target 1	3.45376	2.97714
A1	39	Target 1	3.4933	3.0147
A1	40	Target 1	3.53222	3.05164
A2	1	Target 1	0.471984	-0.00782214
A2	2	Target 1	0.477536	-0.0041015
A2	3	Target 1	0.482665	-0.000802836
A2	4	Target 1	0.485897	0.000598494
A2	5	Target 1	0.487412	0.000282763
A2	6	Target 1	0.489162	0.000201367
A2	7	Target 1	0.491143	0.000351804
A2	8	Target 1	0.493026	0.00040443
A2	9	Target 1	0.494722	0.000269152
A2	10	Target 1	0.497102	0.000818374
A2	11	Target 1	0.498064	-4.99519e-05
A2	12	Target 1	0.499287	-0.000658133
A2	13	Target 1	0.500124	-0.00165181
A2	14	Target 1	0.502203	-0.00140344
A2	15	Target 1	0.503781	-0.00165718
A2	16	Target 1	0.507802	0.000533641
A2	17	Target 1	0.511863	0.00276333
A2	18	Target 1	0.520326	0.00939571
A2	19	Target 1	0.535538	0.0227765
A2	20	Target 1	0.566241	0.0516494
A2	21	Target 1	0.622819	0.106396
A2	22	Target 1	0.726898	0.208644
A2	23	Target 1	0.895301	0.375216
A2	24	Target 1	1.13236	0.610447
A2	25	Target 1	1.41263	0.888889
A2	26	Target 1	1.71235	1.18677
A2	27	Target 1	1.99806	1.47066
A2	28	Target 1	2.25291	1.72367
A2	29	Target 1	2.47579	1.94472
A2	30	Target 1	2.66865	2.13575
A2	31	Target 1	2.829	2.29427
A2	32	Target 1	2.95872	2.42215
A2	33	Target 1	3.06297	2.52457
A2	34	Target 1	3.15939	2.61917
A2	35	Target 1	3.22796	2.6859
A2	36	Target 1	3.2909	2.74701
A2	37	Target 1	3.34354	2.79783
A2	38	Target 1	3.38592	2.83838
A2	39	Target 1	3.4301	2.88072
A2	40	Target 1	3.45782	2.90661
A3	1	Target 1	0.473629	-0.00749994
A3	2	Target 1	0.478468	-0.004524
A3	3	Target 1	0.48372	-0.00113443
A3	4	Target 1	0.486471	-0.000246552
A3	5	Target 1	0.489376	0.000795191
A3	6	Target 1	0.490898	0.000453899
A3	7	Target 1	0.493601	0.00129352
A3	8	Target 1	0.494665	0.000495003
A3	9	Target 1	0.495616	-0.000417421
A3	10	Target 1	0.498795	0.000898981
A3	11	Target 1	0.499055	-0.000704559
A3	12	Target 1	0.50128	-0.000342219
A3	13	Target 1	0.502644	-0.000841255
A3	14	Target 1	0.503909	-0.00143894
A3	15	Target 1	0.505958	-0.00125318
A3	16	Target 1	0.509409	0.000334845
A3	17	Target 1	0.513044	0.0021071
A3	18	Target 1	0.522109	0.00930863
A3	19	Target 1	0.536485	0.0218215
A3	20	Target 1	0.564621	0.0480942
A3	21	Target 1	0.619016	0.100626
A3	22	Target 1	0.718638	0.198386
A3	23	Target 1	0.882883	0.360767
A3	24	Target 1	1.10841	0.584434
A3	25	Target 1	1.38377	0.857933
A3	26	Target 1	1.66964	1.14194
A3	27	Target 1	1.94128	1.41171
A3	28	Target 1	2.18055	1.64912
A3	29	Target 1	2.38863	1.85533
A3	30	Target 1	2.57059	2.03543
A3	31	Target 1	2.71457	2.17755
A3	32	Target 1	2.83582	2.29694
A3	33	Target 1	2.92865	2.38791
A3	34	Target 1	3.00549	2.46288
A3	35	Target 1	3.07378	2.52931
A3	36	Target 1	3.12454	2.5782
A3	37	Target 1	3.17168	2.62349
A3	38	Target 1	3.21051	2.66045
A3	39	Target 1	3.24089	2.68897
A3	40	Target 1	3.27015	2.71636
A4	1	Target 1	0.46602	-0.0116381
A4	2	Target 1	0.475074	-0.00433809
A4	3	Target 1	0.479534	-0.00163118
A4	4	Target 1	0.483113	0.000194944
A4	5	Target 1	0.483802	-0.000869427
A4	6	Target 1	0.487196	0.000771537
A4	7	Target 1	0.489826	0.00164801
A4	8	Target 1	0.49123	0.00129902
A4	9	Target 1	0.492848	0.0011643
A4	10	Target 1	0.493978	0.000540316
A4	11	Target 1	0.495243	5.27687e-05
A4	12	Target 1	0.496798	-0.000145815
A4	13	Target 1	0.497206	-0.00149101
A4	14	Target 1	0.497953	-0.00249739
A4	15	Target 1	0.501863	-0.000340428
A4	16	Target 1	0.5033	-0.000656493
A4	17	Target 1	0.503857	-0.0018525
A4	18	Target 1	0.511276	0.00381336
A4	19	Target 1	0.517287	0.00807093
A4	20	Target 1	0.535491	0.0245213
A4	21	Target 1	0.566013	0.0532902
A4	22	Target 1	0.620412	0.105937
A4	23	Target 1	0.727917	0.211688
A4	24	Target 1	0.900012	0.38203
A4	25	Target 1	1.14667	0.626934
A4	26	Target 1	1.43226	0.910774
A4	27	Target 1	1.72306	1.19982
A4	28	Target 1	1.98556	1.46056
A4	29	Target 1	2.25082	1.72407
A4	30	Target 1	2.4624	1.93389
A4	31	Target 1	2.64177	2.11151
A4	32	Target 1	2.79626	2.26425
A4	33	Target 1	2.89749	2.36373
A4	34	Target 1	3.02544	2.48993
A4	35	Target 1	3.10395	2.56668
A4	36	Target 1	3.17444	2.63542
A4	37	Target 1	3.22904	2.68827
A4	38	Target 1	3.26992	2.72739
A4	39	Target 1	3.28546	2.74118
A4	40	Target 1	3.35382	2.80778
A5	1	Target 1	0.465183	-0.00792356
A5	2	Target 1	0.472069	-0.00274161
A5	3	Target 1	0.47419	-0.00232486
A5	4	Target 1	0.4779	-0.000318437
A5	5	Target 1	0.481124	0.00120147
A5	6	Target 1	0.483039	0.00141248
A5	7	Target 1	0.484124	0.000792939
A5	8	Target 1	0.486845	0.00181052
A5	9	Target 1	0.487686	0.000947346
A5	10	Target 1	0.489033	0.000590717
A5	11	Target 1	0.489017	-0.00112967
A5	12	Target 1	0.49088	-0.000970655
A5	13	Target 1	0.492203	-0.00135145
A5	14	Target 1	0.493685	-0.00157355
A5	15	Target 1	0.49537	-0.00159285
A5	16	Target 1	0.497454	-0.00121318
A5	17	Target 1	0.501042	0.000670756
A5	18	Target 1	0.505124	0.00304843
A5	19	Target 1	0.514754	0.0109751
A5	20	Target 1	0.532176	0.0266925
A5	21	Target 1	0.562219	0.0550321
A5	22	Target 1	0.622715	0.113824
A5	23	Target 1	0.733291	0.222696
A5	24	Target 1	0.912635	0.400336
A5	25	Target 1	1.15686	0.642858
A5	26	Target 1	1.45649	0.940778
A5	27	Target 1	1.76433	1.24692
A5	28	Target 1	2.05694	1.53783
A5	29	Target 1	2.31591	1.79509
A5	30	Target 1	2.5395	2.01697
A5	31	Target 1	2.72536	2.20113
A5	32	Target 1	2.87575	2.34982
A5	33	Target 1	3.00372	2.47609
A5	34	Target 1	3.10148	2.57214
A5	35	Target 1	3.18403	2.65299
A5	36	Target 1	3.26124	2.72849
A5	37	Target 1	3.30751	2.77306
A5	38	Target 1	3.36542	2.82926
A5	39	Target 1	3.40803	2.87017
A5	40	Target 1	3.4343	2.89473
A6	1	Target 1	0.483707	-0.00848253
A6	2	Target 1	0.490511	-0.00343312
A6	3	Target 1	0.494769	-0.000929987
A6	4	Target 1	0.498316	0.000861972
A6	5	Target 1	0.500162	0.000953529
A6	6	Target 1	0.502242	0.00127826
A6	7	Target 1	0.503121	0.000401957
A6	8	Target 1	0.504947	0.000472951
A6	9	Target 1	0.506071	-0.000158138
A6	10	Target 1	0.507989	5.83889e-06
A6	11	Target 1	0.509244	-0.000494776
A6	12	Target 1	0.509643	-0.00185072
A6	13	Target 1	0.511699	-0.00154977
A6	14	Target 1	0.513226	-0.00177722
A6	15	Target 1	0.515802	-0.000956156
A6	16	Target 1	0.517423	-0.00109026
A6	17	Target 1	0.521115	0.000847132
A6	18	Target 1	0.526008	0.00398538
A6	19	Target 1	0.534454	0.0106762
A6	20	Target 1	0.551817	0.026284
A6	21	Target 1	0.583264	0.0559764
A6	22	Target 1	0.642875	0.113832
A6	23	Target 1	0.752279	0.221482
A6	24	Target 1	0.93266	0.400107
A6	25	Target 1	1.18521	0.650902
A6	26	Target 1	1.48601	0.949948
A6	27	Target 1	1.80202	1.2642
A6	28	Target 1	2.09849	1.55892
A6	29	Target 1	2.36217	1.82084
A6	30	Target 1	2.59589	2.05281
A6	31	Target 1	2.78852	2.24368
A6	32	Target 1	2.94718	2.40058
A6	33	Target 1	3.07296	2.52461
A6	34	Target 1	3.17973	2.62963
A6	35	Target 1	3.26753	2.71568
A6	36	Target 1	3.34001	2.7864
A6	37	Target 1	3.40265	2.84728
A6	38	Target 1	3.45135	2.89423
A6	39	Target 1	3.48772	2.92884
A6	40	Target 1	3.52615	2.96552
A7	1	Target 1	0.471868	-0.0104485
A7	2	Target 1	0.479654	-0.00452881
A7	3	Target 1	0.48327	-0.00277891
A7	4	Target 1	0.488414	0.000499167
A7	5	Target 1	0.490309	0.000528581
A7	6	Target 1	0.493039	0.00139294
A7	7	Target 1	0.494204	0.000691749
A7	8	Target 1	0.496042	0.000663526
A7	9	Target 1	0.497614	0.000369436
A7	10	Target 1	0.499836	0.000725633
A7	11	Target 1	0.500929	-4.7469e-05
A7	12	Target 1	0.501999	-0.0008434
A7	13	Target 1	0.50411	-0.000598276
A7	14	Target 1	0.505859	-0.000715667
A7	15	Target 1	0.507196	-0.00124463
A7	16	Target 1	0.511664	0.00135732
A7	17	Target 1	0.517469	0.00529674
A7	18	Target 1	0.527532	0.013493
A7	19	Target 1	0.547122	0.0312171
A7	20	Target 1	0.58521	0.067439
A7	21	Target 1	0.654915	0.135278
A7	22	Target 1	0.782088	0.260585
A7	23	Target 1	0.981647	0.458278
A7	24	Target 1	1.24649	0.721259
A7	25	Target 1	1.5524	1.0253
A7	26	Target 1	1.86369	1.33472
A7	27	Target 1	2.14694	1.61611
A7	28	Target 1	2.39878	1.86608
A7	29	Target 1	2.61657	2.082
A7	30	Target 1	2.79691	2.26048
A7	31	Target 1	2.94633	2.40804
A7	32	Target 1	3.0665	2.52634
A7	33	Target 1	3.16535	2.62332
A7	34	Target 1	3.24392	2.70003
A7	35	Target 1	3.31487	2.76911
A7	36	Target 1	3.36852	2.8209
A7	37	Target 1	3.41494	2.86545
A7	38	Target 1	3.45637	2.90501
A7	39	Target 1	3.49062	2.9374
A7	40	Target 1	3.51808	2.96299
A8	1	Target 1	0.472226	-0.00861973
A8	2	Target 1	0.4787	-0.00382348
A8	3	Target 1	0.482436	-0.0017647
A8	4	Target 1	0.485682	-0.00019617
A8	5	Target 1	0.488235	0.000678952
A8	6	Target 1	0.490166	0.000932964
A8	7	Target 1	0.492171	0.0012602
A8	8	Target 1	0.492993	0.000404761
A8	9	Target 1	0.494319	5.39644e-05
A8	10	Target 1	0.496106	0.00016275
A8	11	Target 1	0.497502	-0.000118071
A8	12	Target 1	0.498683	-0.000614869
A8	13	Target 1	0.500096	-0.000878792
A8	14	Target 1	0.501746	-0.000906412
A8	15	Target 1	0.504392	6.19617e-05
A8	16	Target 1	0.506931	0.000923464
A8	17	Target 1	0.513133	0.00544863
A8	18	Target 1	0.523784	0.0144215
A8	19	Target 1	0.541446	0.0304061
A8	20	Target 1	0.576544	0.063827
A8	21	Target 1	0.643134	0.128739
A8	22	Target 1	0.763187	0.247115
A8	23	Target 1	0.951655	0.433906
A8	24	Target 1	1.2028	0.683373
A8	25	Target 1	1.48948	0.968372
A8	26	Target 1	1.78182	1.25903
A8	27	Target 1	2.05264	1.52818
A8	28	Target 1	2.29247	1.76634
A8	29	Target 1	2.49417	1.96636
A8	30	Target 1	2.66495	2.13546
A8	31	Target 1	2.80308	2.27191
A8	32	Target 1	2.91903	2.38619
A8	33	Target 1	3.01133	2.47681
A8	34	Target 1	3.0884	2.5522
A8	35	Target 1	3.15589	2.61802
A8	36	Target 1	3.20656	2.66701
A8	37	Target 1	3.24455	2.70331
A8	38	Target 1	3.28471	2.7418
A8	39	Target 1	3.31582	2.77123
A8	40	Target 1	3.34854	2.80228
A9	1	Target 1	0.459723	-0.00842949
A9	2	Target 1	0.466487	-0.00335956
A9	3	Target 1	0.4704	-0.00114028
A9	4	Target 1	0.473194	-4.10618e-05
A9	5	Target 1	0.474999	7.00905e-05
A9	6	Target 1	0.47748	0.000856623
A9	7	Target 1	0.479459	0.00114167
A9	8	Target 1	0.480377	0.000365579
A9	9	Target 1	0.48165	-5.46438e-05
A9	10	Target 1	0.483618	0.000218782
A9	11	Target 1	0.485176	8.31415e-05
A9	12	Target 1	0.485893	-0.000894266
A9	13	Target 1	0.487601	-0.000879971
A9	14	Target 1	0.489268	-0.000907012
A9	15	Target 1	0.491334	-0.000535417
A9	16	Target 1	0.49528	0.00171676
A9	17	Target 1	0.500677	0.00541904
A9	18	Target 1	0.511551	0.0145991
A9	19	Target 1	0.530335	0.0316896
A9	20	Target 1	0.567481	0.0671414
A9	21	Target 1	0.637832	0.135798
A9	22	Target 1	0.761863	0.258135
A9	23	Target 1	0.958269	0.452847
A9	24	Target 1	1.22289	0.715778
A9	25	Target 1	1.52349	1.01468
A9	26	Target 1	1.83635	1.32585
A9	27	Target 1	2.11224	1.60005
A9	28	Target 1	2.365	1.85111
A9	29	Target 1	2.58002	2.06444
A9	30	Target 1	2.76083	2.24355
A9	31	Target 1	2.9063	2.38733
A9	32	Target 1	3.03252	2.51185
A9	33	Target 1	3.12929	2.60693
A9	34	Target 1	3.20708	2.68303
A9	35	Target 1	3.27682	2.75107
A9	36	Target 1	3.33243	2.80499
A9	37	Target 1	3.38694	2.8578
A9	38	Target 1	3.41289	2.88205
A9	39	Target 1	3.4585	2.92597
A9	40	Target 1	3.48118	2.94696
A10	1	Target 1	0.467035	-0.0120354
A10	2	Target 1	0.474344	-0.00590357
A10	3	Target 1	0.476725	-0.00469886
A10	4	Target 1	0.479962	-0.00263749
A10	5	Target 1	0.482339	-0.00143701
A10	6	Target 1	0.485019	6.62245e-05
A10	7	Target 1	0.486229	9.95805e-05
A10	8	Target 1	0.487757	0.000451494
A10	9	Target 1	0.488768	0.00028574
A10	10	Target 1	0.49035	0.000691148
A10	11	Target 1	0.49241	0.00157491
A10	12	Target 1	0.493089	0.00107743
A10	13	Target 1	0.494171	0.000983382
A10	14	Target 1	0.494859	0.000494244
A10	15	Target 1	0.496261	0.000720242
A10	16	Target 1	0.496931	0.000214086
A10	17	Target 1	0.498604	0.000709945
A10	18	Target 1	0.500339	0.0012691
A10	19	Target 1	0.500848	0.00060121
A10	20	Target 1	0.502307	0.00088431
A10	21	Target 1	0.503371	0.000771813
A10	22	Target 1	0.504285	0.000509411
A10	23	Target 1	0.505905	0.000952668
A10	24	Target 1	0.50722	0.00109081
A10	25	Target 1	0.50758	0.00027462
A10	26	Target 1	0.508634	0.000152766
A10	27	Target 1	0.510693	0.00103471
A10	28	Target 1	0.511477	0.000642969
A10	29	Target 1	0.511907	-0.000103483
A10	30	Target 1	0.513528	0.000340907
A10	31	Target 1	0.514471	0.000107115
A10	32	Target 1	0.514293	-0.00124742
A10	33	Target 1	0.516364	-0.000353138
A10	34	Target 1	0.517155	-0.000738385
A10	35	Target 1	0.517899	-0.00117048
A10	36	Target 1	0.519507	-0.000739444
A10	37	Target 1	0.520391	-0.00103159
A10	38	Target 1	0.521665	-0.00093386
A10	39	Target 1	0.522866	-0.000909683
A10	40	Target 1	0.523971	-0.000980575
A11	1
A11	2
A11	3
A11	4
A11	5
A11	6
A11	7
A11	8
A11	9
A11	10
A11	11
A11	12
A11	13
A11	14
A11	15
A11	16
A11	17
A11	18
A11	19
A11	20
A11	21
A11	22
A11	23
A11	24
A11	25
A11	26
A11	27
A11	28
A11	29
A11	30
A11	31
A11	32
A11	33
A11	34
A11	35
A11	36
A11	37
A11	38
A11	39
A11	40
A12	1
A12	2
A12	3
A12	4
A12	5
A12	6
A12	7
A12	8
A12	9
A12	10
A12	11
A12	12
A12	13
A12	14
A12	15
A12	16
A12	17
A12	18
A12	19
A12	20
A12	21
A12	22
A12	23
A12	24
A12	25
A12	26
A12	27
A12	28
A12	29
A12	30
A12	31
A12	32
A12	33
A12	34
A12	35
A12	36
A12	37
A12	38
A12	39
A12	40
B1	1	Target 2	0.629133	-0.0092287
B1	2	Target 2	0.633694	-0.00651035
B1	3	Target 2	0.640427	-0.00161965
B1	4	Target 2	0.643852	-3.80882e-05
B1	5	Target 2	0.646169	0.000436977
B1	6	Target 2	0.647589	1.45147e-05
B1	7	Target 2	0.649817	0.000400232
B1	8	Target 2	0.652235	0.000975194
B1	9	Target 2	0.653159	5.70006e-05
B1	10	Target 2	0.655657	0.000712846
B1	11	Target 2	0.657559	0.00077199
B1	12	Target 2	0.658348	-0.000281626
B1	13	Target 2	0.660869	0.000396572
B1	14	Target 2	0.663175	0.000860192
B1	15	Target 2	0.663829	-0.00032813
B1	16	Target 2	0.664686	-0.00131338
B1	17	Target 2	0.666296	-0.0015454
B1	18	Target 2	0.668702	-0.00098272
B1	19	Target 2	0.670926	-0.000601115
B1	20	Target 2	0.673644	0.000274314
B1	21	Target 2	0.677022	0.00181028
B1	22	Target 2	0.686625	0.0095704
B1	23	Target 2	0.698452	0.0195547
B1	24	Target 2	0.719967	0.0392278
B1	25	Target 2	0.762086	0.0795042
B1	26	Target 2	0.841224	0.1568
B1	27	Target 2	0.976073	0.289806
B1	28	Target 2	1.18568	0.49757
B1	29	Target 2	1.47463	0.784675
B1	30	Target 2	1.81634	1.12454
B1	31	Target 2	2.18127	1.48764
B1	32	Target 2	2.53437	1.83889
B1	33	Target 2	2.85373	2.15641
B1	34	Target 2	3.12993	2.43077
B1	35	Target 2	3.35814	2.65713
B1	36	Target 2	3.53326	2.83041
B1	37	Target 2	3.66392	2.95922
B1	38	Target 2	3.74788	3.04135
B1	39	Target 2	3.80635	3.09798
B1	40	Target 2	3.85648	3.14626
B2	1	Target 2	0.625885	-0.00130309
B2	2	Target 2	0.626017	-0.00294935
B2	3	Target 2	0.630328	-0.000417578
B2	4	Target 2	0.63186	-0.000664926
B2	5	Target 2	0.634574	0.000269566
B2	6	Target 2	0.636103	1.95346e-05
B2	7	Target 2	0.63879	0.000928397
B2	8	Target 2	0.64061	0.000969058
B2	9	Target 2	0.642006	0.000585452
B2	10	Target 2	0.643542	0.000342693
B2	11	Target 2	0.645441	0.000462986
B2	12	Target 2	0.646815	5.73271e-05
B2	13	Target 2	0.647567	-0.000969293
B2	14	Target 2	0.649918	-0.000397674
B2	15	Target 2	0.651118	-0.000976961
B2	16	Target 2	0.654147	0.000273257
B2	17	Target 2	0.654064	-0.00158842
B2	18	Target 2	0.656159	-0.00127263
B2	19	Target 2	0.657997	-0.00121438
B2	20	Target 2	0.661302	0.000311803
B2	21	Target 2	0.666051	0.00328179
B2	22	Target 2	0.673374	0.00882605
B2	23	Target 2	0.684911	0.0185835
B2	24	Target 2	0.708391	0.0402844
B2	25	Target 2	0.75122	0.081335
B2	26	Target 2	0.829397	0.157733
B2	27	Target 2	0.964428	0.290985
B2	28	Target 2	1.17369	0.498469
B2	29	Target 2	1.45787	0.78087
B2	30	Target 2	1.79227	1.11349
B2	31	Target 2	2.1468	1.46624
B2	32	Target 2	2.48737	1.80503
B2	33	Target 2	2.79501	2.11089
B2	34	Target 2	3.05437	2.36847
B2	35	Target 2	3.26792	2.58024
B2	36	Target 2	3.43712	2.74766
B2	37	Target 2	3.56344	2.87221
B2	38	Target 2	3.64395	2.95093
B2	39	Target 2	3.69991	3.00511
B2	40	Target 2	3.74144	3.04487
B3	1	Target 2	0.649008	-0.00404732
B3	2	Target 2	0.653846	-0.00176802
B3	3	Target 2	0.657278	-0.000895211
B3	4	Target 2	0.661024	0.000291955
B3	5	Target 2	0.662737	-0.000554113
B3	6	Target 2	0.665598	-0.000252852
B3	7	Target 2	0.668415	5.07737e-06
B3	8	Target 2	0.671315	0.000346095
B3	9	Target 2	0.67499	0.00146185
B3	10	Target 2	0.677296	0.00120951
B3	11	Target 2	0.679194	0.000548214
B3	12	Target 2	0.681813	0.000607422
B3	13	Target 2	0.68335	-0.000414421
B3	14	Target 2	0.687322	0.000998885
B3	15	Target 2	0.688047	-0.000835846
B3	16	Target 2	0.689465	-0.00197696
B3	17	Target 2	0.692891	-0.00110915
B3	18	Target 2	0.69508	-0.00148017
B3	19	Target 2	0.697815	-0.00130432
B3	20	Target 2	0.70183	0.000151843
B3	21	Target 2	0.707439	0.00320219
B3	22	Target 2	0.714621	0.00782521
B3	23	Target 2	0.730638	0.021283
B3	24	Target 2	0.758954	0.0470393
B3	25	Target 2	0.810868	0.0963941
B3	26	Target 2	0.904335	0.187302
B3	27	Target 2	1.06801	0.348422
B3	28	Target 2	1.32049	0.598335
B3	29	Target 2	1.66812	0.943414
B3	30	Target 2	2.06489	1.33762
B3	31	Target 2	2.49661	1.76678
B3	32	Target 2	2.91121	2.17882
B3	33	Target 2	3.27693	2.54199
B3	34	Target 2	3.60011	2.8626
B3	35	Target 2	3.85489	3.11482
B3	36	Target 2	4.0524	3.30978
B3	37	Target 2	4.19853	3.45334
B3	38	Target 2	4.30447	3.55673
B3	39	Target 2	4.37078	3.62048
B3	40	Target 2	4.40366	3.6508
B4	1	Target 2	0.629821	-0.00825862
B4	2	Target 2	0.636018	-0.00396809
B4	3	Target 2	0.641024	-0.000868053
B4	4	Target 2	0.64378	-1.77899e-05
B4	5	Target 2	0.642722	-0.00298175
B4	6	Target 2	0.647059	-0.000550292
B4	7	Target 2	0.651539	0.00202374
B4	8	Target 2	0.652801	0.00137983
B4	9	Target 2	0.654028	0.000700282
B4	10	Target 2	0.65701	0.00177633
B4	11	Target 2	0.659134	0.00199424
B4	12	Target 2	0.660361	0.00131547
B4	13	Target 2	0.660215	-0.000736655
B4	14	Target 2	0.660466	-0.0023914
B4	15	Target 2	0.665673	0.000909988
B4	16	Target 2	0.666713	4.39954e-05
B4	17	Target 2	0.665245	-0.00333046
B4	18	Target 2	0.671086	0.000604941
B4	19	Target 2	0.668416	-0.00397085
B4	20	Target 2	0.676413	0.00212028
B4	21	Target 2	0.678354	0.00215461
B4	22	Target 2	0.677929	-0.000176465
B4	23	Target 2	0.686656	0.00664511
B4	24	Target 2	0.700632	0.0187151
B4	25	Target 2	0.730096	0.046273
B4	26	Target 2	0.776677	0.0909483
B4	27	Target 2	0.8645	0.176865
B4	28	Target 2	1.00715	0.317611
B4	29	Target 2	1.23928	0.547838
B4	30	Target 2	1.53923	0.845873
B4	31	Target 2	1.89189	1.19663
B4	32	Target 2	2.25705	1.55989
B4	33	Target 2	2.59491	1.89584
B4	34	Target 2	2.91821	2.21723
B4	35	Target 2	3.18211	2.47922
B4	36	Target 2	3.39046	2.68567
B4	37	Target 2	3.55541	2.84871
B4	38	Target 2	3.66306	2.95446
B4	39	Target 2	3.72744	3.01694
B4	40	Target 2	3.79945	3.08704
B5	1	Target 2	0.665354	-0.00220491
B5	2	Target 2	0.667846	-0.00163889
B5	3	Target 2	0.669078	-0.0023341
B5	4	Target 2	0.671773	-0.00156512
B5	5	Target 2	0.675197	-6.83743e-05
B5	6	Target 2	0.678543	0.00135095
B5	7	Target 2	0.680383	0.00126418
B5	8	Target 2	0.681832	0.000786882
B5	9	Target 2	0.684455	0.00148242
B5	10	Target 2	0.685661	0.000762714
B5	11	Target 2	0.687685	0.000859111
B5	12	Target 2	0.689809	0.00105636
B5	13	Target 2	0.6921	0.00142157
B5	14	Target 2	0.692645	3.91189e-05
B5	15	Target 2	0.6939	-0.00063243
B5	16	Target 2	0.695005	-0.00145395
B5	17	Target 2	0.695995	-0.00239026
B5	18	Target 2	0.698613	-0.0016999
B5	19	Target 2	0.700121	-0.00211771
B5	20	Target 2	0.703855	-0.000310723
B5	21	Target 2	0.705512	-0.000580597
B5	22	Target 2	0.712149	0.00412985
B5	23	Target 2	0.718987	0.00904141
B5	24	Target 2	0.734821	0.0229487
B5	25	Target 2	0.760009	0.0462098
B5	26	Target 2	0.80863	0.0929037
B5	27	Target 2	0.896974	0.179321
B5	28	Target 2	1.04817	0.328594
B5	29	Target 2	1.28102	0.559518
B5	30	Target 2	1.59403	0.870593
B5	31	Target 2	1.95559	1.23023
B5	32	Target 2	2.33078	1.60349
B5	33	Target 2	2.70694	1.97772
B5	34	Target 2	3.02621	2.29507
B5	35	Target 2	3.31247	2.57941
B5	36	Target 2	3.54604	2.81105
B5	37	Target 2	3.70238	2.96546
B5	38	Target 2	3.82984	3.09099
B5	39	Target 2	3.92962	3.18885
B5	40	Target 2	3.97136	3.22866
B6	1	Target 2	0.650521	-0.00135168
B6	2	Target 2	0.656579	0.0029224
B6	3	Target 2	0.654766	-0.000675374
B6	4	Target 2	0.657438	0.000212633
B6	5	Target 2	0.658792	-0.000217815
B6	6	Target 2	0.66184	0.00104576
B6	7	Target 2	0.662983	0.000404373
B6	8	Target 2	0.664814	0.000451538
B6	9	Target 2	0.666691	0.000544419
B6	10	Target 2	0.66769	-0.000240616
B6	11	Target 2	0.670569	0.000853802
B6	12	Target 2	0.670754	-0.00074591
B6	13	Target 2	0.673289	5.00648e-06
B6	14	Target 2	0.674791	-0.000277025
B6	15	Target 2	0.676195	-0.000657405
B6	16	Target 2	0.678326	-0.000310131
B6	17	Target 2	0.67921	-0.00121038
B6	18	Target 2	0.680956	-0.00124935
B6	19	Target 2	0.683126	-0.000863687
B6	20	Target 2	0.685327	-0.000446378
B6	21	Target 2	0.68819	0.000632364
B6	22	Target 2	0.692086	0.00274417
B6	23	Target 2	0.698412	0.00728535
B6	24	Target 2	0.711279	0.018368
B6	25	Target 2	0.734718	0.0400236
B6	26	Target 2	0.777598	0.081119
B6	27	Target 2	0.857746	0.159483
B6	28	Target 2	0.995658	0.295611
B6	29	Target 2	1.21074	0.50891
B6	30	Target 2	1.50289	0.799273
B6	31	Target 2	1.84755	1.14215
B6	32	Target 2	2.21176	1.50458
B6	33	Target 2	2.57175	1.86278
B6	34	Target 2	2.89013	2.17938
B6	35	Target 2	3.16291	2.45037
B6	36	Target 2	3.38674	2.67242
B6	37	Target 2	3.55363	2.83752
B6	38	Target 2	3.67113	2.95324
B6	39	Target 2	3.76033	3.04066
B6	40	Target 2	3.81695	3.09549
B7	1	Target 2	0.647887	-0.00486228
B7	2	Target 2	0.649894	-0.0047356
B7	3	Target 2	0.653836	-0.00267409
B7	4	Target 2	0.658118	-0.000272418
B7	5	Target 2	0.661042	0.000770922
B7	6	Target 2	0.663955	0.00180341
B7	7	Target 2	0.665002	0.000969506
B7	8	Target 2	0.667939	0.0020262
B7	9	Target 2	0.668857	0.00106319
B7	10	Target 2	0.670239	0.000564374
B7	11	Target 2	0.671818	0.000262438
B7	12	Target 2	0.673015	-0.00042073
B7	13	Target 2	0.674835	-0.000481149
B7	14	Target 2	0.675602	-0.00159532
B7	15	Target 2	0.677238	-0.0018398
B7	16	Target 2	0.679462	-0.00149669
B7	17	Target 2	0.681178	-0.00166094
B7	18	Target 2	0.683298	-0.00142185
B7	19	Target 2	0.686553	-4.74029e-05
B7	20	Target 2	0.688685	0.000203732
B7	21	Target 2	0.694608	0.00424662
B7	22	Target 2	0.701523	0.00928055
B7	23	Target 2	0.715412	0.021289
B7	24	Target 2	0.737853	0.0418494
B7	25	Target 2	0.782728	0.0848444
B7	26	Target 2	0.867186	0.167422
B7	27	Target 2	1.00715	0.305509
B7	28	Target 2	1.2279	0.524375
B7	29	Target 2	1.52602	0.820611
B7	30	Target 2	1.87837	1.17108
B7	31	Target 2	2.24675	1.53758
B7	32	Target 2	2.59647	1.88542
B7	33	Target 2	2.92334	2.21041
B7	34	Target 2	3.20006	2.48525
B7	35	Target 2	3.41908	2.70239
B7	36	Target 2	3.59082	2.87225
B7	37	Target 2	3.70784	2.98739
B7	38	Target 2	3.79002	3.06769
B7	39	Target 2	3.85478	3.13056
B7	40	Target 2	3.89412	3.16802
B8	1	Target 2	0.671071	-0.00109344
B8	2	Target 2	0.671195	-0.00294469
B8	3	Target 2	0.674326	-0.00178823
B8	4	Target 2	0.67806	-3.03544e-05
B8	5	Target 2	0.68024	0.000174935
B8	6	Target 2	0.682276	0.000235325
B8	7	Target 2	0.684991	0.000974851
B8	8	Target 2	0.686453	0.000461249
B8	9	Target 2	0.688794	0.000826756
B8	10	Target 2	0.691011	0.0010684
B8	11	Target 2	0.692314	0.000396551
B8	12	Target 2	0.694367	0.000474287
B8	13	Target 2	0.695958	8.93709e-05
B8	14	Target 2	0.698204	0.000360285
B8	15	Target 2	0.698851	-0.000967457
B8	16	Target 2	0.699647	-0.0021475
B8	17	Target 2	0.70233	-0.00143909
B8	18	Target 2	0.704736	-0.00100927
B8	19	Target 2	0.70694	-0.000780195
B8	20	Target 2	0.710169	0.000473302
B8	21	Target 2	0.714298	0.00262677
B8	22	Target 2	0.721402	0.00775564
B8	23	Target 2	0.735166	0.0195441
B8	24	Target 2	0.758527	0.0409296
B8	25	Target 2	0.801954	0.0823818
B8	26	Target 2	0.885817	0.164269
B8	27	Target 2	1.02612	0.302598
B8	28	Target 2	1.24633	0.520834
B8	29	Target 2	1.54868	0.821209
B8	30	Target 2	1.90669	1.17724
B8	31	Target 2	2.28269	1.55127
B8	32	Target 2	2.656	1.9226
B8	33	Target 2	2.98905	2.25368
B8	34	Target 2	3.27728	2.53993
B8	35	Target 2	3.51728	2.77796
B8	36	Target 2	3.69461	2.95331
B8	37	Target 2	3.8198	3.07652
B8	38	Target 2	3.9123	3.16705
B8	39	Target 2	3.96828	3.22105
B8	40	Target 2	4.0118	3.2626
B9	1	Target 2	0.684	-0.00490435
B9	2	Target 2	0.687477	-0.0034198
B9	3	Target 2	0.69052	-0.00236982
B9	4	Target 2	0.693885	-0.00099733
B9	5	Target 2	0.696908	3.36903e-05
B9	6	Target 2	0.699525	0.000657789
B9	7	Target 2	0.701892	0.00103274
B9	8	Target 2	0.705105	0.0022533
B9	9	Target 2	0.705145	0.000300753
B9	10	Target 2	0.707188	0.000351098
B9	11	Target 2	0.70986	0.00103021
B9	12	Target 2	0.711255	0.00043325
B9	13	Target 2	0.713035	0.000220321
B9	14	Target 2	0.714926	0.000118555
B9	15	Target 2	0.715994	-0.000805517
B9	16	Target 2	0.718344	-0.000447851
B9	17	Target 2	0.719387	-0.00139773
B9	18	Target 2	0.721804	-0.000973308
B9	19	Target 2	0.723555	-0.00121473
B9	20	Target 2	0.725964	-0.000798053
B9	21	Target 2	0.731327	0.00257263
B9	22	Target 2	0.737834	0.00708688
B9	23	Target 2	0.750833	0.0180933
B9	24	Target 2	0.775246	0.0405141
B9	25	Target 2	0.82021	0.0834858
B9	26	Target 2	0.903021	0.164304
B9	27	Target 2	1.04783	0.307123
B9	28	Target 2	1.26813	0.525426
B9	29	Target 2	1.57337	0.82868
B9	30	Target 2	1.93297	1.18629
B9	31	Target 2	2.31362	1.56494
B9	32	Target 2	2.69516	1.94449
B9	33	Target 2	3.01899	2.26633
B9	34	Target 2	3.31725	2.5626
B9	35	Target 2	3.53887	2.78222
B9	36	Target 2	3.72091	2.96227
B9	37	Target 2	3.85273	3.09209
B9	38	Target 2	3.93978	3.17715
B9	39	Target 2	3.9875	3.22289
B9	40	Target 2	4.03994	3.27333
B10	1	Target 2	0.686863	-0.00812265
B10	2	Target 2	0.687905	-0.00871099
B10	3	Target 2	0.692419	-0.00582742
B10	4	Target 2	0.695022	-0.00485471
B10	5	Target 2	0.697839	-0.00366755
B10	6	Target 2	0.701812	-0.00132531
B10	7	Target 2	0.704959	0.000191825
B10	8	Target 2	0.706416	1.76168e-05
B10	9	Target 2	0.708796	0.000767341
B10	10	Target 2	0.710461	0.000802464
B10	11	Target 2	0.712182	0.000892901
B10	12	Target 2	0.715361	0.0024418
B10	13	Target 2	0.716523	0.00197333
B10	14	Target 2	0.718397	0.00221665
B10	15	Target 2	0.719288	0.00147751
B10	16	Target 2	0.72127	0.00182836
B10	17	Target 2	0.722859	0.00178725
B10	18	Target 2	0.724782	0.00207969
B10	19	Target 2	0.726635	0.00230239
B10	20	Target 2	0.727225	0.00126194
B10	21	Target 2	0.728667	0.00107409
B10	22	Target 2	0.730878	0.00165418
B10	23	Target 2	0.732103	0.00124894
B10	24	Target 2	0.733185	0.000700475
B10	25	Target 2	0.734515	0.000399787
B10	26	Target 2	0.736836	0.00109104
B10	27	Target 2	0.737664	0.000287703
B10	28	Target 2	0.739104	9.78197e-05
B10	29	Target 2	0.740246	-0.000390683
B10	30	Target 2	0.742038	-0.000228959
B10	31	Target 2	0.743342	-0.00055504
B10	32	Target 2	0.745378	-0.000150069
B10	33	Target 2	0.747203	4.48547e-05
B10	34	Target 2	0.746201	-0.00258781
B10	35	Target 2	0.749179	-0.00123977
B10	36	Target 2	0.751394	-0.00065551
B10	37	Target 2	0.753023	-0.000656745
B10	38	Target 2	0.752399	-0.00291169
B10	39	Target 2	0.755352	-0.00158869
B10	40	Target 2	0.75547	-0.00310066
B11	1
B11	2
B11	3
B11	4
B11	5
B11	6
B11	7
B11	8
B11	9
B11	10
B11	11
B11	12
B11	13
B11	14
B11	15
B11	16
B11	17
B11	18
B11	19
B11	20
B11	21
B11	22
B11	23
B11	24
B11	25
B11	26
B11	27
B11	28
B11	29
B11	30
B11	31
B11	32
B11	33
B11	34
B11	35
B11	36
B11	37
B11	38
B11	39
B11	40
B12	1
B12	2
B12	3
B12	4
B12	5
B12	6
B12	7
B12	8
B12	9
B12	10
B12	11
B12	12
B12	13
B12	14
B12	15
B12	16
B12	17
B12	18
B12	19
B12	20
B12	21
B12	22
B12	23
B12	24
B12	25
B12	26
B12	27
B12	28
B12	29
B12	30
B12	31
B12	32
B12	33
B12	34
B12	35
B12	36
B12	37
B12	38
B12	39
B12	40
C1	1	Target 3	0.391638	-0.00772154
C1	2	Target 3	0.396162	-0.00511041
C1	3	Target 3	0.401505	-0.00168041
C1	4	Target 3	0.404413	-0.000684994
C1	5	Target 3	0.407899	0.000887666
C1	6	Target 3	0.410197	0.00127303
C1	7	Target 3	0.41152	0.000682789
C1	8	Target 3	0.413856	0.00110606
C1	9	Target 3	0.414719	5.65965e-05
C1	10	Target 3	0.416457	-0.000118172
C1	11	Target 3	0.418683	0.000194684
C1	12	Target 3	0.419737	-0.000664823
C1	13	Target 3	0.421063	-0.00125101
C1	14	Target 3	0.423681	-0.000546494
C1	15	Target 3	0.425562	-0.000578212
C1	16	Target 3	0.429376	0.00132329
C1	17	Target 3	0.435564	0.00559824
C1	18	Target 3	0.446621	0.0147418
C1	19	Target 3	0.462099	0.0283077
C1	20	Target 3	0.496372	0.0606674
C1	21	Target 3	0.554255	0.116637
C1	22	Target 3	0.655539	0.216008
C1	23	Target 3	0.815545	0.374102
C1	24	Target 3	1.02945	0.586097
C1	25	Target 3	1.27793	0.832666
C1	26	Target 3	1.54009	1.09291
C1	27	Target 3	1.793	1.3439
C1	28	Target 3	2.02569	1.57468
C1	29	Target 3	2.23418	1.78126
C1	30	Target 3	2.41566	1.96083
C1	31	Target 3	2.56685	2.11011
C1	32	Target 3	2.69752	2.23886
C1	33	Target 3	2.79564	2.33507
C1	34	Target 3	2.87656	2.41408
C1	35	Target 3	2.9386	2.4742
C1	36	Target 3	2.98952	2.52321
C1	37	Target 3	3.02974	2.56152
C1	38	Target 3	3.06315	2.59302
C1	39	Target 3	3.08733	2.61528
C1	40	Target 3	3.11287	2.63891
C2	1	Target 3	0.398427	0.00138349
C2	2	Target 3	0.400713	0.00124376
C2	3	Target 3	0.402984	0.00108908
C2	4	Target 3	0.405358	0.00103777
C2	5	Target 3	0.407363	0.000617847
C2	6	Target 3	0.409433	0.000262054
C2	7	Target 3	0.411412	-0.000184129
C2	8	Target 3	0.414026	3.64237e-06
C2	9	Target 3	0.415404	-0.00104374
C2	10	Target 3	0.417514	-0.00135889
C2	11	Target 3	0.41876	-0.00253842
C2	12	Target 3	0.419748	-0.00397585
C2	13	Target 3	0.428518	0.00236821
C2	14	Target 3	0.429544	0.000968416
C2	15	Target 3	0.431614	0.000613397
C2	16	Target 3	0.435567	0.0021406
C2	17	Target 3	0.440565	0.00471319
C2	18	Target 3	0.450952	0.012675
C2	19	Target 3	0.467704	0.0270017
C2	20	Target 3	0.500652	0.0575236
C2	21	Target 3	0.558935	0.113381
C2	22	Target 3	0.660327	0.212348
C2	23	Target 3	0.819864	0.369459
C2	24	Target 3	1.03435	0.581516
C2	25	Target 3	1.28272	0.82746
C2	26	Target 3	1.54755	1.08987
C2	27	Target 3	1.79985	1.33974
C2	28	Target 3	2.03442	1.57189
C2	29	Target 3	2.24016	1.7752
C2	30	Target 3	2.41864	1.95125
C2	31	Target 3	2.57188	2.10207
C2	32	Target 3	2.6966	2.22436
C2	33	Target 3	2.79865	2.32399
C2	34	Target 3	2.87674	2.39965
C2	35	Target 3	2.94111	2.46159
C2	36	Target 3	2.9919	2.50996
C2	37	Target 3	3.03177	2.5474
C2	38	Target 3	3.06102	2.57423
C2	39	Target 3	3.09157	2.60236
C2	40	Target 3	3.11456	2.62292
C3	1	Target 3	0.422193	-0.00316423
C3	2	Target 3	0.425277	-0.00205272
C3	3	Target 3	0.428613	-0.000689321
C3	4	Target 3	0.431724	0.000449844
C3	5	Target 3	0.432932	-0.000314466
C3	6	Target 3	0.436067	0.000847914
C3	7	Target 3	0.437016	-0.000174513
C3	8	Target 3	0.440547	0.001384
C3	9	Target 3	0.441676	0.000540416
C3	10	Target 3	0.442836	-0.000271667
C3	11	Target 3	0.44417	-0.000909704
C3	12	Target 3	0.446566	-0.000486213
C3	13	Target 3	0.44728	-0.00174473
C3	14	Target 3	0.450437	-0.000560002
C3	15	Target 3	0.452705	-0.000263677
C3	16	Target 3	0.457133	0.00219212
C3	17	Target 3	0.463558	0.00664465
C3	18	Target 3	0.474165	0.015279
C3	19	Target 3	0.492542	0.0316844
C3	20	Target 3	0.526382	0.0635514
C3	21	Target 3	0.588237	0.123434
C3	22	Target 3	0.694776	0.228001
C3	23	Target 3	0.862886	0.394139
C3	24	Target 3	1.08611	0.615388
C3	25	Target 3	1.3441	0.871413
C3	26	Target 3	1.61383	1.13917
C3	27	Target 3	1.87407	1.39743
C3	28	Target 3	2.11445	1.63584
C3	29	Target 3	2.32697	1.84639
C3	30	Target 3	2.51322	2.03066
C3	31	Target 3	2.67643	2.1919
C3	32	Target 3	2.80603	2.31954
C3	33	Target 3	2.91904	2.43057
C3	34	Target 3	3.00553	2.51509
C3	35	Target 3	3.07549	2.58307
C3	36	Target 3	3.129	2.63461
C3	37	Target 3	3.18562	2.68926
C3	38	Target 3	3.22181	2.72348
C3	39	Target 3	3.25846	2.75816
C3	40	Target 3	3.27883	2.77656
C4	1	Target 3	0.414023	-0.00228337
C4	2	Target 3	0.415972	-0.00233108
C4	3	Target 3	0.418586	-0.00171462
C4	4	Target 3	0.422074	-0.000223604
C4	5	Target 3	0.425217	0.000922774
C4	6	Target 3	0.427455	0.00116352
C4	7	Target 3	0.428897	0.00060893
C4	8	Target 3	0.431284	0.000998777
C4	9	Target 3	0.432319	3.71176e-05
C4	10	Target 3	0.434856	0.000577138
C4	11	Target 3	0.435834	-0.000441801
C4	12	Target 3	0.4372	-0.00107224
C4	13	Target 3	0.439206	-0.00106303
C4	14	Target 3	0.442165	-0.000101303
C4	15	Target 3	0.442524	-0.00173974
C4	16	Target 3	0.445932	-0.000328213
C4	17	Target 3	0.450633	0.00237629
C4	18	Target 3	0.456732	0.00647852
C4	19	Target 3	0.468334	0.0160827
C4	20	Target 3	0.48833	0.0340825
C4	21	Target 3	0.526131	0.0698859
C4	22	Target 3	0.596768	0.138526
C4	23	Target 3	0.713412	0.253173
C4	24	Target 3	0.890252	0.428016
C4	25	Target 3	1.12072	0.65649
C4	26	Target 3	1.37806	0.911826
C4	27	Target 3	1.64277	1.17454
C4	28	Target 3	1.89285	1.42263
C4	29	Target 3	2.12446	1.65224
C4	30	Target 3	2.33127	1.85705
C4	31	Target 3	2.5086	2.03238
C4	32	Target 3	2.6601	2.18189
C4	33	Target 3	2.7772	2.29699
C4	34	Target 3	2.88882	2.40662
C4	35	Target 3	2.97018	2.48597
C4	36	Target 3	3.03547	2.54928
C4	37	Target 3	3.09118	2.60298
C4	38	Target 3	3.13083	2.64064
C4	39	Target 3	3.15842	2.66623
C4	40	Target 3	3.19725	2.70306
C5	1	Target 3	0.416946	-0.00306879
C5	2	Target 3	0.419647	-0.00226792
C5	3	Target 3	0.422624	-0.00119141
C5	4	Target 3	0.426217	0.000501301
C5	5	Target 3	0.428017	0.000400326
C5	6	Target 3	0.429955	0.000438469
C5	7	Target 3	0.432147	0.000729185
C5	8	Target 3	0.433196	-0.000121676
C5	9	Target 3	0.435228	9.50964e-06
C5	10	Target 3	0.437887	0.000768451
C5	11	Target 3	0.439347	0.000328177
C5	12	Target 3	0.440244	-0.000675719
C5	13	Target 3	0.441551	-0.00126864
C5	14	Target 3	0.443449	-0.00127142
C5	15	Target 3	0.446285	-0.000335957
C5	16	Target 3	0.448375	-0.000146032
C5	17	Target 3	0.452257	0.00183543
C5	18	Target 3	0.459148	0.00682606
C5	19	Target 3	0.470362	0.0161389
C5	20	Target 3	0.490293	0.0341698
C5	21	Target 3	0.526757	0.0687338
C5	22	Target 3	0.594697	0.134773
C5	23	Target 3	0.710945	0.24912
C5	24	Target 3	0.88768	0.423955
C5	25	Target 3	1.12264	0.657018
C5	26	Target 3	1.3909	0.923379
C5	27	Target 3	1.66768	1.19825
C5	28	Target 3	1.92852	1.45719
C5	29	Target 3	2.16656	1.69333
C5	30	Target 3	2.38442	1.90929
C5	31	Target 3	2.56322	2.08619
C5	32	Target 3	2.71932	2.24039
C5	33	Target 3	2.83918	2.35835
C5	34	Target 3	2.95	2.46727
C5	35	Target 3	3.01957	2.53494
C5	36	Target 3	3.07755	2.59102
C5	37	Target 3	3.13468	2.64625
C5	38	Target 3	3.16146	2.67112
C5	39	Target 3	3.19405	2.70182
C5	40	Target 3	3.22618	2.73205
C6	1	Target 3	0.416025	-0.00257948
C6	2	Target 3	0.417879	-0.00271402
C6	3	Target 3	0.421289	-0.00129205
C6	4	Target 3	0.424402	-0.000166607
C6	5	Target 3	0.426791	0.000234221
C6	6	Target 3	0.430048	0.00150277
C6	7	Target 3	0.431187	0.000654408
C6	8	Target 3	0.432928	0.000407304
C6	9	Target 3	0.434714	0.000205559
C6	10	Target 3	0.436296	-0.000200421
C6	11	Target 3	0.437834	-0.000650508
C6	12	Target 3	0.440624	0.000151519
C6	13	Target 3	0.442019	-0.000442365
C6	14	Target 3	0.443666	-0.00078275
C6	15	Target 3	0.445346	-0.00109044
C6	16	Target 3	0.448331	-9.3895e-05
C6	17	Target 3	0.451976	0.00156325
C6	18	Target 3	0.458694	0.00629313
C6	19	Target 3	0.470322	0.015933
C6	20	Target 3	0.492606	0.0362294
C6	21	Target 3	0.529801	0.0714362
C6	22	Target 3	0.598547	0.138194
C6	23	Target 3	0.716733	0.254392
C6	24	Target 3	0.898006	0.433677
C6	25	Target 3	1.13537	0.669053
C6	26	Target 3	1.40837	0.940067
C6	27	Target 3	1.68687	1.21658
C6	28	Target 3	1.95114	1.47885
C6	29	Target 3	2.19806	1.72379
C6	30	Target 3	2.41872	1.94246
C6	31	Target 3	2.59607	2.11783
C6	32	Target 3	2.75446	2.27423
C6	33	Target 3	2.87739	2.39517
C6	34	Target 3	2.98188	2.49767
C6	35	Target 3	3.06552	2.57932
C6	36	Target 3	3.1323	2.64411
C6	37	Target 3	3.17783	2.68766
C6	38	Target 3	3.21785	2.72569
C6	39	Target 3	3.24542	2.75127
C6	40	Target 3	3.27831	2.78218
C7	1	Target 3	0.405459	-0.00212533
C7	2	Target 3	0.408718	-0.000868414
C7	3	Target 3	0.411575	-1.35909e-05
C7	4	Target 3	0.414112	0.000520708
C7	5	Target 3	0.416178	0.000584905
C7	6	Target 3	0.418215	0.000619509
C7	7	Target 3	0.419809	0.000211816
C7	8	Target 3	0.42137	-0.000229494
C7	9	Target 3	0.422981	-0.000621034
C7	10	Target 3	0.425222	-0.000382016
C7	11	Target 3	0.427136	-0.000469811
C7	12	Target 3	0.429187	-0.000421468
C7	13	Target 3	0.431023	-0.000587107
C7	14	Target 3	0.43237	-0.00124275
C7	15	Target 3	0.434653	-0.000961507
C7	16	Target 3	0.43772	0.000103184
C7	17	Target 3	0.442507	0.00288866
C7	18	Target 3	0.449175	0.0075541
C7	19	Target 3	0.462478	0.0188547
C7	20	Target 3	0.485654	0.0400287
C7	21	Target 3	0.527991	0.0803643
C7	22	Target 3	0.604133	0.154504
C7	23	Target 3	0.733634	0.282003
C7	24	Target 3	0.922355	0.468721
C7	25	Target 3	1.16253	0.706897
C7	26	Target 3	1.43324	0.975603
C7	27	Target 3	1.70456	1.24492
C7	28	Target 3	1.95468	1.49304
C7	29	Target 3	2.18273	1.71909
C7	30	Target 3	2.38401	1.91836
C7	31	Target 3	2.55586	2.08821
C7	32	Target 3	2.70285	2.2332
C7	33	Target 3	2.81782	2.34617
C7	34	Target 3	2.91268	2.43902
C7	35	Target 3	2.98718	2.51153
C7	36	Target 3	3.05259	2.57493
C7	37	Target 3	3.09952	2.61986
C7	38	Target 3	3.13542	2.65376
C7	39	Target 3	3.16411	2.68045
C7	40	Target 3	3.19112	2.70545
C8	1	Target 3	0.427348	-0.00231047
C8	2	Target 3	0.429991	-0.00167781
C8	3	Target 3	0.432425	-0.00125388
C8	4	Target 3	0.435993	0.000304864
C8	5	Target 3	0.438406	0.000707784
C8	6	Target 3	0.440196	0.000487298
C8	7	Target 3	0.44212	0.000401549
C8	8	Target 3	0.444433	0.00070463
C8	9	Target 3	0.446199	0.00046078
C8	10	Target 3	0.447956	0.000208286
C8	11	Target 3	0.449797	3.86436e-05
C8	12	Target 3	0.450854	-0.000914264
C8	13	Target 3	0.452653	-0.00112474
C8	14	Target 3	0.45411	-0.00167785
C8	15	Target 3	0.45724	-0.00055815
C8	16	Target 3	0.459032	-0.000775775
C8	17	Target 3	0.464809	0.00299081
C8	18	Target 3	0.472383	0.00855478
C8	19	Target 3	0.483936	0.0180977
C8	20	Target 3	0.508052	0.0402044
C8	21	Target 3	0.550561	0.0807032
C8	22	Target 3	0.625555	0.153687
C8	23	Target 3	0.754345	0.280467
C8	24	Target 3	0.945244	0.469356
C8	25	Target 3	1.18906	0.711158
C8	26	Target 3	1.4619	0.981997
C8	27	Target 3	1.73056	1.24864
C8	28	Target 3	1.98707	1.50314
C8	29	Target 3	2.22237	1.73643
C8	30	Target 3	2.42576	1.93781
C8	31	Target 3	2.6032	2.11324
C8	32	Target 3	2.754	2.26203
C8	33	Target 3	2.87609	2.38211
C8	34	Target 3	2.97644	2.48045
C8	35	Target 3	3.05192	2.55393
C8	36	Target 3	3.12127	2.62126
C8	37	Target 3	3.165	2.66298
C8	38	Target 3	3.20309	2.69907
C8	39	Target 3	3.23467	2.72863
C8	40	Target 3	3.26698	2.75893
C9	1	Target 3	0.421724	-0.0020453
C9	2	Target 3	0.424626	-0.00105335
C9	3	Target 3	0.426878	-0.000710886
C9	4	Target 3	0.430184	0.000685121
C9	5	Target 3	0.431302	-0.000105736
C9	6	Target 3	0.433678	0.000360379
C9	7	Target 3	0.436633	0.00140549
C9	8	Target 3	0.437399	0.000262016
C9	9	Target 3	0.43924	0.000193507
C9	10	Target 3	0.440852	-0.000103764
C9	11	Target 3	0.442036	-0.00082992
C9	12	Target 3	0.444244	-0.000531413
C9	13	Target 3	0.445684	-0.00100127
C9	14	Target 3	0.447122	-0.00147291
C9	15	Target 3	0.448876	-0.0016283
C9	16	Target 3	0.452846	0.00043269
C9	17	Target 3	0.457368	0.00304499
C9	18	Target 3	0.464376	0.00814343
C9	19	Target 3	0.476416	0.0182733
C9	20	Target 3	0.499446	0.0393939
C9	21	Target 3	0.541343	0.0793813
C9	22	Target 3	0.616358	0.152487
C9	23	Target 3	0.744717	0.278936
C9	24	Target 3	0.937701	0.470011
C9	25	Target 3	1.17905	0.70945
C9	26	Target 3	1.45659	0.985077
C9	27	Target 3	1.73121	1.25779
C9	28	Target 3	1.98823	1.5129
C9	29	Target 3	2.22387	1.74663
C9	30	Target 3	2.43208	1.95293
C9	31	Target 3	2.60326	2.12221
C9	32	Target 3	2.75034	2.26737
C9	33	Target 3	2.86865	2.38377
C9	34	Target 3	2.96676	2.47997
C9	35	Target 3	3.036	2.5473
C9	36	Target 3	3.0976	2.60699
C9	37	Target 3	3.14932	2.6568
C9	38	Target 3	3.17815	2.68373
C9	39	Target 3	3.21371	2.71737
C9	40	Target 3	3.23456	2.73632
C10	1	Target 3	0.417827	-0.00616629
C10	2	Target 3	0.419932	-0.00532479
C10	3	Target 3	0.422125	-0.00439542
C10	4	Target 3	0.425359	-0.00242527
C10	5	Target 3	0.427808	-0.00124021
C10	6	Target 3	0.430209	-0.000102615
C10	7	Target 3	0.431921	0.000346156
C10	8	Target 3	0.432657	-0.000181188
C10	9	Target 3	0.43414	3.74492e-05
C10	10	Target 3	0.436179	0.00081333
C10	11	Target 3	0.437345	0.000715855
C10	12	Target 3	0.439696	0.0018026
C10	13	Target 3	0.439388	0.000231225
C10	14	Target 3	0.441551	0.0011309
C10	15	Target 3	0.442394	0.000710789
C10	16	Target 3	0.443665	0.000718068
C10	17	Target 3	0.445583	0.00137248
C10	18	Target 3	0.44713	0.00165531
C10	19	Target 3	0.447143	0.000405137
C10	20	Target 3	0.449306	0.00130392
C10	21	Target 3	0.449496	0.000230451
C10	22	Target 3	0.450864	0.000334856
C10	23	Target 3	0.45294	0.00114739
C10	24	Target 3	0.453545	0.000489426
C10	25	Target 3	0.454293	-2.62955e-05
C10	26	Target 3	0.456132	0.000549076
C10	27	Target 3	0.456966	0.000119423
C10	28	Target 3	0.457934	-0.000176655
C10	29	Target 3	0.459523	0.000149539
C10	30	Target 3	0.460421	-0.000216456
C10	31	Target 3	0.461247	-0.000653708
C10	32	Target 3	0.463023	-0.000141458
C10	33	Target 3	0.464337	-9.15614e-05
C10	34	Target 3	0.464843	-0.00084892
C10	35	Target 3	0.466497	-0.000458592
C10	36	Target 3	0.467637	-0.000581519
C10	37	Target 3	0.468926	-0.000556149
C10	38	Target 3	0.4692	-0.00154576
C10	39	Target 3	0.471388	-0.00062161
C10	40	Target 3	0.471635	-0.00163831
C11	1
C11	2
C11	3
C11	4
C11	5
C11	6
C11	7
C11	8
C11	9
C11	10
C11	11
C11	12
C11	13
C11	14
C11	15
C11	16
C11	17
C11	18
C11	19
C11	20
C11	21
C11	22
C11	23
C11	24
C11	25
C11	26
C11	27
C11	28
C11	29
C11	30
C11	31
C11	32
C11	33
C11	34
C11	35
C11	36
C11	37
C11	38
C11	39
C11	40
C12	1
C12	2
C12	3
C12	4
C12	5
C12	6
C12	7
C12	8
C12	9
C12	10
C12	11
C12	12
C12	13
C12	14
C12	15
C12	16
C12	17
C12	18
C12	19
C12	20
C12	21
C12	22
C12	23
C12	24
C12	25
C12	26
C12	27
C12	28
C12	29
C12	30
C12	31
C12	32
C12	33
C12	34
C12	35
C12	36
C12	37
C12	38
C12	39
C12	40
D1	1	Target 4	0.538622	-0.0114591
D1	2	Target 4	0.542631	-0.00891194
D1	3	Target 4	0.550036	-0.00296878
D1	4	Target 4	0.552834	-0.00163301
D1	5	Target 4	0.555103	-0.000825984
D1	6	Target 4	0.557875	0.000483863
D1	7	Target 4	0.559739	0.000885873
D1	8	Target 4	0.561896	0.00158024
D1	9	Target 4	0.563142	0.00136421
D1	10	Target 4	0.564585	0.00134529
D1	11	Target 4	0.566459	0.0017575
D1	12	Target 4	0.567101	0.000937431
D1	13	Target 4	0.568024	0.000397687
D1	14	Target 4	0.569831	0.000743489
D1	15	Target 4	0.571436	0.000885801
D1	16	Target 4	0.572368	0.000355952
D1	17	Target 4	0.573273	-0.000201197
D1	18	Target 4	0.574841	-9.50646e-05
D1	19	Target 4	0.575159	-0.00123956
D1	20	Target 4	0.576588	-0.0012723
D1	21	Target 4	0.578042	-0.00128002
D1	22	Target 4	0.578705	-0.0020797
D1	23	Target 4	0.58091	-0.00133663
D1	24	Target 4	0.582466	-0.00124272
D1	25	Target 4	0.583876	-0.00129472
D1	26	Target 4	0.587759	0.00112598
D1	27	Target 4	0.591701	0.00360635
D1	28	Target 4	0.600405	0.0108478
D1	29	Target 4	0.615454	0.0244349
D1	30	Target 4	0.644733	0.0522521
D1	31	Target 4	0.699816	0.105873
D1	32	Target 4	0.799718	0.204313
D1	33	Target 4	0.958352	0.361485
D1	34	Target 4	1.18196	0.583632
D1	35	Target 4	1.46343	0.863635
D1	36	Target 4	1.77283	1.17158
D1	37	Target 4	2.08213	1.47941
D1	38	Target 4	2.38925	1.78507
D1	39	Target 4	2.66998	2.06434
D1	40	Target 4	2.91745	2.31035
D2	1	Target 4	0.60662	-0.00209483
D2	2	Target 4	0.609253	-0.000991955
D2	3	Target 4	0.61016	-0.00161368
D2	4	Target 4	0.612817	-0.000486899
D2	5	Target 4	0.614359	-0.000473714
D2	6	Target 4	0.615838	-0.000524305
D2	7	Target 4	0.61867	0.000778248
D2	8	Target 4	0.620497	0.00107551
D2	9	Target 4	0.622574	0.00162287
D2	10	Target 4	0.624575	0.00209454
D2	11	Target 4	0.624618	0.000608724
D2	12	Target 4	0.625934	0.000394518
D2	13	Target 4	0.627212	0.000143595
D2	14	Target 4	0.629777	0.00117894
D2	15	Target 4	0.630261	0.000133369
D2	16	Target 4	0.631334	-0.000322653
D2	17	Target 4	0.632548	-0.000638366
D2	18	Target 4	0.632893	-0.00182311
D2	19	Target 4	0.635234	-0.00101153
D2	20	Target 4	0.637329	-0.000446043
D2	21	Target 4	0.637879	-0.00142498
D2	22	Target 4	0.639257	-0.00157594
D2	23	Target 4	0.640617	-0.00174574
D2	24	Target 4	0.643293	-0.000599712
D2	25	Target 4	0.644463	-0.000958758
D2	26	Target 4	0.647582	0.000630851
D2	27	Target 4	0.653465	0.00498427
D2	28	Target 4	0.662696	0.012686
D2	29	Target 4	0.680157	0.0286175
D2	30	Target 4	0.714096	0.061027
D2	31	Target 4	0.777497	0.122899
D2	32	Target 4	0.887104	0.230976
D2	33	Target 4	1.06657	0.408912
D2	34	Target 4	1.3166	0.657411
D2	35	Target 4	1.619	0.95828
D2	36	Target 4	1.95533	1.29308
D2	37	Target 4	2.29184	1.62807
D2	38	Target 4	2.61935	1.95405
D2	39	Target 4	2.93066	2.26382
D2	40	Target 4	3.19596	2.5276
D3	1	Target 4	0.615298	-0.00609512
D3	2	Target 4	0.61966	-0.00335648
D3	3	Target 4	0.622695	-0.00194404
D3	4	Target 4	0.625514	-0.000747555
D3	5	Target 4	0.627647	-0.000238247
D3	6	Target 4	0.630687	0.00117967
D3	7	Target 4	0.6319	0.00076946
D3	8	Target 4	0.634149	0.00139488
D3	9	Target 4	0.63513	0.000753697
D3	10	Target 4	0.637526	0.00152634
D3	11	Target 4	0.639125	0.00150206
D3	12	Target 4	0.638944	-0.000301765
D3	13	Target 4	0.641264	0.000396132
D3	14	Target 4	0.641792	-0.000699415
D3	15	Target 4	0.64421	9.53388e-05
D3	16	Target 4	0.645822	8.5192e-05
D3	17	Target 4	0.64669	-0.000670013
D3	18	Target 4	0.648965	-1.81905e-05
D3	19	Target 4	0.650356	-0.000250007
D3	20	Target 4	0.651173	-0.00105594
D3	21	Target 4	0.651581	-0.00227105
D3	22	Target 4	0.652933	-0.00254131
D3	23	Target 4	0.654754	-0.00234356
D3	24	Target 4	0.657168	-0.00155256
D3	25	Target 4	0.660505	0.000161837
D3	26	Target 4	0.663135	0.00116831
D3	27	Target 4	0.66919	0.00560073
D3	28	Target 4	0.677425	0.0122124
D3	29	Target 4	0.693921	0.0270858
D3	30	Target 4	0.728654	0.0601956
D3	31	Target 4	0.787492	0.117411
D3	32	Target 4	0.89684	0.225136
D3	33	Target 4	1.07243	0.399106
D3	34	Target 4	1.31829	0.643342
D3	35	Target 4	1.62001	0.943436
D3	36	Target 4	1.95352	1.27532
D3	37	Target 4	2.28793	1.60811
D3	38	Target 4	2.61725	1.93581
D3	39	Target 4	2.9111	2.22804
D3	40	Target 4	3.18116	2.49647
D4	1	Target 4	0.599829	-0.00412907
D4	2	Target 4	0.60131	-0.00423576
D4	3	Target 4	0.604418	-0.0027156
D4	4	Target 4	0.606866	-0.0018552
D4	5	Target 4	0.612297	0.00198781
D4	6	Target 4	0.612404	0.000507289
D4	7	Target 4	0.613496	1.14399e-05
D4	8	Target 4	0.615215	0.000143287
D4	9	Target 4	0.617428	0.000768483
D4	10	Target 4	0.619752	0.00150514
D4	11	Target 4	0.620901	0.00106615
D4	12	Target 4	0.621447	2.42054e-05
D4	13	Target 4	0.623855	0.000845202
D4	14	Target 4	0.626467	0.00186862
D4	15	Target 4	0.625612	-0.000573623
D4	16	Target 4	0.627051	-0.000721918
D4	17	Target 4	0.630699	0.00133832
D4	18	Target 4	0.629731	-0.00121812
D4	19	Target 4	0.632773	0.000236352
D4	20	Target 4	0.632961	-0.00116304
D4	21	Target 4	0.633793	-0.00191829
D4	22	Target 4	0.636663	-0.000636909
D4	23	Target 4	0.638729	-0.00015858
D4	24	Target 4	0.639309	-0.00116596
D4	25	Target 4	0.639858	-0.00220403
D4	26	Target 4	0.643081	-0.000568833
D4	27	Target 4	0.649836	0.00459782
D4	28	Target 4	0.658299	0.0114737
D4	29	Target 4	0.669496	0.0210832
D4	30	Target 4	0.697756	0.0477555
D4	31	Target 4	0.749958	0.0983692
D4	32	Target 4	0.841784	0.188608
D4	33	Target 4	1.00083	0.346067
D4	34	Target 4	1.22452	0.568167
D4	35	Target 4	1.51283	0.854889
D4	36	Target 4	1.83709	1.17756
D4	37	Target 4	2.1757	1.51459
D4	38	Target 4	2.50494	1.84224
D4	39	Target 4	2.81435	2.15006
D4	40	Target 4	3.08033	2.41445
D5	1	Target 4	0.604132	-0.0072407
D5	2	Target 4	0.608677	-0.00428757
D5	3	Target 4	0.612013	-0.00254216
D5	4	Target 4	0.615713	-0.000433868
D5	5	Target 4	0.616801	-0.000936978
D5	6	Target 4	0.619047	-0.00028197
D5	7	Target 4	0.621108	0.000187966
D5	8	Target 4	0.624155	0.00164317
D5	9	Target 4	0.625316	0.00121337
D5	10	Target 4	0.627115	0.00142045
D5	11	Target 4	0.627723	0.000437939
D5	12	Target 4	0.63053	0.00165281
D5	13	Target 4	0.631913	0.00144475
D5	14	Target 4	0.63296	0.000900449
D5	15	Target 4	0.633467	-0.00018321
D5	16	Target 4	0.635616	0.000374702
D5	17	Target 4	0.635876	-0.000956675
D5	18	Target 4	0.637841	-0.000583298
D5	19	Target 4	0.639894	-0.000121946
D5	20	Target 4	0.641316	-0.00029121
D5	21	Target 4	0.641304	-0.0018945
D5	22	Target 4	0.64332	-0.00146891
D5	23	Target 4	0.644771	-0.00160933
D5	24	Target 4	0.646579	-0.00139253
D5	25	Target 4	0.648564	-0.000998654
D5	26	Target 4	0.651212	5.74336e-05
D5	27	Target 4	0.657108	0.00436221
D5	28	Target 4	0.664264	0.00992739
D5	29	Target 4	0.680912	0.0249837
D5	30	Target 4	0.710108	0.0525885
D5	31	Target 4	0.766422	0.107312
D5	32	Target 4	0.868705	0.208004
D5	33	Target 4	1.0354	0.373105
D5	34	Target 4	1.27649	0.612608
D5	35	Target 4	1.57758	0.912101
D5	36	Target 4	1.91313	1.24607
D5	37	Target 4	2.25639	1.58773
D5	38	Target 4	2.58758	1.91733
D5	39	Target 4	2.88928	2.21744
D5	40	Target 4	3.1646	2.49117
D6	1	Target 4	0.604309	-0.00186123
D6	2	Target 4	0.605513	-0.00215818
D6	3	Target 4	0.607582	-0.00159056
D6	4	Target 4	0.611412	0.000738012
D6	5	Target 4	0.610768	-0.00140716
D6	6	Target 4	0.614041	0.000363875
D6	7	Target 4	0.614993	-0.000185142
D6	8	Target 4	0.616747	6.74037e-05
D6	9	Target 4	0.618817	0.000636271
D6	10	Target 4	0.620909	0.00122719
D6	11	Target 4	0.621588	0.000404769
D6	12	Target 4	0.624035	0.00135022
D6	13	Target 4	0.625256	0.00107032
D6	14	Target 4	0.626351	0.000664112
D6	15	Target 4	0.627634	0.000445006
D6	16	Target 4	0.629272	0.00058168
D6	17	Target 4	0.630916	0.000724375
D6	18	Target 4	0.630563	-0.00112951
D6	19	Target 4	0.63186	-0.00133401
D6	20	Target 4	0.633397	-0.00129831
D6	21	Target 4	0.634927	-0.00126904
D6	22	Target 4	0.636916	-0.000781711
D6	23	Target 4	0.637271	-0.00192779
D6	24	Target 4	0.63885	-0.00185006
D6	25	Target 4	0.641755	-0.000446312
D6	26	Target 4	0.644598	0.000895151
D6	27	Target 4	0.649256	0.00405122
D6	28	Target 4	0.65768	0.0109742
D6	29	Target 4	0.671495	0.0232878
D6	30	Target 4	0.699988	0.0502792
D6	31	Target 4	0.754878	0.103668
D6	32	Target 4	0.851753	0.199042
D6	33	Target 4	1.01363	0.359419
D6	34	Target 4	1.24737	0.591655
D6	35	Target 4	1.53983	0.882611
D6	36	Target 4	1.87015	1.21143
D6	37	Target 4	2.20706	1.54684
D6	38	Target 4	2.53412	1.8724
D6	39	Target 4	2.83704	2.17382
D6	40	Target 4	3.09669	2.43197
D7	1	Target 4	0.61034	-0.00471132
D7	2	Target 4	0.614024	-0.00250003
D7	3	Target 4	0.616829	-0.00116659
D7	4	Target 4	0.619508	3.98309e-05
D7	5	Target 4	0.619797	-0.00114294
D7	6	Target 4	0.622417	4.40845e-06
D7	7	Target 4	0.624753	0.00086828
D7	8	Target 4	0.625917	0.000560085
D7	9	Target 4	0.627446	0.00061679
D7	10	Target 4	0.629007	0.000705325
D7	11	Target 4	0.630708	0.000934466
D7	12	Target 4	0.632497	0.00125045
D7	13	Target 4	0.632223	-0.000495943
D7	14	Target 4	0.634809	0.000617791
D7	15	Target 4	0.636168	0.000504861
D7	16	Target 4	0.6369	-0.000235765
D7	17	Target 4	0.639015	0.000407509
D7	18	Target 4	0.639802	-0.000278221
D7	19	Target 4	0.640956	-0.000596548
D7	20	Target 4	0.642011	-0.00101334
D7	21	Target 4	0.643172	-0.00132493
D7	22	Target 4	0.644512	-0.00145688
D7	23	Target 4	0.646098	-0.00134373
D7	24	Target 4	0.647172	-0.00174186
D7	25	Target 4	0.64937	-0.00101568
D7	26	Target 4	0.652792	0.000933532
D7	27	Target 4	0.657699	0.00436911
D7	28	Target 4	0.66686	0.0120572
D7	29	Target 4	0.682202	0.0259274
D7	30	Target 4	0.711883	0.0541359
D7	31	Target 4	0.76733	0.10811
D7	32	Target 4	0.868641	0.207949
D7	33	Target 4	1.03516	0.372991
D7	34	Target 4	1.26959	0.605952
D7	35	Target 4	1.56615	0.901046
D7	36	Target 4	1.88986	1.22328
D7	37	Target 4	2.21944	1.55139
D7	38	Target 4	2.53967	1.87015
D7	39	Target 4	2.8314	2.16041
D7	40	Target 4	3.09239	2.41992
D8	1	Target 4	0.624741	-0.00303105
D8	2	Target 4	0.626073	-0.00337588
D8	3	Target 4	0.628478	-0.0026476
D8	4	Target 4	0.631546	-0.00125656
D8	5	Target 4	0.634526	4.59575e-05
D8	6	Target 4	0.636253	9.58861e-05
D8	7	Target 4	0.63844	0.000606082
D8	8	Target 4	0.640435	0.000923456
D8	9	Target 4	0.64181	0.000622254
D8	10	Target 4	0.643884	0.00101938
D8	11	Target 4	0.645616	0.00107414
D8	12	Target 4	0.646767	0.000547867
D8	13	Target 4	0.64914	0.00124385
D8	14	Target 4	0.650509	0.000935793
D8	15	Target 4	0.651639	0.000388662
D8	16	Target 4	0.653155	0.000227828
D8	17	Target 4	0.654401	-0.000203312
D8	18	Target 4	0.65623	-5.06847e-05
D8	19	Target 4	0.656971	-0.000986975
D8	20	Target 4	0.658877	-0.000757636
D8	21	Target 4	0.659997	-0.00131514
D8	22	Target 4	0.662011	-0.000978094
D8	23	Target 4	0.664307	-0.000359478
D8	24	Target 4	0.66548	-0.000863157
D8	25	Target 4	0.667898	-0.00012247
D8	26	Target 4	0.671507	0.00180995
D8	27	Target 4	0.677621	0.00624738
D8	28	Target 4	0.688062	0.0150109
D8	29	Target 4	0.707329	0.0326009
D8	30	Target 4	0.743558	0.0671528
D8	31	Target 4	0.811921	0.133839
D8	32	Target 4	0.933459	0.2537
D8	33	Target 4	1.12277	0.441338
D8	34	Target 4	1.38459	0.701478
D8	35	Target 4	1.69756	1.01277
D8	36	Target 4	2.03877	1.3523
D8	37	Target 4	2.37866	1.69052
D8	38	Target 4	2.70738	2.01755
D8	39	Target 4	3.00793	2.31643
D8	40	Target 4	3.27651	2.58333
D9	1	Target 4	0.633343	-0.00293234
D9	2	Target 4	0.635806	-0.00205353
D9	3	Target 4	0.638084	-0.00136015
D9	4	Target 4	0.640478	-0.000550472
D9	5	Target 4	0.642256	-0.000356992
D9	6	Target 4	0.643019	-0.00117917
D9	7	Target 4	0.647738	0.00195574
D9	8	Target 4	0.648377	0.00101023
D9	9	Target 4	0.650243	0.00129222
D9	10	Target 4	0.651898	0.00136226
D9	11	Target 4	0.65352	0.00139964
D9	12	Target 4	0.654211	0.000506586
D9	13	Target 4	0.655519	0.000229547
D9	14	Target 4	0.657468	0.000594927
D9	15	Target 4	0.658273	-0.000184638
D9	16	Target 4	0.659478	-0.000564853
D9	17	Target 4	0.660605	-0.0010222
D9	18	Target 4	0.662871	-0.000340434
D9	19	Target 4	0.663721	-0.00107488
D9	20	Target 4	0.665375	-0.00100556
D9	21	Target 4	0.666159	-0.00180586
D9	22	Target 4	0.667075	-0.00247474
D9	23	Target 4	0.670249	-0.000884308
D9	24	Target 4	0.67162	-0.0010984
D9	25	Target 4	0.673441	-0.000861771
D9	26	Target 4	0.677257	0.00137025
D9	27	Target 4	0.682515	0.00504303
D9	28	Target 4	0.689966	0.0109099
D9	29	Target 4	0.707374	0.0267338
D9	30	Target 4	0.7414	0.0591754
D9	31	Target 4	0.803177	0.119368
D9	32	Target 4	0.911797	0.226403
D9	33	Target 4	1.08951	0.402535
D9	34	Target 4	1.33833	0.64977
D9	35	Target 4	1.64722	0.95707
D9	36	Target 4	1.98748	1.29575
D9	37	Target 4	2.33031	1.637
D9	38	Target 4	2.66164	1.96673
D9	39	Target 4	2.97475	2.27826
D9	40	Target 4	3.23682	2.53875
D10	1	Target 4	0.638218	-0.00788619
D10	2	Target 4	0.640144	-0.00733546
D10	3	Target 4	0.643556	-0.00529878
D10	4	Target 4	0.646623	-0.00360668
D10	5	Target 4	0.64925	-0.00235541
D10	6	Target 4	0.652333	-0.000647216
D10	7	Target 4	0.653704	-0.000651522
D10	8	Target 4	0.65549	-0.000241575
D10	9	Target 4	0.657396	0.000289548
D10	10	Target 4	0.659111	0.000628983
D10	11	Target 4	0.661446	0.00158914
D10	12	Target 4	0.662291	0.0010587
D10	13	Target 4	0.664262	0.00165438
D10	14	Target 4	0.665686	0.0017027
D10	15	Target 4	0.667355	0.00199618
D10	16	Target 4	0.668353	0.00161875
D10	17	Target 4	0.669138	0.00102877
D10	18	Target 4	0.671239	0.00175403
D10	19	Target 4	0.671785	0.000924615
D10	20	Target 4	0.673895	0.00165935
D10	21	Target 4	0.675316	0.00170517
D10	22	Target 4	0.675768	0.000782416
D10	23	Target 4	0.677411	0.00104967
D10	24	Target 4	0.678466	0.0007294
D10	25	Target 4	0.679084	-2.80105e-05
D10	26	Target 4	0.680422	-6.48005e-05
D10	27	Target 4	0.682324	0.000461018
D10	28	Target 4	0.683862	0.000623963
D10	29	Target 4	0.685277	0.000663884
D10	30	Target 4	0.686224	0.000235372
D10	31	Target 4	0.686648	-0.000715515
D10	32	Target 4	0.688349	-0.000390505
D10	33	Target 4	0.689592	-0.000522185
D10	34	Target 4	0.691106	-0.000384036
D10	35	Target 4	0.692336	-0.00052877
D10	36	Target 4	0.693325	-0.000915201
D10	37	Target 4	0.693315	-0.00230084
D10	38	Target 4	0.694869	-0.0021221
D10	39	Target 4	0.696984	-0.0013829
D10	40	Target 4	0.697481	-0.00226137
D11	1
D11	2
D11	3
D11	4
D11	5
D11	6
D11	7
D11	8
D11	9
D11	10
D11	11
D11	12
D11	13
D11	14
D11	15
D11	16
D11	17
D11	18
D11	19
D11	20
D11	21
D11	22
D11	23
D11	24
D11	25
D11	26
D11	27
D11	28
D11	29
D11	30
D11	31
D11	32
D11	33
D11	34
D11	35
D11	36
D11	37
D11	38
D11	39
D11	40
D12	1
D12	2
D12	3
D12	4
D12	5
D12	6
D12	7
D12	8
D12	9
D12	10
D12	11
D12	12
D12	13
D12	14
D12	15
D12	16
D12	17
D12	18
D12	19
D12	20
D12	21
D12	22
D12	23
D12	24
D12	25
D12	26
D12	27
D12	28
D12	29
D12	30
D12	31
D12	32
D12	33
D12	34
D12	35
D12	36
D12	37
D12	38
D12	39
D12	40
E1	1	Target 5	0.5399	-0.0141559
E1	2	Target 5	0.548078	-0.00746516
E1	3	Target 5	0.553722	-0.00330926
E1	4	Target 5	0.556607	-0.00191169
E1	5	Target 5	0.559114	-0.000892547
E1	6	Target 5	0.561145	-0.000349884
E1	7	Target 5	0.5636	0.000617938
E1	8	Target 5	0.566767	0.00229667
E1	9	Target 5	0.568361	0.00240338
E1	10	Target 5	0.569117	0.00167181
E1	11	Target 5	0.570655	0.00172184
E1	12	Target 5	0.571062	0.000641175
E1	13	Target 5	0.572947	0.0010381
E1	14	Target 5	0.574629	0.00123256
E1	15	Target 5	0.575305	0.000421419
E1	16	Target 5	0.575769	-0.000602925
E1	17	Target 5	0.576934	-0.000925304
E1	18	Target 5	0.578281	-0.00106595
E1	19	Target 5	0.580227	-0.000608044
E1	20	Target 5	0.580737	-0.0015853
E1	21	Target 5	0.581981	-0.00182906
E1	22	Target 5	0.584944	-0.000354003
E1	23	Target 5	0.58672	-6.58521e-05
E1	24	Target 5	0.589728	0.00145492
E1	25	Target 5	0.595869	0.00610798
E1	26	Target 5	0.60647	0.0152209
E1	27	Target 5	0.624127	0.0313907
E1	28	Target 5	0.659789	0.0655649
E1	29	Target 5	0.726449	0.130737
E1	30	Target 5	0.848926	0.251726
E1	31	Target 5	1.0592	0.46051
E1	32	Target 5	1.37747	0.777296
E1	33	Target 5	1.78613	1.18447
E1	34	Target 5	2.22812	1.62497
E1	35	Target 5	2.65416	2.04952
E1	36	Target 5	3.03626	2.43014
E1	37	Target 5	3.34823	2.74061
E1	38	Target 5	3.58243	2.97333
E1	39	Target 5	3.759	3.14841
E1	40	Target 5	3.86856	3.25649
E2	1	Target 5	0.569982	-0.000969569
E2	2	Target 5	0.569634	-0.00269036
E2	3	Target 5	0.572536	-0.00116025
E2	4	Target 5	0.57346	-0.00160807
E2	5	Target 5	0.576192	-0.000248431
E2	6	Target 5	0.578175	0.000362214
E2	7	Target 5	0.579599	0.00041496
E2	8	Target 5	0.58236	0.00180368
E2	9	Target 5	0.582943	0.00101457
E2	10	Target 5	0.584296	0.000995197
E2	11	Target 5	0.585342	0.000669632
E2	12	Target 5	0.586748	0.000703125
E2	13	Target 5	0.587497	8.04307e-05
E2	14	Target 5	0.588181	-0.000608127
E2	15	Target 5	0.590012	-0.000149653
E2	16	Target 5	0.591549	1.56265e-05
E2	17	Target 5	0.593135	0.000229483
E2	18	Target 5	0.593098	-0.00117981
E2	19	Target 5	0.594208	-0.00144196
E2	20	Target 5	0.596127	-0.000894674
E2	21	Target 5	0.597329	-0.00106443
E2	22	Target 5	0.599009	-0.000756758
E2	23	Target 5	0.601044	-9.41382e-05
E2	24	Target 5	0.605428	0.00291738
E2	25	Target 5	0.61178	0.0078974
E2	26	Target 5	0.621877	0.0166226
E2	27	Target 5	0.642756	0.0361291
E2	28	Target 5	0.68192	0.073921
E2	29	Target 5	0.755521	0.14615
E2	30	Target 5	0.890012	0.279269
E2	31	Target 5	1.11784	0.505724
E2	32	Target 5	1.45687	0.843383
E2	33	Target 5	1.8791	1.26425
[truncated: 1,847 more rows]
