# Supplementary material for: Correction: MiR-277/4989 regulate transcriptional landscape during juvenile to adult transition in the parasitic helminth Schistosoma mansoni
Source: PLoS Negl Trop Dis. 2022 Jun 6;16(6):e0010521. doi: 10.1371/journal.pntd.0010521 (PMC9170109; doi:10.1371/journal.pntd.0010521)
Supplement: S11 Dataset — (XLSX) [file pntd.0010521.s012.xlsx]

## Sheet: Fields_desc
Sanger_REF	internal sample reference ID
Experiment	ArrayExpress Experiment ID
Run	ArrayExpress Run ID
Sample	ArrayExpress Sample ID
Study	ArrayExpress Study ID
stage	days post infections
comment	internal sample name
gender	slef-explanatory
state	Paired - refers to worms from a bisexual infection, males and females from the same host
	Unpaired - refers to worms from mono-sexual infections, males and femakes from different hosts.

## Sheet: RNAseq_data_details
Sanger_REF	experiment	run	sample	study	stage	comment	gender	state
14812_3_12	ERX1399781	ERR1328161	ERS1085233	ERP014584	D21	F1	Female	Unpaired
14812_3_12	ERX1399758	ERR1328138	ERS1085233	ERP014584	D21	F1	Female	Unpaired
14812_3_13	ERX1399782	ERR1328162	ERS1085234	ERP014584	D21	F5	Female	Unpaired
14812_3_13	ERX1399759	ERR1328139	ERS1085234	ERP014584	D21	F5	Female	Unpaired
14812_3_18	ERX1399787	ERR1328167	ERS1085239	ERP014584	D28	F4	Female	Unpaired
14812_3_18	ERX1399764	ERR1328144	ERS1085239	ERP014584	D28	F4	Female	Unpaired
14812_3_22	ERX1399768	ERR1328148	ERS1085243	ERP014584	D35	F1	Female	Unpaired
14812_3_22	ERX1399791	ERR1328171	ERS1085243	ERP014584	D35	F1	Female	Unpaired
14812_3_4	ERX1399773	ERR1328153	ERS1085225	ERP014584	D38	F4	Female	Unpaired
14812_3_4	ERX1399750	ERR1328130	ERS1085225	ERP014584	D38	F4	Female	Unpaired
14895_3_14	ERX1399807	ERR1328187	ERS1085212	ERP014584	D35	F5	Female	Unpaired
14895_3_14	ERX1399831	ERR1328211	ERS1085212	ERP014584	D35	F5	Female	Unpaired
14895_3_18	ERX1399835	ERR1328215	ERS1085216	ERP014584	D38	F2	Female	Unpaired
14895_3_18	ERX1399811	ERR1328191	ERS1085216	ERP014584	D38	F2	Female	Unpaired
14895_3_3	ERX1399796	ERR1328176	ERS1085201	ERP014584	D21	F1	Female	Unpaired
14895_3_3	ERX1399820	ERR1328200	ERS1085201	ERP014584	D21	F1	Female	Unpaired
14895_3_4	ERX1399797	ERR1328177	ERS1085202	ERP014584	D21	F3	Female	Unpaired
14895_3_4	ERX1399821	ERR1328201	ERS1085202	ERP014584	D21	F3	Female	Unpaired
14895_3_9	ERX1399826	ERR1328206	ERS1085207	ERP014584	D28	F3	Female	Unpaired
14895_3_9	ERX1399802	ERR1328182	ERS1085207	ERP014584	D28	F3	Female	Unpaired
14897_3_17	ERX1399880	ERR1328260	ERS1085261	ERP014584	D21	F2	Female	Unpaired
14897_3_17	ERX1399857	ERR1328237	ERS1085261	ERP014584	D21	F2	Female	Unpaired
14897_3_22	ERX1399862	ERR1328242	ERS1085266	ERP014584	D28	F1	Female	Unpaired
14897_3_22	ERX1399885	ERR1328265	ERS1085266	ERP014584	D28	F1	Female	Unpaired
14897_3_4	ERX1399844	ERR1328224	ERS1085248	ERP014584	D35	F3	Female	Unpaired
14897_3_4	ERX1399867	ERR1328247	ERS1085248	ERP014584	D35	F3	Female	Unpaired
14897_3_8	ERX1399848	ERR1328228	ERS1085252	ERP014584	D38	F1	Female	Unpaired
14897_3_8	ERX1399871	ERR1328251	ERS1085252	ERP014584	D38	F1	Female	Unpaired
14897_3_9	ERX1399849	ERR1328229	ERS1085253	ERP014584	D38	F5	Female	Unpaired
14897_3_9	ERX1399872	ERR1328252	ERS1085253	ERP014584	D38	F5	Female	Unpaired
14812_3_14	ERX1399783	ERR1328163	ERS1085235	ERP014584	D21	M3	Male	Unpaired
14812_3_14	ERX1399760	ERR1328140	ERS1085235	ERP014584	D21	M3	Male	Unpaired
14812_3_19	ERX1399765	ERR1328145	ERS1085240	ERP014584	D28	M4	Male	Unpaired
14812_3_19	ERX1399788	ERR1328168	ERS1085240	ERP014584	D28	M4	Male	Unpaired
14812_3_23	ERX1399769	ERR1328149	ERS1085244	ERP014584	D35	M1	Male	Unpaired
14812_3_23	ERX1399792	ERR1328172	ERS1085244	ERP014584	D35	M1	Male	Unpaired
14812_3_24	ERX1399793	ERR1328173	ERS1085245	ERP014584	D35	M5	Male	Unpaired
14812_3_24	ERX1399770	ERR1328150	ERS1085245	ERP014584	D35	M5	Male	Unpaired
14812_3_5	ERX1399774	ERR1328154	ERS1085226	ERP014584	D38	M2_1	Male	Unpaired
14812_3_5	ERX1399751	ERR1328131	ERS1085226	ERP014584	D38	M2_1	Male	Unpaired
14812_3_6	ERX1399775	ERR1328155	ERS1085227	ERP014584	D38	M4	Male	Unpaired
14812_3_6	ERX1399752	ERR1328132	ERS1085227	ERP014584	D38	M4	Male	Unpaired
14895_3_10	ERX1399827	ERR1328207	ERS1085208	ERP014584	D28	M2	Male	Unpaired
14895_3_10	ERX1399803	ERR1328183	ERS1085208	ERP014584	D28	M2	Male	Unpaired
14895_3_15	ERX1399808	ERR1328188	ERS1085213	ERP014584	D35	M3	Male	Unpaired
14895_3_15	ERX1399832	ERR1328212	ERS1085213	ERP014584	D35	M3	Male	Unpaired
14895_3_19	ERX1399836	ERR1328216	ERS1085217	ERP014584	D38	M1	Male	Unpaired
14895_3_19	ERX1399812	ERR1328192	ERS1085217	ERP014584	D38	M1	Male	Unpaired
14895_3_20	ERX1399837	ERR1328217	ERS1085218	ERP014584	D38	M3	Male	Unpaired
14895_3_20	ERX1399813	ERR1328193	ERS1085218	ERP014584	D38	M3	Male	Unpaired
14895_3_5	ERX1399822	ERR1328202	ERS1085203	ERP014584	D21	M2	Male	Unpaired
14895_3_5	ERX1399798	ERR1328178	ERS1085203	ERP014584	D21	M2	Male	Unpaired
14897_3_10	ERX1399850	ERR1328230	ERS1085254	ERP014584	D38	M2_2	Male	Unpaired
14897_3_10	ERX1399873	ERR1328253	ERS1085254	ERP014584	D38	M2_2	Male	Unpaired
14897_3_11	ERX1399874	ERR1328254	ERS1085255	ERP014584	D38	M5	Male	Unpaired
14897_3_11	ERX1399851	ERR1328231	ERS1085255	ERP014584	D38	M5	Male	Unpaired
14897_3_18	ERX1399858	ERR1328238	ERS1085262	ERP014584	D21	M1	Male	Unpaired
14897_3_18	ERX1399881	ERR1328261	ERS1085262	ERP014584	D21	M1	Male	Unpaired
14897_3_19	ERX1399859	ERR1328239	ERS1085263	ERP014584	D21	M5	Male	Unpaired
14897_3_19	ERX1399882	ERR1328262	ERS1085263	ERP014584	D21	M5	Male	Unpaired
14897_3_23	ERX1399863	ERR1328243	ERS1085267	ERP014584	D28	M1	Male	Unpaired
14897_3_23	ERX1399886	ERR1328266	ERS1085267	ERP014584	D28	M1	Male	Unpaired
14897_3_5	ERX1399845	ERR1328225	ERS1085249	ERP014584	D35	M2	Male	Unpaired
14897_3_5	ERX1399868	ERR1328248	ERS1085249	ERP014584	D35	M2	Male	Unpaired
14812_3_15	ERX1399761	ERR1328141	ERS1085236	ERP014584	D21	P2F	Female	Paired
14812_3_15	ERX1399784	ERR1328164	ERS1085236	ERP014584	D21	P2F	Female	Paired
14812_3_2	ERX1399771	ERR1328151	ERS1085223	ERP014584	D35	P3F	Female	Paired
14812_3_2	ERX1399748	ERR1328128	ERS1085223	ERP014584	D35	P3F	Female	Paired
14812_3_20	ERX1399789	ERR1328169	ERS1085241	ERP014584	D28	P4F	Female	Paired
14812_3_20	ERX1399766	ERR1328146	ERS1085241	ERP014584	D28	P4F	Female	Paired
14812_3_7	ERX1399776	ERR1328156	ERS1085228	ERP014584	D38	P2F	Female	Paired
14812_3_7	ERX1399753	ERR1328133	ERS1085228	ERP014584	D38	P2F	Female	Paired
14895_3_11	ERX1399804	ERR1328184	ERS1085209	ERP014584	D28	P3F	Female	Paired
14895_3_11	ERX1399828	ERR1328208	ERS1085209	ERP014584	D28	P3F	Female	Paired
14895_3_16	ERX1399833	ERR1328213	ERS1085214	ERP014584	D35	P2F	Female	Paired
14895_3_16	ERX1399809	ERR1328189	ERS1085214	ERP014584	D35	P2F	Female	Paired
14895_3_21	ERX1399838	ERR1328218	ERS1085219	ERP014584	D38	P1F	Female	Paired
14895_3_21	ERX1399814	ERR1328194	ERS1085219	ERP014584	D38	P1F	Female	Paired
14895_3_6	ERX1399799	ERR1328179	ERS1085204	ERP014584	D21	P1F	Female	Paired
14895_3_6	ERX1399823	ERR1328203	ERS1085204	ERP014584	D21	P1F	Female	Paired
14895_3_7	ERX1399800	ERR1328180	ERS1085205	ERP014584	D21	P5F	Female	Paired
14895_3_7	ERX1399824	ERR1328204	ERS1085205	ERP014584	D21	P5F	Female	Paired
14897_3_12	ERX1399852	ERR1328232	ERS1085256	ERP014584	D38	P45F	Female	Paired
14897_3_12	ERX1399875	ERR1328255	ERS1085256	ERP014584	D38	P45F	Female	Paired
14897_3_2	ERX1399865	ERR1328245	ERS1085246	ERP014584	D28	P5F	Female	Paired
14897_3_2	ERX1399842	ERR1328222	ERS1085246	ERP014584	D28	P5F	Female	Paired
14897_3_20	ERX1399883	ERR1328263	ERS1085264	ERP014584	D21	P3F	Female	Paired
14897_3_20	ERX1399860	ERR1328240	ERS1085264	ERP014584	D21	P3F	Female	Paired
14897_3_24	ERX1399887	ERR1328267	ERS1085268	ERP014584	D28	P1F	Female	Paired
14897_3_24	ERX1399864	ERR1328244	ERS1085268	ERP014584	D28	P1F	Female	Paired
14897_3_6	ERX1399869	ERR1328249	ERS1085250	ERP014584	D35	P1F	Female	Paired
14897_3_6	ERX1399846	ERR1328226	ERS1085250	ERP014584	D35	P1F	Female	Paired
14812_3_16	ERX1399785	ERR1328165	ERS1085237	ERP014584	D21	P1M	Male	Paired
14812_3_16	ERX1399762	ERR1328142	ERS1085237	ERP014584	D21	P1M	Male	Paired
14812_3_17	ERX1399786	ERR1328166	ERS1085238	ERP014584	D21	P5M	Male	Paired
14812_3_17	ERX1399763	ERR1328143	ERS1085238	ERP014584	D21	P5M	Male	Paired
14812_3_21	ERX1399790	ERR1328170	ERS1085242	ERP014584	D28	P3M	Male	Paired
14812_3_21	ERX1399767	ERR1328147	ERS1085242	ERP014584	D28	P3M	Male	Paired
14812_3_3	ERX1399772	ERR1328152	ERS1085224	ERP014584	D35	P3M	Male	Paired
14812_3_3	ERX1399749	ERR1328129	ERS1085224	ERP014584	D35	P3M	Male	Paired
14812_3_8	ERX1399777	ERR1328157	ERS1085229	ERP014584	D38	P2M	Male	Paired
14812_3_8	ERX1399754	ERR1328134	ERS1085229	ERP014584	D38	P2M	Male	Paired
14895_3_12	ERX1399805	ERR1328185	ERS1085210	ERP014584	D28	P1M	Male	Paired
14895_3_12	ERX1399829	ERR1328209	ERS1085210	ERP014584	D28	P1M	Male	Paired
14895_3_13	ERX1399806	ERR1328186	ERS1085211	ERP014584	D28	P5M	Male	Paired
14895_3_13	ERX1399830	ERR1328210	ERS1085211	ERP014584	D28	P5M	Male	Paired
14895_3_17	ERX1399810	ERR1328190	ERS1085215	ERP014584	D35	P2M	Male	Paired
14895_3_17	ERX1399834	ERR1328214	ERS1085215	ERP014584	D35	P2M	Male	Paired
14895_3_22	ERX1399839	ERR1328219	ERS1085220	ERP014584	D38	P1M	Male	Paired
14895_3_22	ERX1399815	ERR1328195	ERS1085220	ERP014584	D38	P1M	Male	Paired
14895_3_8	ERX1399801	ERR1328181	ERS1085206	ERP014584	D21	P3M	Male	Paired
14895_3_8	ERX1399825	ERR1328205	ERS1085206	ERP014584	D21	P3M	Male	Paired
14897_3_13	ERX1399876	ERR1328256	ERS1085257	ERP014584	D38	P45M	Male	Paired
14897_3_13	ERX1399853	ERR1328233	ERS1085257	ERP014584	D38	P45M	Male	Paired
14897_3_21	ERX1399884	ERR1328264	ERS1085265	ERP014584	D21	P2M	Male	Paired
14897_3_21	ERX1399861	ERR1328241	ERS1085265	ERP014584	D21	P2M	Male	Paired
14897_3_3	ERX1399866	ERR1328246	ERS1085247	ERP014584	D28	P4M	Male	Paired
14897_3_3	ERX1399843	ERR1328223	ERS1085247	ERP014584	D28	P4M	Male	Paired
14897_3_7	ERX1399870	ERR1328250	ERS1085251	ERP014584	D35	P1M	Male	Paired
14897_3_7	ERX1399847	ERR1328227	ERS1085251	ERP014584	D35	P1M	Male	Paired
